# Supplementary material for: Quantitative Evaluation of the Mitochondrial Proteomes of Drosophila melanogaster Adapted to Extreme Oxygen Conditions
Source: PLoS One. 2013 Sep 12;8(9):e74011. doi: 10.1371/journal.pone.0074011 (PMC3771901; doi:10.1371/journal.pone.0074011)
Supplement: Table S1 — List of proteins identified and quantified by the iTRAQ analysis. (XLSX) [file pone.0074011.s002.xlsx]

## Sheet: Sheet1
Table S1. List of proteins identified and quantified by the iTRAQ analysis.
FlyBase Protein ID	Protein Annotation	FlyBase Gene ID	Gene Symbol	Protein Length (Amino Acid)	Molecular Weight	Theoretical PI	Unique Peptides	Total Spectra	GO Biological process	GO Cellular Component	GO Molecullar Function	log2(LOF1/C1)	log2(LOF2/C1)	log2(LOF1/C2)	log2(LOF2/C2)	log2(HOF1/C1)	log2(HOF2/C1)	log2(HOF1/C2)	log2(HOF2/C2)
FBpp0291043	CG17927-PP	FBgn0264695	Mhc	1949	223 kDa	6.13	172	5888	myofibril assembly ; GO:0030239 | inferred from mutant phenotype <newline> sarcomere organization ; GO:0045214 | inferred from mutant phenotype <newline> flight ; GO:0060361 | inferred from mutant phenotype <newline> protein stabilization ; GO:0050821 | inferred from mutant phenotype <newline> myosin filament organization ; GO:0031033 | inferred from mutant phenotype <newline> striated muscle con…	muscle myosin complex ; GO:0005859 | inferred from direct assay <newline> striated muscle myosin thick filament ; GO:0005863 | inferred from direct assay <newline> myosin complex ; GO:0016459 | inferred from sequence or structural similarity <newline> muscle myosin complex ; GO:0005859 | inferred from sequence or structural similarity with UniProtKB:P79293 <newline> sarcomere ; GO:0030017 | infer…	ATP binding ; GO:0005524 | inferred from electronic annotation with InterPro:IPR001609, InterPro:IPR004009 <newline> structural constituent of muscle ; GO:0008307 | traceable author statement <newline> ATPase activity, coupled ; GO:0042623 | inferred from sequence or structural similarity <newline> microfilament motor activity ; GO:0000146 | inferred from sequence or structural similarity with Un…	-0.54	-0.79	-0.5	-0.75	0.47	0.47	0.48	0.48
FBpp0088250	CG11154-PA	FBgn0010217	ATPsyn-beta	505	54 kDa	4.91	30	2046	proton transport ; GO:0015992 | non-traceable author statement <newline> proton transport ; GO:0015992 | inferred from sequence or structural similarity with UniProtKB:P06576 <newline> lateral inhibition ; GO:0046331 | inferred from mutant phenotype <newline> ATP synthesis coupled proton transport ; GO:0015986 | inferred from electronic annotation with InterPro:IPR005722 <newline> ATP hydrolysis …	mitochondrial proton-transporting ATP synthase complex, catalytic core F(1) ; GO:0000275 | inferred from sequence or structural similarity with UniProtKB:P06576 <newline> lipid particle ; GO:0005811 | inferred from direct assay <newline> mitochondrion ; GO:0005739 | inferred from direct assay	hydrogen-exporting ATPase activity, phosphorylative mechanism ; GO:0008553 | inferred from sequence or structural similarity with UniProtKB:Q9PTY0 <newline> hydrogen-exporting ATPase activity, phosphorylative mechanism ; GO:0008553 | inferred from sequence or structural similarity with UniProtKB:P06576 <newline> ATP binding ; GO:0005524 | inferred from electronic annotation with InterPro:IPR00019…	0.12	-0.12	0.01	-0.22	0.06	0.12	-0.08	0
FBpp0071794	CG3612-PA	FBgn0011211	blw	552	59 kDa	9.44	36	1311	spermatid development ; GO:0007286 | inferred from mutant phenotype <newline> growth ; GO:0040007 | inferred from mutant phenotype <newline> proton transport ; GO:0015992 | non-traceable author statement <newline> proton transport ; GO:0015992 | inferred from sequence or structural similarity with UniProtKB:P25705 <newline> phagocytosis, engulfment ; GO:0006911 | inferred from mutant phenotype <n…	mitochondrial proton-transporting ATP synthase complex, catalytic core F(1) ; GO:0000275 | inferred from sequence or structural similarity with UniProtKB:P25705 <newline> lipid particle ; GO:0005811 | inferred from direct assay <newline> microtubule associated complex ; GO:0005875 | inferred from direct assay <newline> mitochondrion ; GO:0005739 | inferred from direct assay	hydrogen-exporting ATPase activity, phosphorylative mechanism ; GO:0008553 | non-traceable author statement <newline> hydrogen-exporting ATPase activity, phosphorylative mechanism ; GO:0008553 | inferred from sequence or structural similarity with UniProtKB:P25705 <newline> proton-transporting ATPase activity, rotational mechanism ; GO:0046961 | inferred from electronic annotation with InterPro:I…	0.21	0.11	-0.04	0.01	0.05	0.07	-0.02	0
FBpp0082597	CG5178-PA	FBgn0000047	Act88F	376	42 kDa	5.15	22	1339	cytoskeleton organization ; GO:0007010 | inferred from sequence or structural similarity <newline> phagocytosis, engulfment ; GO:0006911 | inferred from mutant phenotype <newline> skeletal myofibril assembly ; GO:0014866 | inferred from mutant phenotype	actin filament ; GO:0005884 | inferred from sequence or structural similarity	structural constituent of cytoskeleton ; GO:0005200 | inferred from sequence or structural similarity <newline> ATP binding ; GO:0005524 | inferred from electronic annotation with InterPro:IPR004001	0.34	0.23	0.3	0.19	0.26	0.21	0.27	0.21
FBpp0073277	CG16944-PA	FBgn0003360	sesB	299	33 kDa	10.28	28	1009	flight behavior ; GO:0007629 | inferred from mutant phenotype <newline> response to mechanical stimulus ; GO:0009612 | inferred from mutant phenotype <newline> ADP transport ; GO:0015866 | inferred from sequence or structural similarity with UniProtKB:P12235 <newline> ATP transport ; GO:0015867 | inferred from sequence or structural similarity with UniProtKB:P12235 <newline> determination of adul…	lipid particle ; GO:0005811 | inferred from direct assay <newline> mitochondrial inner membrane ; GO:0005743 | inferred from sequence or structural similarity with UniProtKB:P48962 <newline> mitochondrial envelope ; GO:0005740 | inferred from sequence or structural similarity <newline> integral to membrane ; GO:0016021 | non-traceable author statement <newline> mitochondrial inner membrane ; GO:0…	ATP:ADP antiporter activity ; GO:0005471 | non-traceable author statement <newline> ATP:ADP antiporter activity ; GO:0005471 | inferred from mutant phenotype <newline> ATP:ADP antiporter activity ; GO:0005471 | inferred from sequence or structural similarity with UniProtKB:P48962 <newline> ATP:ADP antiporter activity ; GO:0005471 | inferred from sequence or structural similarity with UniProtKB:P1…	-0.01	-0.02	-0.07	-0.06	0.19	0.07	0	-0.12
FBpp0070871	CG3861-PB	FBgn0261955	kdn	522	58 kDa	9.47	22	847	tricarboxylic acid cycle ; GO:0006099 | inferred from sequence or structural similarity with UniProtKB:O75390 <newline> cellular carbohydrate metabolic process ; GO:0044262 | inferred from electronic annotation with InterPro:IPR002020, InterPro:IPR010109, InterPro:IPR016141, InterPro:IPR016142	mitochondrial matrix ; GO:0005759 | inferred from sequence or structural similarity with NCBI_gi:4758076 AND inferred from sequence or structural similarity with UniProtKB:O75390 <newline> microtubule associated complex ; GO:0005875 | inferred from direct assay <newline> mitochondrion ; GO:0005739 | inferred from direct assay	citrate (Si)-synthase activity ; GO:0004108 | inferred from sequence or structural similarity with NCBI_gi:4758076 AND inferred from sequence or structural similarity with UniProtKB:O75390 <newline> citrate (Si)-synthase activity ; GO:0004108 | inferred from direct assay	0.11	0.11	0.07	0.07	-0.04	-0.06	-0.05	-0.08
FBpp0081002	CG9244-PB	FBgn0010100	Acon	787	85 kDa	8.36	43	823	tricarboxylic acid cycle ; GO:0006099 | inferred from electronic annotation with InterPro:IPR006248	mitochondrion ; GO:0005739 | inferred from sequence or structural similarity <newline> mitochondrion ; GO:0005739 | non-traceable author statement <newline> mitochondrion ; GO:0005739 | inferred from sequence or structural similarity with SGD_LOCUS:ACO1; SGD:S0004295 <newline> mitochondrion ; GO:0005739 | inferred from sequence or structural similarity with UniProtKB:Q99798 <newline> lipid partic…	aconitate hydratase activity ; GO:0003994 | non-traceable author statement <newline> aconitate hydratase activity ; GO:0003994 | inferred from sequence or structural similarity <newline> aconitate hydratase activity ; GO:0003994 | inferred from sequence or structural similarity with SGD_LOCUS:ACO1; SGD:S0004295 <newline> aconitate hydratase activity ; GO:0003994 | inferred from sequence or struct…	0.42	0.38	0.36	0.33	-0.53	-0.68	-0.82	-0.8
FBpp0291928	CG18255-PH	FBgn0265045	Strn-Mlck	7294	819 kDa	4.71	97	732	protein phosphorylation ; GO:0006468 | inferred from sequence or structural similarity <newline> protein phosphorylation ; GO:0006468 | non-traceable author statement <newline> protein phosphorylation ; GO:0006468 | inferred from electronic annotation with InterPro:IPR000719, InterPro:IPR002290, InterPro:IPR008271	microtubule associated complex ; GO:0005875 | inferred from direct assay	myosin light chain kinase activity ; GO:0004687 | inferred from direct assay AND inferred from sequence or structural similarity <newline> protein serine/threonine kinase activity ; GO:0004674 | non-traceable author statement <newline> calmodulin-dependent protein kinase activity ; GO:0004683 | inferred from direct assay <newline> myosin light chain kinase activity ; GO:0004687 | inferred from se…	0.58	0.43	0.58	0.42	0.43	0.48	0.41	0.45
FBpp0290554	CG32019-PF	FBgn0005666	bt	8933	1000 kDa	6.07	207	656	protein phosphorylation ; GO:0006468 | non-traceable author statement <newline> mesoderm development ; GO:0007498 | inferred from expression pattern <newline> sarcomere organization ; GO:0045214 | inferred from mutant phenotype <newline> protein phosphorylation ; GO:0006468 | inferred from electronic annotation with InterPro:IPR000719, InterPro:IPR002290, InterPro:IPR008271	cytoplasm ; GO:0005737 | inferred from sequence or structural similarity with WB:unc-22; WP:CE33017 <newline> Z disc ; GO:0030018 | inferred from direct assay	protein serine/threonine kinase activity ; GO:0004674 | non-traceable author statement <newline> myosin light chain kinase activity ; GO:0004687 | non-traceable author statement <newline> structural constituent of cytoskeleton ; GO:0005200 | inferred from sequence or structural similarity with EMBL:D83390; protein_id:BAA11908 <newline> structural constituent of muscle ; GO:0008307 | inferred from…	-0.03	0	-0.03	-0.01	0.39	0.35	0.43	0.4
FBpp0082985	CG7998-PA	FBgn0262559	Mdh2	336	35 kDa	9.65	24	632	tricarboxylic acid cycle ; GO:0006099 | inferred from sequence or structural similarity with UniProtKB:P40926 <newline> tricarboxylic acid cycle ; GO:0006099 | inferred from direct assay <newline> positive regulation of programmed cell death ; GO:0043068 | inferred from mutant phenotype <newline> activation of cysteine-type endopeptidase activity involved in apoptotic process ; GO:0006919 | infer…	mitochondrion ; GO:0005739 | inferred from direct assay <newline> mitochondrion ; GO:0005739 | traceable author statement <newline> lipid particle ; GO:0005811 | inferred from direct assay <newline> mitochondrial matrix ; GO:0005759 | inferred from sequence or structural similarity with UniProtKB:P04636 <newline> mitochondrial matrix ; GO:0005759 | inferred from sequence or structural similarity …	malate dehydrogenase activity ; GO:0016615 | inferred from direct assay <newline> L-malate dehydrogenase activity ; GO:0030060 | traceable author statement <newline> L-malate dehydrogenase activity ; GO:0030060 | inferred from sequence or structural similarity with UniProtKB:P04636 <newline> L-malate dehydrogenase activity ; GO:0030060 | inferred from sequence or structural similarity with UniPro…	0.17	0.05	-0.05	0.01	0.06	0.01	-0.09	-0.13
FBpp0075069	CG4169-PA	FBgn0250814	CG4169	440	45 kDa	9.95	23	563	mitochondrial electron transport, ubiquinol to cytochrome c ; GO:0006122 | inferred from sequence or structural similarity with UniProtKB:P22695	lipid particle ; GO:0005811 | inferred from direct assay <newline> mitochondrial respiratory chain complex III ; GO:0005750 | non-traceable author statement <newline> mitochondrial respiratory chain complex III ; GO:0005750 | inferred from sequence or structural similarity with UniProtKB:P22695 <newline> microtubule associated complex ; GO:0005875 | inferred from direct assay <newline> mitochondr…	ubiquinol-cytochrome-c reductase activity ; GO:0008121 | non-traceable author statement <newline> ubiquinol-cytochrome-c reductase activity ; GO:0008121 | inferred from sequence or structural similarity with UniProtKB:P22695 <newline> metal ion binding ; GO:0046872 | inferred from electronic annotation with InterPro:IPR011237, InterPro:IPR011249	0	0.02	0.03	0.06	-0.05	-0.14	-0.11	-0.21
FBpp0088688	CG2184-PA	FBgn0002773	Mlc2	222	24 kDa	4.41	20	583	muscle system process ; GO:0003012 | inferred from mutant phenotype	myosin complex ; GO:0016459 | inferred from sequence or structural similarity <newline> muscle myosin complex ; GO:0005859 | non-traceable author statement	microfilament motor activity ; GO:0000146 | non-traceable author statement <newline> calcium ion binding ; GO:0005509 | non-traceable author statement <newline> calcium ion binding ; GO:0005509 | inferred from electronic annotation with InterPro:IPR002048, InterPro:IPR011992	0.15	0.16	0.19	0.2	0.57	0.52	0.38	0.34
FBpp0079771	CG6647-PA	FBgn0004363	porin	282	31 kDa	6.97	21	561	mitochondrial transport ; GO:0006839 | inferred from sequence or structural similarity <newline> mitochondrial transport ; GO:0006839 | inferred from sequence or structural similarity with UniProtKB:P21796 <newline> ion transport ; GO:0006811 | inferred from direct assay <newline> phototransduction ; GO:0007602 | inferred from mutant phenotype <newline> sperm individualization ; GO:0007291 | infe…	lipid particle ; GO:0005811 | inferred from direct assay <newline> mitochondrial outer membrane ; GO:0005741 | inferred from sequence or structural similarity with EMBL:U30840 <newline> mitochondrial outer membrane ; GO:0005741 | non-traceable author statement <newline> Nebenkern ; GO:0016006 | inferred from direct assay <newline> mitochondrial outer membrane ; GO:0005741 | inferred from sequence…	voltage-gated anion channel activity ; GO:0008308 | inferred from sequence or structural similarity with EMBL:U30840 <newline> voltage-gated anion channel activity ; GO:0008308 | inferred from sequence or structural similarity <newline> voltage-gated anion channel activity ; GO:0008308 | inferred from sequence or structural similarity with UniProtKB:P21796 <newline> voltage-gated anion channel ac…	-0.13	-0.17	-0.23	-0.27	0.34	0.18	0.38	0.22
FBpp0088896	CG4898-PK	FBgn0003721	Tm1	518	55 kDa	4.08	24	471	pole plasm oskar mRNA localization ; GO:0045451 | inferred from mutant phenotype <newline> pole plasm oskar mRNA localization ; GO:0045451 | traceable author statement <newline> muscle contraction ; GO:0006936 | non-traceable author statement <newline> dendrite morphogenesis ; GO:0048813 | inferred from mutant phenotype <newline> pole plasm assembly ; GO:0007315 | non-traceable author statement <…	muscle thin filament tropomyosin ; GO:0005862 | non-traceable author statement <newline> sarcomere ; GO:0030017 | inferred from direct assay <newline> filamentous actin ; GO:0031941 | colocalizes_with inferred from direct assay <newline> investment cone ; GO:0070865 | inferred from direct assay <newline> sarcoplasmic reticulum ; GO:0016529 | colocalizes_with inferred from direct assay	actin binding ; GO:0003779 | inferred from sequence or structural similarity <newline> actin binding ; GO:0003779 | traceable author statement <newline> actin filament binding ; GO:0051015 | inferred from direct assay	0.57	0.56	0.48	0.47	0.76	0.54	0.71	0.49
FBpp0075023	CG11661-PC	FBgn0010352	Nc73EF	1008	113 kDa	6.88	48	460	tricarboxylic acid cycle ; GO:0006099 | inferred from sequence or structural similarity with UniProtKB:Q02218	mitochondrial oxoglutarate dehydrogenase complex ; GO:0009353 | inferred from sequence or structural similarity with UniProtKB:Q02218 <newline> microtubule associated complex ; GO:0005875 | inferred from direct assay	oxoglutarate dehydrogenase (succinyl-transferring) activity ; GO:0004591 | inferred from sequence or structural similarity with SGD_LOCUS:KGD1; SGD:S0001387 AND inferred from sequence or structural similarity with UniProtKB:Q02218 <newline> oxoglutarate dehydrogenase (succinyl-transferring) activity ; GO:0004591 | inferred from sequence or structural similarity with SGD_LOCUS:KGD1; SGD:S000001387…	0.21	0.22	0.04	0.06	0.2	0.24	0.08	0.12
FBpp0076320	CG5939-PA	FBgn0003149	Prm	879	102 kDa	5.28	61	437	myofibril assembly ; GO:0030239 | inferred from mutant phenotype <newline> mesoderm development ; GO:0007498 | inferred from expression pattern	striated muscle myosin thick filament ; GO:0005863 | non-traceable author statement <newline> myosin complex ; GO:0016459 | inferred from electronic annotation with InterPro:IPR002928	structural constituent of muscle ; GO:0008307 | non-traceable author statement <newline> motor activity ; GO:0003774 | non-traceable author statement <newline> structural constituent of muscle ; GO:0008307 | inferred from sequence or structural similarity with UniProtKB:Q02171 <newline> motor activity ; GO:0003774 | inferred from electronic annotation with InterPro:IPR002928	-0.3	-0.26	-0.09	-0.1	0.39	0.27	0.56	0.43
FBpp0084566	CG5596-PB	FBgn0002772	Mlc1	155	18 kDa	4	5	463	muscle contraction ; GO:0006936 | non-traceable author statement <newline> mesoderm development ; GO:0007498 | inferred from expression pattern	muscle myosin complex ; GO:0005859 | inferred from direct assay <newline> muscle myosin complex ; GO:0005859 | non-traceable author statement <newline> myosin complex ; GO:0016459 | inferred from sequence or structural similarity	microfilament motor activity ; GO:0000146 | non-traceable author statement <newline> calcium ion binding ; GO:0005509 | NOT non-traceable author statement <newline> calcium ion binding ; GO:0005509 | inferred from electronic annotation with InterPro:IPR011992	-0.03	0	0.25	0.28	0.33	0.27	0.38	0.32
FBpp0071373	CG2968-PA	FBgn0028342	l(1)G0230	157	17 kDa	5.78	8	465	proton transport ; GO:0015992 | inferred from sequence or structural similarity with UniProtKB:P30049 <newline> ATP synthesis coupled proton transport ; GO:0015986 | inferred from electronic annotation with InterPro:IPR001469, InterPro:IPR020546	lipid particle ; GO:0005811 | inferred from direct assay <newline> mitochondrial proton-transporting ATP synthase complex, catalytic core F(1) ; GO:0000275 | inferred from sequence or structural similarity with UniProtKB:P30049 <newline> mitochondrion ; GO:0005739 | inferred from direct assay	hydrogen-exporting ATPase activity, phosphorylative mechanism ; GO:0008553 | inferred from sequence or structural similarity with UniProtKB:P35434 <newline> hydrogen-exporting ATPase activity, phosphorylative mechanism ; GO:0008553 | inferred from sequence or structural similarity with UniProtKB:P30049 <newline> proton-transporting ATPase activity, rotational mechanism ; GO:0046961 | inferred fro…	0.22	0.21	0.05	-0.06	0.11	0.19	-0.14	-0.06
FBpp0086442	CG8256-PC	FBgn0022160	Gpo-1	724	80 kDa	7.71	33	389	glycerol metabolic process ; GO:0006071 | inferred from sequence or structural similarity with UniProtKB:P43304 <newline> glycerophosphate shuttle ; GO:0006127 | inferred from mutant phenotype <newline> flight behavior ; GO:0007629 | inferred from mutant phenotype <newline> neurogenesis ; GO:0022008 | inferred from mutant phenotype <newline> glycerol-3-phosphate metabolic process ; GO:0006072 | i…	lipid particle ; GO:0005811 | inferred from direct assay <newline> mitochondrion ; GO:0005739 | inferred from sequence or structural similarity with UniProtKB:P35571 <newline> mitochondrion ; GO:0005739 | inferred from sequence or structural similarity with UniProtKB:P43304 <newline> mitochondrion ; GO:0005739 | inferred by curator from GO:0004368|GO:0006127 <newline> mitochondrial inner membrane…	glycerol-3-phosphate dehydrogenase activity ; GO:0004368 | inferred from sequence or structural similarity with UniProtKB:P35571 <newline> glycerol-3-phosphate dehydrogenase activity ; GO:0004368 | inferred from sequence or structural similarity with UniProtKB:P43304 <newline> glycerol-3-phosphate dehydrogenase activity ; GO:0004368 | inferred from mutant phenotype <newline> calcium ion binding ;…	-0.05	-0.05	0.16	0.06	-0.23	-0.24	-0.12	0.02
FBpp0084905	CG7610-PA	FBgn0020235	ATPsyn-gamma	297	33 kDa	9.67	20	383	proton transport ; GO:0015992 | inferred from sequence or structural similarity with UniProtKB:P36542 <newline> phagocytosis, engulfment ; GO:0006911 | inferred from mutant phenotype <newline> ATP synthesis coupled proton transport ; GO:0015986 | inferred from electronic annotation with InterPro:IPR000131	mitochondrial proton-transporting ATP synthase complex, catalytic core F(1) ; GO:0000275 | inferred from sequence or structural similarity with UniProtKB:P36542 <newline> lipid particle ; GO:0005811 | inferred from direct assay	hydrogen-exporting ATPase activity, phosphorylative mechanism ; GO:0008553 | non-traceable author statement <newline> hydrogen-exporting ATPase activity, phosphorylative mechanism ; GO:0008553 | inferred from sequence or structural similarity with UniProtKB:P05631 <newline> hydrogen-exporting ATPase activity, phosphorylative mechanism ; GO:0008553 | inferred from sequence or structural similarity…	0.04	0.01	0.01	-0.01	0.05	0	-0.03	-0.07
FBpp0072124	CG3725-PA	FBgn0263006	Ca-P60A	1002	110 kDa	4.99	42	398	neuromuscular synaptic transmission ; GO:0007274 | inferred from mutant phenotype <newline> regulation of sequestering of calcium ion ; GO:0051282 | inferred from mutant phenotype <newline> calcium ion transport ; GO:0006816 | non-traceable author statement <newline> cellular calcium ion homeostasis ; GO:0006874 | inferred from mutant phenotype <newline> flight behavior ; GO:0007629 | inferred fr…	endoplasmic reticulum ; GO:0005783 | inferred from sequence or structural similarity <newline> endoplasmic reticulum ; GO:0005783 | inferred from direct assay <newline> nuclear envelope ; GO:0005635 | inferred from direct assay <newline> endoplasmic reticulum membrane ; GO:0005789 | non-traceable author statement <newline> integral to membrane ; GO:0016021 | non-traceable author statement <newlin…	calcium-transporting ATPase activity ; GO:0005388 | inferred from sequence or structural similarity <newline> calcium-transporting ATPase activity ; GO:0005388 | inferred from sequence or structural similarity with EMBL:AJ223584 <newline> calcium-transporting ATPase activity ; GO:0005388 | non-traceable author statement <newline> protein binding ; GO:0005515 | inferred from physical interaction w…	-0.87	-0.62	-0.6	-0.51	0.66	0.36	0.78	0.59
FBpp0072728	CG1915-PC	FBgn0086906	CG1915	18141	2066 kDa		141	373	myoblast fusion ; GO:0007520 | inferred from mutant phenotype <newline> mitotic chromosome condensation ; GO:0007076 | inferred from mutant phenotype <newline> mesoderm development ; GO:0007498 | inferred from expression pattern <newline> muscle organ development ; GO:0007517 | traceable author statement <newline> sister chromatid cohesion ; GO:0007062 | inferred from mutant phenotype <newline> s…	condensed nuclear chromosome ; GO:0000794 | inferred from direct assay <newline> sarcomere ; GO:0030017 | inferred from direct assay <newline> Z disc ; GO:0030018 | inferred from direct assay <newline> Z disc ; GO:0030018 | inferred from mutant phenotype <newline> microtubule associated complex ; GO:0005875 | inferred from direct assay	myosin light chain kinase activity ; GO:0004687 | inferred from sequence or structural similarity with UniProtKB:Q10466 <newline> actin binding ; GO:0003779 | inferred from direct assay <newline> actin binding ; GO:0003779 | inferred from mutant phenotype <newline> structural constituent of muscle ; GO:0008307 | inferred from mutant phenotype <newline> nucleic acid binding ; GO:0003676 | inferred…	0.02	0.02	0.25	0.17	0.31	0.32	0.51	0.52
FBpp0082459	CG3731-PA	FBgn0038271	CG3731	470	52 kDa	5.84	22	367	mitochondrial electron transport, ubiquinol to cytochrome c ; GO:0006122 | inferred from sequence or structural similarity with UniProtKB:P31930 <newline> protein processing ; GO:0016485 | inferred from sequence or structural similarity with UniProtKB:O75439 <newline> cytoplasmic microtubule organization ; GO:0031122 | inferred from mutant phenotype <newline> proteolysis ; GO:0006508 | inferred f…	lipid particle ; GO:0005811 | inferred from direct assay <newline> mitochondrial processing peptidase complex ; GO:0017087 | inferred from sequence or structural similarity with UniProtKB:Q03346 <newline> mitochondrial matrix ; GO:0005759 | inferred from sequence or structural similarity with UniProtKB:O75439 <newline> mitochondrial respiratory chain complex III ; GO:0005750 | inferred from seque…	ubiquinol-cytochrome-c reductase activity ; GO:0008121 | inferred from sequence or structural similarity with UniProtKB:P31930 <newline> metalloendopeptidase activity ; GO:0004222 | inferred from sequence or structural similarity with UniProtKB:Q03346 <newline> metalloendopeptidase activity ; GO:0004222 | inferred from sequence or structural similarity with UniProtKB:O75439 <newline> metal ion bi…	0.11	0.08	0.08	0.05	-0.15	-0.1	0.04	-0.06
FBpp0082522	CG4307-PA	FBgn0016691	Oscp	209	22 kDa	10.24	14	349	proton transport ; GO:0015992 | inferred from sequence or structural similarity with UniProtKB:P48047 <newline> ATP synthesis coupled proton transport ; GO:0015986 | inferred from electronic annotation with InterPro:IPR000711	lipid particle ; GO:0005811 | inferred from direct assay <newline> mitochondrial proton-transporting ATP synthase, central stalk ; GO:0005756 | inferred from sequence or structural similarity with UniProtKB:P48047 <newline> mitochondrion ; GO:0005739 | inferred from direct assay	hydrogen-exporting ATPase activity, phosphorylative mechanism ; GO:0008553 | non-traceable author statement <newline> hydrogen-exporting ATPase activity, phosphorylative mechanism ; GO:0008553 | inferred from sequence or structural similarity with NCBI_gi:4502303 <newline> hydrogen-exporting ATPase activity, phosphorylative mechanism ; GO:0008553 | inferred from sequence or structural similarity …	0.31	0.28	0.08	-0.05	0.16	0.14	0.02	0
FBpp0080463	CG17927-PK	FBgn0264695	Mhc	1936	221 kDa	6.1	2	380	myofibril assembly ; GO:0030239 | inferred from mutant phenotype <newline> sarcomere organization ; GO:0045214 | inferred from mutant phenotype <newline> flight ; GO:0060361 | inferred from mutant phenotype <newline> protein stabilization ; GO:0050821 | inferred from mutant phenotype <newline> myosin filament organization ; GO:0031033 | inferred from mutant phenotype <newline> striated muscle con…	muscle myosin complex ; GO:0005859 | inferred from direct assay <newline> striated muscle myosin thick filament ; GO:0005863 | inferred from direct assay <newline> myosin complex ; GO:0016459 | inferred from sequence or structural similarity <newline> muscle myosin complex ; GO:0005859 | inferred from sequence or structural similarity with UniProtKB:P79293 <newline> sarcomere ; GO:0030017 | infer…	ATP binding ; GO:0005524 | inferred from electronic annotation with InterPro:IPR001609, InterPro:IPR004009 <newline> structural constituent of muscle ; GO:0008307 | traceable author statement <newline> ATPase activity, coupled ; GO:0042623 | inferred from sequence or structural similarity <newline> microfilament motor activity ; GO:0000146 | inferred from sequence or structural similarity with Un…	No Values	No Values	No Values	No Values	No Values	No Values	No Values	No Values
FBpp0085615	CG9090-PA	FBgn0034497	CG9090	374	41 kDa	9.28	15	298	phosphate ion transport ; GO:0006817 | inferred from sequence or structural similarity with UniProtKB:Q00325	mitochondrial envelope ; GO:0005740 | inferred from sequence or structural similarity <newline> mitochondrial envelope ; GO:0005740 | inferred from sequence or structural similarity with UniProtKB:Q00325	phosphate ion transmembrane transporter activity ; GO:0015114 | inferred from sequence or structural similarity with UniProtKB:Q00325 <newline> transmembrane transporter activity ; GO:0022857 | inferred from sequence or structural similarity	0.09	0.21	-0.03	0.08	0.16	0.23	0.06	0.13
FBpp0082535	CG4843-PA	FBgn0004117	Tm2	284	33 kDa	4.44	21	346	heart development ; GO:0007507 | inferred from mutant phenotype	muscle thin filament tropomyosin ; GO:0005862 | non-traceable author statement	actin binding ; GO:0003779 | inferred from sequence or structural similarity	-0.71	-0.49	-0.37	-0.15	0.51	0.39	0.89	0.76
FBpp0112375	CG33519-PC	FBgn0053519	Unc-89	4218	476 kDa	5.62	94	321	adult somatic muscle development ; GO:0007527 | inferred from mutant phenotype <newline> sarcomere organization ; GO:0045214 | inferred from mutant phenotype <newline> regulation of Rho protein signal transduction ; GO:0035023 | inferred from electronic annotation with InterPro:IPR000219 <newline> protein phosphorylation ; GO:0006468 | NOT inferred from key residues	M band ; GO:0031430 | inferred from direct assay	ATP binding ; GO:0005524 | inferred from electronic annotation with InterPro:IPR000719, InterPro:IPR002290 <newline> Rho guanyl-nucleotide exchange factor activity ; GO:0005089 | inferred from electronic annotation with InterPro:IPR000219 <newline> protein kinase activity ; GO:0004672 | NOT inferred from key residues	0.24	0.12	0.33	0.21	0.4	0.32	0.48	0.4
FBpp0084968	CG7920-PA	FBgn0039737	CG7920	477	52 kDa	8.24	25	296	neurogenesis ; GO:0022008 | inferred from mutant phenotype <newline> acetyl-CoA metabolic process ; GO:0006084 | inferred from electronic annotation with InterPro:IPR003702	lipid particle ; GO:0005811 | inferred from direct assay	4-hydroxybutyrate CoA-transferase activity ; GO:0008411 | inferred from sequence or structural similarity with UniProtKB:P38942	0.22	-0.06	0.07	-0.17	-0.25	-0.34	-0.58	-0.65
FBpp0070329	CG4376-PB	FBgn0000667	Actn	895	104 kDa	5.36	49	308	actin filament bundle assembly ; GO:0051017 | inferred from sequence or structural similarity with EMBL:AF093775 <newline> cytoskeletal anchoring at plasma membrane ; GO:0007016 | inferred from sequence or structural similarity <newline> flight behavior ; GO:0007629 | inferred from mutant phenotype <newline> actin filament bundle assembly ; GO:0051017 | non-traceable author statement <newline> ac…	focal adhesion ; GO:0005925 | inferred from sequence or structural similarity <newline> Z disc ; GO:0030018 | inferred from direct assay	actin filament binding ; GO:0051015 | inferred from sequence or structural similarity with EMBL:AF093775 <newline> calcium ion binding ; GO:0005509 | inferred from sequence or structural similarity with EMBL:AF093775 <newline> actin binding ; GO:0003779 | inferred from sequence or structural similarity	0.23	0.17	0.39	0.33	0.39	0.29	0.5	0.4
FBpp0291136	CG7107-PK	FBgn0004169	up	396	47 kDa	4.32	27	268	mesoderm development ; GO:0007498 | inferred from expression pattern <newline> myofibril assembly ; GO:0030239 | inferred from mutant phenotype <newline> sarcomere organization ; GO:0045214 | inferred from mutant phenotype <newline> mitochondrion organization ; GO:0007005 | inferred from mutant phenotype <newline> cellular calcium ion homeostasis ; GO:0006874 | inferred from mutant phenotype <new…	troponin complex ; GO:0005861 | inferred from sequence or structural similarity with EMBL:L48993 <newline> troponin complex ; GO:0005861 | non-traceable author statement <newline> striated muscle thin filament ; GO:0005865 | inferred from direct assay	tropomyosin binding ; GO:0005523 | inferred from sequence or structural similarity with EMBL:L48993 <newline> tropomyosin binding ; GO:0005523 | non-traceable author statement <newline> calcium ion binding ; GO:0005509 | inferred from direct assay	0.19	0.13	0.71	0.65	0.03	0.1	0.45	0.52
FBpp0083141	CG6030-PB	FBgn0016120	ATPsyn-d	178	20 kDa	6.52	19	292	proton transport ; GO:0015992 | inferred from sequence or structural similarity with UniProtKB:O75947 <newline> ATP synthesis coupled proton transport ; GO:0015986 | inferred from electronic annotation with InterPro:IPR008689	mitochondrial proton-transporting ATP synthase complex, coupling factor F(o) ; GO:0000276 | inferred from sequence or structural similarity with UniProtKB:O75947 <newline> lipid particle ; GO:0005811 | inferred from direct assay <newline> microtubule associated complex ; GO:0005875 | inferred from direct assay <newline> mitochondrion ; GO:0005739 | inferred from direct assay	hydrogen-exporting ATPase activity, phosphorylative mechanism ; GO:0008553 | non-traceable author statement <newline> hydrogen-exporting ATPase activity, phosphorylative mechanism ; GO:0008553 | inferred from sequence or structural similarity with UniProtKB:P13620 <newline> hydrogen-exporting ATPase activity, phosphorylative mechanism ; GO:0008553 | inferred from sequence or structural similarity…	0.21	0.23	0.13	-0.02	0.19	0.18	0.04	-0.14
FBpp0086156	CG8938-PB	FBgn0010226	GstS1	249	28 kDa	4.29	16	297	response to oxidative stress ; GO:0006979 | non-traceable author statement <newline> glutathione metabolic process ; GO:0006749 | inferred from direct assay	cellular_component ; GO:0005575 | no biological data available	glutathione transferase activity ; GO:0004364 | non-traceable author statement <newline> glutathione peroxidase activity ; GO:0004602 | inferred from direct assay <newline> glutathione transferase activity ; GO:0004364 | inferred from direct assay <newline> glutathione transferase activity ; GO:0004364 | inferred from sequence or structural similarity with UniProtKB:P46437	0.41	0.43	0.22	0.24	0.42	0.35	0.32	0.28
FBpp0073010	CG1065-PA	FBgn0004888	Scsalpha	328	34 kDa	9.39	14	298	tricarboxylic acid cycle ; GO:0006099 | non-traceable author statement <newline> tricarboxylic acid cycle ; GO:0006099 | inferred from sequence or structural similarity with UniProtKB:P53597 <newline> neurogenesis ; GO:0022008 | inferred from mutant phenotype	succinate-CoA ligase complex (GDP-forming) ; GO:0045244 | inferred from sequence or structural similarity with EMBL:AF104921; protein_id:AAD17940 <newline> succinate-CoA ligase complex (GDP-forming) ; GO:0045244 | non-traceable author statement <newline> succinate-CoA ligase complex (GDP-forming) ; GO:0045244 | inferred from sequence or structural similarity with UniProtKB:P53597	succinate-CoA ligase (GDP-forming) activity ; GO:0004776 | non-traceable author statement <newline> succinate-CoA ligase (GDP-forming) activity ; GO:0004776 | inferred from sequence or structural similarity with EMBL:AF104921; protein_id:AAD17940 <newline> succinate-CoA ligase (GDP-forming) activity ; GO:0004776 | inferred from sequence or structural similarity with UniProtKB:P53597 <newline> cof…	0.18	0.24	0.07	0.12	-0.03	0.05	-0.16	-0.1
FBpp0084735	CG11876-PA	FBgn0039635	CG11876	365	39 kDa	7.92	14	299	pyruvate metabolic process ; GO:0006090 | inferred from sequence or structural similarity with UniProtKB:P29803 <newline> cytoplasmic microtubule organization ; GO:0031122 | inferred from mutant phenotype	pyruvate dehydrogenase complex ; GO:0045254 | inferred from sequence or structural similarity with SGD_LOCUS:PDB1; SGD:S0000425 <newline> pyruvate dehydrogenase complex ; GO:0045254 | inferred from sequence or structural similarity with UniProtKB:P08559 <newline> lipid particle ; GO:0005811 | inferred from direct assay <newline> microtubule associated complex ; GO:0005875 | inferred from direct a…	pyruvate dehydrogenase (acetyl-transferring) activity ; GO:0004739 | inferred from sequence or structural similarity with SGD_LOCUS:PDB1; SGD:S0000425 <newline> pyruvate dehydrogenase (acetyl-transferring) activity ; GO:0004739 | inferred from sequence or structural similarity with UniProtKB:P08559	0.09	0.02	-0.02	-0.09	-0.02	-0.17	-0.36	-0.32
FBpp0088252	CG11064-PA	FBgn0087002	Rfabg	3351	373 kDa	8.09	75	249	transport ; GO:0006810 | traceable author statement <newline> Wnt receptor signaling pathway ; GO:0016055 | inferred from mutant phenotype <newline> smoothened signaling pathway ; GO:0007224 | inferred from mutant phenotype <newline> lipid transport ; GO:0006869 | inferred from direct assay	lipid particle ; GO:0005811 | inferred from direct assay <newline> extracellular region ; GO:0005576 | non-traceable author statement <newline> endocytic vesicle ; GO:0030139 | inferred from direct assay <newline> microtubule associated complex ; GO:0005875 | inferred from direct assay <newline> basal part of cell ; GO:0045178 | inferred from direct assay	fatty acid binding ; GO:0005504 | non-traceable author statement <newline> retinoid binding ; GO:0005501 | non-traceable author statement <newline> microtubule binding ; GO:0008017 | inferred from direct assay <newline> heme binding ; GO:0020037 | inferred from direct assay <newline> retinol binding ; GO:0019841 | inferred from direct assay <newline> structural molecule activity ; GO:0005198 | in…	-0.77	-0.66	-0.77	-0.66	-0.17	-0.19	-0.2	-0.22
FBpp0074906	CG7430-PA	FBgn0036762	CG7430	504	53 kDa	6.87	23	261	glycine catabolic process ; GO:0006546 | inferred from sequence or structural similarity with UniProtKB:P09622 <newline> lipoamide metabolic process ; GO:0006748 | inferred from sequence or structural similarity with UniProtKB:P09622 <newline> tricarboxylic acid cycle ; GO:0006099 | inferred from sequence or structural similarity with UniProtKB:P09622 <newline> cell redox homeostasis ; GO:0045454…	lipid particle ; GO:0005811 | inferred from direct assay <newline> mitochondrial alpha-ketoglutarate dehydrogenase complex ; GO:0005947 | inferred from sequence or structural similarity with UniProtKB:P09622 <newline> glycine cleavage complex ; GO:0005960 | inferred from sequence or structural similarity with UniProtKB:P09622	dihydrolipoyl dehydrogenase activity ; GO:0004148 | inferred from sequence or structural similarity with UniProtKB:P09622 <newline> flavin adenine dinucleotide binding ; GO:0050660 | inferred from electronic annotation with InterPro:IPR001327, InterPro:IPR004099, InterPro:IPR006258, InterPro:IPR016156	0.29	0.15	0.06	-0.07	0.12	0.09	-0.12	-0.15
FBpp0085736	CG17246-PB	FBgn0261439	SdhA	661	72 kDa	7.12	22	241	tricarboxylic acid cycle ; GO:0006099 | non-traceable author statement <newline> tricarboxylic acid cycle ; GO:0006099 | inferred from sequence or structural similarity with UniProtKB:P31040 <newline> electron transport chain ; GO:0022900 | inferred from mutant phenotype	mitochondrial respiratory chain complex II ; GO:0005749 | inferred from sequence or structural similarity with EMBL:AF095938 <newline> mitochondrial respiratory chain complex II ; GO:0005749 | non-traceable author statement <newline> mitochondrial respiratory chain complex II ; GO:0005749 | inferred from sequence or structural similarity with UniProtKB:P31040 <newline> mitochondrion ; GO:0005739 …	succinate dehydrogenase (ubiquinone) activity ; GO:0008177 | inferred from sequence or structural similarity with EMBL:AF095938 <newline> succinate-CoA ligase (GDP-forming) activity ; GO:0004776 | non-traceable author statement <newline> succinate dehydrogenase (ubiquinone) activity ; GO:0008177 | non-traceable author statement <newline> succinate dehydrogenase (ubiquinone) activity ; GO:0008177 …	0.1	0	0.1	0	-0.27	-0.19	-0.28	-0.22
FBpp0074549	CG12233-PA	FBgn0027291	l(1)G0156	354	39 kDa	7.42	22	213	tricarboxylic acid cycle ; GO:0006099 | inferred from sequence or structural similarity with UniProtKB:P50213 <newline> tricarboxylic acid cycle ; GO:0006099 | inferred from sequence or structural similarity with UniProtKB:P56471	lipid particle ; GO:0005811 | inferred from direct assay <newline> mitochondrial matrix ; GO:0005759 | inferred from sequence or structural similarity with SGD_LOCUS:IDH2; SGD:S0005662 <newline> mitochondrion ; GO:0005739 | inferred from sequence or structural similarity with UniProtKB:P50213 <newline> mitochondrion ; GO:0005739 | inferred from sequence or structural similarity with UniProtKB:P56…	isocitrate dehydrogenase (NAD+) activity ; GO:0004449 | inferred from sequence or structural similarity with SGD_LOCUS:IDH2; SGD:S0005662 <newline> isocitrate dehydrogenase (NAD+) activity ; GO:0004449 | inferred from sequence or structural similarity with UniProtKB:P50213 <newline> isocitrate dehydrogenase (NAD+) activity ; GO:0004449 | inferred from sequence or structural similarity with UniPro…	0.72	0.22	0.55	-0.11	0.36	0.38	0.16	0.02
FBpp0079072	CG5261-PB	FBgn0031912	CG5261	512	54 kDa	10.17	23	219	acetyl-CoA biosynthetic process from pyruvate ; GO:0006086 | inferred from sequence or structural similarity with UniProtKB:P10515	lipid particle ; GO:0005811 | inferred from direct assay <newline> mitochondrial pyruvate dehydrogenase complex ; GO:0005967 | inferred from sequence or structural similarity with UniProtKB:P08461 <newline> mitochondrial pyruvate dehydrogenase complex ; GO:0005967 | inferred from sequence or structural similarity with UniProtKB:P10515	dihydrolipoyllysine-residue acetyltransferase activity ; GO:0004742 | inferred from sequence or structural similarity with UniProtKB:P08461 <newline> dihydrolipoyllysine-residue acetyltransferase activity ; GO:0004742 | inferred from sequence or structural similarity with UniProtKB:P10515	0.22	0.13	0.08	0	0.1	0.1	-0.05	-0.05
FBpp0081437	CG11963-PA	FBgn0037643	skap	502	55 kDa	9.05	22	223	tricarboxylic acid cycle ; GO:0006099 | inferred from sequence or structural similarity with UniProtKB:Q9P2R7 <newline> regulation of centrosome duplication ; GO:0010824 | inferred from mutant phenotype <newline> mitotic spindle organization ; GO:0007052 | inferred from mutant phenotype	succinate-CoA ligase complex (ADP-forming) ; GO:0009361 | inferred from sequence or structural similarity with EMBL:AF058953 <newline> succinate-CoA ligase complex (ADP-forming) ; GO:0009361 | inferred from sequence or structural similarity with UniProtKB:Q9P2R7 <newline> centrosome ; GO:0005813 | inferred from direct assay <newline> microtubule associated complex ; GO:0005875 | inferred from dir…	succinate-CoA ligase (ADP-forming) activity ; GO:0004775 | inferred from sequence or structural similarity with EMBL:AF058953 <newline> succinate-CoA ligase (ADP-forming) activity ; GO:0004775 | inferred from sequence or structural similarity with UniProtKB:Q9P2R7 <newline> ATP binding ; GO:0005524 | inferred from electronic annotation with InterPro:IPR011761, InterPro:IPR013815, InterPro:IPR0138…	0.38	0.17	0.2	-0.01	-0.07	-0.1	-0.28	-0.31
FBpp0076134	CG8189-PA	FBgn0019644	ATPsyn-b	243	27 kDa	9.04	16	230	proton transport ; GO:0015992 | non-traceable author statement <newline> proton transport ; GO:0015992 | inferred from sequence or structural similarity with UniProtKB:P24539 <newline> phagocytosis, engulfment ; GO:0006911 | inferred from mutant phenotype <newline> ATP synthesis coupled proton transport ; GO:0015986 | inferred from electronic annotation with InterPro:IPR008688, InterPro:IPR013837	mitochondrial proton-transporting ATP synthase complex, coupling factor F(o) ; GO:0000276 | inferred from sequence or structural similarity with UniProtKB:P24539 <newline> lipid particle ; GO:0005811 | inferred from direct assay	hydrogen-exporting ATPase activity, phosphorylative mechanism ; GO:0008553 | non-traceable author statement <newline> hydrogen-exporting ATPase activity, phosphorylative mechanism ; GO:0008553 | inferred from sequence or structural similarity with UniProtKB:P13619 <newline> hydrogen-exporting ATPase activity, phosphorylative mechanism ; GO:0008553 | inferred from sequence or structural similarity…	0.16	0.2	0.02	0.07	0.08	0.1	-0.01	-0.03
FBpp0080446	CG17903-PA	FBgn0000409	Cyt-c-p	108	12 kDa	10.18	8	193	oxidative phosphorylation ; GO:0006119 | inferred from sequence or structural similarity with SGD_LOCUS:CYC1; SGD:S0003809	mitochondrial inner membrane ; GO:0005743 | inferred from sequence or structural similarity with SGD_LOCUS:CYC1; SGD:S0003809 <newline> mitochondrion ; GO:0005739 | inferred from direct assay <newline> mitochondrial matrix ; GO:0005759 | inferred from sequence or structural similarity with UniProtKB:P00001	electron carrier activity ; GO:0009055 | inferred from direct assay <newline> electron transporter, transferring electrons from CoQH2-cytochrome c reductase complex and cytochrome c oxidase complex activity ; GO:0045155 | inferred from sequence or structural similarity with UniProtKB:P12831 <newline> electron carrier activity ; GO:0009055 | inferred from sequence or structural similarity with Uni…	0.47	0.41	0.06	0	-0.26	-0.11	-0.6	-0.52
FBpp0088501	CG5670-PC	FBgn0002921	Atpalpha	1002	111 kDa	5.25	36	213	embryonic development via the syncytial blastoderm ; GO:0001700 | inferred from mutant phenotype <newline> regulation of tube diameter, open tracheal system ; GO:0035158 | inferred from mutant phenotype <newline> regulation of tube length, open tracheal system ; GO:0035159 | inferred from mutant phenotype <newline> septate junction assembly ; GO:0019991 | inferred from mutant phenotype <newline> …	septate junction ; GO:0005918 | inferred from direct assay <newline> plasma membrane ; GO:0005886 | inferred from direct assay <newline> plasma membrane ; GO:0005886 | inferred from sequence or structural similarity with UniProtKB:Q64436 <newline> sodium:potassium-exchanging ATPase complex ; GO:0005890 | inferred from sequence or structural similarity with UniProtKB:Q64436 <newline> sodium:potass…	sodium:potassium-exchanging ATPase activity ; GO:0005391 | inferred from sequence or structural similarity with UniProtKB:Q64436 <newline> sodium:potassium-exchanging ATPase activity ; GO:0005391 | non-traceable author statement <newline> sodium:potassium-exchanging ATPase activity ; GO:0005391 | inferred from mutant phenotype <newline> sodium:potassium-exchanging ATPase activity ; GO:0005391 | i…	0.29	0.43	0.3	0.45	0.45	0.29	0.5	0.34
FBpp0087540	CG1516-PE	FBgn0027580	CG1516	1181	131 kDa	6.8	47	205	pyruvate metabolic process ; GO:0006090 | inferred from sequence or structural similarity with UniProtKB:P11498 <newline> gluconeogenesis ; GO:0006094 | inferred from electronic annotation with InterPro:IPR005930	lipid particle ; GO:0005811 | inferred from direct assay <newline> mitochondrial matrix ; GO:0005759 | inferred from sequence or structural similarity with UniProtKB:P11498 <newline> microtubule associated complex ; GO:0005875 | inferred from direct assay	pyruvate carboxylase activity ; GO:0004736 | inferred from sequence or structural similarity with UniProtKB:O93918 <newline> pyruvate carboxylase activity ; GO:0004736 | inferred from sequence or structural similarity with UniProtKB:P11498 <newline> ATP binding ; GO:0005524 | inferred from electronic annotation with InterPro:IPR005479, InterPro:IPR005930, InterPro:IPR011761, InterPro:IPR011764, I…	0.28	0.33	0.17	0.19	0.3	0.32	0.01	-0.04
FBpp0070676	CG7010-PA	FBgn0028325	l(1)G0334	399	44 kDa	7.76	18	176	pyruvate metabolic process ; GO:0006090 | inferred from sequence or structural similarity with UniProtKB:P29803 <newline> oxidation-reduction process ; GO:0055114 | inferred from electronic annotation with InterPro:IPR017597 <newline> glycolysis ; GO:0006096 | inferred from electronic annotation with InterPro:IPR017597	pyruvate dehydrogenase complex ; GO:0045254 | inferred from sequence or structural similarity with UniProtKB:P08559 AND inferred from sequence or structural similarity with UniProt:P29803 <newline> mitochondrion ; GO:0005739 | inferred from direct assay	pyruvate dehydrogenase (acetyl-transferring) activity ; GO:0004739 | inferred from sequence or structural similarity with UniProtKB:P08559 AND inferred from sequence or structural similarity with UniProt:P29803	0.06	0.06	0.05	0.05	-0.18	-0.11	-0.28	-0.21
FBpp0071128	CG2286-PA	FBgn0017566	ND75	731	79 kDa	6.82	30	186	ATP synthesis coupled electron transport ; GO:0042773 | inferred from electronic annotation with InterPro:IPR000283	mitochondrial respiratory chain complex I ; GO:0005747 | inferred from sequence or structural similarity with UniProtKB:P15690 <newline> mitochondrial respiratory chain complex I ; GO:0005747 | inferred from sequence or structural similarity with UniProtKB:P28331 <newline> mitochondrion ; GO:0005739 | inferred from sequence or structural similarity with HGNC_gene:NDUFS1; HGNC:7707	NADH dehydrogenase (ubiquinone) activity ; GO:0008137 | inferred from sequence or structural similarity with UniProtKB:P15690 <newline> NADH dehydrogenase activity ; GO:0003954 | inferred from sequence or structural similarity with UniProtKB:P28331 <newline> NADH dehydrogenase (ubiquinone) activity ; GO:0008137 | contributes_to inferred from sequence or structural similarity with HGNC_gene:NDUFS1…	0.27	0.09	-0.03	-0.06	-1.24	-1.31	-1.53	-1.45
FBpp0070915	CG4094-PB	FBgn0028336	l(1)G0255	467	50 kDa	7.62	21	188	tricarboxylic acid cycle ; GO:0006099 | inferred from sequence or structural similarity with UniProtKB:P07954 <newline> fumarate metabolic process ; GO:0006106 | inferred from electronic annotation with InterPro:IPR005677	mitochondrion ; GO:0005739 | inferred from sequence or structural similarity with MGD:Fh1; MGI:MGI:95530 <newline> cytoplasm ; GO:0005737 | inferred from sequence or structural similarity with UniProtKB:P07954 <newline> mitochondrion ; GO:0005739 | inferred from sequence or structural similarity with UniProtKB:P07954 <newline> tricarboxylic acid cycle enzyme complex ; GO:0045239 | inferred from e…	fumarate hydratase activity ; GO:0004333 | inferred from sequence or structural similarity with NCBI_NP:498642 <newline> fumarate hydratase activity ; GO:0004333 | inferred from sequence or structural similarity with UniProtKB:P07954	0.23	0.27	0.02	0.05	0.26	0.23	0.14	0.06
FBpp0081947	CG14724-PA	FBgn0019624	CoVa	149	17 kDa	5.35	8	176	mitochondrial electron transport, cytochrome c to oxygen ; GO:0006123 | inferred from sequence or structural similarity with UniProtKB:P20674 <newline> positive regulation of cell cycle ; GO:0045787 | inferred from mutant phenotype	lipid particle ; GO:0005811 | inferred from direct assay <newline> mitochondrial respiratory chain complex IV ; GO:0005751 | inferred from sequence or structural similarity with UniProtKB:P11240 <newline> mitochondrial respiratory chain complex IV ; GO:0005751 | non-traceable author statement <newline> mitochondrial inner membrane ; GO:0005743 | non-traceable author statement <newline> mitochondr…	cytochrome-c oxidase activity ; GO:0004129 | inferred from sequence or structural similarity with UniProtKB:P11240 <newline> cytochrome-c oxidase activity ; GO:0004129 | non-traceable author statement <newline> cytochrome-c oxidase activity ; GO:0004129 | inferred from sequence or structural similarity with UniProtKB:P20674	0.29	0.21	0.04	-0.04	-0.04	-0.03	-0.29	-0.28
FBpp0088988	CG5320-PA	FBgn0001098	Gdh	562	63 kDa	8.43	27	176	sperm storage ; GO:0046693 | NOT traceable author statement <newline> glutamate catabolic process to 2-oxoglutarate ; GO:0019551 | inferred from sequence or structural similarity with UniProtKB:P00367 AND inferred from sequence or structural similarity with UniProt:P49448 <newline> NADH oxidation ; GO:0006116 | inferred from direct assay <newline> glutamate metabolic process ; GO:0006536 | inferr…	mitochondrial matrix ; GO:0005759 | inferred from sequence or structural similarity <newline> mitochondrial matrix ; GO:0005759 | inferred from sequence or structural similarity with UniProtKB:P00367 AND inferred from sequence or structural similarity with UniProt:P49448 <newline> mitochondrial matrix ; GO:0005759 | inferred from direct assay <newline> mitochondrion ; GO:0005739 | inferred from d…	glutamate dehydrogenase [NAD(P)+] activity ; GO:0004353 | inferred from direct assay <newline> glutamate dehydrogenase [NAD(P)+] activity ; GO:0004353 | inferred from sequence or structural similarity with MGD:Glud; MGI:MGI:95753 <newline> glutamate dehydrogenase [NAD(P)+] activity ; GO:0004353 | inferred from sequence or structural similarity with UniProtKB:P00367 AND inferred from sequence or s…	-0.12	-0.19	-0.38	-0.45	-0.08	-0.04	-0.32	-0.35
FBpp0288710	CG6455-PC	FBgn0019960	CG6455	739	82 kDa	9.42	31	173	neurogenesis ; GO:0022008 | inferred from mutant phenotype	mitochondrial inner membrane ; GO:0005743 | inferred from sequence or structural similarity with UniProtKB:Q16891 <newline> integral to mitochondrial inner membrane ; GO:0031305 | inferred from electronic annotation with InterPro:IPR019133 <newline> mitochondrion ; GO:0005739 | inferred from direct assay	molecular_function ; GO:0003674 | no biological data available	0.37	0.25	0.07	0.12	0.15	0.3	0.11	0.1
FBpp0083824	CG4412-PA	FBgn0016119	ATPsyn-Cf6	106	12 kDa	9.72	7	160	proton transport ; GO:0015992 | non-traceable author statement <newline> proton transport ; GO:0015992 | inferred from sequence or structural similarity with UniProtKB:P18859 <newline> lateral inhibition ; GO:0046331 | inferred from mutant phenotype <newline> ATP synthesis coupled proton transport ; GO:0015986 | inferred from electronic annotation with InterPro:IPR008387, InterPro:IPR016349	mitochondrial proton-transporting ATP synthase, central stalk ; GO:0005756 | inferred from sequence or structural similarity with UniProtKB:P18859 <newline> mitochondrial proton-transporting ATP synthase complex, coupling factor F(o) ; GO:0000276 | inferred from electronic annotation with InterPro:IPR008387, InterPro:IPR016349	hydrogen-exporting ATPase activity, phosphorylative mechanism ; GO:0008553 | inferred from sequence or structural similarity with UniProtKB:P21571 <newline> hydrogen-exporting ATPase activity, phosphorylative mechanism ; GO:0008553 | non-traceable author statement <newline> hydrogen-exporting ATPase activity, phosphorylative mechanism ; GO:0008553 | inferred from sequence or structural similarity…	0.11	0.11	-0.01	-0.01	0.1	0.08	-0.03	-0.05
FBpp0074679	CG7445-PA	FBgn0005633	fln	182	21 kDa	5.12	12	143	skeletal muscle myosin thick filament assembly ; GO:0030241 | inferred from mutant phenotype <newline> adult somatic muscle development ; GO:0007527 | inferred from mutant phenotype <newline> striated muscle myosin thick filament assembly ; GO:0071688 | inferred from direct assay <newline> oscillatory muscle contraction ; GO:0014703 | inferred from mutant phenotype <newline> sarcomere organizatio…	striated muscle myosin thick filament ; GO:0005863 | inferred from direct assay <newline> contractile fiber ; GO:0043292 | non-traceable author statement <newline> A band ; GO:0031672 | inferred from direct assay	-	0.37	-0.03	0.3	-0.1	0.48	0.43	0.36	0.3
FBpp0088174	CG1970-PA	FBgn0039909	CG1970	468	53 kDa	6.65	17	162	mitochondrial electron transport, NADH to ubiquinone ; GO:0006120 | inferred from sequence or structural similarity with UniProtKB:O95299 <newline> lateral inhibition ; GO:0046331 | inferred from mutant phenotype <newline> neuron projection morphogenesis ; GO:0048812 | inferred from mutant phenotype	mitochondrial respiratory chain complex I ; GO:0005747 | inferred from sequence or structural similarity with UniProtKB:P17694 <newline> mitochondrial respiratory chain complex I ; GO:0005747 | inferred from sequence or structural similarity with UniProtKB:O95299 <newline> mitochondrion ; GO:0005739 | inferred from direct assay	NADH dehydrogenase (ubiquinone) activity ; GO:0008137 | inferred from sequence or structural similarity with UniProtKB:P17694 <newline> NADH dehydrogenase activity ; GO:0003954 | inferred from sequence or structural similarity with UniProtKB:P17694 <newline> NADH dehydrogenase activity ; GO:0003954 | inferred from sequence or structural similarity with UniProtKB:O95299 <newline> NAD binding ; GO:…	0.06	0.09	-0.06	0.01	-1.06	-1.08	-1.2	-1.27
FBpp0081834	CG5214-PA	FBgn0037891	CG5214	468	50 kDa	10.02	14	156	tricarboxylic acid cycle ; GO:0006099 | inferred from sequence or structural similarity with UniProtKB:P36957	mitochondrial oxoglutarate dehydrogenase complex ; GO:0009353 | inferred from sequence or structural similarity with UniProtKB:Q01205 <newline> mitochondrial oxoglutarate dehydrogenase complex ; GO:0009353 | inferred from sequence or structural similarity with UniProtKB:P36957 <newline> lipid particle ; GO:0005811 | inferred from direct assay <newline> microtubule associated complex ; GO:0005875 …	dihydrolipoyllysine-residue succinyltransferase activity ; GO:0004149 | inferred from sequence or structural similarity with UniProtKB:Q01205 <newline> dihydrolipoyllysine-residue succinyltransferase activity ; GO:0004149 | inferred from sequence or structural similarity with UniProtKB:P36957	-0.23	-0.09	-0.25	-0.11	0.04	0.16	-0.02	0.08
FBpp0074226	CG5703-PA	FBgn0030853	CG5703	242	27 kDa	6.9	17	157	mitochondrial electron transport, NADH to ubiquinone ; GO:0006120 | inferred from sequence or structural similarity with UniProtKB:P19404	mitochondrial respiratory chain complex I ; GO:0005747 | inferred from sequence or structural similarity with UniProtKB:P04394 <newline> mitochondrial respiratory chain complex I ; GO:0005747 | inferred from sequence or structural similarity with UniProtKB:P19404 <newline> mitochondrion ; GO:0005739 | inferred from direct assay	NADH dehydrogenase (ubiquinone) activity ; GO:0008137 | inferred from sequence or structural similarity with UniProtKB:P04394 <newline> NADH dehydrogenase activity ; GO:0003954 | inferred from sequence or structural similarity with UniProtKB:P19404	-0.01	0.06	-0.04	0.01	-1.32	-1.22	-1.38	-1.28
FBpp0083588	CG6439-PA	FBgn0038922	CG6439	370	40 kDa	8.74	15	149	tricarboxylic acid cycle ; GO:0006099 | inferred from sequence or structural similarity with UniProtKB:O43837	mitochondrion ; GO:0005739 | inferred from sequence or structural similarity with EMBL:AF090321 <newline> mitochondrion ; GO:0005739 | inferred from sequence or structural similarity with UniProtKB:O43837 <newline> microtubule associated complex ; GO:0005875 | inferred from direct assay	isocitrate dehydrogenase (NAD+) activity ; GO:0004449 | inferred from sequence or structural similarity with EMBL:AF090321 <newline> isocitrate dehydrogenase (NAD+) activity ; GO:0004449 | inferred from sequence or structural similarity with UniProtKB:O43837 <newline> NAD binding ; GO:0051287 | inferred from electronic annotation with InterPro:IPR001804 <newline> magnesium ion binding ; GO:000028…	1.17	0.46	0.9	0.19	0.39	0.38	0.24	0.16
FBpp0084275	CG5028-PA	FBgn0039358	CG5028	402	44 kDa	6.8	19	128	tricarboxylic acid cycle ; GO:0006099 | inferred from sequence or structural similarity with UniProtKB:P51553	mitochondrial matrix ; GO:0005759 | inferred from sequence or structural similarity with UniProtKB:P41564 <newline> mitochondrion ; GO:0005739 | inferred from sequence or structural similarity with UniProtKB:P51553 <newline> microtubule associated complex ; GO:0005875 | inferred from direct assay	isocitrate dehydrogenase (NAD+) activity ; GO:0004449 | inferred from sequence or structural similarity with UniProtKB:P41564 <newline> isocitrate dehydrogenase (NAD+) activity ; GO:0004449 | inferred from sequence or structural similarity with UniProtKB:P51553 <newline> NAD binding ; GO:0051287 | inferred from electronic annotation with InterPro:IPR001804 <newline> magnesium ion binding ; GO:000…	0.59	0.03	0.56	0	0.32	0.31	0.29	0.28
FBpp0077581	CG7361-PB	FBgn0021906	RFeSP	230	25 kDa	8.89	8	126	mitochondrial electron transport, ubiquinol to cytochrome c ; GO:0006122 | inferred from sequence or structural similarity with UniProtKB:P47985	mitochondrial respiratory chain complex III ; GO:0005750 | inferred from sequence or structural similarity with EMBL:AC007786; protein_id:AAD38242.1 <newline> mitochondrial respiratory chain complex III ; GO:0005750 | inferred from sequence or structural similarity with UniProtKB:P47985 <newline> microtubule associated complex ; GO:0005875 | inferred from direct assay <newline> mitochondrion ; GO…	ubiquinol-cytochrome-c reductase activity ; GO:0008121 | inferred from sequence or structural similarity with UniProtKB:P47985 <newline> 2 iron, 2 sulfur cluster binding ; GO:0051537 | inferred from electronic annotation with InterPro:IPR017941	0.17	0.14	0.18	0.15	0.19	0.27	0.07	0.02
FBpp0077859	CG6020-PA	FBgn0037001	CG6020	416	47 kDa	9.82	16	114	mitochondrial electron transport, NADH to ubiquinone ; GO:0006120 | inferred from sequence or structural similarity with UniProtKB:Q16795	mitochondrial respiratory chain complex I ; GO:0005747 | inferred from sequence or structural similarity with UniProtKB:P34943 <newline> mitochondrial respiratory chain complex I ; GO:0005747 | inferred from sequence or structural similarity with UniProtKB:Q16795	NADH dehydrogenase (ubiquinone) activity ; GO:0008137 | inferred from sequence or structural similarity with UniProtKB:P34943 <newline> NADH dehydrogenase activity ; GO:0003954 | inferred from sequence or structural similarity with UniProtKB:Q16795 <newline> coenzyme binding ; GO:0050662 | inferred from electronic annotation with InterPro:IPR001509 <newline> nucleotide binding ; GO:0000166 | infe…	0.17	0.14	-0.07	-0.1	-1.16	-1.19	-1.42	-1.38
FBpp0082490	CG6803-PB	FBgn0038294	Mf	365	42 kDa	9.7	15	91	skeletal muscle myosin thick filament assembly ; GO:0030241 | non-traceable author statement <newline> wing disc development ; GO:0035220 | inferred from genetic interaction with Bx inferred from genetic interaction with ap <newline> chaeta development ; GO:0022416 | inferred from genetic interaction with Ssdp inferred from genetic interaction with Chi	A band ; GO:0031672 | inferred from direct assay	-	-0.35	-0.9	-0.09	-0.71	0.51	0.45	0.69	0.63
FBpp0080835	CG10664-PA	FBgn0032833	CoIV	182	21 kDa	8.46	6	127	mitochondrial electron transport, cytochrome c to oxygen ; GO:0006123 | inferred from sequence or structural similarity with UniProtKB:P13073 <newline> Golgi organization ; GO:0007030 | inferred from mutant phenotype <newline> cell proliferation ; GO:0008283 | inferred from mutant phenotype <newline> mitotic cell cycle ; GO:0000278 | inferred from mutant phenotype	mitochondrion ; GO:0005739 | inferred from sequence or structural similarity with MGD:Cox4; MGI:MGI:88473 <newline> mitochondrial respiratory chain complex IV ; GO:0005751 | inferred from sequence or structural similarity with UniProtKB:P13073 <newline> lipid particle ; GO:0005811 | inferred from direct assay <newline> mitochondrion ; GO:0005739 | inferred from direct assay	cytochrome-c oxidase activity ; GO:0004129 | inferred from sequence or structural similarity with UniProtKB:Q9I8U0 <newline> cytochrome-c oxidase activity ; GO:0004129 | inferred from sequence or structural similarity with UniProtKB:P13073	0.32	0.47	0.39	0.52	-0.14	-0.17	-0.09	-0.12
FBpp0085489	CG3283-PA	FBgn0014028	SdhB	297	34 kDa	8.79	15	112	tricarboxylic acid cycle ; GO:0006099 | non-traceable author statement <newline> tricarboxylic acid cycle ; GO:0006099 | inferred from sequence or structural similarity with UniProtKB:P21912 <newline> mitochondrial electron transport, succinate to ubiquinone ; GO:0006121 | inferred from direct assay	mitochondrial respiratory chain complex II ; GO:0005749 | inferred from sequence or structural similarity with SGD_LOCUS:SDH2; SGD:S0003964 <newline> mitochondrial respiratory chain complex II ; GO:0005749 | non-traceable author statement <newline> mitochondrial respiratory chain complex II ; GO:0005749 | inferred from sequence or structural similarity with UniProtKB:P21912 <newline> microtubule …	succinate dehydrogenase (ubiquinone) activity ; GO:0008177 | inferred from sequence or structural similarity with SGD_LOCUS:SDH2; SGD:S0003964 <newline> succinate dehydrogenase (ubiquinone) activity ; GO:0008177 | non-traceable author statement <newline> succinate dehydrogenase (ubiquinone) activity ; GO:0008177 | inferred from sequence or structural similarity with UniProtKB:P21912 <newline> ele…	0.29	0.17	0.14	0.02	-0.67	-0.75	-0.94	-1.01
FBpp0078847	CG9140-PA	FBgn0031771	CG9140	474	52 kDa	8.58	16	109	mitochondrial electron transport, NADH to ubiquinone ; GO:0006120 | inferred from sequence or structural similarity with UniProtKB:P49821	mitochondrial respiratory chain complex I ; GO:0005747 | inferred from sequence or structural similarity with UniProtKB:P49821	NADH dehydrogenase activity ; GO:0003954 | inferred from sequence or structural similarity with UniProtKB:P49821 <newline> NADH dehydrogenase (ubiquinone) activity ; GO:0008137 | inferred from electronic annotation with InterPro:IPR001949 <newline> NAD binding ; GO:0051287 | inferred from electronic annotation with InterPro:IPR011537 <newline> 4 iron, 4 sulfur cluster binding ; GO:0051539 | infer…	0.13	0.16	-0.04	-0.01	-1.12	-1.1	-1.29	-1.27
FBpp0073290	CG12101-PA	FBgn0015245	Hsp60	573	61 kDa	5.11	25	118	response to heat ; GO:0009408 | non-traceable author statement <newline> protein folding ; GO:0006457 | inferred from sequence or structural similarity with UniProtKB:P50140 <newline> response to heat ; GO:0009408 | inferred from sequence or structural similarity with UniProtKB:P50140 <newline> 'de novo' protein folding ; GO:0006458 | inferred from sequence or structural similarity with UniProtKB…	lipid particle ; GO:0005811 | inferred from direct assay <newline> mitochondrion ; GO:0005739 | inferred from direct assay <newline> mitochondrial matrix ; GO:0005759 | inferred from sequence or structural similarity with UniProtKB:P50140 <newline> mitochondrial matrix ; GO:0005759 | inferred from sequence or structural similarity with UniProtKB:P10809 <newline> microtubule associated complex ; G…	unfolded protein binding ; GO:0051082 | inferred from sequence or structural similarity with UniProtKB:P50140 <newline> unfolded protein binding ; GO:0051082 | inferred from sequence or structural similarity with UniProtKB:P10809 <newline> ATP binding ; GO:0005524 | inferred from electronic annotation with InterPro:IPR002423, InterPro:IPR018370	-0.07	-0.05	-0.15	-0.14	1.02	1.01	1.01	1.01
FBpp0072672	CG1977-PA	FBgn0024510	alpha-Spec	2415	278 kDa	4.84	47	112	olfactory behavior ; GO:0042048 | inferred from mutant phenotype <newline> olfactory behavior ; GO:0042048 | inferred from expression pattern <newline> S phase of mitotic cell cycle ; GO:0000084 | inferred from mutant phenotype <newline> imaginal disc morphogenesis ; GO:0007560 | inferred from mutant phenotype <newline> regulation of cell proliferation ; GO:0042127 | inferred from mutant phenotyp…	cytoplasm ; GO:0005737 | inferred from direct assay	molecular_function ; GO:0003674 | no biological data available	-0.09	0.02	0.31	0.42	0.05	0.02	0.39	0.36
FBpp0072975	CG12079-PA	FBgn0035404	CG12079	265	30 kDa	7.98	15	110	oxidation-reduction process ; GO:0055114 | inferred from electronic annotation with InterPro:IPR001268, InterPro:IPR010218, InterPro:IPR020396	mitochondrial respiratory chain complex I ; GO:0005747 | inferred from sequence or structural similarity with EMBL:M58469 <newline> mitochondrial respiratory chain complex I ; GO:0005747 | inferred from sequence or structural similarity with UniProtKB:O75489 <newline> mitochondrion ; GO:0005739 | inferred from direct assay	NADH dehydrogenase (ubiquinone) activity ; GO:0008137 | inferred from sequence or structural similarity with EMBL:M58469 <newline> NADH dehydrogenase activity ; GO:0003954 | inferred from sequence or structural similarity with UniProtKB:O75489	0.14	0.05	0.1	0.01	-1.01	-0.9	-1	-0.89
FBpp0079453	CG4389-PB	FBgn0028479	Mtpalpha	744	80 kDa	9.31	24	108	fatty acid beta-oxidation ; GO:0006635 | inferred from sequence or structural similarity with UniProtKB:P40939 <newline> wound healing ; GO:0042060 | inferred from mutant phenotype <newline> fatty acid beta-oxidation ; GO:0006635 | inferred from mutant phenotype <newline> response to starvation ; GO:0042594 | inferred from mutant phenotype <newline> determination of adult lifespan ; GO:0008340 | …	lipid particle ; GO:0005811 | inferred from direct assay <newline> mitochondrial fatty acid beta-oxidation multienzyme complex ; GO:0016507 | inferred from sequence or structural similarity with UniProtKB:Q64428 <newline> mitochondrial fatty acid beta-oxidation multienzyme complex ; GO:0016507 | inferred from sequence or structural similarity with UniProtKB:P40939 <newline> microtubule associated…	long-chain-3-hydroxyacyl-CoA dehydrogenase activity ; GO:0016509 | inferred from sequence or structural similarity with UniProtKB:Q64428 <newline> long-chain-enoyl-CoA hydratase activity ; GO:0016508 | inferred from sequence or structural similarity with UniProtKB:Q64428 <newline> long-chain-3-hydroxyacyl-CoA dehydrogenase activity ; GO:0016509 | inferred from sequence or structural similarity wi…	0.22	0.23	0	0.01	0.29	0.26	0.09	0.05
FBpp0078099	CG7145-PA	FBgn0037138	P5CDh1	574	64 kDa	8.36	22	106	proline metabolic process ; GO:0006560 | inferred from sequence or structural similarity with UniProtKB:P30038 <newline> proline metabolic process ; GO:0006560 | inferred from mutant phenotype <newline> mitochondrion organization ; GO:0007005 | inferred from mutant phenotype <newline> oxidation-reduction process ; GO:0055114 | inferred from electronic annotation with InterPro:IPR005931, InterPro:…	mitochondrial matrix ; GO:0005759 | inferred from sequence or structural similarity with UniProtKB:P30038 <newline> mitochondrion ; GO:0005739 | inferred from direct assay	1-pyrroline-5-carboxylate dehydrogenase activity ; GO:0003842 | inferred from sequence or structural similarity with SGD_LOCUS:PUT2; SGD:S0001079 <newline> 1-pyrroline-5-carboxylate dehydrogenase activity ; GO:0003842 | inferred from sequence or structural similarity with UniProtKB:P30038 <newline> oxidoreductase activity, acting on the aldehyde or oxo group of donors, NAD or NADP as acceptor ; G…	0.17	0.15	-0.06	-0.08	0.57	0.5	0.33	0.26
FBpp0070894	CG32744-PA	FBgn0086558	Ubi-p5E	534	60 kDa	7.91	5	94	cellular protein modification process ; GO:0006464 | inferred from sequence or structural similarity <newline> ubiquitin-dependent protein catabolic process ; GO:0006511 | inferred from sequence or structural similarity	polytene chromosome band ; GO:0005704 | inferred from direct assay <newline> microtubule associated complex ; GO:0005875 | inferred from direct assay	molecular_function ; GO:0003674 | no biological data available	0.16	0.27	0.24	0.35	0.3	0.24	0.38	0.31
FBpp0084480	CG5889-PA	FBgn0029155	Men-b	617	69 kDa	6.69	19	104	malate metabolic process ; GO:0006108 | inferred from sequence or structural similarity with UniProtKB:Q16798 <newline> pyruvate metabolic process ; GO:0006090 | inferred from sequence or structural similarity with UniProtKB:Q16798 <newline> oxidation-reduction process ; GO:0055114 | inferred from electronic annotation with InterPro:IPR001891, InterPro:IPR012301, InterPro:IPR012302, InterPro:IPR0…	mitochondrion ; GO:0005739 | inferred from sequence or structural similarity with UniProtKB:Q16798	malate dehydrogenase (oxaloacetate-decarboxylating) (NADP+) activity ; GO:0004473 | non-traceable author statement <newline> malate dehydrogenase (oxaloacetate-decarboxylating) (NADP+) activity ; GO:0004473 | inferred from sequence or structural similarity with UniProtKB:Q16798 <newline> NAD binding ; GO:0051287 | inferred from electronic annotation with InterPro:IPR012302 <newline> malate dehydr…	0.01	-0.08	-0.2	-0.29	0.22	0.17	0	-0.05
FBpp0083570	CG6343-PA	FBgn0019957	ND42	407	47 kDa	6.78	17	97	mitochondrial electron transport, NADH to ubiquinone ; GO:0006120 | inferred from sequence or structural similarity with UniProtKB:O95299 <newline> nucleobase-containing compound metabolic process ; GO:0006139 | inferred from electronic annotation with InterPro:IPR002624	lipid particle ; GO:0005811 | inferred from direct assay <newline> mitochondrial respiratory chain complex I ; GO:0005747 | non-traceable author statement <newline> mitochondrial matrix ; GO:0005759 | non-traceable author statement <newline> mitochondrial respiratory chain complex I ; GO:0005747 | inferred from sequence or structural similarity with UniProtKB:O95299 <newline> mitochondrion ; GO:0…	NADH dehydrogenase (ubiquinone) activity ; GO:0008137 | non-traceable author statement <newline> NADH dehydrogenase activity ; GO:0003954 | non-traceable author statement <newline> NADH dehydrogenase activity ; GO:0003954 | inferred from sequence or structural similarity with UniProtKB:O95299 <newline> ATP binding ; GO:0005524 | inferred from electronic annotation with InterPro:IPR002624 <newline…	0.24	0.25	0.03	0.04	-0.91	-0.83	-1.04	-1.01
FBpp0300426	CG10844-PJ	FBgn0011286	Rya-r44F	5115	580 kDa	5.4	41	94	calcium ion transport ; GO:0006816 | traceable author statement <newline> muscle contraction ; GO:0006936 | inferred from mutant phenotype <newline> cellular calcium ion homeostasis ; GO:0006874 | inferred from electronic annotation with InterPro:IPR009460 <newline> calcium ion transmembrane transport ; GO:0070588 | inferred from electronic annotation with InterPro:IPR000699 <newline> regulation …	integral to membrane ; GO:0016021 | non-traceable author statement <newline> endoplasmic reticulum membrane ; GO:0005789 | non-traceable author statement <newline> microtubule associated complex ; GO:0005875 | inferred from direct assay <newline> integral to membrane ; GO:0016021 | inferred from electronic annotation with InterPro:IPR009460	ryanodine-sensitive calcium-release channel activity ; GO:0005219 | traceable author statement <newline> ryanodine-sensitive calcium-release channel activity ; GO:0005219 | inferred from sequence or structural similarity with EMBL:U50465 <newline> ryanodine-sensitive calcium-release channel activity ; GO:0005219 | non-traceable author statement <newline> calcium ion binding ; GO:0005509 | inferre…	-0.31	-0.46	0.12	-0.04	0.06	0.07	0.44	0.45
FBpp0079756	CG6105-PA	FBgn0010612	l(2)06225	99	11 kDa	10.28	3	81	proton transport ; GO:0015992 | inferred from sequence or structural similarity with UniProtKB:O75964 <newline> ATP synthesis coupled proton transport ; GO:0015986 | inferred from electronic annotation with InterPro:IPR006808	lipid particle ; GO:0005811 | inferred from direct assay <newline> mitochondrial proton-transporting ATP synthase complex, coupling factor F(o) ; GO:0000276 | inferred from sequence or structural similarity with UniProtKB:O75964	hydrogen-exporting ATPase activity, phosphorylative mechanism ; GO:0008553 | inferred from sequence or structural similarity with UniProtKB:Q28852 <newline> hydrogen-exporting ATPase activity, phosphorylative mechanism ; GO:0008553 | inferred from sequence or structural similarity with UniProtKB:O75964	-0.14	-0.1	-0.05	-0.01	-0.03	-0.02	0.04	0.05
FBpp0080707	CG10691-PB	FBgn0002031	l(2)37Cc	276	30 kDa	5.44	14	96	instar larval or pupal development ; GO:0002165 | non-traceable author statement <newline> cellular response to hypoxia ; GO:0071456 | inferred from mutant phenotype	lipid particle ; GO:0005811 | inferred from direct assay <newline> cytoplasm ; GO:0005737 | inferred from direct assay <newline> mitochondrial envelope ; GO:0005740 | non-traceable author statement <newline> mitochondrion ; GO:0005739 | inferred from direct assay <newline> mitochondrion ; GO:0005739 | inferred from sequence or structural similarity with SGD_LOCUS:PHB1; SGD:S0003364 <newline> micr…	-	0.06	-0.09	0.1	-0.05	0.02	0.02	0.04	0.03
FBpp0300555	CG7178-PH	FBgn0004028	wupA	260	29 kDa	10.42	15	80	myofibril assembly ; GO:0030239 | inferred from mutant phenotype <newline> sarcomere organization ; GO:0045214 | inferred from mutant phenotype <newline> muscle organ development ; GO:0007517 | non-traceable author statement <newline> nervous system development ; GO:0007399 | non-traceable author statement <newline> cardiac muscle tissue development ; GO:0048738 | inferred from mutant phenotype <…	troponin complex ; GO:0005861 | non-traceable author statement <newline> nucleus ; GO:0005634 | colocalizes_with inferred from direct assay	actin binding ; GO:0003779 | non-traceable author statement <newline> tropomyosin binding ; GO:0005523 | non-traceable author statement	0.13	0.01	0.16	0.03	0.46	0.42	0.46	0.42
FBpp0099801	CG30084-PF	FBgn0083919	Zasp52	2194	238 kDa	6.37	37	89	muscle structure development ; GO:0061061 | inferred from mutant phenotype	muscle tendon junction ; GO:0005927 | inferred from direct assay <newline> Z disc ; GO:0030018 | inferred from direct assay	protein binding ; GO:0005515 | inferred from physical interaction with egg <newline> zinc ion binding ; GO:0008270 | inferred from electronic annotation with InterPro:IPR001781	0.69	0.19	0.73	0.23	0.55	0.54	0.61	0.61
FBpp0073600	CG1640-PB	FBgn0030478	CG1640	575	64 kDa	9.49	17	94	biosynthetic process ; GO:0009058 | inferred from electronic annotation with InterPro:IPR004839	-	L-alanine:2-oxoglutarate aminotransferase activity ; GO:0004021 | inferred from sequence or structural similarity with EMBL:U70732 <newline> pyridoxal phosphate binding ; GO:0030170 | inferred from electronic annotation with InterPro:IPR004839, InterPro:IPR015421, InterPro:IPR015422	0.07	0.1	-0.17	-0.2	0.34	0.31	0.09	0.05
FBpp0079406	CG3752-PA	FBgn0012036	Aldh	520	57 kDa	6.79	20	73	pyruvate metabolic process ; GO:0006090 | inferred from sequence or structural similarity with UniProtKB:P05091 <newline> response to ethanol ; GO:0045471 | inferred from mutant phenotype <newline> acetaldehyde metabolic process ; GO:0006117 | inferred from mutant phenotype <newline> oxidation-reduction process ; GO:0055114 | inferred from electronic annotation with InterPro:IPR015590, InterPro:I…	cytoplasm ; GO:0005737 | inferred from direct assay <newline> mitochondrion ; GO:0005739 | inferred from direct assay <newline> mitochondrion ; GO:0005739 | inferred from sequence or structural similarity with UniProtKB:P11884 <newline> mitochondrial matrix ; GO:0005759 | inferred from sequence or structural similarity with UniProtKB:P05091 <newline> lipid particle ; GO:0005811 | inferred from di…	aldehyde dehydrogenase (NAD) activity ; GO:0004029 | inferred from direct assay <newline> aldehyde dehydrogenase (NAD) activity ; GO:0004029 | inferred from sequence or structural similarity with UniProtKB:P11884 <newline> aldehyde dehydrogenase (NAD) activity ; GO:0004029 | inferred from sequence or structural similarity with UniProtKB:P05091 <newline> acetaldehyde dehydrogenase (acetylating) ac…	-0.25	-0.53	-0.51	-0.78	0.38	0.29	0.11	0.01
FBpp0082645	CG3944-PA	FBgn0017567	ND23	217	25 kDa	5.7	10	88	mitochondrial electron transport, NADH to ubiquinone ; GO:0006120 | inferred from sequence or structural similarity with UniProtKB:O00217	mitochondrial respiratory chain complex I ; GO:0005747 | inferred from sequence or structural similarity <newline> mitochondrial respiratory chain complex I ; GO:0005747 | inferred from sequence or structural similarity with UniProtKB:O00217 <newline> mitochondrion ; GO:0005739 | inferred from direct assay	NADH dehydrogenase (ubiquinone) activity ; GO:0008137 | inferred from sequence or structural similarity <newline> NADH dehydrogenase activity ; GO:0003954 | inferred from sequence or structural similarity with UniProtKB:O00217 <newline> electron carrier activity ; GO:0009055 | inferred from electronic annotation with InterPro:IPR001450, InterPro:IPR017900 <newline> 4 iron, 4 sulfur cluster bindin…	-0.17	-0.31	-0.16	-0.31	-1.37	-1.41	-1.4	-1.44
FBpp0086694	CG8542-PA	FBgn0001220	Hsc70-5	686	74 kDa	6.25	27	86	response to heat ; GO:0009408 | non-traceable author statement <newline> protein folding ; GO:0006457 | inferred from sequence or structural similarity with SGD_LOCUS:SSC1; SGD:S0003806 <newline> protein folding ; GO:0006457 | inferred from sequence or structural similarity with UniProtKB:P38646	lipid particle ; GO:0005811 | inferred from direct assay <newline> mitochondrion ; GO:0005739 | non-traceable author statement <newline> mitochondrion ; GO:0005739 | inferred from sequence or structural similarity with UniProtKB:P38646 <newline> microtubule associated complex ; GO:0005875 | inferred from direct assay	ATPase activity ; GO:0016887 | non-traceable author statement <newline> unfolded protein binding ; GO:0051082 | inferred from sequence or structural similarity with UniProtKB:P38646 <newline> ATP binding ; GO:0005524 | inferred from electronic annotation with InterPro:IPR001023, InterPro:IPR012725	-0.07	-0.11	-0.08	-0.12	0.44	0.46	0.43	0.45
FBpp0076848	CG4769-PA	FBgn0035600	CG4769	307	34 kDa	8.8	11	88	oxidative phosphorylation ; GO:0006119 | inferred from sequence or structural similarity with NCBI_gi:4503185 <newline> mitochondrial electron transport, ubiquinol to cytochrome c ; GO:0006122 | inferred from sequence or structural similarity with UniProtKB:P08574	lipid particle ; GO:0005811 | inferred from direct assay <newline> mitochondrial respiratory chain complex III ; GO:0005750 | inferred from sequence or structural similarity with UniProtKB:P08574	electron transporter, transferring electrons within CoQH2-cytochrome c reductase complex activity ; GO:0045153 | inferred from sequence or structural similarity with NCBI_gi:4503185 <newline> electron transporter, transferring electrons within CoQH2-cytochrome c reductase complex activity ; GO:0045153 | inferred from sequence or structural similarity with UniProtKB:P08574 <newline> heme binding ;…	0.42	0.32	0.02	-0.07	0.23	0.17	-0.11	-0.17
FBpp0076322	CG5939-PC	FBgn0003149	Prm	640	74 kDa	9.73	14	86	myofibril assembly ; GO:0030239 | inferred from mutant phenotype <newline> mesoderm development ; GO:0007498 | inferred from expression pattern	striated muscle myosin thick filament ; GO:0005863 | non-traceable author statement <newline> myosin complex ; GO:0016459 | inferred from electronic annotation with InterPro:IPR002928	structural constituent of muscle ; GO:0008307 | non-traceable author statement <newline> motor activity ; GO:0003774 | non-traceable author statement <newline> structural constituent of muscle ; GO:0008307 | inferred from sequence or structural similarity with UniProtKB:Q02171 <newline> motor activity ; GO:0003774 | inferred from electronic annotation with InterPro:IPR002928	-0.1	-0.66	-0.02	-0.58	0.57	0.45	0.62	0.51
FBpp0088898	CG4898-PF	FBgn0003721	Tm1	501	53 kDa	4.05	3	89	pole plasm oskar mRNA localization ; GO:0045451 | inferred from mutant phenotype <newline> pole plasm oskar mRNA localization ; GO:0045451 | traceable author statement <newline> muscle contraction ; GO:0006936 | non-traceable author statement <newline> dendrite morphogenesis ; GO:0048813 | inferred from mutant phenotype <newline> pole plasm assembly ; GO:0007315 | non-traceable author statement <…	muscle thin filament tropomyosin ; GO:0005862 | non-traceable author statement <newline> sarcomere ; GO:0030017 | inferred from direct assay <newline> filamentous actin ; GO:0031941 | colocalizes_with inferred from direct assay <newline> investment cone ; GO:0070865 | inferred from direct assay <newline> sarcoplasmic reticulum ; GO:0016529 | colocalizes_with inferred from direct assay	actin binding ; GO:0003779 | inferred from sequence or structural similarity <newline> actin binding ; GO:0003779 | traceable author statement <newline> actin filament binding ; GO:0051015 | inferred from direct assay	-0.25	0.03	-0.31	-0.02	0.42	0.37	0.41	0.37
FBpp0085411	CG12408-PA	FBgn0033027	TpnC4	153	17 kDa	4.2	7	67	-	-	calcium ion binding ; GO:0005509 | non-traceable author statement <newline> calcium ion binding ; GO:0005509 | inferred from sequence or structural similarity with UniProtKB:P02593	0.29	0.27	0.21	0.21	0.5	0.46	0.51	0.46
FBpp0070370	CG3621-PA	FBgn0025839	CG3621	103	12 kDa	7.52	8	71	mitochondrial electron transport, NADH to ubiquinone ; GO:0006120 | inferred from sequence or structural similarity with UniProtKB:O95182	mitochondrial respiratory chain complex I ; GO:0005747 | inferred from sequence or structural similarity <newline> mitochondrial respiratory chain complex I ; GO:0005747 | inferred from sequence or structural similarity with UniProtKB:Q05752 <newline> mitochondrial respiratory chain complex I ; GO:0005747 | inferred from sequence or structural similarity with UniProtKB:O95182	NADH dehydrogenase (ubiquinone) activity ; GO:0008137 | inferred from sequence or structural similarity with UniProtKB:Q05752 <newline> NADH dehydrogenase activity ; GO:0003954 | inferred from sequence or structural similarity with UniProtKB:O95182	0.34	0.28	0	-0.06	-1.41	-1.51	-1.8	-1.9
FBpp0082421	CG3379-PA	FBgn0013981	His4r	103	11 kDa	11.91	6	76	chromatin assembly or disassembly ; GO:0006333 | non-traceable author statement <newline> centrosome duplication ; GO:0051298 | inferred from mutant phenotype <newline> nucleosome assembly ; GO:0006334 | inferred from electronic annotation with InterPro:IPR001951, InterPro:IPR019809	lipid particle ; GO:0005811 | inferred from direct assay <newline> nucleosome ; GO:0000786 | non-traceable author statement <newline> nucleosome ; GO:0000786 | inferred from electronic annotation with InterPro:IPR001951, InterPro:IPR019809 <newline> nucleus ; GO:0005634 | inferred from electronic annotation with InterPro:IPR001951, InterPro:IPR019809	DNA binding ; GO:0003677 | non-traceable author statement <newline> DNA binding ; GO:0003677 | inferred from electronic annotation with InterPro:IPR001951, InterPro:IPR007125, InterPro:IPR009072, InterPro:IPR019809 <newline> protein heterodimerization activity ; GO:0046982 | inferred from electronic annotation with InterPro:IPR009072	-0.23	0.47	-0.19	0.51	0.32	0.31	0.38	0.36
FBpp0085796	CG15081-PC	FBgn0010551	l(2)03709	299	33 kDa	10.06	16	71	-	lipid particle ; GO:0005811 | inferred from direct assay <newline> membrane ; GO:0016020 | inferred from electronic annotation with InterPro:IPR000163 <newline> mitochondrion ; GO:0005739 | inferred from direct assay	-	0.17	0.12	0.11	0.06	0.35	0.33	0.04	0.15
FBpp0300810	CG33950-PAB	FBgn0261451	trolB	4548	505 kDa	4.47	38	76	maintenance of epithelial cell apical/basal polarity ; GO:0045199 | inferred from mutant phenotype <newline> asymmetric neuroblast division ; GO:0055059 | non-traceable author statement <newline> response to anesthetic ; GO:0072347 | inferred from mutant phenotype	lipid particle ; GO:0005811 | inferred from direct assay <newline> proteinaceous extracellular matrix ; GO:0005578 | non-traceable author statement <newline> basement membrane ; GO:0005604 | inferred from sequence or structural similarity	-	0.07	0.34	0.36	0.63	0.32	0.26	0.59	0.54
FBpp0289511	CG7461-PB	FBgn0034432	CG7461	627	68 kDa	7.88	23	74	oxidation-reduction process ; GO:0055114 | inferred from electronic annotation with InterPro:IPR006089, InterPro:IPR006090, InterPro:IPR006091, InterPro:IPR006092, InterPro:IPR009075, InterPro:IPR009100, InterPro:IPR013786	lipid particle ; GO:0005811 | inferred from direct assay <newline> microtubule associated complex ; GO:0005875 | inferred from direct assay	very-long-chain-acyl-CoA dehydrogenase activity ; GO:0017099 | inferred from sequence or structural similarity with UniProtKB:P45953 <newline> flavin adenine dinucleotide binding ; GO:0050660 | inferred from electronic annotation with InterPro:IPR013786	-0.03	0.06	-0.03	0.06	0.16	0.19	0.12	0.15
FBpp0084901	CG7834-PA	FBgn0039697	CG7834	253	27 kDa	8.44	17	75	oxidative phosphorylation ; GO:0006119 | inferred from sequence or structural similarity with UniProtKB:P13803	lipid particle ; GO:0005811 | inferred from direct assay <newline> mitochondrial electron transfer flavoprotein complex ; GO:0017133 | inferred from sequence or structural similarity with NCBI_gi:4503609 <newline> mitochondrial electron transfer flavoprotein complex ; GO:0017133 | inferred from sequence or structural similarity with UniProtKB:P38117 <newline> microtubule associated complex ; GO:0…	electron carrier activity ; GO:0009055 | inferred from sequence or structural similarity with NCBI_gi:4503609 <newline> electron carrier activity ; GO:0009055 | inferred from sequence or structural similarity with UniProtKB:P38117	-0.01	-0.17	-0.1	-0.26	0.21	0.21	0.14	0.14
FBpp0100177	CG34069-PA	FBgn0013675	mt:CoII	228	26 kDa	4.72	5	65	mitochondrial electron transport, cytochrome c to oxygen ; GO:0006123 | non-traceable author statement <newline> respiratory electron transport chain ; GO:0022904 | inferred from electronic annotation with InterPro:IPR015964	mitochondrion ; GO:0005739 | non-traceable author statement <newline> mitochondrial respiratory chain complex IV ; GO:0005751 | non-traceable author statement <newline> mitochondrial inner membrane ; GO:0005743 | non-traceable author statement <newline> integral to membrane ; GO:0016021 | inferred from electronic annotation with InterPro:IPR011759, InterPro:IPR014222, InterPro:IPR015964	cytochrome-c oxidase activity ; GO:0004129 | non-traceable author statement <newline> electron carrier activity ; GO:0009055 | inferred from electronic annotation with InterPro:IPR011759 <newline> copper ion binding ; GO:0005507 | inferred from electronic annotation with InterPro:IPR001505, InterPro:IPR002429, InterPro:IPR011759, InterPro:IPR015964 <newline> heme binding ; GO:0020037 | inferred f…	0.15	0.26	-0.09	0.02	-0.12	-0.07	-0.37	-0.43
FBpp0074228	CG5870-PA	FBgn0250788	beta-Spec	2291	266 kDa	4.99	32	61	maintenance of presynaptic active zone structure ; GO:0048790 | inferred from direct assay <newline> axon midline choice point recognition ; GO:0016199 | inferred from mutant phenotype <newline> neuromuscular synaptic transmission ; GO:0007274 | inferred from mutant phenotype <newline> fusome organization ; GO:0045478 | traceable author statement <newline> spectrosome organization ; GO:0030721 | …	plasma membrane ; GO:0005886 | inferred from direct assay <newline> axon ; GO:0030424 | inferred from direct assay <newline> fusome ; GO:0045169 | inferred from direct assay <newline> spectrosome ; GO:0045170 | inferred from direct assay <newline> spectrin ; GO:0008091 | inferred from sequence or structural similarity <newline> spectrosome ; GO:0045170 | traceable author statement <newline> spect…	cytoskeletal protein binding ; GO:0008092 | inferred from sequence or structural similarity <newline> actin binding ; GO:0003779 | inferred from sequence or structural similarity <newline> actin filament binding ; GO:0051015 | inferred from sequence or structural similarity with UniProtKB:Q01082 <newline> calmodulin binding ; GO:0005516 | inferred from sequence or structural similarity with UniPr…	-0.02	0.1	0.29	0.32	0.2	0.23	0.5	0.54
FBpp0073949	CG9172-PA	FBgn0030718	CG9172	221	25 kDa	10.16	8	55	mitochondrial electron transport, NADH to ubiquinone ; GO:0006120 | inferred from sequence or structural similarity with UniProtKB:O75251 <newline> determination of adult lifespan ; GO:0008340 | inferred from mutant phenotype <newline> mitochondrial respiratory chain complex I assembly ; GO:0032981 | inferred from mutant phenotype <newline> response to reactive oxygen species ; GO:0000302 | infer…	mitochondrial respiratory chain complex I ; GO:0005747 | inferred from sequence or structural similarity with UniProtKB:P42026 <newline> mitochondrial respiratory chain complex I ; GO:0005747 | inferred from sequence or structural similarity with UniProtKB:O75251	NADH dehydrogenase (ubiquinone) activity ; GO:0008137 | inferred from sequence or structural similarity with UniProtKB:P42026 <newline> NADH dehydrogenase activity ; GO:0003954 | inferred from sequence or structural similarity with UniProtKB:O75251 <newline> 4 iron, 4 sulfur cluster binding ; GO:0051539 | inferred from electronic annotation with InterPro:IPR006137, InterPro:IPR006138, InterPro:IP…	0.17	0.03	0.03	-0.1	-1.21	-1.22	-1.33	-1.34
FBpp0070885	CG3446-PA	FBgn0029868	CG3446	154	18 kDa	9.83	8	59	mitochondrial electron transport, NADH to ubiquinone ; GO:0006120 | inferred from sequence or structural similarity with UniProtKB:Q9P0J0	mitochondrial respiratory chain complex I ; GO:0005747 | inferred from sequence or structural similarity with UniProtKB:Q9P0J0	NADH dehydrogenase activity ; GO:0003954 | inferred from sequence or structural similarity with UniProtKB:Q9P0J0	0.49	0.56	0.35	0.42	-1	-1.18	-1.17	-1.35
FBpp0074584	CG14235-PA	FBgn0031066	CoVIb	96	11 kDa	8.9	8	56	neurogenesis ; GO:0022008 | inferred from mutant phenotype	mitochondrial respiratory chain complex IV ; GO:0005751 | inferred from sequence or structural similarity with UniProtKB:P14854	cytochrome-c oxidase activity ; GO:0004129 | inferred from sequence or structural similarity with UniProtKB:P14854	0.21	0.18	0.02	-0.01	-0.13	-0.11	-0.31	-0.29
FBpp0078131	CG7478-PA	FBgn0000045	Act79B	376	42 kDa	5.16	5	58	cytoskeleton organization ; GO:0007010 | inferred from sequence or structural similarity	actin filament ; GO:0005884 | inferred from sequence or structural similarity <newline> actin filament ; GO:0005884 | non-traceable author statement	structural constituent of cytoskeleton ; GO:0005200 | inferred from sequence or structural similarity <newline> ATP binding ; GO:0005524 | inferred from electronic annotation with InterPro:IPR004001	-1.02	-0.87	-0.87	-0.72	0.69	0.5	0.9	0.71
FBpp0111278	CG34172-PA	FBgn0085201	CG34172	62	7 kDa	10.22	2	67	-	mitochondrial respiratory chain ; GO:0005746 | inferred from electronic annotation with InterPro:IPR003177	electron carrier activity ; GO:0009055 | inferred from electronic annotation with InterPro:IPR003177 <newline> cytochrome-c oxidase activity ; GO:0004129 | inferred from electronic annotation with InterPro:IPR003177	0.28	0.5	0.28	0.49	0.07	-0.01	0.07	-0.01
FBpp0077209	CG8844-PA	FBgn0021967	Pdsw	159	19 kDa	7.03	8	55	mitochondrial electron transport, NADH to ubiquinone ; GO:0006120 | inferred from sequence or structural similarity <newline> mitochondrial electron transport, NADH to ubiquinone ; GO:0006120 | inferred from sequence or structural similarity with UniProtKB:O96000 <newline> neurogenesis ; GO:0022008 | inferred from mutant phenotype	mitochondrial respiratory chain complex I ; GO:0005747 | inferred from sequence or structural similarity <newline> mitochondrial respiratory chain complex I ; GO:0005747 | inferred from sequence or structural similarity with UniProtKB:O96000 <newline> mitochondrion ; GO:0005739 | inferred from direct assay	NADH dehydrogenase (ubiquinone) activity ; GO:0008137 | inferred from sequence or structural similarity <newline> NADH dehydrogenase (ubiquinone) activity ; GO:0008137 | inferred from sequence or structural similarity with UniProtKB:Q02373 <newline> NADH dehydrogenase activity ; GO:0003954 | inferred from sequence or structural similarity with UniProtKB:O96000	0.23	0.14	0.07	-0.02	-0.22	-0.27	-0.4	-0.45
FBpp0074285	CG7113-PA	FBgn0021765	scu	255	27 kDa	9.52	10	63	acyl-CoA metabolic process ; GO:0006637 | inferred from direct assay <newline> androgen metabolic process ; GO:0008209 | inferred from direct assay <newline> ecdysone metabolic process ; GO:0008205 | inferred from direct assay <newline> estrogen metabolic process ; GO:0008210 | inferred from direct assay <newline> fatty acid metabolic process ; GO:0006631 | inferred from direct assay <newline> st…	lipid particle ; GO:0005811 | inferred from direct assay <newline> cytosol ; GO:0005829 | non-traceable author statement <newline> mitochondrion ; GO:0005739 | non-traceable author statement <newline> microtubule associated complex ; GO:0005875 | inferred from direct assay	testosterone dehydrogenase (NAD+) activity ; GO:0047035 | inferred from direct assay <newline> 7-beta-hydroxysteroid dehydrogenase (NADP+) activity ; GO:0047022 | inferred from direct assay <newline> acetoacetyl-CoA reductase activity ; GO:0018454 | inferred from direct assay <newline> estradiol 17-beta-dehydrogenase activity ; GO:0004303 | inferred from direct assay <newline> steroid dehydrogena…	0.08	0.2	-0.07	0.04	0.16	0.1	-0.01	-0.06
FBpp0079999	CG3762-PA	FBgn0263598	Vha68-2	614	68 kDa	4.98	22	60	imaginal disc growth ; GO:0007446 | inferred from mutant phenotype <newline> endosomal lumen acidification ; GO:0048388 | inferred from mutant phenotype <newline> ATP metabolic process ; GO:0046034 | inferred from electronic annotation with InterPro:IPR004100, InterPro:IPR018118, InterPro:IPR022878 <newline> ATP hydrolysis coupled proton transport ; GO:0015991 | inferred from electronic annotatio…	vacuolar proton-transporting V-type ATPase, V1 domain ; GO:0000221 | non-traceable author statement <newline> vacuolar proton-transporting V-type ATPase, V1 domain ; GO:0000221 | inferred from sequence or structural similarity with SGD_LOCUS:TFP1; SGD:S0002344 <newline> plasma membrane ; GO:0005886 | inferred from direct assay <newline> plasma membrane proton-transporting V-type ATPase complex ; …	proton-transporting ATPase activity, rotational mechanism ; GO:0046961 | inferred from electronic annotation with InterPro:IPR004100, InterPro:IPR005725, InterPro:IPR018118 <newline> ATP binding ; GO:0005524 | inferred from electronic annotation with InterPro:IPR000194, InterPro:IPR020003	-0.4	0.07	-0.12	0.35	-0.18	-0.19	0.13	0.16
FBpp0072246	CG4692-PB	FBgn0035032	CG4692	107	12 kDa	10.56	6	53	proton transport ; GO:0015992 | inferred from sequence or structural similarity with UniProtKB:P56134 <newline> lateral inhibition ; GO:0046331 | inferred from mutant phenotype	lipid particle ; GO:0005811 | inferred from direct assay <newline> mitochondrial proton-transporting ATP synthase complex, coupling factor F(o) ; GO:0000276 | inferred from sequence or structural similarity with UniProtKB:P56134	hydrogen-exporting ATPase activity, phosphorylative mechanism ; GO:0008553 | inferred from sequence or structural similarity with UniProtKB:P56135 <newline> hydrogen-exporting ATPase activity, phosphorylative mechanism ; GO:0008553 | inferred from sequence or structural similarity with UniProtKB:P56134	0.07	-0.08	-0.09	-0.24	0.11	0.2	-0.19	-0.16
FBpp0076902	CG1417-PA	FBgn0003423	slgA	669	76 kDa	9.23	22	50	locomotory behavior ; GO:0007626 | inferred from mutant phenotype <newline> phototaxis ; GO:0042331 | inferred from mutant phenotype <newline> glutamate biosynthetic process ; GO:0006537 | non-traceable author statement <newline> proline catabolic process ; GO:0006562 | non-traceable author statement <newline> glutamate biosynthetic process ; GO:0006537 | inferred from sequence or structural simi…	mitochondrial matrix ; GO:0005759 | non-traceable author statement <newline> mitochondrial matrix ; GO:0005759 | inferred from sequence or structural similarity with UniProtKB:O43272 <newline> mitochondrion ; GO:0005739 | inferred from direct assay	proline dehydrogenase activity ; GO:0004657 | inferred from sequence or structural similarity with EMBL:AF120279; protein_id:AAD24776.1 <newline> proline dehydrogenase activity ; GO:0004657 | inferred from sequence or structural similarity with UniProtKB:O43272 <newline> proline dehydrogenase activity ; GO:0004657 | inferred from mutant phenotype	0.1	0.02	-0.04	-0.12	0.26	0.33	-0.01	0.07
FBpp0080329	CG13240-PA	FBgn0001989	l(2)35Di	167	19 kDa	10.32	9	47	mitochondrial electron transport, NADH to ubiquinone ; GO:0006120 | inferred from sequence or structural similarity with UniProtKB:O95139	mitochondrial respiratory chain complex I ; GO:0005747 | inferred from sequence or structural similarity with UniProtKB:O95139	NADH dehydrogenase activity ; GO:0003954 | inferred from sequence or structural similarity with UniProtKB:O95139	0.02	0.03	-0.12	-0.11	-0.32	-0.31	-0.52	-0.51
FBpp0077536	CG4233-PA	FBgn0001125	Got2	424	47 kDa	9.08	14	48	glutamate biosynthetic process ; GO:0006537 | inferred from mutant phenotype <newline> neurotransmitter receptor metabolic process ; GO:0045213 | inferred from mutant phenotype <newline> synapse assembly ; GO:0007416 | inferred from mutant phenotype <newline> aspartate metabolic process ; GO:0006531 | inferred from sequence or structural similarity with UniProtKB:P00505 <newline> glutamate biosyn…	mitochondrion ; GO:0005739 | inferred from sequence or structural similarity with UniProtKB:P00507 <newline> mitochondrial matrix ; GO:0005759 | inferred from sequence or structural similarity with UniProtKB:P00505 <newline> lipid particle ; GO:0005811 | inferred from direct assay <newline> mitochondrion ; GO:0005739 | inferred from direct assay	L-aspartate:2-oxoglutarate aminotransferase activity ; GO:0004069 | inferred from direct assay <newline> L-aspartate:2-oxoglutarate aminotransferase activity ; GO:0004069 | inferred from sequence or structural similarity with UniProtKB:P00507 <newline> L-aspartate:2-oxoglutarate aminotransferase activity ; GO:0004069 | inferred from sequence or structural similarity with UniProtKB:P00505 <newline…	0.21	0.22	-0.05	-0.04	0.45	0.31	0.15	0.01
FBpp0078130	CG7470-PA	FBgn0037146	CG7470	776	84 kDa	6.71	20	58	proline biosynthetic process ; GO:0006561 | inferred from sequence or structural similarity with UniProtKB:Q9Z110 <newline> proline biosynthetic process ; GO:0006561 | inferred from sequence or structural similarity with UniProtKB:P54886 <newline> oxidation-reduction process ; GO:0055114 | inferred from electronic annotation with InterPro:IPR000965, InterPro:IPR005766, InterPro:IPR015590, InterPr…	lipid particle ; GO:0005811 | inferred from direct assay <newline> mitochondrion ; GO:0005739 | inferred from sequence or structural similarity with UniProtKB:Q9Z110 <newline> mitochondrial inner membrane ; GO:0005743 | inferred from sequence or structural similarity with UniProtKB:P54886	delta1-pyrroline-5-carboxylate synthetase activity ; GO:0017084 | inferred from sequence or structural similarity with UniProtKB:Q9Z110 <newline> glutamate 5-kinase activity ; GO:0004349 | inferred from sequence or structural similarity with UniProtKB:Q9Z110 <newline> glutamate-5-semialdehyde dehydrogenase activity ; GO:0004350 | inferred from sequence or structural similarity with UniProtKB:Q9Z1…	0.48	0.19	0.66	0.31	0.34	0.33	0.4	0.39
FBpp0087333	CG7712-PA	FBgn0033570	CG7712	124	15 kDa	10.03	8	49	mitochondrial electron transport, NADH to ubiquinone ; GO:0006120 | inferred from sequence or structural similarity with UniProtKB:P56556	mitochondrial respiratory chain complex I ; GO:0005747 | inferred from sequence or structural similarity with NCBI_gi:4505359 <newline> mitochondrial respiratory chain complex I ; GO:0005747 | inferred from sequence or structural similarity with UniProtKB:P56556	NADH dehydrogenase (ubiquinone) activity ; GO:0008137 | inferred from sequence or structural similarity with NCBI_gi:4505359 <newline> NADH dehydrogenase activity ; GO:0003954 | inferred from sequence or structural similarity with UniProtKB:P56556	0.25	0.13	0.12	0.01	-1.41	-1.53	-1.56	-1.68
FBpp0087186	CG8996-PA	FBgn0010516	wal	330	34 kDa	8.67	14	59	Malpighian tubule morphogenesis ; GO:0007443 | inferred from mutant phenotype <newline> ectodermal digestive tract morphogenesis ; GO:0048567 | inferred from mutant phenotype <newline> head involution ; GO:0008258 | inferred from mutant phenotype <newline> morphogenesis of an epithelium ; GO:0002009 | inferred from mutant phenotype <newline> open tracheal system development ; GO:0007424 | inferre…	lipid particle ; GO:0005811 | inferred from direct assay <newline> mitochondrial electron transfer flavoprotein complex ; GO:0017133 | inferred from sequence or structural similarity with UniProtKB:P13803 <newline> mitochondrial matrix ; GO:0005759 | inferred from sequence or structural similarity	electron carrier activity ; GO:0009055 | inferred from sequence or structural similarity with UniProtKB:P13803 <newline> electron carrier activity ; GO:0009055 | inferred from sequence or structural similarity <newline> flavin adenine dinucleotide binding ; GO:0050660 | inferred from electronic annotation with InterPro:IPR001308	0.09	-0.07	-0.08	-0.25	0.31	0.3	0.1	0.09
FBpp0078918	CG11015-PA	FBgn0031830	CoVb	120	14 kDa	8.85	5	56	mitochondrial electron transport, cytochrome c to oxygen ; GO:0006123 | inferred from sequence or structural similarity with UniProtKB:P10606	mitochondrion ; GO:0005739 | inferred from sequence or structural similarity with MGD:Cox5b; MGI:MGI:88475 <newline> mitochondrial respiratory chain complex IV ; GO:0005751 | inferred from sequence or structural similarity with UniProtKB:P10606 <newline> lipid particle ; GO:0005811 | inferred from direct assay	cytochrome-c oxidase activity ; GO:0004129 | inferred from sequence or structural similarity with UniProtKB:P00428 <newline> cytochrome-c oxidase activity ; GO:0004129 | inferred from sequence or structural similarity with UniProtKB:P10606	0.39	0.52	0.25	0.43	-0.08	-0.09	-0.1	-0.11
FBpp0084367	CG6058-PB	FBgn0000064	Ald	361	39 kDa	7.49	15	55	glycolysis ; GO:0006096 | inferred from direct assay <newline> glycolysis ; GO:0006096 | non-traceable author statement <newline> mesoderm development ; GO:0007498 | non-traceable author statement <newline> mitotic cell cycle G2/M transition DNA damage checkpoint ; GO:0007095 | inferred from genetic interaction with nbs	M band ; GO:0031430 | inferred from direct assay <newline> Z disc ; GO:0030018 | inferred from direct assay	fructose-bisphosphate aldolase activity ; GO:0004332 | inferred from direct assay <newline> fructose-bisphosphate aldolase activity ; GO:0004332 | inferred from sequence or structural similarity with MGD:Aldoa; MGI:MGI:87994 <newline> fructose-bisphosphate aldolase activity ; GO:0004332 | non-traceable author statement	0.48	0.31	0.52	0.35	0.29	0.25	0.28	0.24
FBpp0085470	CG9432-PB	FBgn0010482	l(2)01289	1703	197 kDa	4.02	26	55	cell redox homeostasis ; GO:0045454 | inferred from electronic annotation with InterPro:IPR013766	plasma membrane ; GO:0005886 | inferred from sequence or structural similarity	protein disulfide isomerase activity ; GO:0003756 | inferred from sequence or structural similarity with UniProtKB:Q14554	-0.27	-0.33	-0.02	-0.08	0.16	0.12	0.46	0.42
FBpp0070039	CG32230-PA	FBgn0052230	CG32230	83	9 kDa	9.61	6	46	mitochondrial electron transport, NADH to ubiquinone ; GO:0006120 | inferred from sequence or structural similarity with UniProtKB:O00483	mitochondrial respiratory chain complex I ; GO:0005747 | inferred from sequence or structural similarity with UniProtKB:O00483	NADH dehydrogenase activity ; GO:0003954 | inferred from sequence or structural similarity with UniProtKB:O00483	0.94	1.45	1.01	1.51	0.31	0.24	0.32	0.25
FBpp0073995	CG3560-PA	FBgn0030733	CG3560	111	14 kDa	8.4	7	45	mitochondrial electron transport, ubiquinol to cytochrome c ; GO:0006122 | inferred from sequence or structural similarity with UniProtKB:P14927	mitochondrial respiratory chain complex III ; GO:0005750 | inferred from sequence or structural similarity with SGD_LOCUS:QCR7; SGD:S0002937 <newline> mitochondrial respiratory chain complex III ; GO:0005750 | inferred from sequence or structural similarity with UniProtKB:P14927	ubiquinol-cytochrome-c reductase activity ; GO:0008121 | inferred from sequence or structural similarity with SGD_LOCUS:QCR7; SGD:S0002937 <newline> ubiquinol-cytochrome-c reductase activity ; GO:0008121 | inferred from sequence or structural similarity with UniProtKB:P14927	0.22	0.25	-0.1	-0.07	0.21	0.27	-0.09	-0.03
FBpp0082139	CG17369-PB	FBgn0005671	Vha55	490	55 kDa	5.05	15	53	proton transport ; GO:0015992 | non-traceable author statement <newline> vacuolar acidification ; GO:0007035 | inferred from direct assay <newline> ATP hydrolysis coupled proton transport ; GO:0015991 | inferred from genetic interaction with SGD_LOCUS:VMA2; SGD:S000000331 <newline> ATP metabolic process ; GO:0046034 | inferred from electronic annotation with InterPro:IPR004100	vacuolar proton-transporting V-type ATPase, V1 domain ; GO:0000221 | inferred from sequence or structural similarity with EMBL:Y12634; protein_id:CAA73182 <newline> vacuolar proton-transporting V-type ATPase, V1 domain ; GO:0000221 | inferred from sequence or structural similarity with SGD_LOCUS:VMA2; SGD:S0000331 <newline> vacuolar proton-transporting V-type ATPase, V1 domain ; GO:0000221 | non-…	proton-transporting ATPase activity, rotational mechanism ; GO:0046961 | contributes_to inferred from direct assay inferred from genetic interaction with SGD_LOCUS:VMA2; SGD:S000000331 <newline> ATP binding ; GO:0005524 | inferred from electronic annotation with InterPro:IPR000194, InterPro:IPR020003	-0.26	0.21	0.06	0.53	-0.11	-0.07	0.11	0.15
FBpp0076005	CG6463-PA	FBgn0047038	CG6463	124	14 kDa	9.99	6	41	mitochondrial electron transport, NADH to ubiquinone ; GO:0006120 | inferred from sequence or structural similarity with UniProtKB:Q16718	mitochondrial respiratory chain complex I ; GO:0005747 | inferred from sequence or structural similarity with NCBI_gi:4826848 <newline> mitochondrial respiratory chain complex I ; GO:0005747 | inferred from sequence or structural similarity with UniProtKB:Q16718	NADH dehydrogenase (ubiquinone) activity ; GO:0008137 | inferred from sequence or structural similarity with NCBI_gi:4826848 <newline> NADH dehydrogenase activity ; GO:0003954 | inferred from sequence or structural similarity with UniProtKB:Q16718	0.19	0.17	-0.1	-0.12	-0.87	-0.97	-1.22	-1.32
FBpp0076390	CG7176-PA	FBgn0001248	Idh	416	47 kDa	6.71	17	57	glyoxylate cycle ; GO:0006097 | inferred from sequence or structural similarity with UniProtKB:P48735 <newline> tricarboxylic acid cycle ; GO:0006099 | inferred from sequence or structural similarity with UniProtKB:P48735 <newline> isocitrate metabolic process ; GO:0006102 | inferred from electronic annotation with InterPro:IPR004790	lipid particle ; GO:0005811 | inferred from direct assay <newline> mitochondrion ; GO:0005739 | inferred from sequence or structural similarity with UniProtKB:P48735 <newline> mitochondrion ; GO:0005739 | inferred from direct assay	isocitrate dehydrogenase (NADP+) activity ; GO:0004450 | inferred from direct assay <newline> isocitrate dehydrogenase (NADP+) activity ; GO:0004450 | inferred from sequence or structural similarity with UniProtKB:P41562 <newline> isocitrate dehydrogenase (NADP+) activity ; GO:0004450 | inferred from sequence or structural similarity with UniProtKB:P48735 <newline> NAD binding ; GO:0051287 | infe…	0.28	0.27	0.14	0.13	0.4	0.39	0.15	0.14
FBpp0079472	CG4600-PA	FBgn0040064	yip2	398	42 kDa	8.76	16	52	fatty acid beta-oxidation ; GO:0006635 | inferred from sequence or structural similarity with UniProtKB:P42765	lipid particle ; GO:0005811 | inferred from direct assay <newline> mitochondrion ; GO:0005739 | inferred from sequence or structural similarity with UniProtKB:P13437 <newline> mitochondrion ; GO:0005739 | inferred from sequence or structural similarity with UniProtKB:P42765 <newline> microtubule associated complex ; GO:0005875 | inferred from direct assay	acetyl-CoA C-acyltransferase activity ; GO:0003988 | inferred from sequence or structural similarity <newline> acetyl-CoA C-acyltransferase activity ; GO:0003988 | inferred from sequence or structural similarity with UniProtKB:P13437 <newline> acetyl-CoA C-acyltransferase activity ; GO:0003988 | inferred from sequence or structural similarity with UniProtKB:P42765	0.17	0.26	-0.09	0	0.42	0.33	0.17	0.08
FBpp0081231	CG1041-PA	FBgn0037440	CG1041	662	75 kDa	8.91	15	46	-	mitochondrion ; GO:0005739 | inferred from sequence or structural similarity with MGD:Crat; MGI:MGI:109501 <newline> peroxisome ; GO:0005777 | inferred from sequence or structural similarity with UniProtKB:P52826	carnitine O-acetyltransferase activity ; GO:0004092 | inferred from sequence or structural similarity with UniProtKB:P52826	-0.01	0.21	-0.51	-0.29	0.62	0.59	0.02	-0.01
FBpp0076270	CG32031-PA	FBgn0000116	Argk	562	61 kDa	7.58	16	52	phosphorylation ; GO:0016310 | inferred from sequence or structural similarity with UniProtKB:P91798	extracellular region ; GO:0005576 | inferred from direct assay	arginine kinase activity ; GO:0004054 | inferred from sequence or structural similarity with UniProtKB:P91798 <newline> arginine kinase activity ; GO:0004054 | non-traceable author statement	0.26	0.21	0.23	0.18	0.34	0.35	0.29	0.29
FBpp0085281	CG17949-PA	FBgn0061209	His2B:CG17949	123	14 kDa	11.04	5	50	nucleosome assembly ; GO:0006334 | inferred from electronic annotation with InterPro:IPR000558	lipid particle ; GO:0005811 | inferred from direct assay <newline> nucleosome ; GO:0000786 | inferred from electronic annotation with InterPro:IPR000558 <newline> nucleus ; GO:0005634 | inferred from electronic annotation with InterPro:IPR000558	DNA binding ; GO:0003677 | inferred from electronic annotation with InterPro:IPR000558, InterPro:IPR007125, InterPro:IPR009072 <newline> protein heterodimerization activity ; GO:0046982 | inferred from electronic annotation with InterPro:IPR009072	-0.08	0.35	-0.02	0.41	0.38	0.37	0.41	0.4
FBpp0082253	CG18290-PA	FBgn0000046	Act87E	376	42 kDa	5.15	3	55	cytoskeleton organization ; GO:0007010 | inferred from sequence or structural similarity	actin filament ; GO:0005884 | inferred from sequence or structural similarity <newline> actin filament ; GO:0005884 | non-traceable author statement <newline> lipid particle ; GO:0005811 | inferred from direct assay	structural constituent of cytoskeleton ; GO:0005200 | inferred from sequence or structural similarity <newline> ATP binding ; GO:0005524 | inferred from electronic annotation with InterPro:IPR004001	No Values	No Values	No Values	No Values	No Values	No Values	No Values	No Values
FBpp0076520	CG12262-PA	FBgn0035811	CG12262	419	46 kDa	8.09	13	39	fatty acid beta-oxidation ; GO:0006635 | inferred from sequence or structural similarity with UniProtKB:P11310	mitochondrion ; GO:0005739 | inferred from sequence or structural similarity with MGD:Acadm; MGI:MGI:87867 <newline> mitochondrial matrix ; GO:0005759 | inferred from sequence or structural similarity with UniProtKB:P11310 <newline> lipid particle ; GO:0005811 | inferred from direct assay <newline> microtubule associated complex ; GO:0005875 | inferred from direct assay <newline> mitochondrion ; …	acyl-CoA dehydrogenase activity ; GO:0003995 | inferred from sequence or structural similarity with UniProtKB:P11310 <newline> flavin adenine dinucleotide binding ; GO:0050660 | inferred from electronic annotation with InterPro:IPR013786	0.16	0.21	-0.18	-0.12	0.33	0.25	0.03	-0.05
FBpp0080051	CG9306-PA	FBgn0032511	CG9306	144	17 kDa	9.89	8	38	mitochondrial electron transport, NADH to ubiquinone ; GO:0006120 | inferred from sequence or structural similarity with UniProtKB:Q9Y6M9	mitochondrial respiratory chain complex I ; GO:0005747 | inferred from sequence or structural similarity with UniProtKB:Q02369 <newline> mitochondrial respiratory chain complex I ; GO:0005747 | inferred from sequence or structural similarity with UniProtKB:Q9Y6M9	NADH dehydrogenase (ubiquinone) activity ; GO:0008137 | inferred from sequence or structural similarity with UniProtKB:Q02369 <newline> NADH dehydrogenase activity ; GO:0003954 | inferred from sequence or structural similarity with UniProtKB:Q9Y6M9	0.21	0.21	0.11	0.1	-0.31	-0.25	-0.41	-0.35
FBpp0082927	CG5826-PA	FBgn0038519	Prx3	234	26 kDa	7.59	10	49	cell redox homeostasis ; GO:0045454 | inferred from sequence or structural similarity with UniProtKB:P30048 <newline> phagocytosis, engulfment ; GO:0006911 | inferred from mutant phenotype <newline> hydrogen peroxide catabolic process ; GO:0042744 | inferred from direct assay <newline> determination of adult lifespan ; GO:0008340 | inferred from genetic interaction with Prx5 <newline> cell redox …	mitochondrion ; GO:0005739 | inferred from sequence or structural similarity with UniProtKB:P30048 <newline> mitochondrion ; GO:0005739 | inferred from direct assay	thioredoxin peroxidase activity ; GO:0008379 | inferred from sequence or structural similarity <newline> antioxidant activity ; GO:0016209 | non-traceable author statement <newline> peroxidase activity ; GO:0004601 | non-traceable author statement <newline> antioxidant activity ; GO:0016209 | inferred from sequence or structural similarity with UniProtKB:P30048 <newline> thioredoxin peroxidase ac…	0.33	0.34	0.03	0.04	0.37	0.32	0.03	-0.01
FBpp0082295	CG9297-PA	FBgn0038181	CG9297	930	104 kDa	3.86	12	48	calcium ion transport ; GO:0006816 | inferred from sequence or structural similarity with UniProtKB:P13666	-	calcium ion binding ; GO:0005509 | inferred from sequence or structural similarity with UniProtKB:P13666 <newline> GTP binding ; GO:0005525 | inferred from electronic annotation with InterPro:IPR001401 <newline> GTPase activity ; GO:0003924 | inferred from electronic annotation with InterPro:IPR001401	-0.86	-0.68	-0.63	-0.44	0.52	0.39	0.71	0.58
FBpp0072135	CG4581-PA	FBgn0025352	Thiolase	469	51 kDa	9.6	17	36	fatty acid beta-oxidation ; GO:0006635 | inferred from sequence or structural similarity with UniProtKB:P55084 <newline> fatty acid beta-oxidation ; GO:0006635 | inferred from mutant phenotype <newline> determination of adult lifespan ; GO:0008340 | inferred from mutant phenotype	lipid particle ; GO:0005811 | inferred from direct assay <newline> mitochondrial fatty acid beta-oxidation multienzyme complex ; GO:0016507 | inferred from sequence or structural similarity with UniProtKB:P55084 <newline> microtubule associated complex ; GO:0005875 | inferred from direct assay	acetyl-CoA C-acyltransferase activity ; GO:0003988 | inferred from sequence or structural similarity with NCBI_gi:4504327 <newline> long-chain-3-hydroxyacyl-CoA dehydrogenase activity ; GO:0016509 | inferred from sequence or structural similarity with UniProtKB:P55084	0.34	0.42	0.21	0.29	0.34	0.34	0.2	0.21
FBpp0086226	CG8905-PA	FBgn0010213	Sod2	217	25 kDa	8.1	9	41	determination of adult lifespan ; GO:0008340 | inferred from mutant phenotype <newline> determination of adult lifespan ; GO:0008340 | traceable author statement <newline> superoxide metabolic process ; GO:0006801 | non-traceable author statement <newline> removal of superoxide radicals ; GO:0019430 | inferred from sequence or structural similarity with UniProtKB:P04179 <newline> regulation of me…	mitochondrial matrix ; GO:0005759 | non-traceable author statement <newline> mitochondrial matrix ; GO:0005759 | inferred from sequence or structural similarity with UniProtKB:P04179	superoxide dismutase activity ; GO:0004784 | non-traceable author statement <newline> superoxide dismutase activity ; GO:0004784 | inferred from sequence or structural similarity with UniProtKB:P04179 <newline> antioxidant activity ; GO:0016209 | non-traceable author statement <newline> metal ion binding ; GO:0046872 | inferred from electronic annotation with InterPro:IPR001189, InterPro:IPR01983…	0.46	0.32	0.18	0.04	0.52	0.4	0.2	0.08
FBpp0071464	CG9364-PE	FBgn0003748	Treh	560	64 kDa	4.83	15	44	trehalose metabolic process ; GO:0005991 | inferred from sequence or structural similarity with UniProtKB:O43280	anchored to plasma membrane ; GO:0046658 | inferred from sequence or structural similarity with UniProtKB:O43280	alpha,alpha-trehalase activity ; GO:0004555 | traceable author statement <newline> alpha,alpha-trehalase activity ; GO:0004555 | inferred from sequence or structural similarity with UniProtKB:P19813 <newline> alpha,alpha-trehalase activity ; GO:0004555 | inferred from sequence or structural similarity with UniProtKB:O43280 <newline> trehalase activity ; GO:0015927 | inferred from mutant phenotype	0.09	0.04	0.02	-0.02	-0.06	-0.04	-0.09	-0.07
FBpp0291133	CG7107-PH	FBgn0004169	up	374	45 kDa	4.37	2	48	mesoderm development ; GO:0007498 | inferred from expression pattern <newline> myofibril assembly ; GO:0030239 | inferred from mutant phenotype <newline> sarcomere organization ; GO:0045214 | inferred from mutant phenotype <newline> mitochondrion organization ; GO:0007005 | inferred from mutant phenotype <newline> cellular calcium ion homeostasis ; GO:0006874 | inferred from mutant phenotype <new…	troponin complex ; GO:0005861 | inferred from sequence or structural similarity with EMBL:L48993 <newline> troponin complex ; GO:0005861 | non-traceable author statement <newline> striated muscle thin filament ; GO:0005865 | inferred from direct assay	tropomyosin binding ; GO:0005523 | inferred from sequence or structural similarity with EMBL:L48993 <newline> tropomyosin binding ; GO:0005523 | non-traceable author statement <newline> calcium ion binding ; GO:0005509 | inferred from direct assay	0.27	0.34	0.25	0.32	0.44	0.38	0.43	0.38
FBpp0086790	CG6050-PA	FBgn0024556	EfTuM	489	54 kDa	8.15	13	44	translational elongation ; GO:0006414 | inferred from sequence or structural similarity with SGD_LOCUS:TUF1; SGD:S0005713 <newline> translational elongation ; GO:0006414 | inferred from sequence or structural similarity with UniProtKB:P49411 <newline> Golgi organization ; GO:0007030 | inferred from mutant phenotype <newline> cell proliferation ; GO:0008283 | inferred from mutant phenotype <newlin…	mitochondrion ; GO:0005739 | inferred from sequence or structural similarity <newline> mitochondrion ; GO:0005739 | inferred from sequence or structural similarity with SGD_LOCUS:TUF1; SGD:S0005713 <newline> mitochondrion ; GO:0005739 | inferred from sequence or structural similarity with UniProtKB:P49411 <newline> mitochondrion ; GO:0005739 | inferred from direct assay	translation elongation factor activity ; GO:0003746 | inferred from sequence or structural similarity <newline> translation elongation factor activity ; GO:0003746 | inferred from sequence or structural similarity with SGD_LOCUS:TUF1; SGD:S0005713 <newline> translation elongation factor activity ; GO:0003746 | inferred from sequence or structural similarity with UniProtKB:P49411 <newline> GTP bin…	0.26	-0.02	0.23	-0.06	0.37	0.34	0.3	0.28
FBpp0087142	CG8280-PA	FBgn0000556	Ef1alpha48D	463	50 kDa	9.6	7	38	translational elongation ; GO:0006414 | inferred from sequence or structural similarity <newline> translational elongation ; GO:0006414 | non-traceable author statement <newline> translation ; GO:0006412 | non-traceable author statement <newline> determination of adult lifespan ; GO:0008340 | inferred from mutant phenotype <newline> translational elongation ; GO:0006414 | inferred from electronic…	lipid particle ; GO:0005811 | inferred from direct assay <newline> cytosol ; GO:0005829 | inferred from sequence or structural similarity <newline> eukaryotic translation elongation factor 1 complex ; GO:0005853 | inferred from sequence or structural similarity <newline> cytoplasm ; GO:0005737 | non-traceable author statement <newline> microtubule associated complex ; GO:0005875 | inferred from d…	translation elongation factor activity ; GO:0003746 | inferred from sequence or structural similarity <newline> translation elongation factor activity ; GO:0003746 | non-traceable author statement <newline> GTPase activity ; GO:0003924 | non-traceable author statement <newline> translation elongation factor activity ; GO:0003746 | inferred from sequence or structural similarity with EMBL:AF015267…	-0.12	0.07	0	0.19	0.24	0.21	0.34	0.31
FBpp0075401	CG6988-PA	FBgn0014002	Pdi	496	56 kDa	4.44	18	42	protein folding ; GO:0006457 | inferred from sequence or structural similarity with UniProtKB:P07237 <newline> protein folding ; GO:0006457 | non-traceable author statement <newline> cell redox homeostasis ; GO:0045454 | inferred from electronic annotation with InterPro:IPR005746, InterPro:IPR013766, InterPro:IPR017937 <newline> glycerol ether metabolic process ; GO:0006662 | inferred from electr…	lipid particle ; GO:0005811 | inferred from direct assay <newline> endoplasmic reticulum ; GO:0005783 | inferred from direct assay <newline> endoplasmic reticulum lumen ; GO:0005788 | non-traceable author statement <newline> cytoplasm ; GO:0005737 | inferred from direct assay <newline> neuronal cell body ; GO:0043025 | inferred from direct assay <newline> perinuclear region of cytoplasm ; GO:0048…	protein disulfide isomerase activity ; GO:0003756 | inferred from sequence or structural similarity with UniProtKB:P07237 <newline> electron carrier activity ; GO:0009055 | inferred from electronic annotation with InterPro:IPR005746 <newline> protein disulfide oxidoreductase activity ; GO:0015035 | inferred from electronic annotation with InterPro:IPR005746	-0.18	0.11	0.05	0.35	-0.08	-0.05	0.11	0.14
FBpp0082733	CG5903-PA	FBgn0038400	CG5903	226	24 kDa	9.05	7	43	-	-	-	0.56	0.6	0.25	0.29	0.5	0.51	0.23	0.25
FBpp0072231	CG3683-PA	FBgn0035046	CG3683	175	20 kDa	6.88	10	41	mitochondrial electron transport, NADH to ubiquinone ; GO:0006120 | inferred from sequence or structural similarity with UniProtKB:P51970	mitochondrial respiratory chain complex I ; GO:0005747 | inferred from sequence or structural similarity with UniProtKB:P42029 <newline> mitochondrial respiratory chain complex I ; GO:0005747 | inferred from sequence or structural similarity with UniProtKB:P51970	NADH dehydrogenase (ubiquinone) activity ; GO:0008137 | inferred from sequence or structural similarity with UniProtKB:P42029 <newline> NADH dehydrogenase activity ; GO:0003954 | inferred from sequence or structural similarity with UniProtKB:P51970	0.27	0.15	0.09	-0.03	-0.88	-0.82	-1.01	-0.95
FBpp0074984	CG7580-PA	FBgn0036728	CG7580	89	10 kDa	10.59	5	30	mitochondrial electron transport, ubiquinol to cytochrome c ; GO:0006122 | inferred from sequence or structural similarity with UniProtKB:O14949	mitochondrial respiratory chain complex III ; GO:0005750 | inferred from sequence or structural similarity with UniProtKB:P13271 <newline> mitochondrial respiratory chain complex III ; GO:0005750 | inferred from sequence or structural similarity with UniProtKB:O14949 <newline> lipid particle ; GO:0005811 | inferred from direct assay	ubiquinol-cytochrome-c reductase activity ; GO:0008121 | inferred from sequence or structural similarity with UniProtKB:P13271 <newline> ubiquinol-cytochrome-c reductase activity ; GO:0008121 | inferred from sequence or structural similarity with UniProtKB:O14949 <newline> ubiquinone binding ; GO:0048039 | inferred from sequence or structural similarity with UniProtKB:O14949	0.26	0.25	0.06	0.06	0.2	0.17	-0.03	-0.06
FBpp0078134	CG7490-PA	FBgn0000100	RpLP0	317	34 kDa	6.95	11	42	translation ; GO:0006412 | inferred from sequence or structural similarity with UniProtKB:Q9U3U0 <newline> DNA repair ; GO:0006281 | non-traceable author statement <newline> translational elongation ; GO:0006414 | inferred from electronic annotation with InterPro:IPR001813 <newline> ribosome biogenesis ; GO:0042254 | inferred from electronic annotation with InterPro:IPR001790	lipid particle ; GO:0005811 | inferred from direct assay <newline> cytoplasm ; GO:0005737 | non-traceable author statement <newline> nucleus ; GO:0005634 | non-traceable author statement <newline> ribosome ; GO:0005840 | non-traceable author statement <newline> cytosolic large ribosomal subunit ; GO:0022625 | inferred from sequence or structural similarity with UniProtKB:Q9U3U0 <newline> ribosome…	structural constituent of ribosome ; GO:0003735 | inferred from sequence or structural similarity with UniProtKB:Q9U3U0 <newline> DNA-(apurinic or apyrimidinic site) lyase activity ; GO:0003906 | non-traceable author statement <newline> structural constituent of ribosome ; GO:0003735 | non-traceable author statement <newline> structural constituent of ribosome ; GO:0003735 | inferred from direct …	-0.24	-0.04	-0.19	0	0.3	0.26	0.35	0.31
FBpp0074982	CG7603-PA	FBgn0036726	CG7603	122	14 kDa	9.8	5	26	neurogenesis ; GO:0022008 | inferred from mutant phenotype	-	-	0.16	0.06	0.01	-0.09	0.1	0.07	-0.07	-0.1
FBpp0073777	CG5548-PA	FBgn0030605	CG5548	117	14 kDa	7.95	4	42	mitochondrial electron transport, NADH to ubiquinone ; GO:0006120 | inferred from sequence or structural similarity with UniProtKB:P17568	mitochondrial respiratory chain complex I ; GO:0005747 | inferred from sequence or structural similarity with UniProtKB:Q02368 <newline> mitochondrial respiratory chain complex I ; GO:0005747 | inferred from sequence or structural similarity with UniProtKB:P17568	NADH dehydrogenase (ubiquinone) activity ; GO:0008137 | inferred from sequence or structural similarity with UniProtKB:Q02368 <newline> NADH dehydrogenase activity ; GO:0003954 | inferred from sequence or structural similarity with UniProtKB:Q02368 <newline> NADH dehydrogenase activity ; GO:0003954 | inferred from sequence or structural similarity with UniProtKB:P17568	0.12	0.2	0.04	0.13	-0.16	-0.17	-0.25	-0.25
FBpp0072570	CG9160-PB	FBgn0011361	mtacp1	143	16 kDa	5.7	6	30	mitochondrial electron transport, NADH to ubiquinone ; GO:0006120 | inferred from sequence alignment with UniProtKB:P52505 <newline> fatty acid biosynthetic process ; GO:0006633 | inferred from sequence alignment with UniProtKB:P52505 <newline> fatty acid biosynthetic process ; GO:0006633 | inferred from electronic annotation with InterPro:IPR003231	mitochondrion ; GO:0005739 | inferred from sequence alignment with UniProtKB:P52505	phosphopantetheine binding ; GO:0031177 | inferred from sequence alignment with UniProtKB:P52505 <newline> ACP phosphopantetheine attachment site binding involved in fatty acid biosynthetic process ; GO:0000036 | inferred from sequence alignment with UniProtKB:P52505	0.62	0.57	0.44	0.39	-0.36	-0.31	-0.55	-0.5
FBpp0070094	CG3972-PA	FBgn0010019	Cyp4g1	556	63 kDa	7.47	12	38	lipid metabolic process ; GO:0006629 | inferred from mutant phenotype <newline> oxidation-reduction process ; GO:0055114 | inferred from electronic annotation with InterPro:IPR001128, InterPro:IPR002401, InterPro:IPR017972	membrane ; GO:0016020 | non-traceable author statement <newline> intracellular membrane-bounded organelle ; GO:0043231 | non-traceable author statement	electron carrier activity ; GO:0009055 | non-traceable author statement <newline> electron carrier activity ; GO:0009055 | inferred from sequence or structural similarity <newline> oxidoreductase activity, acting on paired donors, with incorporation or reduction of molecular oxygen ; GO:0016705 | inferred from electronic annotation with InterPro:IPR001128, InterPro:IPR002401, InterPro:IPR017972 <…	-0.58	0.23	-0.54	0.26	0.57	0.37	0.57	0.37
FBpp0074677	CG7433-PB	FBgn0036927	CG7433	486	55 kDa	8.88	14	35	cellular amino acid metabolic process ; GO:0006520 | inferred from sequence or structural similarity with UniProtKB:P80404 <newline> gamma-aminobutyric acid metabolic process ; GO:0009448 | inferred from electronic annotation with InterPro:IPR004631	mitochondrial matrix ; GO:0005759 | inferred from sequence or structural similarity with UniProtKB:P80404 <newline> mitochondrion ; GO:0005739 | inferred from sequence or structural similarity with UniProtKB:P80404	4-aminobutyrate transaminase activity ; GO:0003867 | inferred from sequence or structural similarity with NCBI_gi:1093492 <newline> 4-aminobutyrate transaminase activity ; GO:0003867 | inferred from sequence or structural similarity with UniProtKB:P80404 <newline> pyridoxal phosphate binding ; GO:0030170 | inferred from electronic annotation with InterPro:IPR005814, InterPro:IPR015421, InterPro:I…	-0.07	-0.16	-0.18	-0.27	0.52	0.41	0.42	0.31
FBpp0077414	CG3057-PA	FBgn0019830	colt	306	33 kDa	9.96	8	39	mitochondrial transport ; GO:0006839 | inferred from sequence or structural similarity with UniProtKB:Q27257 <newline> acyl carnitine transport ; GO:0006844 | inferred from sequence or structural similarity with UniProtKB:O43772 <newline> carnitine transport ; GO:0015879 | inferred from sequence or structural similarity with UniProtKB:O43772 <newline> mitochondrial transport ; GO:0006839 | inferr…	mitochondrial envelope ; GO:0005740 | inferred from sequence or structural similarity with WB:dif-1; WP:CE28408 <newline> mitochondrial inner membrane ; GO:0005743 | inferred from sequence or structural similarity with EMBL:AB017112; protein_id:BAA74768 <newline> mitochondrial envelope ; GO:0005740 | non-traceable author statement <newline> mitochondrial inner membrane ; GO:0005743 | inferred fro…	transporter activity ; GO:0005215 | inferred from sequence or structural similarity with WB:dif-1; WP:CE28408 <newline> carnitine:acyl carnitine antiporter activity ; GO:0005476 | inferred from sequence or structural similarity with EMBL:AB017112; protein_id:BAA74768 <newline> transporter activity ; GO:0005215 | non-traceable author statement <newline> carnitine:acyl carnitine antiporter activity…	0.06	0.01	0.1	0.04	0.4	0.2	0.39	0.19
FBpp0082514	CG4264-PE	FBgn0001219	Hsc70-4	651	71 kDa	5.16	16	40	embryonic development via the syncytial blastoderm ; GO:0001700 | inferred from mutant phenotype <newline> axon guidance ; GO:0007411 | inferred from mutant phenotype <newline> axonal fasciculation ; GO:0007413 | inferred from mutant phenotype <newline> nervous system development ; GO:0007399 | inferred from mutant phenotype <newline> neurotransmitter secretion ; GO:0007269 | inferred from geneti…	lipid particle ; GO:0005811 | inferred from direct assay <newline> nucleus ; GO:0005634 | non-traceable author statement <newline> mitochondrion ; GO:0005739 | inferred from sequence or structural similarity with UniProtKB:P38646 <newline> precatalytic spliceosome ; GO:0071011 | inferred from direct assay <newline> catalytic step 2 spliceosome ; GO:0071013 | inferred from direct assay <newline> m…	ATPase activity ; GO:0016887 | non-traceable author statement <newline> unfolded protein binding ; GO:0051082 | non-traceable author statement <newline> unfolded protein binding ; GO:0051082 | inferred from sequence or structural similarity with UniProtKB:P38646 <newline> chaperone binding ; GO:0051087 | inferred from direct assay	0.2	0.34	0.5	0.63	0.39	0.34	0.66	0.6
FBpp0292445	CG42768-PB	FBgn0261836	Msp-300	8382	958 kDa	5.16	24	37	cytoskeleton organization ; GO:0007010 | inferred from sequence or structural similarity with UniProtKB:Q8NF91 <newline> mesoderm development ; GO:0007498 | non-traceable author statement <newline> cytoplasmic transport, nurse cell to oocyte ; GO:0007303 | inferred from mutant phenotype <newline> establishment of nucleus localization ; GO:0040023 | inferred from mutant phenotype <newline> female …	actin cytoskeleton ; GO:0015629 | inferred from direct assay <newline> integrin complex ; GO:0008305 | inferred from direct assay colocalizes_with <newline> nuclear envelope ; GO:0005635 | inferred from direct assay <newline> cytoplasm ; GO:0005737 | inferred from direct assay <newline> Z disc ; GO:0030018 | inferred from direct assay <newline> perinuclear region of cytoplasm ; GO:0048471 | infer…	cytoskeletal protein binding ; GO:0008092 | inferred from sequence or structural similarity with UniProtKB:Q8NF91 <newline> actin binding ; GO:0003779 | non-traceable author statement <newline> actin binding ; GO:0003779 | inferred from direct assay <newline> cytoskeletal protein binding ; GO:0008092 | inferred from sequence or structural similarity <newline> actin binding ; GO:0003779 | inferred…	-0.77	-0.73	-0.07	-0.03	-0.09	-0.2	0.59	0.48
FBpp0078707	CG14028-PA	FBgn0015031	cype	77	8 kDa	10.46	6	33	mitochondrial electron transport, cytochrome c to oxygen ; GO:0006123 | inferred from sequence or structural similarity with UniProtKB:P09669	lipid particle ; GO:0005811 | inferred from direct assay <newline> mitochondrial respiratory chain complex IV ; GO:0005751 | inferred from sequence or structural similarity <newline> mitochondrial respiratory chain complex IV ; GO:0005751 | inferred from sequence or structural similarity with UniProtKB:P09669	cytochrome-c oxidase activity ; GO:0004129 | inferred from sequence or structural similarity <newline> cytochrome-c oxidase activity ; GO:0004129 | inferred from sequence or structural similarity with UniProtKB:P09669	0.41	0.52	0.38	0.48	0.02	0.04	-0.06	-0.03
FBpp0086252	CG4918-PA	FBgn0003274	RpLP2	113	12 kDa	4.33	5	36	translation ; GO:0006412 | inferred from sequence or structural similarity with UniProtKB:P47955 <newline> translation ; GO:0006412 | non-traceable author statement <newline> translational elongation ; GO:0006414 | non-traceable author statement <newline> translational elongation ; GO:0006414 | inferred from electronic annotation with InterPro:IPR001813	cytosolic large ribosomal subunit ; GO:0022625 | non-traceable author statement <newline> cytosolic ribosome ; GO:0022626 | inferred from sequence or structural similarity with UniProtKB:P47955 <newline> cytosolic ribosome ; GO:0022626 | non-traceable author statement <newline> ribosome ; GO:0005840 | inferred from direct assay	structural constituent of ribosome ; GO:0003735 | inferred from sequence or structural similarity with UniProtKB:P47955 <newline> structural constituent of ribosome ; GO:0003735 | non-traceable author statement <newline> structural constituent of ribosome ; GO:0003735 | inferred from direct assay	-0.36	-0.25	-0.17	-0.06	0.16	0.23	0.28	0.48
FBpp0082390	CG3321-PA	FBgn0038224	CG3321	81	9 kDa	10.81	4	29	proton transport ; GO:0015992 | inferred from sequence or structural similarity with UniProtKB:P56385 <newline> ATP synthesis coupled proton transport ; GO:0015986 | inferred from electronic annotation with InterPro:IPR008386	lipid particle ; GO:0005811 | inferred from direct assay <newline> mitochondrial proton-transporting ATP synthase complex, coupling factor F(o) ; GO:0000276 | inferred from sequence or structural similarity with UniProtKB:P56385	hydrogen-exporting ATPase activity, phosphorylative mechanism ; GO:0008553 | inferred from sequence or structural similarity with UniProtKB:P29419 <newline> hydrogen-exporting ATPase activity, phosphorylative mechanism ; GO:0008553 | inferred from sequence or structural similarity with UniProtKB:P56385	0.55	0.66	0.22	0.24	0.44	0.38	0.09	-0.04
FBpp0080637	CG10302-PA	FBgn0032679	bsf	1412	157 kDa	7.14	15	26	-	cytoplasm ; GO:0005737 | inferred from direct assay <newline> RNA cap binding complex ; GO:0034518 | colocalizes_with inferred from direct assay	mRNA 3'-UTR binding ; GO:0003730 | non-traceable author statement <newline> mRNA 3'-UTR binding ; GO:0003730 | inferred from direct assay	-0.76	-0.63	-0.92	-0.8	0.62	0.73	0.51	0.62
FBpp0085208	CG2098-PA	FBgn0024891	ferrochelatase	384	44 kDa	8.54	10	37	protoporphyrinogen IX biosynthetic process ; GO:0006782 | non-traceable author statement <newline> protoporphyrinogen IX biosynthetic process ; GO:0006782 | inferred from sequence or structural similarity with UniProtKB:P22830	mitochondrial inner membrane ; GO:0005743 | non-traceable author statement <newline> mitochondrial inner membrane ; GO:0005743 | inferred from sequence or structural similarity with UniProtKB:P22830 <newline> microtubule associated complex ; GO:0005875 | inferred from direct assay	ferrochelatase activity ; GO:0004325 | inferred from direct assay <newline> ferrochelatase activity ; GO:0004325 | non-traceable author statement <newline> ferrochelatase activity ; GO:0004325 | inferred from sequence or structural similarity with UniProtKB:P22830	-0.12	-0.12	-0.21	-0.21	0.5	0.4	0.39	0.29
FBpp0086769	CG6543-PA	FBgn0033879	CG6543	295	32 kDa	8.85	10	41	fatty acid beta-oxidation ; GO:0006635 | inferred from sequence or structural similarity with UniProtKB:P30084	lipid particle ; GO:0005811 | inferred from direct assay <newline> mitochondrion ; GO:0005739 | inferred from sequence or structural similarity with UniProtKB:P14604 <newline> mitochondrial matrix ; GO:0005759 | inferred from sequence or structural similarity with UniProtKB:P30084 <newline> microtubule associated complex ; GO:0005875 | inferred from direct assay	enoyl-CoA hydratase activity ; GO:0004300 | inferred from sequence or structural similarity with UniProtKB:P14604 <newline> enoyl-CoA hydratase activity ; GO:0004300 | inferred from sequence or structural similarity with UniProtKB:P30084	0.2	0.14	-0.21	-0.27	0.55	0.54	0.1	0.1
FBpp0073445	CG4147-PB	FBgn0001218	Hsc70-3	656	72 kDa	4.99	10	37	sleep ; GO:0030431 | traceable author statement <newline> response to heat ; GO:0009408 | inferred from sequence or structural similarity with UniProtKB:Q90593 <newline> response to heat ; GO:0009408 | non-traceable author statement <newline> RNA interference ; GO:0016246 | inferred from mutant phenotype <newline> centrosome duplication ; GO:0051298 | inferred from mutant phenotype	lipid particle ; GO:0005811 | inferred from direct assay <newline> endoplasmic reticulum ; GO:0005783 | non-traceable author statement <newline> endoplasmic reticulum ; GO:0005783 | inferred from direct assay <newline> microtubule associated complex ; GO:0005875 | inferred from direct assay <newline> extracellular space ; GO:0005615 | inferred from direct assay	ATPase activity ; GO:0016887 | non-traceable author statement	-0.1	0.13	0.12	0.35	0.06	0.04	0.28	0.26
FBpp0072930	CG12013-PC	FBgn0035438	PHGPx	198	22 kDa	8.03	6	37	response to lipid hydroperoxide ; GO:0006982 | inferred from sequence or structural similarity with UniProtKB:P36969 <newline> oxidation-reduction process ; GO:0055114 | inferred from electronic annotation with InterPro:IPR000889 <newline> response to oxidative stress ; GO:0006979 | inferred from mutant phenotype	cytoplasm ; GO:0005737 | inferred from sequence or structural similarity with UniProtKB:P36969 <newline> mitochondrion ; GO:0005739 | inferred from sequence or structural similarity with UniProtKB:P36969 <newline> Golgi apparatus ; GO:0005794 | inferred from direct assay	peroxidase activity ; GO:0004601 | inferred from direct assay <newline> glutathione peroxidase activity ; GO:0004602 | inferred from sequence or structural similarity with MGD:Gpx4; MGI:MGI:104767 <newline> glutathione peroxidase activity ; GO:0004602 | inferred from sequence or structural similarity with UniProtKB:P36969	0.4	0.5	0.21	0.31	0.36	0.3	0.16	0.1
FBpp0075012	CG6512-PA	FBgn0036702	CG6512	826	90 kDa	9.45	10	29	proteolysis ; GO:0006508 | inferred from sequence or structural similarity with UniProtKB:Q9Y4W6 <newline> lateral inhibition ; GO:0046331 | inferred from mutant phenotype <newline> protein catabolic process ; GO:0030163 | inferred from electronic annotation with InterPro:IPR005936	endoplasmic reticulum ; GO:0005783 | inferred from sequence or structural similarity with UniProtKB:Q01853 <newline> mitochondrion ; GO:0005739 | inferred from sequence or structural similarity with UniProtKB:Q9Y4W6 <newline> integral to membrane ; GO:0016021 | inferred from electronic annotation with InterPro:IPR011546	ATPase activity ; GO:0016887 | inferred from sequence or structural similarity with UniProtKB:Q01853 <newline> metalloendopeptidase activity ; GO:0004222 | inferred from sequence or structural similarity with UniProtKB:Q9Y4W6 <newline> ATP binding ; GO:0005524 | inferred from electronic annotation with InterPro:IPR000642, InterPro:IPR003959, InterPro:IPR003960, InterPro:IPR011546 <newline> zinc i…	0.27	-0.18	0.27	-0.19	0.33	0.42	0.33	0.42
FBpp0077425	CG3214-PA	FBgn0031436	CG3214	142	17 kDa	9.59	5	22	mitochondrial electron transport, NADH to ubiquinone ; GO:0006120 | inferred from sequence or structural similarity with UniProtKB:Q9UI09	mitochondrial respiratory chain complex I ; GO:0005747 | inferred from sequence or structural similarity with EMBL:AJ011400; protein_id:CAA09608 <newline> mitochondrial respiratory chain complex I ; GO:0005747 | inferred from sequence or structural similarity with UniProtKB:Q9UI09	NADH dehydrogenase (ubiquinone) activity ; GO:0008137 | inferred from sequence or structural similarity with EMBL:AJ011400; protein_id:CAA09608 <newline> NADH dehydrogenase activity ; GO:0003954 | inferred from sequence or structural similarity with UniProtKB:Q9UI09 <newline> electron carrier activity ; GO:0009055 | inferred from electronic annotation with InterPro:IPR007763	0.09	0.03	0.01	-0.05	-1.41	-1.26	-1.47	-1.32
FBpp0083163	CG11779-PA	FBgn0038683	CG11779	459	53 kDa	8.6	8	33	protein transport ; GO:0015031 | inferred from sequence or structural similarity with EMBL:U69898 <newline> protein targeting to mitochondrion ; GO:0006626 | inferred from sequence or structural similarity with UniProtKB:O43615 <newline> cellular response to hypoxia ; GO:0071456 | inferred from mutant phenotype	mitochondrial inner membrane presequence translocase complex ; GO:0005744 | inferred from sequence or structural similarity with EMBL:U69898 <newline> mitochondrial inner membrane presequence translocase complex ; GO:0005744 | inferred from sequence or structural similarity with UniProtKB:O43615	P-P-bond-hydrolysis-driven protein transmembrane transporter activity ; GO:0015450 | inferred from sequence or structural similarity with EMBL:U69898 <newline> P-P-bond-hydrolysis-driven protein transmembrane transporter activity ; GO:0015450 | inferred from sequence or structural similarity with UniProtKB:O43615	0.22	0.23	0.19	0.2	0.13	0.28	0.1	0.25
FBpp0078349	CG1088-PB	FBgn0015324	Vha26	226	26 kDa	5.96	11	29	proton transport ; GO:0015992 | non-traceable author statement <newline> ATP hydrolysis coupled proton transport ; GO:0015991 | inferred from electronic annotation with InterPro:IPR002842	vacuolar proton-transporting V-type ATPase, V1 domain ; GO:0000221 | inferred from sequence or structural similarity with SGD_LOCUS:VMA4; SGD:S0005859 <newline> vacuolar proton-transporting V-type ATPase, V1 domain ; GO:0000221 | inferred from sequence or structural similarity with UniProtKB:P31402 <newline> vacuolar proton-transporting V-type ATPase, V1 domain ; GO:0000221 | non-traceable author…	proton-transporting ATPase activity, rotational mechanism ; GO:0046961 | inferred from electronic annotation with InterPro:IPR002842	-0.08	0.32	0.17	0.57	-0.03	-0.01	0.22	0.24
FBpp0086699	CG8479-PB	FBgn0261276	opa1-like	933	107 kDa	9.37	13	32	mitochondrial fusion ; GO:0008053 | inferred from mutant phenotype <newline> pupariation ; GO:0035073 | inferred from mutant phenotype <newline> mitochondrion organization ; GO:0007005 | inferred from mutant phenotype	-	GTP binding ; GO:0005525 | inferred from sequence or structural similarity with EMBL:AB012720; protein_id:BAA32279 <newline> GTPase activity ; GO:0003924 | inferred from electronic annotation with InterPro:IPR001401	-0.11	-0.22	0.25	0.14	-0.13	-0.06	0.21	0.18
FBpp0112436	CG15848-PA	FBgn0020908	Scp1	189	22 kDa	4.5	6	34	-	sarcoplasmic reticulum ; GO:0016529 | inferred from sequence or structural similarity with UniProtKB:P02635	calcium ion binding ; GO:0005509 | non-traceable author statement <newline> calcium ion binding ; GO:0005509 | inferred from sequence or structural similarity with UniProtKB:P02635	-0.66	-1.27	-0.32	-0.93	0.21	0	0.52	0.31
FBpp0289781	CG42314-PI	FBgn0259214	PMCA	1206	133 kDa	6.55	15	32	cellular calcium ion homeostasis ; GO:0006874 | inferred from mutant phenotype <newline> calcium ion transmembrane transport ; GO:0070588 | inferred from electronic annotation with InterPro:IPR006408	plasma membrane ; GO:0005886 | inferred from sequence or structural similarity with UniProtKB:P11505 <newline> plasma membrane ; GO:0005886 | inferred from direct assay <newline> integral to membrane ; GO:0016021 | inferred from electronic annotation with InterPro:IPR001757	calcium-transporting ATPase activity ; GO:0005388 | inferred from sequence or structural similarity with UniProtKB:P11505 <newline> ATP binding ; GO:0005524 | inferred from electronic annotation with InterPro:IPR001757, InterPro:IPR006408, InterPro:IPR018303 <newline> metal ion binding ; GO:0046872 | inferred from electronic annotation with InterPro:IPR008250	0.07	0.14	0.29	0.36	0.39	0.33	0.61	0.55
FBpp0075755	CG9762-PA	FBgn0011455	l(3)neo18	186	22 kDa	8.8	4	30	mitochondrial electron transport, NADH to ubiquinone ; GO:0006120 | inferred from sequence or structural similarity with UniProtKB:O43674 <newline> determination of adult lifespan ; GO:0008340 | inferred from mutant phenotype <newline> response to reactive oxygen species ; GO:0000302 | inferred from mutant phenotype	mitochondrial respiratory chain complex I ; GO:0005747 | inferred from sequence or structural similarity with UniProtKB:Q02380 <newline> mitochondrial respiratory chain complex I ; GO:0005747 | inferred from sequence or structural similarity with UniProtKB:O43674	NADH dehydrogenase (ubiquinone) activity ; GO:0008137 | inferred from sequence or structural similarity with UniProtKB:Q02380 <newline> NADH dehydrogenase activity ; GO:0003954 | inferred from sequence or structural similarity with UniProtKB:O43674	0.28	0.31	0.12	0.14	-0.41	-0.39	-0.56	-0.53
FBpp0084774	CG1458-PA	FBgn0062442	CG1458	133	15 kDa	8.59	3	35	biological_process ; GO:0008150 | no biological data available	intracellular membrane-bounded organelle ; GO:0043231 | inferred from electronic annotation with InterPro:IPR006622, InterPro:IPR018967, InterPro:IPR019610	2 iron, 2 sulfur cluster binding ; GO:0051537 | inferred from electronic annotation with InterPro:IPR006622, InterPro:IPR018967, InterPro:IPR019610	0.34	0.33	0.27	0.26	0.22	0.18	0.12	0.08
FBpp0072054	CG2970-PA	FBgn0034936	CG2970	366	41 kDa	9.25	9	31	-	membrane ; GO:0016020 | inferred from electronic annotation with InterPro:IPR001972	-	-0.18	-0.13	-0.18	-0.13	0.22	0.18	0.2	0.16
FBpp0082728	CG6815-PA	FBgn0040237	bor	604	68 kDa	9.7	17	31	-	cytoplasm ; GO:0005737 | non-traceable author statement	ATP binding ; GO:0005524 | inferred from electronic annotation with InterPro:IPR003959 <newline> nucleoside-triphosphatase activity ; GO:0017111 | inferred from electronic annotation with InterPro:IPR003593	-0.16	-0.22	-0.02	-0.07	0.07	0.15	0.14	0.22
FBpp0085107	CG1715-PA	FBgn0010808	l(3)03670	223	24 kDa	9.43	7	16	biological_process ; GO:0008150 | no biological data available	cellular_component ; GO:0005575 | no biological data available	molecular_function ; GO:0003674 | no biological data available	0.32	0.23	0.11	0.02	0.37	0.36	0.15	0.14
FBpp0077776	CG11455-PA	FBgn0031228	CG11455	101	12 kDa	7.85	4	32	mitochondrial electron transport, NADH to ubiquinone ; GO:0006120 | inferred from sequence or structural similarity with UniProtKB:O43920	mitochondrial respiratory chain complex I ; GO:0005747 | inferred from sequence or structural similarity with UniProtKB:O43920	NADH dehydrogenase activity ; GO:0003954 | inferred from sequence or structural similarity with UniProtKB:O43920	0.11	0.06	0.17	0.12	-0.91	-0.91	-0.81	-0.81
FBpp0078733	CG6944-PA	FBgn0002525	Lam	622	71 kDa	6.4	14	25	mitotic nuclear envelope reassembly ; GO:0007084 | inferred from direct assay <newline> terminal branching, open tracheal system ; GO:0007430 | inferred from mutant phenotype <newline> nuclear migration ; GO:0007097 | inferred from mutant phenotype <newline> central nervous system development ; GO:0007417 | inferred from mutant phenotype <newline> compound eye morphogenesis ; GO:0001745 | inferre…	lamin filament ; GO:0005638 | traceable author statement <newline> nuclear envelope ; GO:0005635 | inferred from direct assay <newline> lipid particle ; GO:0005811 | inferred from direct assay <newline> nucleus ; GO:0005634 | inferred from direct assay <newline> nuclear lamina ; GO:0005652 | inferred from direct assay <newline> microtubule associated complex ; GO:0005875 | inferred from direct as…	protein binding ; GO:0005515 | inferred from physical interaction with Ote AND inferred from physical interaction with fs(1)Ya <newline> structural molecule activity ; GO:0005198 | inferred from mutant phenotype	-0.22	-0.16	0.27	0.3	-0.02	0.14	0.42	0.46
FBpp0087192	CG9006-PA	FBgn0086712	Egm	639	71 kDa	6.4	13	27	compound eye morphogenesis ; GO:0001745 | inferred from genetic interaction with N <newline> response to oxidative stress ; GO:0006979 | inferred from direct assay <newline> oxidation-reduction process ; GO:0055114 | inferred from electronic annotation with InterPro:IPR006090, InterPro:IPR006091, InterPro:IPR006092, InterPro:IPR009075, InterPro:IPR009100, InterPro:IPR013786 <newline> multicellula…	extracellular space ; GO:0005615 | inferred from direct assay	long-chain-acyl-CoA dehydrogenase activity ; GO:0004466 | inferred from sequence or structural similarity with EMBL:Y11770; protein_id:CAA72435 <newline> flavin adenine dinucleotide binding ; GO:0050660 | inferred from electronic annotation with InterPro:IPR013786	-0.45	-0.33	-0.17	-0.06	0.2	0.48	0.44	0.73
FBpp0087472	CG12140-PA	FBgn0033465	CG12140	604	66 kDa	6.63	12	26	oxidative phosphorylation ; GO:0006119 | inferred from sequence or structural similarity with UniProtKB:Q16134 <newline> fatty acid beta-oxidation ; GO:0006635 | inferred from mutant phenotype	mitochondrial inner membrane ; GO:0005743 | inferred from sequence or structural similarity with UniProtKB:Q08822 <newline> mitochondrial inner membrane ; GO:0005743 | inferred from sequence or structural similarity with UniProtKB:Q16134 <newline> lipid particle ; GO:0005811 | inferred from direct assay <newline> microtubule associated complex ; GO:0005875 | inferred from direct assay <newline> m…	electron-transferring-flavoprotein dehydrogenase activity ; GO:0004174 | inferred from sequence or structural similarity with UniProtKB:Q08822 <newline> electron-transferring-flavoprotein dehydrogenase activity ; GO:0004174 | inferred from sequence or structural similarity with UniProtKB:Q16134 <newline> electron-transferring-flavoprotein dehydrogenase activity ; GO:0004174 | inferred from direct…	0.3	0.33	0.06	0.09	-0.9	-0.87	-1.19	-1.16
FBpp0074481	CG12203-PA	FBgn0031021	CG12203	183	21 kDa	10.41	5	32	electron transport chain ; GO:0022900 | inferred from electronic annotation with InterPro:IPR006885	mitochondrial respiratory chain complex I ; GO:0005747 | inferred from sequence or structural similarity with UniProtKB:Q02375 <newline> mitochondrial respiratory chain complex I ; GO:0005747 | inferred from sequence or structural similarity with UniProtKB:O43181	NADH dehydrogenase (ubiquinone) activity ; GO:0008137 | inferred from sequence or structural similarity with UniProtKB:Q02375 <newline> NADH dehydrogenase (ubiquinone) activity ; GO:0008137 | inferred from sequence or structural similarity with UniProtKB:O43181	0.26	0.21	0.07	0.02	-1.09	-1.04	-1.36	-1.3
FBpp0086062	CG14482-PA	FBgn0034245	CG14482	57	6 kDa	9.88	4	30	mitochondrial electron transport, ubiquinol to cytochrome c ; GO:0006122 | inferred from sequence or structural similarity with UniProtKB:O14957	mitochondrial respiratory chain complex III ; GO:0005750 | inferred from sequence or structural similarity with UniProtKB:O14957	ubiquinol-cytochrome-c reductase activity ; GO:0008121 | inferred from sequence or structural similarity with UniProtKB:O14957 <newline> electron carrier activity ; GO:0009055 | inferred from electronic annotation with InterPro:IPR015089	0.43	0.6	0.44	0.61	0.59	0.53	0.62	0.56
FBpp0075461	CG4994-PA	FBgn0026409	Mpcp	356	39 kDa	9.13	10	25	phosphate ion transport ; GO:0006817 | inferred from sequence or structural similarity <newline> phosphate ion transport ; GO:0006817 | non-traceable author statement <newline> phosphate ion transport ; GO:0006817 | inferred from sequence or structural similarity with UniProtKB:P16036 <newline> phosphate ion transport ; GO:0006817 | inferred from sequence or structural similarity with UniProtKB:Q…	lipid particle ; GO:0005811 | inferred from direct assay <newline> mitochondrial inner membrane ; GO:0005743 | inferred from sequence or structural similarity <newline> mitochondrion ; GO:0005739 | non-traceable author statement <newline> mitochondrial envelope ; GO:0005740 | inferred from sequence or structural similarity <newline> mitochondrial envelope ; GO:0005740 | inferred from sequence or …	phosphate ion transmembrane transporter activity ; GO:0015114 | inferred from sequence or structural similarity <newline> phosphate ion transmembrane transporter activity ; GO:0015114 | non-traceable author statement <newline> phosphate ion transmembrane transporter activity ; GO:0015114 | inferred from sequence or structural similarity with UniProtKB:P16036 <newline> phosphate ion transmembrane …	-0.05	0.18	-0.08	0.15	0.34	0.29	0.33	0.28
FBpp0085720	CG9277-PB	FBgn0003887	betaTub56D	447	50 kDa	4.49	10	26	microtubule-based process ; GO:0007017 | inferred from sequence or structural similarity with UniProtKB:P05218 <newline> muscle attachment ; GO:0016203 | traceable author statement <newline> centrosome duplication ; GO:0051298 | inferred from mutant phenotype <newline> protein polymerization ; GO:0051258 | inferred from electronic annotation with InterPro:IPR003008, InterPro:IPR008280, InterPro:I…	tubulin complex ; GO:0045298 | inferred from sequence or structural similarity with UniProtKB:P05218 <newline> microtubule ; GO:0005874 | inferred from sequence or structural similarity <newline> microtubule ; GO:0005874 | non-traceable author statement <newline> microtubule ; GO:0005874 | inferred from direct assay	GTP binding ; GO:0005525 | inferred from sequence or structural similarity with UniProtKB:P05218 <newline> structural constituent of cytoskeleton ; GO:0005200 | inferred by curator from GO:0045298 <newline> structural constituent of cytoskeleton ; GO:0005200 | inferred from sequence or structural similarity <newline> GTPase activity ; GO:0003924 | inferred from electronic annotation with InterPro…	0.21	0.18	0.73	0.7	0.19	0.25	0.79	0.85
FBpp0070950	CG3192-PA	FBgn0029888	CG3192	175	20 kDa	8.24	4	25	mitochondrial electron transport, NADH to ubiquinone ; GO:0006120 | inferred from sequence or structural similarity with UniProtKB:O95169	mitochondrial respiratory chain complex I ; GO:0005747 | inferred from sequence or structural similarity with UniProtKB:Q02372 <newline> mitochondrial respiratory chain complex I ; GO:0005747 | inferred from sequence or structural similarity with UniProtKB:O95169	NADH dehydrogenase (ubiquinone) activity ; GO:0008137 | inferred from sequence or structural similarity with UniProtKB:Q02372 <newline> NADH dehydrogenase activity ; GO:0003954 | inferred from sequence or structural similarity with UniProtKB:O95169	0.24	0.23	0.1	0.1	-0.38	-0.18	-0.51	-0.31
FBpp0071939	CG30415-PA	FBgn0250838	CG30415	82	10 kDa	10.16	5	24	-	-	-	0.41	0.52	-0.06	0.04	0.44	0.32	0.07	-0.05
FBpp0085438	CG2981-PA	FBgn0013348	TpnC41C	154	17 kDa	3.6	3	30	-	-	calcium ion binding ; GO:0005509 | inferred from sequence or structural similarity with UniProtKB:P15159 <newline> calcium ion binding ; GO:0005509 | non-traceable author statement	-0.88	-0.91	-0.87	-0.9	0.69	0.55	0.73	0.6
FBpp0073682	CG7107-PA	FBgn0004169	up	397	47 kDa	4.31	2	28	mesoderm development ; GO:0007498 | inferred from expression pattern <newline> myofibril assembly ; GO:0030239 | inferred from mutant phenotype <newline> sarcomere organization ; GO:0045214 | inferred from mutant phenotype <newline> mitochondrion organization ; GO:0007005 | inferred from mutant phenotype <newline> cellular calcium ion homeostasis ; GO:0006874 | inferred from mutant phenotype <new…	troponin complex ; GO:0005861 | inferred from sequence or structural similarity with EMBL:L48993 <newline> troponin complex ; GO:0005861 | non-traceable author statement <newline> striated muscle thin filament ; GO:0005865 | inferred from direct assay	tropomyosin binding ; GO:0005523 | inferred from sequence or structural similarity with EMBL:L48993 <newline> tropomyosin binding ; GO:0005523 | non-traceable author statement <newline> calcium ion binding ; GO:0005509 | inferred from direct assay	No Values	No Values	No Values	No Values	No Values	No Values	No Values	No Values
FBpp0074735	CG8798-PA	FBgn0036892	Lon	1006	113 kDa	7.32	13	27	mitochondrion organization ; GO:0007005 | inferred from mutant phenotype <newline> proteolysis ; GO:0006508 | inferred from electronic annotation with InterPro:IPR003111, InterPro:IPR004815, InterPro:IPR008268, InterPro:IPR008269	mitochondrial matrix ; GO:0005759 | inferred from sequence or structural similarity with UniProtKB:P36776 <newline> mitochondrion ; GO:0005739 | inferred from direct assay	serine-type endopeptidase activity ; GO:0004252 | inferred from sequence or structural similarity with UniProtKB:P93655 <newline> serine-type endopeptidase activity ; GO:0004252 | inferred from sequence or structural similarity with UniProtKB:P36776 <newline> ATP binding ; GO:0005524 | inferred from electronic annotation with InterPro:IPR003959, InterPro:IPR004815 <newline> ATP-dependent peptidas…	-0.14	-0.16	-0.01	-0.07	0.13	0.16	0.25	0.27
FBpp0075609	CG11267-PA	FBgn0036334	CG11267	103	11 kDa	9.87	6	22	'de novo' protein folding ; GO:0006458 | inferred from sequence or structural similarity with UniProtKB:Q04984	mitochondrion ; GO:0005739 | inferred from sequence or structural similarity with MGD:Hspe1; MGI:MGI:104680 <newline> mitochondrial matrix ; GO:0005759 | inferred from sequence or structural similarity with UniProtKB:Q04984 <newline> lipid particle ; GO:0005811 | inferred from direct assay	unfolded protein binding ; GO:0051082 | inferred from sequence or structural similarity with UniProtKB:P26772	-0.04	-0.15	-0.2	-0.31	0.37	0.27	0.2	0.1
FBpp0084585	CG5590-PA	FBgn0039537	CG5590	412	44 kDa	8.19	12	26	metabolic process ; GO:0008152 | inferred from electronic annotation with InterPro:IPR002198	lipid particle ; GO:0005811 | inferred from direct assay <newline> microtubule associated complex ; GO:0005875 | inferred from direct assay	oxidoreductase activity, acting on the CH-OH group of donors, NAD or NADP as acceptor ; GO:0016616 | inferred from sequence or structural similarity with EMBL:U28739 <newline> sterol binding ; GO:0032934 | inferred from electronic annotation with InterPro:IPR003033 <newline> nucleotide binding ; GO:0000166 | inferred from electronic annotation with InterPro:IPR016040	0.05	0.09	0.08	0.12	0.35	0.36	0.4	0.4
FBpp0086748	CG16935-PA	FBgn0033883	CG16935	357	39 kDa	9.61	9	23	fatty acid metabolic process ; GO:0006631 | inferred from sequence or structural similarity with UniProtKB:Q9BV79 <newline> oxidation-reduction process ; GO:0055114 | inferred from electronic annotation with InterPro:IPR002085, InterPro:IPR013149, InterPro:IPR013154	mitochondrion ; GO:0005739 | inferred from sequence or structural similarity with UniProtKB:Q9BV79 <newline> microtubule associated complex ; GO:0005875 | inferred from direct assay	trans-2-enoyl-CoA reductase (NADPH) activity ; GO:0019166 | inferred from sequence or structural similarity with UniProtKB:Q9BV79 <newline> zinc ion binding ; GO:0008270 | inferred from electronic annotation with InterPro:IPR002085, InterPro:IPR013149 <newline> nucleotide binding ; GO:0000166 | inferred from electronic annotation with InterPro:IPR016040	0.21	0.09	0.31	0.19	0.08	0.06	0.17	0.12
FBpp0086941	CG8604-PA	FBgn0027356	Amph	602	66 kDa	4.89	8	26	endocytosis ; GO:0006897 | non-traceable author statement <newline> synaptic vesicle endocytosis ; GO:0048488 | NOT inferred from mutant phenotype <newline> protein localization ; GO:0008104 | inferred from mutant phenotype <newline> rhabdomere development ; GO:0042052 | inferred from mutant phenotype <newline> rhabdomere membrane biogenesis ; GO:0045313 | inferred from mutant phenotype <newline>…	plasma membrane ; GO:0005886 | inferred from direct assay <newline> synapse ; GO:0045202 | inferred from direct assay <newline> cytoplasm ; GO:0005737 | inferred from electronic annotation with InterPro:IPR004148	-	0.09	-0.2	0.48	0.2	0.04	0.08	0.4	0.44
FBpp0076103	CG14168-PA	FBgn0036044	CG14168	734	81 kDa		10	23	-	-	-	0.84	0.43	1.3	0.89	0.36	0.38	0.87	0.88
FBpp0087217	CG13220-PA	FBgn0033608	CG13220	153	16 kDa	9.89	5	24	-	-	-	0.1	0.29	-0.26	-0.08	0.47	0.5	0.17	0.2
FBpp0086974	CG8764-PA	FBgn0011227	ox	55	6 kDa	10.19	2	22	spermatid development ; GO:0007286 | inferred from mutant phenotype <newline> mitochondrial electron transport, ubiquinol to cytochrome c ; GO:0006122 | inferred from sequence or structural similarity with UniProtKB:Q9UDW1	mitochondrial respiratory chain complex III ; GO:0005750 | non-traceable author statement <newline> mitochondrial respiratory chain complex III ; GO:0005750 | inferred from sequence or structural similarity with UniProtKB:Q9UDW1	ubiquinol-cytochrome-c reductase activity ; GO:0008121 | non-traceable author statement <newline> ubiquinol-cytochrome-c reductase activity ; GO:0008121 | inferred from sequence or structural similarity with UniProtKB:Q9UDW1	0.38	0.67	0.33	0.61	0.41	0.34	0.32	0.21
FBpp0073585	CG1618-PA	FBgn0000346	comt	745	83 kDa	7.52	15	25	neurotransmitter secretion ; GO:0007269 | non-traceable author statement <newline> synaptic vesicle priming ; GO:0016082 | non-traceable author statement <newline> Golgi organization ; GO:0007030 | inferred from mutant phenotype <newline> ER to Golgi vesicle-mediated transport ; GO:0006888 | non-traceable author statement <newline> phagocytosis, engulfment ; GO:0006911 | inferred from mutant phen…	cytoplasm ; GO:0005737 | inferred from sequence or structural similarity with UniProtKB:P46460 <newline> cytoplasm ; GO:0005737 | non-traceable author statement	ATPase activity ; GO:0016887 | traceable author statement <newline> ATP binding ; GO:0005524 | inferred from electronic annotation with InterPro:IPR003959, InterPro:IPR003960 <newline> nucleoside-triphosphatase activity ; GO:0017111 | inferred from electronic annotation with InterPro:IPR003593	0.15	0.2	0.51	0.57	0.09	0.19	0.46	0.56
FBpp0078672	CG16858-PA	FBgn0016075	vkg	1940	194 kDa	6.36	9	26	skeletal muscle tissue development ; GO:0007519 | inferred from mutant phenotype <newline> Malpighian tubule morphogenesis ; GO:0007443 | inferred from mutant phenotype <newline> anterior Malpighian tubule development ; GO:0061327 | inferred from mutant phenotype	lipid particle ; GO:0005811 | inferred from direct assay <newline> collagen ; GO:0005581 | non-traceable author statement <newline> collagen type IV ; GO:0005587 | non-traceable author statement <newline> collagen ; GO:0005581 | inferred from electronic annotation with InterPro:IPR001442	extracellular matrix structural constituent ; GO:0005201 | inferred from electronic annotation with InterPro:IPR001442	-0.26	0.04	0.28	0.57	-0.13	0.06	0.31	0.5
FBpp0074238	CG6492-PA	FBgn0030872	Ucp4A	340	37 kDa	9.93	6	21	proton transport ; GO:0015992 | inferred from sequence or structural similarity with UniProtKB:O95847 <newline> mitochondrial transport ; GO:0006839 | inferred from electronic annotation with InterPro:IPR002030	mitochondrial envelope ; GO:0005740 | inferred from sequence or structural similarity <newline> mitochondrial inner membrane ; GO:0005743 | inferred from sequence or structural similarity with UniProtKB:O95847	oxidative phosphorylation uncoupler activity ; GO:0017077 | inferred from sequence or structural similarity with NCBI_gi:4759286 <newline> oxidative phosphorylation uncoupler activity ; GO:0017077 | inferred from sequence or structural similarity with UniProtKB:O95847 <newline> transmembrane transporter activity ; GO:0022857 | inferred from sequence or structural similarity	-0.03	0.06	0.23	0.32	-0.22	-0.08	0.08	0.26
FBpp0087779	CG8732-PA	FBgn0263120	Acsl	715	80 kDa	8.35	11	23	positive regulation of sequestering of triglyceride ; GO:0010890 | inferred from mutant phenotype <newline> axon guidance ; GO:0007411 | inferred from mutant phenotype <newline> nervous system development ; GO:0007399 | inferred from mutant phenotype <newline> synaptic transmission ; GO:0007268 | inferred from mutant phenotype <newline> segmentation ; GO:0035282 | inferred from mutant phenotype <…	lipid particle ; GO:0005811 | inferred from direct assay <newline> cytoplasm ; GO:0005737 | inferred from direct assay <newline> endoplasmic reticulum ; GO:0005783 | inferred from direct assay	long-chain fatty acid-CoA ligase activity ; GO:0004467 | inferred from sequence or structural similarity with UniProtKB:O35547	-0.23	-0.06	-0.31	-0.13	0	0.09	-0.08	0.01
FBpp0077303	CG12400-PA	FBgn0031505	CG12400	116	13 kDa	9.07	5	22	mitochondrial electron transport, NADH to ubiquinone ; GO:0006120 | inferred from sequence or structural similarity with UniProtKB:O95298	mitochondrial respiratory chain complex I ; GO:0005747 | inferred from sequence or structural similarity with EMBL:AF070652 <newline> mitochondrial respiratory chain complex I ; GO:0005747 | inferred from sequence or structural similarity with UniProtKB:O95298	NADH dehydrogenase (ubiquinone) activity ; GO:0008137 | inferred from sequence or structural similarity with EMBL:AF070652 <newline> NADH dehydrogenase activity ; GO:0003954 | inferred from sequence or structural similarity with UniProtKB:O95298	0.13	0.1	0.02	-0.02	-0.11	-0.24	-0.24	-0.36
FBpp0100187	CG34092-PA	FBgn0013679	mt:ND1	312	36 kDa	8.16	2	25	oxidation-reduction process ; GO:0055114 | inferred from electronic annotation with InterPro:IPR001694, InterPro:IPR018086	mitochondrion ; GO:0005739 | non-traceable author statement <newline> mitochondrial respiratory chain complex I ; GO:0005747 | non-traceable author statement <newline> membrane ; GO:0016020 | inferred from electronic annotation with InterPro:IPR001694, InterPro:IPR018086	NADH dehydrogenase (ubiquinone) activity ; GO:0008137 | non-traceable author statement	-0.1	0.26	-0.32	0.04	-0.92	-1.02	-1.15	-1.26
FBpp0072569	CG9160-PA	FBgn0011361	mtacp1	152	17 kDa	6.79	2	21	mitochondrial electron transport, NADH to ubiquinone ; GO:0006120 | inferred from sequence alignment with UniProtKB:P52505 <newline> fatty acid biosynthetic process ; GO:0006633 | inferred from sequence alignment with UniProtKB:P52505 <newline> fatty acid biosynthetic process ; GO:0006633 | inferred from electronic annotation with InterPro:IPR003231	mitochondrion ; GO:0005739 | inferred from sequence alignment with UniProtKB:P52505	phosphopantetheine binding ; GO:0031177 | inferred from sequence alignment with UniProtKB:P52505 <newline> ACP phosphopantetheine attachment site binding involved in fatty acid biosynthetic process ; GO:0000036 | inferred from sequence alignment with UniProtKB:P52505	0.48	0.37	0.22	0.11	0.17	0.17	-0.14	-0.14
FBpp0076722	CG10236-PA	FBgn0002526	LanA	3712	411 kDa	4.85	14	23	central nervous system development ; GO:0007417 | non-traceable author statement <newline> peripheral nervous system development ; GO:0007422 | non-traceable author statement <newline> heart development ; GO:0007507 | inferred from mutant phenotype <newline> embryonic morphogenesis ; GO:0048598 | non-traceable author statement <newline> organ morphogenesis ; GO:0009887 | non-traceable author stat…	basement membrane ; GO:0005604 | inferred from sequence or structural similarity with MGD:Lama1; MGI:MGI:99892 <newline> basement membrane ; GO:0005604 | inferred from sequence or structural similarity <newline> basal lamina ; GO:0005605 | inferred from direct assay <newline> basement membrane ; GO:0005604 | non-traceable author statement <newline> laminin-1 complex ; GO:0005606 | inferred from e…	receptor binding ; GO:0005102 | inferred from electronic annotation with InterPro:IPR009254	-0.4	-0.22	-0.05	0.19	0.14	0.11	0.47	0.43
FBpp0083802	CG6779-PA	FBgn0002622	RpS3	246	27 kDa	9.9	9	23	DNA repair ; GO:0006281 | inferred from genetic interaction with EchoBASE:EB0325 AND inferred from genetic interaction with EchoBASE:EB1066, EchoBASE:EB0645 <newline> translation ; GO:0006412 | inferred from sequence or structural similarity with UniProtKB:P17073 <newline> translation ; GO:0006412 | non-traceable author statement <newline> negative regulation of neuron apoptotic process ; GO:0043…	nuclear matrix ; GO:0016363 | inferred from direct assay <newline> nucleus ; GO:0005634 | inferred from direct assay <newline> cytoplasm ; GO:0005737 | non-traceable author statement <newline> nucleus ; GO:0005634 | non-traceable author statement <newline> ribosome ; GO:0005840 | non-traceable author statement <newline> lipid particle ; GO:0005811 | inferred from direct assay <newline> cytosolic …	DNA-(apurinic or apyrimidinic site) lyase activity ; GO:0003906 | inferred from direct assay <newline> oxidized purine nucleobase lesion DNA N-glycosylase activity ; GO:0008534 | inferred from direct assay <newline> structural constituent of ribosome ; GO:0003735 | inferred from sequence or structural similarity with UniProtKB:P17073 <newline> DNA-(apurinic or apyrimidinic site) lyase activity ; …	-0.05	-0.22	0.22	0.04	0.42	0.39	0.68	0.65
FBpp0085020	CG1539-PE	FBgn0082582	tmod	439	49 kDa	4.54	9	25	cytoskeleton organization ; GO:0007010 | inferred from sequence or structural similarity with MGD:Tmod1; MGI:MGI:98775 <newline> imaginal disc-derived wing morphogenesis ; GO:0007476 | inferred from mutant phenotype	fusome ; GO:0045169 | inferred from direct assay <newline> cytoskeleton ; GO:0005856 | inferred from electronic annotation with InterPro:IPR004934	actin binding ; GO:0003779 | inferred from sequence or structural similarity <newline> tropomyosin binding ; GO:0005523 | non-traceable author statement <newline> tropomyosin binding ; GO:0005523 | inferred from electronic annotation with InterPro:IPR004934	-0.12	-0.12	0.14	0.14	0.33	0.2	0.59	0.46
FBpp0085054	CG2139-PC	FBgn0028646	aralar1	695	77 kDa	9.02	12	24	transport ; GO:0006810 | non-traceable author statement <newline> mitochondrial transport ; GO:0006839 | inferred from sequence or structural similarity with UniProtKB:O75746 AND inferred from sequence or structural similarity with UniProt:Q9UJS0 <newline> transmembrane transport ; GO:0055085 | inferred from electronic annotation with InterPro:IPR002067 <newline> wound healing ; GO:0042060 | infe…	mitochondrial envelope ; GO:0005740 | inferred from sequence or structural similarity <newline> integral to membrane ; GO:0016021 | non-traceable author statement <newline> mitochondrial inner membrane ; GO:0005743 | non-traceable author statement <newline> mitochondrial inner membrane ; GO:0005743 | inferred from sequence or structural similarity with UniProtKB:O75746 AND inferred from sequence …	calcium ion binding ; GO:0005509 | non-traceable author statement <newline> calcium ion binding ; GO:0005509 | inferred from sequence or structural similarity with UniProtKB:O75746 AND inferred from sequence or structural similarity with UniProt:Q9UJS0 <newline> transmembrane transporter activity ; GO:0022857 | non-traceable author statement <newline> transmembrane transporter activity ; GO:00228…	-0.07	-0.01	-0.13	-0.07	0.19	0.12	0.12	0.06
FBpp0088531	CG6416-PF	FBgn0035917	Zasp66	402	44 kDa	8.95	11	22	mesoderm development ; GO:0007498 | inferred from expression pattern	Z disc ; GO:0030018 | inferred from direct assay	protein phosphatase 1 binding ; GO:0008157 | inferred from physical interaction with flw inferred from physical interaction with Pp1-87B inferred from physical interaction with Pp1-13C inferred from physical interaction with Pp1α-96A	0.73	-0.15	1.12	0.23	0.42	0.34	0.79	0.72
FBpp0086747	CG18076-PH	FBgn0013733	shot	8805	990 kDa	5.41	12	16	muscle attachment ; GO:0016203 | non-traceable author statement <newline> muscle organ development ; GO:0007517 | non-traceable author statement <newline> dendrite morphogenesis ; GO:0048813 | inferred from mutant phenotype <newline> regulation of axon extension ; GO:0030516 | inferred from mutant phenotype <newline> mushroom body development ; GO:0016319 | inferred from mutant phenotype <newline…	fusome ; GO:0045169 | inferred from direct assay <newline> adherens junction ; GO:0005912 | inferred from direct assay <newline> cytoskeleton ; GO:0005856 | non-traceable author statement <newline> adherens junction ; GO:0005912 | traceable author statement <newline> microtubule ; GO:0005874 | traceable author statement <newline> microtubule ; GO:0005874 | inferred from direct assay <newline> ast…	cytoskeletal protein binding ; GO:0008092 | inferred from sequence or structural similarity <newline> actin binding ; GO:0003779 | inferred from sequence or structural similarity with EMBL:AF150755; protein_id:AAD32244.1 <newline> microtubule binding ; GO:0008017 | inferred from sequence or structural similarity with EMBL:AF150755; protein_id:AAD32244.1 <newline> actin binding ; GO:0003779 | infe…	-0.4	-0.49	0.17	0.08	-0.19	-0.12	0.4	0.47
FBpp0071580	CG10320-PA	FBgn0034645	CG10320	110	12 kDa	8.52	3	21	RNA import into nucleus ; GO:0006404 | inferred from sequence or structural similarity with UniProtKB:P41838 <newline> mitochondrial electron transport, NADH to ubiquinone ; GO:0006120 | inferred from sequence or structural similarity with UniProtKB:O43676	mitochondrial respiratory chain complex I ; GO:0005747 | inferred from sequence or structural similarity with UniProtKB:O43676	NADH dehydrogenase activity ; GO:0003954 | inferred from sequence or structural similarity with UniProtKB:O43676 <newline> NADH dehydrogenase (ubiquinone) activity ; GO:0008137 | inferred from electronic annotation with InterPro:IPR012576	0.37	0.51	0.08	0.22	-0.14	-0.29	-0.42	-0.57
FBpp0079329	CG9280-PC	FBgn0001114	Glt	1026	119 kDa	4.42	11	20	-	basement membrane ; GO:0005604 | inferred from direct assay <newline> basement membrane ; GO:0005604 | non-traceable author statement	calcium ion binding ; GO:0005509 | non-traceable author statement	0.08	0.31	0.32	0.55	0.55	0.63	0.63	0.72
FBpp0079500	CG5920-PA	FBgn0004867	RpS2	267	29 kDa	10.78	9	21	translation ; GO:0006412 | inferred from sequence or structural similarity with SGD_LOCUS:RPS2; SGD:S0003091 <newline> translation ; GO:0006412 | non-traceable author statement	ribosome ; GO:0005840 | non-traceable author statement <newline> lipid particle ; GO:0005811 | inferred from direct assay <newline> cytosolic small ribosomal subunit ; GO:0022627 | inferred from sequence or structural similarity with SGD_LOCUS:RPS2; SGD:S0003091 <newline> cytosolic small ribosomal subunit ; GO:0022627 | non-traceable author statement <newline> ribosome ; GO:0005840 | inferred fro…	structural constituent of ribosome ; GO:0003735 | inferred from sequence or structural similarity with SGD_LOCUS:RPS2; SGD:S0003091 <newline> structural constituent of ribosome ; GO:0003735 | non-traceable author statement <newline> structural constituent of ribosome ; GO:0003735 | inferred from direct assay <newline> RNA binding ; GO:0003723 | inferred from electronic annotation with InterPro:IP…	-0.26	0.01	-0.18	0.09	0.4	0.38	0.45	0.44
FBpp0081062	CG2512-PA	FBgn0003885	alphaTub84D	450	50 kDa	4.78	11	17	microtubule-based process ; GO:0007017 | inferred from sequence or structural similarity <newline> cytokinesis ; GO:0000910 | inferred from mutant phenotype <newline> cellular process ; GO:0009987 | inferred from mutant phenotype <newline> protein polymerization ; GO:0051258 | inferred from electronic annotation with InterPro:IPR003008, InterPro:IPR008280, InterPro:IPR018316 <newline> GTP catabol…	microtubule ; GO:0005874 | inferred from sequence or structural similarity <newline> microtubule ; GO:0005874 | non-traceable author statement <newline> tubulin complex ; GO:0045298 | non-traceable author statement <newline> lipid particle ; GO:0005811 | inferred from direct assay <newline> microtubule ; GO:0005874 | inferred from electronic annotation with InterPro:IPR000217, InterPro:IPR002452,…	structural constituent of cytoskeleton ; GO:0005200 | inferred from sequence or structural similarity <newline> GTP binding ; GO:0005525 | non-traceable author statement <newline> protein binding ; GO:0005515 | inferred from physical interaction with Myo10A <newline> GTP binding ; GO:0005525 | inferred from electronic annotation with InterPro:IPR000217, InterPro:IPR002452, InterPro:IPR008280, Int…	0.07	0.29	0.61	0.82	0.44	0.44	0.93	0.93
FBpp0083227	CG4703-PA	FBgn0038742	Arc42	405	44 kDa	7.99	6	21	transcription initiation from RNA polymerase II promoter ; GO:0006367 | inferred from sequence or structural similarity <newline> dendrite morphogenesis ; GO:0048813 | inferred from mutant phenotype <newline> oxidation-reduction process ; GO:0055114 | inferred from electronic annotation with InterPro:IPR006089, InterPro:IPR006090, InterPro:IPR006091, InterPro:IPR006092, InterPro:IPR009075, InterP…	mediator complex ; GO:0016592 | inferred from sequence or structural similarity	acyl-CoA dehydrogenase activity ; GO:0003995 | inferred from sequence or structural similarity with UniProtKB:P16219 <newline> RNA polymerase II transcription cofactor activity ; GO:0001104 | inferred from sequence or structural similarity <newline> flavin adenine dinucleotide binding ; GO:0050660 | inferred from electronic annotation with InterPro:IPR013786	-0.14	-0.21	-0.2	-0.27	0.26	0.28	0.24	0.26
FBpp0084617	CG5502-PA	FBgn0003279	RpL4	401	45 kDa	12.02	9	19	translation ; GO:0006412 | inferred from sequence or structural similarity with UniProtKB:P50878 <newline> centrosome duplication ; GO:0051298 | inferred from mutant phenotype	lipid particle ; GO:0005811 | inferred from direct assay <newline> cytosolic large ribosomal subunit ; GO:0022625 | inferred from sequence or structural similarity with UniProtKB:P50878 <newline> ribosome ; GO:0005840 | inferred from direct assay	structural constituent of ribosome ; GO:0003735 | inferred from sequence or structural similarity with UniProtKB:P50878 <newline> structural constituent of ribosome ; GO:0003735 | inferred from direct assay	-0.85	-0.25	-0.92	-0.32	-0.13	-0.2	-0.28	-0.35
FBpp0088242	CG2168-PA	FBgn0017545	RpS3A	268	30 kDa	10.22	8	22	translation ; GO:0006412 | non-traceable author statement <newline> translation ; GO:0006412 | inferred from sequence or structural similarity with HGNC_gene:RPS3A; HGNC:10421; OMIM:180478 <newline> oogenesis ; GO:0048477 | non-traceable author statement <newline> mitotic spindle elongation ; GO:0000022 | inferred from mutant phenotype <newline> mitotic spindle organization ; GO:0007052 | inferre…	lipid particle ; GO:0005811 | inferred from direct assay <newline> cytosolic ribosome ; GO:0022626 | non-traceable author statement <newline> cytosolic small ribosomal subunit ; GO:0022627 | non-traceable author statement <newline> cytosolic small ribosomal subunit ; GO:0022627 | inferred from sequence or structural similarity with HGNC_gene:RPS3A; HGNC:10421; OMIM:180478	structural constituent of ribosome ; GO:0003735 | non-traceable author statement <newline> structural constituent of ribosome ; GO:0003735 | inferred from sequence or structural similarity with HGNC_gene:RPS3A; HGNC:10421; OMIM:180478	-0.27	-0.15	0.04	0.16	0.28	0.3	0.55	0.57
FBpp0076111	CG3322-PA	FBgn0002528	LanB2	1639	182 kDa	5.02	14	22	embryonic morphogenesis ; GO:0048598 | non-traceable author statement <newline> organ morphogenesis ; GO:0009887 | non-traceable author statement <newline> tissue development ; GO:0009888 | non-traceable author statement	basement membrane ; GO:0005604 | inferred from sequence or structural similarity <newline> basal lamina ; GO:0005605 | inferred from direct assay <newline> basement membrane ; GO:0005604 | inferred from sequence or structural similarity with MGD:Lamc1; MGI:MGI:99914 <newline> basement membrane ; GO:0005604 | non-traceable author statement	-	-0.37	-0.28	-0.16	-0.07	0.13	0.07	0.46	0.4
FBpp0081330	CG7415-PB	FBgn0037580	DppIII	723	82 kDa	5.42	9	18	proteolysis ; GO:0006508 | inferred from direct assay	cytosol ; GO:0005829 | inferred from direct assay <newline> membrane ; GO:0016020 | inferred from direct assay	dipeptidyl-peptidase activity ; GO:0008239 | inferred from direct assay	-0.37	-0.34	-0.04	-0.01	0.27	0.43	0.53	0.68
FBpp0084813	CG1907-PA	FBgn0039674	CG1907	317	35 kDa	10.24	7	21	alpha-ketoglutarate transport ; GO:0015742 | inferred from sequence or structural similarity with UniProtKB:Q02978 <newline> malate transport ; GO:0015743 | inferred from sequence or structural similarity with UniProtKB:Q02978 <newline> mitochondrial transport ; GO:0006839 | inferred from sequence or structural similarity with UniProtKB:Q02978	mitochondrial envelope ; GO:0005740 | inferred from sequence or structural similarity <newline> mitochondrial inner membrane ; GO:0005743 | inferred from sequence or structural similarity with UniProtKB:Q02978 <newline> lipid particle ; GO:0005811 | inferred from direct assay <newline> mitochondrion ; GO:0005739 | inferred from direct assay	oxoglutarate:malate antiporter activity ; GO:0015367 | inferred from sequence or structural similarity with NCBI_gi:1580888 <newline> oxoglutarate:malate antiporter activity ; GO:0015367 | inferred from sequence or structural similarity with UniProtKB:Q02978 <newline> transmembrane transporter activity ; GO:0022857 | inferred from sequence or structural similarity	-0.44	-0.39	-0.34	-0.29	-0.01	0.05	0.11	0.17
FBpp0072379	CG6851-PB	FBgn0027786	Mtch	316	35 kDa	9.37	6	17	-	mitochondrion ; GO:0005739 | non-traceable author statement	transmembrane transporter activity ; GO:0022857 | non-traceable author statement	-0.08	-0.14	-0.07	-0.13	0.03	0.03	0.06	0.05
FBpp0070787	CG4027-PA	FBgn0000042	Act5C	376	42 kDa	5.16	4	13	cytoskeleton organization ; GO:0007010 | inferred from sequence or structural similarity <newline> sperm individualization ; GO:0007291 | inferred from expression pattern <newline> cytokinesis ; GO:0000910 | inferred from mutant phenotype <newline> phagocytosis, engulfment ; GO:0006911 | inferred from mutant phenotype <newline> maintenance of protein location in cell ; GO:0032507 | inferred from …	actin filament ; GO:0005884 | inferred from sequence or structural similarity <newline> actin filament ; GO:0005884 | non-traceable author statement <newline> lipid particle ; GO:0005811 | inferred from direct assay <newline> Ino80 complex ; GO:0031011 | inferred from direct assay <newline> microtubule associated complex ; GO:0005875 | inferred from direct assay	structural constituent of cytoskeleton ; GO:0005200 | inferred from sequence or structural similarity <newline> ATP binding ; GO:0005524 | inferred from electronic annotation with InterPro:IPR004001	-0.15	0.08	-0.17	0.06	0.1	0.02	0.12	0.04
FBpp0071031	CG12157-PA	FBgn0016041	Tom40	344	36 kDa	7.11	7	19	protein targeting to mitochondrion ; GO:0006626 | inferred from sequence or structural similarity with UniProtKB:O96008 <newline> cellular response to hypoxia ; GO:0071456 | inferred from mutant phenotype <newline> transmembrane transport ; GO:0055085 | inferred from electronic annotation with InterPro:IPR001925 <newline> regulation of anion transport ; GO:0044070 | inferred from electronic annot…	mitochondrial outer membrane translocase complex ; GO:0005742 | inferred from sequence or structural similarity with EMBL:AF043250 <newline> mitochondrial outer membrane translocase complex ; GO:0005742 | inferred from sequence or structural similarity with UniProtKB:O96008	P-P-bond-hydrolysis-driven protein transmembrane transporter activity ; GO:0015450 | inferred from sequence or structural similarity with UniProtKB:O96008 <newline> voltage-gated anion channel activity ; GO:0008308 | inferred from electronic annotation with InterPro:IPR001925	-0.42	-0.3	-0.31	-0.19	-0.23	-0.14	-0.1	0.11
FBpp0071115	CG2151-PA	FBgn0020653	Trxr-1	491	53 kDa	6.26	9	18	cell redox homeostasis ; GO:0045454 | inferred by curator from GO:0004791 <newline> determination of adult lifespan ; GO:0008340 | traceable author statement <newline> response to hypoxia ; GO:0001666 | inferred from mutant phenotype <newline> determination of adult lifespan ; GO:0008340 | inferred from mutant phenotype <newline> response to DNA damage stimulus ; GO:0006974 | inferred from mutant…	cytoplasm ; GO:0005737 | inferred from direct assay <newline> mitochondrion ; GO:0005739 | inferred from direct assay <newline> cytoplasm ; GO:0005737 | non-traceable author statement <newline> microtubule associated complex ; GO:0005875 | inferred from direct assay	protein homodimerization activity ; GO:0042803 | inferred from direct assay <newline> glutathione-disulfide reductase activity ; GO:0004362 | NOT inferred from direct assay <newline> thioredoxin-disulfide reductase activity ; GO:0004791 | inferred from direct assay <newline> thioredoxin-disulfide reductase activity ; GO:0004791 | inferred from sequence or structural similarity <newline> antioxida…	0.01	-0.04	-0.04	-0.09	0.16	0.27	0.15	0.27
FBpp0084123	CG11771-PA	FBgn0039252	CG11771	730	81 kDa	7.08	9	19	proteolysis ; GO:0006508 | inferred from electronic annotation with InterPro:IPR001567	-	metalloendopeptidase activity ; GO:0004222 | inferred from sequence or structural similarity with EMBL:D90916; protein_id:BAA18678	-0.15	-0.38	-0.25	-0.48	0.73	0.63	0.66	0.56
FBpp0100045	CG3481-PC	FBgn0000055	Adh	256	28 kDa	7.57	5	18	behavioral response to ethanol ; GO:0048149 | inferred from mutant phenotype <newline> ethanol oxidation ; GO:0006069 | inferred from direct assay <newline> acetaldehyde metabolic process ; GO:0006117 | inferred from direct assay <newline> acetaldehyde metabolic process ; GO:0006117 | inferred from mutant phenotype <newline> ethanol metabolic process ; GO:0006067 | inferred from mutant phenotype …	lipid particle ; GO:0005811 | inferred from direct assay <newline> cytosol ; GO:0005829 | inferred from direct assay <newline> protein complex ; GO:0043234 | inferred from physical interaction with Adh <newline> microtubule associated complex ; GO:0005875 | inferred from direct assay	alcohol dehydrogenase (NAD) activity ; GO:0004022 | inferred from direct assay <newline> alcohol dehydrogenase (NAD) activity ; GO:0004022 | inferred from mutant phenotype <newline> acetaldehyde dehydrogenase (acetylating) activity ; GO:0008774 | inferred from direct assay <newline> protein homodimerization activity ; GO:0042803 | inferred from physical interaction with Adh <newline> nucleotide b…	0.07	0.03	0.06	0.02	0.37	0.24	0.34	0.21
FBpp0288975	CG42309-PB	FBgn0259209	Mlp60A	486	53 kDa	8.18	8	17	regulation of striated muscle tissue development ; GO:0016202 | non-traceable author statement <newline> muscle tissue development ; GO:0060537 | inferred from expression pattern	cytoplasm ; GO:0005737 | non-traceable author statement <newline> nucleus ; GO:0005634 | non-traceable author statement <newline> nucleus ; GO:0005634 | inferred from direct assay <newline> actin cytoskeleton ; GO:0015629 | colocalizes_with inferred from direct assay	zinc ion binding ; GO:0008270 | non-traceable author statement <newline> zinc ion binding ; GO:0008270 | inferred from electronic annotation with InterPro:IPR001781	0.31	0.06	0.47	0.22	0.39	0.35	0.52	0.48
FBpp0075764	CG7283-PA	FBgn0036213	RpL10Ab	217	24 kDa	10.58	4	19	translation ; GO:0006412 | inferred from sequence or structural similarity with UniProtKB:P52859 <newline> mitotic spindle elongation ; GO:0000022 | inferred from mutant phenotype <newline> mitotic spindle organization ; GO:0007052 | inferred from mutant phenotype <newline> centrosome duplication ; GO:0051298 | inferred from mutant phenotype	cytosolic large ribosomal subunit ; GO:0022625 | inferred from sequence or structural similarity with UniProtKB:P52859 <newline> lipid particle ; GO:0005811 | inferred from direct assay	structural constituent of ribosome ; GO:0003735 | inferred from sequence or structural similarity with UniProtKB:P52859 <newline> RNA binding ; GO:0003723 | inferred from electronic annotation with InterPro:IPR002143, InterPro:IPR023674	-0.57	-0.25	-0.27	0.05	0.18	0.04	0.45	0.31
FBpp0072848	CG2107-PA	FBgn0035383	CG2107	667	75 kDa	8.49	10	17	-	-	carnitine O-palmitoyltransferase activity ; GO:0004095 | inferred from sequence or structural similarity with UniProtKB:P18886	-0.4	-0.3	-0.24	-0.14	-0.03	0.04	0.15	0.23
FBpp0075618	CG11276-PA	FBgn0011284	RpS4	261	29 kDa	10.85	7	18	translation ; GO:0006412 | non-traceable author statement <newline> translation ; GO:0006412 | inferred from sequence or structural similarity with SGD_LOCUS:RPS4A; SGD:S0003906 <newline> mitotic spindle elongation ; GO:0000022 | inferred from mutant phenotype <newline> mitotic spindle organization ; GO:0007052 | inferred from mutant phenotype <newline> centrosome duplication ; GO:0051298 | infer…	ribosome ; GO:0005840 | non-traceable author statement <newline> lipid particle ; GO:0005811 | inferred from direct assay <newline> cytosolic small ribosomal subunit ; GO:0022627 | non-traceable author statement <newline> cytosolic small ribosomal subunit ; GO:0022627 | inferred from sequence or structural similarity with SGD_LOCUS:RPS4A; SGD:S0003906 <newline> ribosome ; GO:0005840 | inferred fr…	structural constituent of ribosome ; GO:0003735 | non-traceable author statement <newline> structural constituent of ribosome ; GO:0003735 | inferred from sequence or structural similarity with SGD_LOCUS:RPS4A; SGD:S0003906 <newline> structural constituent of ribosome ; GO:0003735 | inferred from direct assay <newline> RNA binding ; GO:0003723 | inferred from electronic annotation with InterPro:I…	-0.16	0.01	0.11	0.28	0.49	0.55	0.76	0.83
FBpp0081783	CG6544-PA	FBgn0020439	fau	619	69 kDa	4.74	8	19	response to anoxia ; GO:0034059 | inferred from mutant phenotype	cellular_component ; GO:0005575 | no biological data available	molecular_function ; GO:0003674 | no biological data available	-0.44	-0.56	-0.02	-0.14	0.5	0.47	0.89	0.86
FBpp0086641	CG10119-PA	FBgn0010397	LamC	621	70 kDa	6.82	7	17	mitotic nuclear envelope reassembly ; GO:0007084 | inferred from sequence or structural similarity with EMBL:D50080; protein_id:BAA08784 <newline> nuclear pore distribution ; GO:0031081 | inferred from mutant phenotype <newline> regulation of actin filament polymerization ; GO:0030833 | inferred from mutant phenotype <newline> chromatin silencing ; GO:0006342 | inferred from direct assay <newline…	lamin filament ; GO:0005638 | non-traceable author statement <newline> lamin filament ; GO:0005638 | inferred from sequence or structural similarity with EMBL:D50080; protein_id:BAA08784 <newline> spindle envelope ; GO:0070732 | inferred from direct assay <newline> nuclear lamina ; GO:0005652 | inferred from direct assay <newline> nuclear envelope ; GO:0005635 | colocalizes_with inferred from dir…	structural molecule activity ; GO:0005198 | inferred from electronic annotation with InterPro:IPR001664	-0.34	-0.37	0.37	0.34	-0.22	-0.12	0.48	0.58
FBpp0070006	CG9577-PA	FBgn0031092	CG9577	312	34 kDa	7.53	5	19	metabolic process ; GO:0008152 | inferred from electronic annotation with InterPro:IPR001753	lipid particle ; GO:0005811 | inferred from direct assay	delta5-delta2,4-dienoyl-CoA isomerase activity ; GO:0008416 | inferred from sequence or structural similarity with UniProtKB:Q62651	0.06	0	-0.09	-0.15	0.21	0.31	0.14	0.24
FBpp0072767	CG8993-PA	FBgn0035334	CG8993	142	16 kDa	8.75	5	17	response to DNA damage stimulus ; GO:0006974 | inferred from mutant phenotype <newline> cell redox homeostasis ; GO:0045454 | inferred from electronic annotation with InterPro:IPR005746, InterPro:IPR013766 <newline> glycerol ether metabolic process ; GO:0006662 | inferred from electronic annotation with InterPro:IPR005746	mitochondrion ; GO:0005739 | inferred from sequence or structural similarity with UniProtKB:P97493 <newline> mitochondrion ; GO:0005739 | inferred from sequence or structural similarity with UniProtKB:Q99757	disulfide oxidoreductase activity ; GO:0015036 | inferred from sequence or structural similarity with UniProtKB:P97493 <newline> disulfide oxidoreductase activity ; GO:0015036 | inferred from sequence or structural similarity with UniProtKB:Q99757 <newline> electron carrier activity ; GO:0009055 | inferred from electronic annotation with InterPro:IPR005746 <newline> protein disulfide oxidoreducta…	0.08	0.1	0	0.01	0.38	0.38	0.31	0.31
FBpp0087605	CG1814-PA	FBgn0033426	CG1814	548	64 kDa	8.29	5	20	-	-	-	-0.36	-0.32	0.02	0.06	-0.13	-0.27	0.25	0.11
FBpp0081344	CG9603-PA	FBgn0040529	CG9603	89	10 kDa	10.71	4	20	mitochondrial electron transport, cytochrome c to oxygen ; GO:0006123 | inferred from sequence or structural similarity with UniProtKB:P24310	mitochondrial respiratory chain complex IV ; GO:0005751 | inferred from sequence or structural similarity <newline> mitochondrial respiratory chain complex IV ; GO:0005751 | inferred from sequence or structural similarity with UniProtKB:P24310	cytochrome-c oxidase activity ; GO:0004129 | inferred from sequence or structural similarity <newline> cytochrome-c oxidase activity ; GO:0004129 | inferred from sequence or structural similarity with UniProtKB:P24310 <newline> electron carrier activity ; GO:0009055 | inferred from electronic annotation with InterPro:IPR003177	0.1	0.33	0.4	0.63	0.21	0.12	0.46	0.36
FBpp0086051	CG6459-PA	FBgn0034259	P32	263	29 kDa	4.73	4	20	neuromuscular synaptic transmission ; GO:0007274 | inferred from mutant phenotype <newline> regulation of calcium-mediated signaling ; GO:0050848 | inferred from mutant phenotype	mitochondrion ; GO:0005739 | inferred from sequence or structural similarity with UniProtKB:O35796 <newline> mitochondrial matrix ; GO:0005759 | inferred from sequence or structural similarity with UniProtKB:Q07021 <newline> mitochondrion ; GO:0005739 | inferred from direct assay	-	0.17	0.1	0.04	-0.03	0.43	0.17	0.32	0.07
FBpp0100186	CG34090-PA	FBgn0013678	mt:Cyt-b	378	43 kDa	8.67	3	17	spermatogenesis ; GO:0007283 | inferred from mutant phenotype <newline> respiratory electron transport chain ; GO:0022904 | inferred from electronic annotation with InterPro:IPR016174, InterPro:IPR016175	mitochondrial respiratory chain complex III ; GO:0005750 | non-traceable author statement <newline> membrane ; GO:0016020 | inferred from electronic annotation with InterPro:IPR005797, InterPro:IPR005798, InterPro:IPR016174, InterPro:IPR016175	ubiquinol-cytochrome-c reductase activity ; GO:0008121 | non-traceable author statement <newline> electron carrier activity ; GO:0009055 | inferred from electronic annotation with InterPro:IPR005797, InterPro:IPR005798 <newline> oxidoreductase activity ; GO:0016491 | inferred from electronic annotation with InterPro:IPR005797, InterPro:IPR005798	-0.4	-0.05	-0.18	0.17	0.1	0.25	0.27	0.42
FBpp0076152	CG3395-PA	FBgn0010408	RpS9	195	23 kDa	11.27	6	13	translation ; GO:0006412 | non-traceable author statement <newline> translation ; GO:0006412 | inferred from sequence or structural similarity with UniProtKB:P29314 <newline> mitotic spindle elongation ; GO:0000022 | inferred from mutant phenotype <newline> mitotic spindle organization ; GO:0007052 | inferred from mutant phenotype	ribosome ; GO:0005840 | non-traceable author statement <newline> cytosolic small ribosomal subunit ; GO:0022627 | non-traceable author statement <newline> cytosolic small ribosomal subunit ; GO:0022627 | inferred from sequence or structural similarity with UniProtKB:P29314 <newline> ribosome ; GO:0005840 | inferred from direct assay	structural constituent of ribosome ; GO:0003735 | non-traceable author statement <newline> structural constituent of ribosome ; GO:0003735 | inferred from sequence or structural similarity with UniProtKB:P29314 <newline> structural constituent of ribosome ; GO:0003735 | inferred from direct assay <newline> rRNA binding ; GO:0019843 | inferred from electronic annotation with InterPro:IPR001912, In…	-0.52	-0.23	-0.27	0.02	0.14	0.06	0.37	0.3
FBpp0078777	CG9042-PB	FBgn0001128	Gpdh	360	39 kDa	6.59	9	19	glycerol-3-phosphate metabolic process ; GO:0006072 | inferred from sequence or structural similarity with MGD:Gpd1; MGI:MGI:95679 <newline> flight behavior ; GO:0007629 | inferred from mutant phenotype <newline> triglyceride metabolic process ; GO:0006641 | inferred from mutant phenotype <newline> glycerophosphate shuttle ; GO:0006127 | non-traceable author statement <newline> oxidation-reductio…	lipid particle ; GO:0005811 | inferred from direct assay <newline> cytoplasm ; GO:0005737 | non-traceable author statement <newline> M band ; GO:0031430 | inferred from direct assay <newline> Z disc ; GO:0030018 | inferred from direct assay <newline> glycerol-3-phosphate dehydrogenase complex ; GO:0009331 | inferred from electronic annotation with InterPro:IPR006168	glycerol-3-phosphate dehydrogenase [NAD+] activity ; GO:0004367 | inferred from sequence or structural similarity with UniProtKB:P21695 <newline> glycerol-3-phosphate dehydrogenase [NAD+] activity ; GO:0004367 | non-traceable author statement <newline> NAD binding ; GO:0051287 | inferred from electronic annotation with InterPro:IPR011128, InterPro:IPR017751 <newline> protein homodimerization acti…	0	-0.02	0.3	0.28	0.07	0.15	0.32	0.4
FBpp0078880	CG11567-PA	FBgn0015623	Cpr	679	76 kDa	5.7	9	18	oxidation-reduction process ; GO:0055114 | inferred from electronic annotation with InterPro:IPR001094, InterPro:IPR001433, InterPro:IPR001709, InterPro:IPR003097, InterPro:IPR017927, InterPro:IPR017938, InterPro:IPR023173, InterPro:IPR023208	lipid particle ; GO:0005811 | inferred from direct assay <newline> endoplasmic reticulum ; GO:0005783 | non-traceable author statement	NADPH-hemoprotein reductase activity ; GO:0003958 | inferred from sequence or structural similarity with UniProtKB:Q07994 <newline> NADPH-hemoprotein reductase activity ; GO:0003958 | non-traceable author statement <newline> FMN binding ; GO:0010181 | inferred from electronic annotation with InterPro:IPR001094, InterPro:IPR008254 <newline> iron ion binding ; GO:0005506 | inferred from electronic …	-0.42	-0.27	-0.18	-0.04	0.08	0.07	0.31	0.3
FBpp0085878	CG10924-PA	FBgn0034356	CG10924	638	71 kDa	7.61	8	16	gluconeogenesis ; GO:0006094 | inferred from sequence or structural similarity with UniProtKB:Q16822	mitochondrion ; GO:0005739 | inferred from sequence or structural similarity with UniProtKB:Q16822	phosphoenolpyruvate carboxykinase (GTP) activity ; GO:0004613 | inferred from sequence or structural similarity with EMBL:AF009605 <newline> phosphoenolpyruvate carboxykinase (GTP) activity ; GO:0004613 | inferred from sequence or structural similarity with UniProtKB:Q16822 <newline> GTP binding ; GO:0005525 | inferred from electronic annotation with InterPro:IPR008209	-0.14	-0.02	-0.1	0.02	-0.58	-0.44	-0.52	-0.38
FBpp0087037	CG8520-PA	FBgn0033734	CG8520	458	52 kDa	8.16	7	18	-	-	ATPase activity ; GO:0016887 | inferred from sequence or structural similarity with UniProtKB:P46441 <newline> ATP binding ; GO:0005524 | inferred from electronic annotation with InterPro:IPR005654	0.5	0.32	0.49	0.31	0.2	0.23	0.23	0.26
FBpp0087164	CG8983-PA	FBgn0033663	ERp60	489	55 kDa	5.61	7	18	protein folding ; GO:0006457 | inferred from sequence or structural similarity with SGD_LOCUS:PDI1; SGD:S000000548 <newline> cell redox homeostasis ; GO:0045454 | inferred from electronic annotation with InterPro:IPR005746, InterPro:IPR013766, InterPro:IPR017937 <newline> glycerol ether metabolic process ; GO:0006662 | inferred from electronic annotation with InterPro:IPR005746	lipid particle ; GO:0005811 | inferred from direct assay <newline> microtubule associated complex ; GO:0005875 | inferred from direct assay <newline> endoplasmic reticulum ; GO:0005783 | inferred from electronic annotation with InterPro:IPR005792	protein disulfide isomerase activity ; GO:0003756 | inferred from sequence or structural similarity with SGD_LOCUS:PDI1; SGD:S000000548 <newline> electron carrier activity ; GO:0009055 | inferred from electronic annotation with InterPro:IPR005746 <newline> protein disulfide oxidoreductase activity ; GO:0015035 | inferred from electronic annotation with InterPro:IPR005746	-0.01	0.17	0.13	0.31	0.17	0.21	0.28	0.32
FBpp0291051	CG33103-PE	FBgn0003137	Ppn	2898	313 kDa	4.19	13	18	extracellular matrix organization ; GO:0030198 | inferred from mutant phenotype	basement membrane ; GO:0005604 | inferred from direct assay <newline> proteinaceous extracellular matrix ; GO:0005578 | non-traceable author statement	extracellular matrix structural constituent ; GO:0005201 | inferred from mutant phenotype <newline> metalloendopeptidase activity ; GO:0004222 | inferred from electronic annotation with InterPro:IPR010294 <newline> zinc ion binding ; GO:0008270 | inferred from electronic annotation with InterPro:IPR013273 <newline> serine-type endopeptidase inhibitor activity ; GO:0004867 | inferred from electron…	-0.42	-0.27	0.23	0.38	0.15	0.12	0.87	0.84
FBpp0079473	CG4598-PA	FBgn0032160	CG4598	281	31 kDa	9.8	5	16	metabolic process ; GO:0008152 | inferred from electronic annotation with InterPro:IPR001753	mitochondrion ; GO:0005739 | inferred from sequence or structural similarity with UniProtKB:P23965	dodecenoyl-CoA delta-isomerase activity ; GO:0004165 | inferred from sequence or structural similarity with UniProtKB:P23965	0.13	0.06	0.05	-0.03	0.31	0.25	0.23	0.16
FBpp0083686	CG5377-PA	FBgn0038974	CG5377	278	32 kDa	8.46	5	16	-	-	serine hydrolase activity ; GO:0017171 | inferred from sequence or structural similarity with EMBL:X81372	-0.37	-0.18	-0.25	-0.06	0.04	0.12	0.18	0.26
FBpp0100079	CG7217-PA	FBgn0038570	Prx5	190	20 kDa	8.95	5	17	response to oxidative stress ; GO:0006979 | inferred from mutant phenotype <newline> determination of adult lifespan ; GO:0008340 | inferred from mutant phenotype <newline> cell redox homeostasis ; GO:0045454 | inferred from genetic interaction with Prx3 <newline> negative regulation of apoptotic process ; GO:0043066 | inferred from mutant phenotype inferred from genetic interaction with Prx3	peroxisome ; GO:0005777 | inferred from sequence or structural similarity with UniProtKB:P30044 <newline> nucleus ; GO:0005634 | inferred from direct assay <newline> cytosol ; GO:0005829 | inferred from direct assay <newline> mitochondrion ; GO:0005739 | inferred from direct assay	antioxidant activity ; GO:0016209 | inferred from sequence or structural similarity with UniProtKB:P30044 <newline> oxidoreductase activity ; GO:0016491 | inferred from electronic annotation with InterPro:IPR013740	0.41	0.29	0.53	0.41	0.55	0.53	0.64	0.62
FBpp0072254	CG4589-PA	FBgn0019886	Letm1	1013	114 kDa	6.81	8	15	cellular response to hypoxia ; GO:0071456 | inferred from mutant phenotype <newline> mitochondrial calcium ion transport ; GO:0006851 | inferred from mutant phenotype	mitochondrion ; GO:0005739 | inferred from direct assay <newline> mitochondrion ; GO:0005739 | non-traceable author statement <newline> mitochondrial membrane ; GO:0031966 | inferred from direct assay	calcium ion binding ; GO:0005509 | non-traceable author statement <newline> calcium:sodium antiporter activity ; GO:0005432 | inferred from direct assay <newline> calcium ion binding ; GO:0005509 | inferred from electronic annotation with InterPro:IPR002048, InterPro:IPR011992	-0.27	-0.28	-0.22	-0.23	-0.32	-0.13	-0.24	-0.06
FBpp0087502	CG17870-PD	FBgn0004907	14-3-3zeta	248	28 kDa	4.5	7	17	Ras protein signal transduction ; GO:0007265 | inferred from sequence or structural similarity with SGD_LOCUS:BMH2; SGD:S0002506 <newline> activation of tryptophan 5-monooxygenase activity ; GO:0006588 | inferred from sequence or structural similarity with UniProtKB:P35215 <newline> olfactory learning ; GO:0008355 | non-traceable author statement <newline> chromosome segregation ; GO:0007059 | in…	nucleus ; GO:0005634 | non-traceable author statement <newline> germline ring canal ; GO:0045172 | inferred from direct assay <newline> microtubule associated complex ; GO:0005875 | inferred from direct assay	tryptophan hydroxylase activator activity ; GO:0016483 | inferred from sequence or structural similarity with UniProtKB:P35215 <newline> protein binding ; GO:0005515 | inferred from physical interaction with Slob <newline> protein kinase C inhibitor activity ; GO:0008426 | non-traceable author statement <newline> protein kinase C inhibitor activity ; GO:0008426 | inferred from sequence or structu…	0.43	0.34	0.55	0.46	0.32	0.3	0.45	0.44
FBpp0099888	CG6782-PA	FBgn0037912	sea	317	34 kDa	9.91	7	16	mitochondrial citrate transport ; GO:0006843 | inferred from mutant phenotype <newline> citrate transport ; GO:0015746 | inferred from direct assay	lipid particle ; GO:0005811 | inferred from direct assay <newline> mitochondrial envelope ; GO:0005740 | inferred from sequence or structural similarity <newline> mitochondrion ; GO:0005739 | inferred from direct assay <newline> Nebenkern ; GO:0016006 | inferred from direct assay	tricarboxylate secondary active transmembrane transporter activity ; GO:0005371 | inferred from sequence or structural similarity with UniProtKB:P32089 <newline> transmembrane transporter activity ; GO:0022857 | inferred from sequence or structural similarity	-0.23	-0.02	-0.3	-0.09	-0.16	-0.17	-0.22	-0.22
FBpp0083416	CG5793-PA	FBgn0038858	CG5793	228	25 kDa		5	15	metabolic process ; GO:0008152 | inferred from electronic annotation with InterPro:IPR002529, InterPro:IPR011234	-	catalytic activity ; GO:0003824 | inferred from electronic annotation with InterPro:IPR002529, InterPro:IPR011234	0.09	0.06	0.03	0	0.23	0.27	0.15	0.18
FBpp0074690	CG8287-PA	FBgn0262518	Rab8	207	24 kDa	8.77	4	16	small GTPase mediated signal transduction ; GO:0007264 | inferred from electronic annotation with InterPro:IPR001806, InterPro:IPR003579 <newline> protein transport ; GO:0015031 | inferred from electronic annotation with InterPro:IPR003579	vesicle ; GO:0031982 | inferred from sequence or structural similarity with Rab11	GTPase activity ; GO:0003924 | non-traceable author statement <newline> GTPase activity ; GO:0003924 | inferred from sequence or structural similarity <newline> GTPase activity ; GO:0003924 | inferred from sequence or structural similarity with UniProtKB:P70550 <newline> GTP binding ; GO:0005525 | inferred from electronic annotation with InterPro:IPR001806, InterPro:IPR003579, InterPro:IPR005225	-0.13	-0.1	0.15	0.18	0.05	0.07	0.28	0.3
FBpp0076359	CG6253-PA	FBgn0017579	RpL14	166	19 kDa	11.79	3	17	translation ; GO:0006412 | non-traceable author statement <newline> negative regulation of neuron apoptotic process ; GO:0043524 | inferred from mutant phenotype <newline> translation ; GO:0006412 | inferred from sequence or structural similarity with UniProtKB:P50914 <newline> translation ; GO:0006412 | inferred from sequence or structural similarity <newline> mitotic spindle elongation ; GO:000…	cytosolic large ribosomal subunit ; GO:0022625 | non-traceable author statement <newline> cytosolic large ribosomal subunit ; GO:0022625 | inferred from sequence or structural similarity with UniProtKB:P50914 <newline> lipid particle ; GO:0005811 | inferred from direct assay <newline> ribosome ; GO:0005840 | non-traceable author statement <newline> cytosolic ribosome ; GO:0022626 | inferred from …	structural constituent of ribosome ; GO:0003735 | non-traceable author statement <newline> structural constituent of ribosome ; GO:0003735 | inferred from sequence or structural similarity with UniProtKB:P50914 <newline> structural constituent of ribosome ; GO:0003735 | inferred from sequence or structural similarity <newline> structural constituent of ribosome ; GO:0003735 | inferred from direct…	-0.74	-0.18	-0.69	-0.13	0.03	0.09	0.09	0.15
FBpp0088701	CG30159-PB	FBgn0050159	CG30159	239	28 kDa	10.44	3	15	-	-	-	0.12	0.19	0.12	0.19	0.25	0.32	0.25	0.31
FBpp0072419	CG7008-PA	FBgn0035121	Tudor-SN	926	103 kDa	8.22	6	11	gene silencing by RNA ; GO:0031047 | inferred from electronic annotation with InterPro:IPR016685	lipid particle ; GO:0005811 | inferred from direct assay <newline> RNA-induced silencing complex ; GO:0016442 | traceable author statement <newline> microtubule associated complex ; GO:0005875 | inferred from direct assay <newline> RNA-induced silencing complex ; GO:0016442 | inferred from electronic annotation with InterPro:IPR016685	transcription coactivator activity ; GO:0003713 | inferred from sequence or structural similarity with EMBL:U22055 <newline> hydrolase activity, acting on ester bonds ; GO:0016788 | inferred from electronic annotation with InterPro:IPR006021, InterPro:IPR016071 <newline> nucleic acid binding ; GO:0003676 | inferred from electronic annotation with InterPro:IPR006021, InterPro:IPR016071	-0.47	-0.21	-0.06	0.2	0.08	0.09	0.43	0.44
FBpp0074843	CG3902-PA	FBgn0036824	CG3902	414	45 kDa	6.68	9	15	oxidation-reduction process ; GO:0055114 | inferred from electronic annotation with InterPro:IPR006089, InterPro:IPR006090, InterPro:IPR006091, InterPro:IPR006092, InterPro:IPR009075, InterPro:IPR009100, InterPro:IPR013786	mitochondrion ; GO:0005739 | inferred from direct assay	short-branched-chain-acyl-CoA dehydrogenase activity ; GO:0016937 | inferred from sequence or structural similarity with UniProtKB:P70584 <newline> flavin adenine dinucleotide binding ; GO:0050660 | inferred from electronic annotation with InterPro:IPR013786	-0.02	-0.07	-0.35	-0.4	0.04	0.06	-0.34	-0.33
FBpp0083355	CG4217-PA	FBgn0038805	TFAM	257	30 kDa	10.65	7	12	mitochondrial DNA replication ; GO:0006264 | non-traceable author statement <newline> positive regulation of transcription, DNA-dependent ; GO:0045893 | inferred from sequence or structural similarity with UniProtKB:Q00059 <newline> regulation of transcription, DNA-dependent ; GO:0006355 | non-traceable author statement	mitochondrion ; GO:0005739 | non-traceable author statement <newline> mitochondrion ; GO:0005739 | inferred from direct assay <newline> mitochondrion ; GO:0005739 | inferred from sequence or structural similarity with EMBL:U57939 <newline> mitochondrion ; GO:0005739 | inferred from sequence or structural similarity with UniProtKB:Q00059 <newline> centrosome ; GO:0005813 | inferred from direct ass…	sequence-specific DNA binding transcription factor activity ; GO:0003700 | non-traceable author statement <newline> sequence-specific DNA binding transcription factor activity ; GO:0003700 | inferred from sequence or structural similarity with EMBL:U57939 <newline> sequence-specific DNA binding transcription factor activity ; GO:0003700 | inferred from sequence or structural similarity with UniPr…	-0.17	-0.21	0.06	0.02	0.06	0.14	0.24	0.32
FBpp0087972	CG1548-PA	FBgn0029093	cathD	392	42 kDa	6.25	7	16	autophagic cell death ; GO:0048102 | inferred from expression pattern <newline> salivary gland cell autophagic cell death ; GO:0035071 | inferred from expression pattern <newline> apoptotic process ; GO:0006915 | inferred from mutant phenotype <newline> nurse cell apoptotic process ; GO:0045476 | inferred from mutant phenotype <newline> proteolysis ; GO:0006508 | inferred from electronic annotati…	microtubule associated complex ; GO:0005875 | inferred from direct assay <newline> extracellular region ; GO:0005576 | inferred from direct assay <newline> lysosome ; GO:0005764 | inferred from direct assay	aspartic-type endopeptidase activity ; GO:0004190 | non-traceable author statement <newline> aspartic-type endopeptidase activity ; GO:0004190 | inferred from sequence or structural similarity with UniProtKB:Q9DEX3	-0.16	0.11	-0.05	0.22	0.27	0.35	0.37	0.45
FBpp0081848	CG6666-PA	FBgn0037873	SdhC	171	19 kDa	9.63	4	15	mitochondrial electron transport, succinate to ubiquinone ; GO:0006121 | inferred from sequence or structural similarity with NCBI_gi:4506863 <newline> succinate metabolic process ; GO:0006105 | inferred from sequence or structural similarity with NCBI_gi:4506863 <newline> tricarboxylic acid cycle ; GO:0006099 | inferred from sequence or structural similarity with NCBI_gi:4506863 <newline> tricar…	mitochondrial respiratory chain complex II ; GO:0005749 | inferred from sequence or structural similarity with NCBI_gi:4506863 <newline> mitochondrial respiratory chain complex II ; GO:0005749 | inferred from sequence or structural similarity with UniProtKB:Q99643	succinate dehydrogenase activity ; GO:0000104 | inferred from sequence or structural similarity with NCBI_gi:4506863 <newline> succinate dehydrogenase (ubiquinone) activity ; GO:0008177 | inferred from sequence or structural similarity with UniProtKB:Q99643 <newline> electron carrier activity ; GO:0009055 | inferred from electronic annotation with InterPro:IPR018495	0.41	0.4	0.14	0.13	-0.57	-0.86	-0.86	-1.15
FBpp0071448	CG10067-PA	FBgn0000044	Act57B	376	42 kDa	5.05	2	12	cytoskeleton organization ; GO:0007010 | inferred from sequence or structural similarity <newline> cytokinesis ; GO:0000910 | inferred from mutant phenotype <newline> heart development ; GO:0007507 | non-traceable author statement <newline> positive regulation of NFAT protein import into nucleus ; GO:0051533 | inferred from mutant phenotype <newline> centrosome organization ; GO:0051297 | inferre…	actin filament ; GO:0005884 | inferred from sequence or structural similarity <newline> actin filament ; GO:0005884 | non-traceable author statement <newline> microtubule associated complex ; GO:0005875 | inferred from direct assay	structural constituent of cytoskeleton ; GO:0005200 | inferred from sequence or structural similarity <newline> ATP binding ; GO:0005524 | inferred from electronic annotation with InterPro:IPR004001	0.03	0.22	0.09	0.28	0.64	0.59	0.65	0.6
FBpp0070365	CG3835-PB	FBgn0023507	CG3835	533	58 kDa	6.93	7	14	oxidation-reduction process ; GO:0055114 | inferred from electronic annotation with InterPro:IPR006094, InterPro:IPR016166, InterPro:IPR016167, InterPro:IPR016168	-	flavin adenine dinucleotide binding ; GO:0050660 | inferred from electronic annotation with InterPro:IPR004113, InterPro:IPR006094, InterPro:IPR016164, InterPro:IPR016166, InterPro:IPR016167, InterPro:IPR016168 <newline> UDP-N-acetylmuramate dehydrogenase activity ; GO:0008762 | inferred from electronic annotation with InterPro:IPR006094, InterPro:IPR016167	0.17	0.2	-0.2	-0.16	0.36	0.37	0.03	0.05
FBpp0080728	CG10639-PA	FBgn0032729	CG10639	455	50 kDa	8.8	7	16	oxidation-reduction process ; GO:0055114 | inferred from electronic annotation with InterPro:IPR006076	lipid particle ; GO:0005811 | inferred from direct assay	oxidoreductase activity ; GO:0016491 | inferred from electronic annotation with InterPro:IPR006076	-0.59	-0.54	-0.16	-0.11	-0.26	-0.22	0.12	0.17
FBpp0081376	CG9741-PA	FBgn0000447	Dhod	405	44 kDa	9.73	7	17	'de novo' pyrimidine nucleobase biosynthetic process ; GO:0006207 | non-traceable author statement <newline> 'de novo' pyrimidine nucleobase biosynthetic process ; GO:0006207 | inferred from sequence or structural similarity with UniProtKB:Q02127 <newline> oxidation-reduction process ; GO:0055114 | inferred from electronic annotation with InterPro:IPR001295, InterPro:IPR005719, InterPro:IPR012135…	mitochondrial inner membrane ; GO:0005743 | non-traceable author statement <newline> mitochondrial inner membrane ; GO:0005743 | inferred from sequence or structural similarity with UniProtKB:Q02127 <newline> mitochondrial intermembrane space ; GO:0005758 | inferred from direct assay	dihydroorotate dehydrogenase activity ; GO:0004152 | inferred from direct assay <newline> dihydroorotate dehydrogenase activity ; GO:0004152 | inferred from sequence or structural similarity with UniProtKB:Q63707 <newline> dihydroorotate dehydrogenase activity ; GO:0004152 | inferred from sequence or structural similarity with UniProtKB:Q02127 <newline> dihydroorotate oxidase activity ; GO:000415…	-0.14	-0.16	-0.07	-0.09	0.18	0.18	0.21	0.21
FBpp0084265	CG4685-PA	FBgn0039349	Ssadh	509	55 kDa	8.36	6	12	gamma-aminobutyric acid catabolic process ; GO:0009450 | inferred from sequence or structural similarity with UniProtKB:P51649 <newline> oxidation-reduction process ; GO:0055114 | inferred from electronic annotation with InterPro:IPR010102, InterPro:IPR015590, InterPro:IPR016160, InterPro:IPR016161, InterPro:IPR016162, InterPro:IPR016163	mitochondrion ; GO:0005739 | inferred from sequence or structural similarity with MGD:Aldh5a1; MGI:MGI:2441982	succinate-semialdehyde dehydrogenase (NAD+) activity ; GO:0004777 | inferred from sequence or structural similarity with NCBI_gi:4507229 <newline> succinate-semialdehyde dehydrogenase (NAD+) activity ; GO:0004777 | inferred from sequence or structural similarity with UniProtKB:P51649 <newline> succinate-semialdehyde dehydrogenase (NAD+) activity ; GO:0004777 | inferred from direct assay <newline>…	0.2	0.26	-0.13	-0.07	0.53	0.52	0.18	0.18
FBpp0086795	CG6155-PA	FBgn0014877	Roe1	213	24 kDa	8.8	5	14	protein folding ; GO:0006457 | non-traceable author statement <newline> protein targeting to mitochondrion ; GO:0006626 | non-traceable author statement <newline> protein folding ; GO:0006457 | inferred from sequence or structural similarity with UniProtKB:Q8TAA5 <newline> protein targeting to mitochondrion ; GO:0006626 | inferred from sequence or structural similarity with UniProtKB:Q8TAA5 <newl…	mitochondrion ; GO:0005739 | non-traceable author statement <newline> mitochondrion ; GO:0005739 | inferred from sequence or structural similarity with SGD_LOCUS:YGE1; SGD:S0005758 <newline> mitochondrial matrix ; GO:0005759 | non-traceable author statement <newline> mitochondrial matrix ; GO:0005759 | inferred from sequence or structural similarity with UniProtKB:Q8TAA5	unfolded protein binding ; GO:0051082 | inferred from sequence or structural similarity with SGD_LOCUS:YGE1; SGD:S0005758 <newline> unfolded protein binding ; GO:0051082 | inferred from sequence or structural similarity with UniProtKB:Q8TAA5 <newline> adenyl-nucleotide exchange factor activity ; GO:0000774 | inferred from electronic annotation with InterPro:IPR000740 <newline> chaperone binding ;…	-0.16	-0.13	-0.27	-0.23	-0.17	-0.1	-0.3	-0.23
FBpp0290811	CG18102-PL	FBgn0003392	shi-PL	883	99 kDa	8.43	7	14	epithelial cell migration, open tracheal system ; GO:0007427 | inferred from mutant phenotype <newline> open tracheal system development ; GO:0007424 | inferred from mutant phenotype <newline> cytokinesis ; GO:0000910 | inferred from mutant phenotype <newline> cellularization ; GO:0007349 | traceable author statement <newline> cytokinesis ; GO:0000910 | traceable author statement <newline> pole c…	microtubule associated complex ; GO:0005875 | inferred from sequence or structural similarity with UniProtKB:P39055 <newline> synapse ; GO:0045202 | inferred from mutant phenotype <newline> plasma membrane ; GO:0005886 | inferred from direct assay <newline> sperm individualization complex ; GO:0070864 | inferred from direct assay	actin binding ; GO:0003779 | inferred from direct assay <newline> microtubule binding ; GO:0008017 | inferred from direct assay <newline> microtubule motor activity ; GO:0003777 | non-traceable author statement <newline> GTPase activity ; GO:0003924 | non-traceable author statement <newline> GTPase activity ; GO:0003924 | inferred from sequence or structural similarity with MGD:Dnm; MGI:MGI:10738…	0.46	0.47	0.44	0.46	0.14	0.23	0.23	0.36
FBpp0070584	CG2934-PA	FBgn0028665	VhaAC39-1	350	40 kDa	4.52	5	15	proton transport ; GO:0015992 | non-traceable author statement <newline> vacuolar acidification ; GO:0007035 | inferred from mutant phenotype <newline> regulation of Notch signaling pathway ; GO:0008593 | inferred from mutant phenotype <newline> ATP hydrolysis coupled proton transport ; GO:0015991 | inferred from electronic annotation with InterPro:IPR002843, InterPro:IPR016727	vacuolar proton-transporting V-type ATPase, V0 domain ; GO:0000220 | inferred from sequence or structural similarity with SGD_LOCUS:VMA6; SGD:S0004439 <newline> vacuolar proton-transporting V-type ATPase, V0 domain ; GO:0000220 | non-traceable author statement <newline> plasma membrane ; GO:0005886 | inferred from direct assay <newline> plasma membrane proton-transporting V-type ATPase complex ; …	proton-transporting ATPase activity, rotational mechanism ; GO:0046961 | inferred from sequence or structural similarity with SGD_LOCUS:VMA6; SGD:S000004439	-0.34	-0.01	0.1	0.43	-0.08	0.14	0.39	0.62
FBpp0082063	CG5844-PA	FBgn0038049	CG5844	378	42 kDa	5.37	5	17	phagocytosis, engulfment ; GO:0006911 | inferred from mutant phenotype <newline> cellular response to hypoxia ; GO:0071456 | inferred from mutant phenotype <newline> metabolic process ; GO:0008152 | inferred from electronic annotation with InterPro:IPR001753	-	dodecenoyl-CoA delta-isomerase activity ; GO:0004165 | inferred from sequence or structural similarity with UniProtKB:O35459	-0.16	-0.19	-0.07	-0.11	0	-0.01	0.12	0.12
FBpp0071280	CG8989-PA	FBgn0004828	His3.3B	136	15 kDa	11.83	3	10	chromatin assembly or disassembly ; GO:0006333 | inferred from sequence or structural similarity with NCBI_gi:484530 <newline> male meiosis ; GO:0007140 | inferred from genetic interaction with His3.3A <newline> nucleosome assembly ; GO:0006334 | inferred from electronic annotation with InterPro:IPR000164	nucleosome ; GO:0000786 | inferred from sequence or structural similarity with NCBI_gi:484530	DNA binding ; GO:0003677 | inferred from sequence or structural similarity with NCBI_gi:484530 <newline> protein heterodimerization activity ; GO:0046982 | inferred from electronic annotation with InterPro:IPR009072	0.06	0.47	0.21	0.62	0.43	0.34	0.58	0.49
FBpp0074017	CG9916-PA	FBgn0004432	Cyp1	227	25 kDa	9.71	3	14	protein folding ; GO:0006457 | non-traceable author statement <newline> autophagic cell death ; GO:0048102 | inferred from expression pattern <newline> salivary gland cell autophagic cell death ; GO:0035071 | inferred from expression pattern <newline> protein folding ; GO:0006457 | inferred from electronic annotation with InterPro:IPR002130, InterPro:IPR020892	cytosol ; GO:0005829 | inferred from sequence or structural similarity <newline> cytoplasm ; GO:0005737 | non-traceable author statement <newline> nuclear cyclin-dependent protein kinase holoenzyme complex ; GO:0019908 | non-traceable author statement <newline> positive transcription elongation factor complex b ; GO:0008024 | non-traceable author statement <newline> microtubule associated complex…	peptidyl-prolyl cis-trans isomerase activity ; GO:0003755 | inferred from sequence or structural similarity <newline> peptidyl-prolyl cis-trans isomerase activity ; GO:0003755 | non-traceable author statement <newline> cyclin-dependent protein kinase regulator activity ; GO:0016538 | non-traceable author statement <newline> peptidyl-prolyl cis-trans isomerase activity ; GO:0003755 | inferred from…	0.04	-0.06	0.07	-0.03	0.01	0.1	0.02	0.11
FBpp0088439	CG1883-PA	FBgn0039757	RpS7	194	22 kDa	10.47	3	11	translation ; GO:0006412 | inferred from sequence or structural similarity with NCBI_gi:4506741	lipid particle ; GO:0005811 | inferred from direct assay <newline> cytosolic small ribosomal subunit ; GO:0022627 | inferred from sequence or structural similarity with NCBI_gi:4506741	structural constituent of ribosome ; GO:0003735 | inferred from sequence or structural similarity with NCBI_gi:4506741	-0.2	-0.46	0.01	-0.26	0.33	0.32	0.51	0.5
FBpp0087881	CG14757-PA	FBgn0033274	CG14757	163	19 kDa	5.3	2	16	-	-	-	0.25	0.1	0.08	-0.07	2.07	1.97	1.97	1.87
FBpp0088903	CG4898-PG	FBgn0003721	Tm1	285	33 kDa	4.38	2	17	pole plasm oskar mRNA localization ; GO:0045451 | inferred from mutant phenotype <newline> pole plasm oskar mRNA localization ; GO:0045451 | traceable author statement <newline> muscle contraction ; GO:0006936 | non-traceable author statement <newline> dendrite morphogenesis ; GO:0048813 | inferred from mutant phenotype <newline> pole plasm assembly ; GO:0007315 | non-traceable author statement <…	muscle thin filament tropomyosin ; GO:0005862 | non-traceable author statement <newline> sarcomere ; GO:0030017 | inferred from direct assay <newline> filamentous actin ; GO:0031941 | colocalizes_with inferred from direct assay <newline> investment cone ; GO:0070865 | inferred from direct assay <newline> sarcoplasmic reticulum ; GO:0016529 | colocalizes_with inferred from direct assay	actin binding ; GO:0003779 | inferred from sequence or structural similarity <newline> actin binding ; GO:0003779 | traceable author statement <newline> actin filament binding ; GO:0051015 | inferred from direct assay	No Values	No Values	No Values	No Values	No Values	No Values	No Values	No Values
FBpp0072072	CG3140-PA	FBgn0022708	Adk2	240	27 kDa	8.07	7	13	ADP biosynthetic process ; GO:0006172 | inferred from sequence or structural similarity with UniProtKB:P54819 <newline> neurogenesis ; GO:0022008 | inferred from mutant phenotype <newline> nucleotide phosphorylation ; GO:0046939 | inferred from electronic annotation with InterPro:IPR006259	mitochondrion ; GO:0005739 | inferred from sequence or structural similarity with UniProtKB:P29410 <newline> mitochondrial intermembrane space ; GO:0005758 | inferred from sequence or structural similarity with UniProtKB:P54819 <newline> lipid particle ; GO:0005811 | inferred from direct assay <newline> mitochondrion ; GO:0005739 | inferred from direct assay	adenylate kinase activity ; GO:0004017 | inferred from sequence or structural similarity with UniProtKB:P29410 <newline> adenylate kinase activity ; GO:0004017 | inferred from sequence or structural similarity with UniProtKB:P54819 <newline> ATP binding ; GO:0005524 | inferred from electronic annotation with InterPro:IPR000850, InterPro:IPR006259 <newline> adenylate kinase activity ; GO:0004017 |…	-0.01	0.05	0.2	0.26	0.09	0.19	0.26	0.36
FBpp0073131	CG14994-PB	FBgn0004516	Gad1	510	58 kDa	6.51	7	16	larval locomotory behavior ; GO:0008345 | inferred from mutant phenotype <newline> neuromuscular junction development ; GO:0007528 | inferred from mutant phenotype <newline> gamma-aminobutyric acid biosynthetic process ; GO:0009449 | inferred from mutant phenotype <newline> gamma-aminobutyric acid biosynthetic process ; GO:0009449 | non-traceable author statement <newline> glutamate catabolic pro…	-	glutamate decarboxylase activity ; GO:0004351 | inferred from direct assay AND inferred from sequence or structural similarity <newline> glutamate decarboxylase activity ; GO:0004351 | non-traceable author statement <newline> glutamate decarboxylase activity ; GO:0004351 | inferred from sequence or structural similarity with UniProtKB:Q99259 <newline> pyridoxal phosphate binding ; GO:0030170 | in…	0.36	0.35	0.47	0.46	0.39	0.32	0.53	0.47
FBpp0077571	CG17654-PB	FBgn0000579	Eno	500	54 kDa	8.85	6	16	glycolysis ; GO:0006096 | non-traceable author statement <newline> glycolysis ; GO:0006096 | inferred from electronic annotation with InterPro:IPR000941, InterPro:IPR020809, InterPro:IPR020810, InterPro:IPR020811	lipid particle ; GO:0005811 | inferred from direct assay <newline> phosphopyruvate hydratase complex ; GO:0000015 | inferred from electronic annotation with InterPro:IPR000941, InterPro:IPR020809, InterPro:IPR020810, InterPro:IPR020811	phosphopyruvate hydratase activity ; GO:0004634 | inferred from sequence or structural similarity with UniProtKB:O96656 AND inferred from sequence or structural similarity with UniProt:P08734 <newline> magnesium ion binding ; GO:0000287 | inferred from electronic annotation with InterPro:IPR000941, InterPro:IPR020809, InterPro:IPR020810, InterPro:IPR020811	0.39	0.25	0.46	0.32	0.47	0.37	0.57	0.47
FBpp0079113	CG7123-PA	FBgn0261800	LanB1	1788	198 kDa	4.98	7	10	embryonic morphogenesis ; GO:0048598 | non-traceable author statement <newline> organ morphogenesis ; GO:0009887 | non-traceable author statement <newline> tissue development ; GO:0009888 | non-traceable author statement <newline> cell migration ; GO:0016477 | inferred from mutant phenotype <newline> basement membrane assembly ; GO:0070831 | inferred from mutant phenotype <newline> organ developm…	basement membrane ; GO:0005604 | inferred from sequence or structural similarity with MGD:Lama1; MGI:MGI:99892 <newline> basement membrane ; GO:0005604 | inferred from sequence or structural similarity <newline> basal lamina ; GO:0005605 | inferred from direct assay <newline> basement membrane ; GO:0005604 | non-traceable author statement	-	-0.2	-0.19	0.13	0.14	0.27	0.09	0.55	0.37
FBpp0083610	CG7070-PB	FBgn0003178	PyK	512	55 kDa	7.96	6	15	phosphorylation ; GO:0016310 | inferred from sequence or structural similarity with UniProtKB:P11979 <newline> glycolysis ; GO:0006096 | non-traceable author statement <newline> glycolysis ; GO:0006096 | inferred from electronic annotation with InterPro:IPR001697, InterPro:IPR015793, InterPro:IPR015794	lipid particle ; GO:0005811 | inferred from direct assay <newline> cytosol ; GO:0005829 | inferred from direct assay	pyruvate kinase activity ; GO:0004743 | non-traceable author statement <newline> pyruvate kinase activity ; GO:0004743 | inferred from sequence or structural similarity with UniProtKB:P11979 <newline> pyruvate kinase activity ; GO:0004743 | inferred from mutant phenotype <newline> magnesium ion binding ; GO:0000287 | inferred from electronic annotation with InterPro:IPR001697, InterPro:IPR015793,…	-0.16	-0.31	0.2	0.05	-0.2	-0.08	0.17	0.29
FBpp0084761	CG11901-PB	FBgn0029176	Ef1gamma	431	49 kDa	7.1	5	10	translational elongation ; GO:0006414 | inferred from sequence or structural similarity <newline> autophagic cell death ; GO:0048102 | inferred from expression pattern <newline> salivary gland cell autophagic cell death ; GO:0035071 | inferred from expression pattern <newline> translational elongation ; GO:0006414 | inferred from sequence or structural similarity with NCBI_gi:4503481	lipid particle ; GO:0005811 | inferred from direct assay <newline> cytosol ; GO:0005829 | non-traceable author statement <newline> eukaryotic translation elongation factor 1 complex ; GO:0005853 | inferred from sequence or structural similarity <newline> eukaryotic translation elongation factor 1 complex ; GO:0005853 | inferred from sequence or structural similarity with NCBI_gi:4503481 <newline>…	translation elongation factor activity ; GO:0003746 | inferred from sequence or structural similarity <newline> translation elongation factor activity ; GO:0003746 | inferred from sequence or structural similarity with NCBI_gi:4503481	-0.05	0.02	0.35	0.41	0.27	0.28	0.63	0.65
FBpp0085075	CG12070-PA	FBgn0000416	Sap-r	953	106 kDa	4.59	6	12	dsRNA transport ; GO:0033227 | inferred from mutant phenotype <newline> sphingolipid metabolic process ; GO:0006665 | inferred from electronic annotation with InterPro:IPR008373	fusome ; GO:0045169 | inferred from direct assay <newline> lysosome ; GO:0005764 | inferred from electronic annotation with InterPro:IPR008373	-	0.1	0.42	0.31	0.62	-0.19	-0.19	0.04	0.04
FBpp0077773	CG2718-PB	FBgn0001142	Gs1	399	44 kDa	6.38	5	15	glutamine metabolic process ; GO:0006541 | non-traceable author statement <newline> mitochondrion organization ; GO:0007005 | inferred from genetic interaction with SelD inferred from mutant phenotype <newline> glutamine metabolic process ; GO:0006541 | inferred from genetic interaction with SelD inferred from mutant phenotype <newline> glutamine biosynthetic process ; GO:0006542 | inferred from …	lipid particle ; GO:0005811 | inferred from direct assay <newline> mitochondrion ; GO:0005739 | inferred from direct assay <newline> mitochondrion ; GO:0005739 | non-traceable author statement	glutamate-ammonia ligase activity ; GO:0004356 | inferred from direct assay <newline> glutamate-ammonia ligase activity ; GO:0004356 | inferred from sequence or structural similarity with EMBL:U09114 <newline> glutamate synthase activity ; GO:0015930 | non-traceable author statement <newline> glutamate-ammonia ligase activity ; GO:0004356 | non-traceable author statement	0.64	0.48	0.57	0.41	0.61	0.39	0.54	0.32
FBpp0071697	CG3074-PB	FBgn0034709	Swim	431	49 kDa	7.08	4	12	positive regulation of Wnt receptor signaling pathway ; GO:0030177 | inferred from direct assay <newline> positive regulation of Wnt receptor signaling pathway by establishment of Wnt protein localization to extracellular region ; GO:0035593 | inferred from mutant phenotype <newline> immune response ; GO:0006955 | inferred from electronic annotation with InterPro:IPR001212 <newline> proteolysis ;…	chorion ; GO:0042600 | inferred from direct assay <newline> extracellular space ; GO:0005615 | inferred from direct assay	cysteine-type endopeptidase activity ; GO:0004197 | inferred from sequence or structural similarity with EMBL:X66012 <newline> Wnt-protein binding ; GO:0017147 | inferred from direct assay <newline> polysaccharide binding ; GO:0030247 | inferred from electronic annotation with InterPro:IPR001212 <newline> scavenger receptor activity ; GO:0005044 | inferred from electronic annotation with InterPro…	0.02	0.17	0.43	0.58	0.33	0.41	0.68	0.76
FBpp0089270	CG4843-PC	FBgn0004117	Tm2	284	33 kDa	4.47	2	16	heart development ; GO:0007507 | inferred from mutant phenotype	muscle thin filament tropomyosin ; GO:0005862 | non-traceable author statement	actin binding ; GO:0003779 | inferred from sequence or structural similarity	0.2	0.24	0.26	0.29	0.42	0.41	0.45	0.44
FBpp0071817	CG3499-PB	FBgn0034792	CG3499	736	81 kDa	9	5	11	proteolysis ; GO:0006508 | inferred from electronic annotation with InterPro:IPR000642 <newline> protein catabolic process ; GO:0030163 | inferred from electronic annotation with InterPro:IPR005936	mitochondrial inner membrane ; GO:0005743 | inferred from sequence or structural similarity with SGD_LOCUS:YME1; SGD:S0006228	ATP-dependent peptidase activity ; GO:0004176 | inferred from sequence or structural similarity with SGD_LOCUS:YME1; SGD:S0006228 <newline> metalloendopeptidase activity ; GO:0004222 | inferred from electronic annotation with InterPro:IPR000642, InterPro:IPR005936 <newline> ATP binding ; GO:0005524 | inferred from electronic annotation with InterPro:IPR000642, InterPro:IPR003959, InterPro:IPR0039…	-0.06	-0.31	-0.01	-0.26	0.09	0.14	0.27	0.32
FBpp0072801	CG1263-PA	FBgn0261602	RpL8	256	28 kDa	11.74	6	13	translation ; GO:0006412 | inferred from sequence or structural similarity <newline> translation ; GO:0006412 | inferred from sequence or structural similarity with NCBI_gi:4506663 <newline> mitotic spindle elongation ; GO:0000022 | inferred from mutant phenotype <newline> mitotic spindle organization ; GO:0007052 | inferred from mutant phenotype <newline> centrosome duplication ; GO:0051298 | in…	cytosolic large ribosomal subunit ; GO:0022625 | inferred from sequence or structural similarity <newline> cytosolic large ribosomal subunit ; GO:0022625 | inferred from sequence or structural similarity with NCBI_gi:4506663 <newline> ribosome ; GO:0005840 | inferred from direct assay	structural constituent of ribosome ; GO:0003735 | inferred from direct assay <newline> structural constituent of ribosome ; GO:0003735 | inferred from sequence or structural similarity <newline> structural constituent of ribosome ; GO:0003735 | inferred from sequence or structural similarity with NCBI_gi:4506663	-0.54	-0.07	-0.66	-0.19	0.06	0.21	-0.05	0.1
FBpp0073530	CG32649-PA	FBgn0052649	CG32649	661	74 kDa	8.3	8	12	mitochondrial electron transport, ubiquinol to cytochrome c ; GO:0006122 | inferred from sequence or structural similarity with SGD_LOCUS:ABC1; SGD:S0003087	mitochondrion ; GO:0005739 | inferred from sequence or structural similarity with SGD_LOCUS:ABC1; SGD:S0003087	protein kinase activity ; GO:0004672 | non-traceable author statement <newline> transferase activity, transferring phosphorus-containing groups ; GO:0016772 | inferred from electronic annotation with InterPro:IPR011009	-0.16	-0.04	0.16	0.28	-0.1	-0.02	0.18	0.26
FBpp0083071	CG18617-PB	FBgn0028670	Vha100-2	834	95 kDa	6.67	9	14	ATP hydrolysis coupled proton transport ; GO:0015991 | inferred from electronic annotation with InterPro:IPR002490	vacuolar proton-transporting V-type ATPase, V0 domain ; GO:0000220 | inferred from sequence or structural similarity with SGD_LOCUS:VPH1; SGD:S0005796 <newline> plasma membrane ; GO:0005886 | inferred from direct assay <newline> plasma membrane proton-transporting V-type ATPase complex ; GO:0033181 | inferred from expression pattern	proton-transporting ATPase activity, rotational mechanism ; GO:0046961 | inferred from sequence or structural similarity with SGD_LOCUS:VPH1; SGD:S000005796	-0.39	0.03	0.04	0.46	-0.19	-0.16	0.22	0.25
FBpp0088803	CG33484-PA	FBgn0052311	CG33484	2946	333 kDa		5	10	-	cellular_component ; GO:0005575 | no biological data available	structural constituent of cytoskeleton ; GO:0005200 | inferred from sequence or structural similarity with EMBL:D83390; protein_id:BAA11908 AND inferred from sequence or structural similarity with UniProtKB:Q10466	-1.23	-1.64	-0.36	-0.77	0.16	0.06	0.96	0.85
FBpp0099686	CG7808-PC	FBgn0039713	RpS8	208	24 kDa	11.16	5	14	translation ; GO:0006412 | inferred from sequence or structural similarity <newline> translation ; GO:0006412 | inferred from sequence or structural similarity with NCBI_gi:4506743 <newline> neurogenesis ; GO:0022008 | inferred from mutant phenotype	lipid particle ; GO:0005811 | inferred from direct assay <newline> cytosolic small ribosomal subunit ; GO:0022627 | inferred from sequence or structural similarity <newline> cytosolic small ribosomal subunit ; GO:0022627 | inferred from sequence or structural similarity with NCBI_gi:4506743 <newline> ribosome ; GO:0005840 | inferred from direct assay	structural constituent of ribosome ; GO:0003735 | inferred from sequence or structural similarity <newline> structural constituent of ribosome ; GO:0003735 | inferred from sequence or structural similarity with NCBI_gi:4506743 <newline> structural constituent of ribosome ; GO:0003735 | inferred from direct assay	0.09	0.07	0.13	0.11	0.84	0.65	0.84	0.65
FBpp0084434	CG5499-PA	FBgn0001197	His2Av	141	15 kDa	10.94	3	10	chromatin assembly or disassembly ; GO:0006333 | non-traceable author statement <newline> response to DNA damage stimulus ; GO:0006974 | inferred from mutant phenotype <newline> nucleosome assembly ; GO:0006334 | inferred from electronic annotation with InterPro:IPR002119 <newline> protein localization to chromatin ; GO:0071168 | inferred from direct assay	lipid particle ; GO:0005811 | inferred from direct assay <newline> chromosome ; GO:0005694 | inferred from direct assay <newline> nucleus ; GO:0005634 | inferred from direct assay <newline> polytene chromosome ; GO:0005700 | inferred from direct assay <newline> nucleosome ; GO:0000786 | non-traceable author statement <newline> nucleosome ; GO:0000786 | inferred from electronic annotation with Int…	DNA binding ; GO:0003677 | non-traceable author statement <newline> DNA binding ; GO:0003677 | inferred from electronic annotation with InterPro:IPR002119, InterPro:IPR007125, InterPro:IPR009072 <newline> protein heterodimerization activity ; GO:0046982 | inferred from electronic annotation with InterPro:IPR009072	0.12	0.43	0.09	0.4	0.42	0.33	0.37	0.28
FBpp0077716	CG4087-PA	FBgn0002593	RpLP1	112	12 kDa	4.03	2	15	translation ; GO:0006412 | inferred from sequence or structural similarity with UniProtKB:P19944 <newline> translational elongation ; GO:0006414 | non-traceable author statement <newline> translational elongation ; GO:0006414 | inferred from electronic annotation with InterPro:IPR001813	lipid particle ; GO:0005811 | inferred from direct assay <newline> cytosolic large ribosomal subunit ; GO:0022625 | inferred from sequence or structural similarity with UniProtKB:P19944 <newline> cytosolic large ribosomal subunit ; GO:0022625 | non-traceable author statement <newline> ribosome ; GO:0005840 | inferred from direct assay	structural constituent of ribosome ; GO:0003735 | inferred from sequence or structural similarity with UniProtKB:P19944 <newline> structural constituent of ribosome ; GO:0003735 | inferred from direct assay	0.06	0.06	-0.01	-0.01	0.35	0.31	0.26	0.21
FBpp0112496	CG40002-PA	FBgn0058002	CG40002	94	11 kDa	10.17	2	12	-	mitochondrial respiratory chain complex I ; GO:0005747 | inferred from electronic annotation with InterPro:IPR026627	-	0.5	0.52	0.15	0.18	0.01	-0.08	-0.37	-0.45
FBpp0072045	CG5594-PA	FBgn0261794	kcc	1043	116 kDa	6.69	6	12	transport ; GO:0006810 | inferred from sequence or structural similarity with EMBL:AF047339 <newline> mechanosensory behavior ; GO:0007638 | inferred from mutant phenotype <newline> response to mechanical stimulus ; GO:0009612 | inferred from mutant phenotype <newline> amino acid transmembrane transport ; GO:0003333 | inferred from sequence or structural similarity with Eaat1	integral to membrane ; GO:0016021 | inferred from sequence or structural similarity with MGD:Slc12a4; MGI:MGI:1309465	potassium:chloride symporter activity ; GO:0015379 | inferred from sequence or structural similarity with EMBL:AF047339 AND inferred from sequence or structural similarity with NCBI_gi:4826780 <newline> amino acid transmembrane transporter activity ; GO:0015171 | inferred from sequence or structural similarity with Eaat1 <newline> potassium:chloride symporter activity ; GO:0015379 | inferred from…	0.15	0.46	0.62	0.93	-0.11	-0.1	0.32	0.32
FBpp0070087	CG17896-PB	FBgn0023537	CG17896	520	56 kDa	8.55	5	10	pyrimidine nucleobase metabolic process ; GO:0006206 | inferred from sequence or structural similarity with UniProtKB:Q02252 <newline> valine metabolic process ; GO:0006573 | inferred from sequence or structural similarity with UniProtKB:Q02252 <newline> oxidation-reduction process ; GO:0055114 | inferred from electronic annotation with InterPro:IPR010061, InterPro:IPR015590, InterPro:IPR016160, …	mitochondrion ; GO:0005739 | inferred from sequence or structural similarity with UniProtKB:Q02252	methylmalonate-semialdehyde dehydrogenase (acylating) activity ; GO:0004491 | inferred from sequence or structural similarity <newline> methylmalonate-semialdehyde dehydrogenase (acylating) activity ; GO:0004491 | inferred from sequence or structural similarity with UniProtKB:Q02253 <newline> methylmalonate-semialdehyde dehydrogenase (acylating) activity ; GO:0004491 | inferred from sequence or s…	-0.23	-0.46	-0.18	-0.41	-0.03	0.05	-0.02	0.06
FBpp0079536	CG4897-PA	FBgn0005593	RpL7	252	30 kDa	11.54	6	12	translation ; GO:0006412 | inferred from sequence or structural similarity with UniProtKB:P05426 <newline> translation ; GO:0006412 | non-traceable author statement <newline> mitotic spindle elongation ; GO:0000022 | inferred from mutant phenotype <newline> mitotic spindle organization ; GO:0007052 | inferred from mutant phenotype <newline> centrosome duplication ; GO:0051298 | inferred from muta…	ribosome ; GO:0005840 | non-traceable author statement <newline> cytosolic large ribosomal subunit ; GO:0022625 | inferred from sequence or structural similarity with UniProtKB:P05426 <newline> ribosome ; GO:0005840 | inferred from direct assay	structural constituent of ribosome ; GO:0003735 | inferred from sequence or structural similarity with UniProtKB:P05426 <newline> mRNA binding ; GO:0003729 | non-traceable author statement <newline> rRNA binding ; GO:0019843 | non-traceable author statement <newline> structural constituent of ribosome ; GO:0003735 | non-traceable author statement <newline> structural constituent of ribosome ; GO:…	-0.97	-0.21	-1.19	-0.43	-0.14	-0.15	-0.35	-0.35
FBpp0073017	CG10849-PA	FBgn0035471	Sc2	302	34 kDa	10.04	5	13	lipid metabolic process ; GO:0006629 | inferred from electronic annotation with InterPro:IPR001104	integral to membrane ; GO:0016021 | inferred from electronic annotation with InterPro:IPR001104 <newline> cytoplasm ; GO:0005737 | inferred from electronic annotation with InterPro:IPR001104	oxidoreductase activity, acting on the CH-CH group of donors ; GO:0016627 | inferred from electronic annotation with InterPro:IPR001104	-0.38	-0.04	0.07	0.42	0.35	0.23	0.67	0.55
FBpp0076602	CG8615-PA	FBgn0035753	RpL18	188	22 kDa	12.07	5	14	translation ; GO:0006412 | inferred from sequence or structural similarity with UniProtKB:P12001 <newline> mitotic spindle elongation ; GO:0000022 | inferred from mutant phenotype <newline> mitotic spindle organization ; GO:0007052 | inferred from mutant phenotype	cytosolic large ribosomal subunit ; GO:0022625 | inferred from sequence or structural similarity with UniProtKB:P12001 <newline> ribosome ; GO:0005840 | inferred from direct assay	structural constituent of ribosome ; GO:0003735 | inferred from sequence or structural similarity with UniProtKB:P12001 <newline> structural constituent of ribosome ; GO:0003735 | inferred from direct assay	-1.23	-0.67	-1	-0.44	-0.25	-0.16	-0.05	0.04
FBpp0079697	CG6415-PA	FBgn0032287	CG6415	405	43 kDa	9.36	4	13	glycine catabolic process ; GO:0006546 | inferred from sequence or structural similarity with UniProtKB:P48728	lipid particle ; GO:0005811 | inferred from direct assay <newline> glycine cleavage complex ; GO:0005960 | inferred from sequence or structural similarity with UniProtKB:P25285 <newline> glycine cleavage complex ; GO:0005960 | inferred from sequence or structural similarity with UniProtKB:P48728	aminomethyltransferase activity ; GO:0004047 | inferred from sequence or structural similarity with UniProtKB:P25285 <newline> aminomethyltransferase activity ; GO:0004047 | inferred from sequence or structural similarity with UniProtKB:P48728	0.47	0.52	0.14	0.2	0.28	0.26	-0.07	-0.1
FBpp0085821	CG15093-PB	FBgn0034390	CG15093	324	34 kDa	8.26	4	11	cellular amino acid metabolic process ; GO:0006520 | inferred from sequence or structural similarity with UniProtKB:P31937 <newline> valine metabolic process ; GO:0006573 | inferred from electronic annotation with InterPro:IPR002204 <newline> pentose-phosphate shunt ; GO:0006098 | inferred from electronic annotation with InterPro:IPR006115	mitochondrion ; GO:0005739 | non-traceable author statement <newline> mitochondrion ; GO:0005739 | inferred from sequence or structural similarity with UniProtKB:P31937 <newline> lipid particle ; GO:0005811 | inferred from direct assay <newline> mitochondrion ; GO:0005739 | inferred from direct assay	3-hydroxyisobutyrate dehydrogenase activity ; GO:0008442 | inferred from sequence or structural similarity with UniProtKB:P29266 <newline> 3-hydroxyisobutyrate dehydrogenase activity ; GO:0008442 | non-traceable author statement <newline> 3-hydroxyisobutyrate dehydrogenase activity ; GO:0008442 | inferred from sequence or structural similarity with UniProtKB:P31937 <newline> phosphogluconate dehy…	-0.13	-0.05	-0.27	-0.18	0.03	0.05	-0.12	-0.1
FBpp0078553	CG11739-PC	FBgn0037239	CG11739	321	36 kDa	9.86	3	11	cation transport ; GO:0006812 | inferred from electronic annotation with InterPro:IPR004686 <newline> transmembrane transport ; GO:0055085 | inferred from electronic annotation with InterPro:IPR004686	membrane ; GO:0016020 | inferred from electronic annotation with InterPro:IPR004686	tricarboxylate secondary active transmembrane transporter activity ; GO:0005371 | inferred from sequence or structural similarity with UniProtKB:Q63965 <newline> cation transmembrane transporter activity ; GO:0008324 | inferred from electronic annotation with InterPro:IPR004686	0.09	0.2	-0.13	-0.01	0.09	0.16	-0.12	-0.04
FBpp0073338	CG1728-PA	FBgn0027359	Tim8	88	10 kDa	4.8	3	12	protein transport ; GO:0015031 | inferred from sequence or structural similarity <newline> protein targeting to mitochondrion ; GO:0006626 | inferred from sequence or structural similarity with UniProtKB:O60220 AND inferred from sequence or structural similarity with UniProt:Q9Y5J9	mitochondrial inner membrane presequence translocase complex ; GO:0005744 | non-traceable author statement <newline> mitochondrial inner membrane presequence translocase complex ; GO:0005744 | inferred from sequence or structural similarity <newline> mitochondrial inner membrane presequence translocase complex ; GO:0005744 | inferred from sequence or structural similarity with UniProtKB:O60220 AN…	P-P-bond-hydrolysis-driven protein transmembrane transporter activity ; GO:0015450 | inferred from sequence or structural similarity <newline> P-P-bond-hydrolysis-driven protein transmembrane transporter activity ; GO:0015450 | inferred from sequence or structural similarity with UniProtKB:O60220 AND inferred from sequence or structural similarity with UniProt:Q9Y5J9	-0.19	-0.28	-0.13	-0.22	0.04	0.25	0.1	0.31
FBpp0072565	CG9155-PC	FBgn0010246	Myo61F	1026	118 kDa	9.41	7	10	mesoderm development ; GO:0007498 | inferred from expression pattern <newline> determination of left/right symmetry ; GO:0007368 | inferred from mutant phenotype <newline> microvillus organization ; GO:0032528 | inferred from mutant phenotype <newline> defense response to bacterium ; GO:0042742 | inferred from mutant phenotype <newline> imaginal disc-derived male genitalia morphogenesis ; GO:0048…	myosin complex ; GO:0016459 | inferred from sequence or structural similarity <newline> cytoplasm ; GO:0005737 | non-traceable author statement <newline> brush border ; GO:0005903 | inferred from direct assay <newline> myosin complex ; GO:0016459 | inferred from electronic annotation with InterPro:IPR001609, InterPro:IPR010926 <newline> cell cortex ; GO:0005938 | inferred from direct assay	actin binding ; GO:0003779 | non-traceable author statement <newline> ATPase activity, coupled ; GO:0042623 | inferred from sequence or structural similarity <newline> motor activity ; GO:0003774 | non-traceable author statement <newline> ATP binding ; GO:0005524 | inferred from electronic annotation with InterPro:IPR001609 <newline> motor activity ; GO:0003774 | inferred from electronic annotati…	-0.51	0	-0.14	0.36	-0.32	-0.26	-0.05	0.01
FBpp0073119	CG15811-PA	FBgn0004574	Rop	597	68 kDa	6.67	7	12	exocytosis ; GO:0006887 | non-traceable author statement <newline> synaptic transmission ; GO:0007268 | non-traceable author statement <newline> neurotransmitter secretion ; GO:0007269 | inferred from mutant phenotype <newline> neurotransmitter secretion ; GO:0007269 | non-traceable author statement <newline> synaptic vesicle priming ; GO:0016082 | non-traceable author statement <newline> exocyto…	vesicle membrane ; GO:0012506 | non-traceable author statement <newline> cytosol ; GO:0005829 | traceable author statement <newline> membrane ; GO:0016020 | traceable author statement <newline> cytoplasm ; GO:0005737 | non-traceable author statement <newline> cytosol ; GO:0005829 | inferred from direct assay <newline> terminal button ; GO:0043195 | inferred from direct assay <newline> extrinsic t…	syntaxin binding ; GO:0019905 | non-traceable author statement <newline> SNARE binding ; GO:0000149 | inferred from sequence or structural similarity	-0.01	0	0.48	0.49	-0.08	-0.06	0.35	0.36
FBpp0073491	CG1824-PA	FBgn0030403	CG1824	761	84 kDa	7.91	7	10	transmembrane transport ; GO:0055085 | inferred from electronic annotation with InterPro:IPR001140, InterPro:IPR011527	mitochondrial inner membrane ; GO:0005743 | inferred from sequence or structural similarity with UniProtKB:Q9NUT2 <newline> integral to membrane ; GO:0016021 | inferred from electronic annotation with InterPro:IPR001140, InterPro:IPR011527	ATPase activity, coupled to transmembrane movement of substances ; GO:0042626 | inferred from sequence or structural similarity with UniProtKB:Q9NUT2 <newline> transporter activity ; GO:0005215 | inferred from sequence or structural similarity with UniProtKB:Q9NUT2 <newline> ATP binding ; GO:0005524 | inferred from electronic annotation with InterPro:IPR001140, InterPro:IPR003439, InterPro:IPR011…	-0.13	-0.09	-0.1	-0.06	-0.21	-0.11	-0.17	-0.07
FBpp0080494	CG17332-PA	FBgn0027779	VhaSFD	468	54 kDa	6.59	5	7	determination of adult lifespan ; GO:0008340 | inferred from mutant phenotype <newline> dsRNA transport ; GO:0033227 | inferred from mutant phenotype <newline> ATP hydrolysis coupled proton transport ; GO:0015991 | inferred from electronic annotation with InterPro:IPR004908, InterPro:IPR011987	vacuolar proton-transporting V-type ATPase, V1 domain ; GO:0000221 | inferred from sequence or structural similarity with SGD_LOCUS:VMA13; SGD:S0006240 <newline> vacuolar proton-transporting V-type ATPase, V1 domain ; GO:0000221 | non-traceable author statement <newline> plasma membrane ; GO:0005886 | inferred from direct assay <newline> plasma membrane proton-transporting V-type ATPase complex ;…	hydrogen-exporting ATPase activity, phosphorylative mechanism ; GO:0008553 | non-traceable author statement <newline> proton-transporting ATPase activity, rotational mechanism ; GO:0046961 | inferred from electronic annotation with InterPro:IPR004908	-0.43	-0.09	0.06	0.39	-0.14	-0.05	0.31	0.4
FBpp0086555	CG7639-PB	FBgn0033989	CG7639	443	49 kDa	8.88	7	12	biological_process ; GO:0008150 | no biological data available	outer membrane ; GO:0019867 | inferred from electronic annotation with InterPro:IPR000184	molecular_function ; GO:0003674 | no biological data available	-0.37	-0.35	0.05	0.06	-0.16	-0.08	0.19	0.27
FBpp0289193	CG42344-PD	FBgn0259246	brp	1740	202 kDa	6.13	7	10	neurotransmitter secretion ; GO:0007269 | inferred from mutant phenotype <newline> regulation of synaptic plasticity ; GO:0048167 | inferred from mutant phenotype <newline> maintenance of presynaptic active zone structure ; GO:0048790 | inferred from mutant phenotype <newline> adult locomotory behavior ; GO:0008344 | inferred from mutant phenotype <newline> neuromuscular synaptic transmission ; G…	presynaptic active zone ; GO:0048786 | inferred from direct assay <newline> neuromuscular junction ; GO:0031594 | inferred from direct assay <newline> presynaptic membrane ; GO:0042734 | colocalizes_with inferred from direct assay <newline> presynaptic cytoskeletal matrix assembled at active zones ; GO:0048788 | inferred from direct assay	calcium channel activity ; GO:0005262 | inferred from mutant phenotype	-0.36	-0.34	0.36	0.38	-0.17	-0.07	0.54	0.64
FBpp0073869	CG8128-PA	FBgn0030668	CG8128	330	38 kDa	9.24	6	8	-	-	hydrolase activity ; GO:0016787 | inferred from electronic annotation with InterPro:IPR000086, InterPro:IPR015797, InterPro:IPR020084	-0.09	-0.02	0.08	0.15	-0.15	-0.09	0	0.07
FBpp0077410	CG3139-PA	FBgn0004242	Syt1	474	53 kDa	5.64	6	12	neurotransmitter secretion ; GO:0007269 | inferred from mutant phenotype <newline> vesicle-mediated transport ; GO:0016192 | inferred from mutant phenotype <newline> larval locomotory behavior ; GO:0008345 | inferred from mutant phenotype <newline> exocytosis ; GO:0006887 | non-traceable author statement <newline> synaptic vesicle endocytosis ; GO:0048488 | inferred from mutant phenotype <newline…	integral to synaptic vesicle membrane ; GO:0030285 | non-traceable author statement <newline> synaptic vesicle ; GO:0008021 | inferred from sequence or structural similarity <newline> membrane ; GO:0016020 | non-traceable author statement <newline> synaptic vesicle ; GO:0008021 | non-traceable author statement <newline> synaptic vesicle ; GO:0008021 | inferred from direct assay <newline> neuromus…	calcium ion binding ; GO:0005509 | inferred from sequence or structural similarity <newline> protein binding ; GO:0005515 | inferred from physical interaction with stnA AND inferred from physical interaction with stnB <newline> calcium-dependent phospholipid binding ; GO:0005544 | traceable author statement <newline> transporter activity ; GO:0005215 | inferred from electronic annotation with Int…	-0.12	0.05	0.27	0.44	-0.01	-0.06	0.4	0.35
FBpp0085697	CG11949-PA	FBgn0010434	cora	1698	184 kDa	9.17	6	13	embryonic morphogenesis ; GO:0048598 | inferred from mutant phenotype <newline> dorsal closure ; GO:0007391 | traceable author statement <newline> chitin-based embryonic cuticle biosynthetic process ; GO:0008362 | traceable author statement <newline> salivary gland morphogenesis ; GO:0007435 | traceable author statement <newline> septate junction assembly ; GO:0019991 | traceable author statement…	septate junction ; GO:0005918 | inferred from direct assay <newline> fusome ; GO:0045169 | NOT inferred from direct assay <newline> spectrosome ; GO:0045170 | NOT inferred from direct assay <newline> septate junction ; GO:0005918 | traceable author statement <newline> septate junction ; GO:0005918 | non-traceable author statement <newline> cytoskeleton ; GO:0005856 | inferred from sequence or str…	cytoskeletal protein binding ; GO:0008092 | inferred from sequence or structural similarity <newline> actin binding ; GO:0003779 | inferred from electronic annotation with InterPro:IPR008379 <newline> structural molecule activity ; GO:0005198 | inferred from electronic annotation with InterPro:IPR008379	0.4	0.16	0.94	0.7	0.54	0.14	1.09	0.69
FBpp0088125	CG1865-PA	FBgn0024293	Spn43Ab	393	43 kDa	8.78	5	10	-	extracellular space ; GO:0005615 | inferred from sequence model	serine-type endopeptidase inhibitor activity ; GO:0004867 | inferred from sequence or structural similarity with UniProtKB:Q60854	-0.1	0.16	0.27	0.53	-0.04	0.15	0.35	0.54
FBpp0074502	CG14207-PA	FBgn0031037	CG14207	183	21 kDa	5.74	5	11	protein lipidation ; GO:0006497 | NOT inferred from mutant phenotype <newline> regulation of autophagy ; GO:0010506 | NOT inferred from mutant phenotype <newline> regulation of translational initiation by eIF2 alpha phosphorylation ; GO:0010998 | NOT inferred from mutant phenotype	Z disc ; GO:0030018 | inferred from direct assay	-	-0.18	-0.45	0.11	-0.15	0.63	0.43	0.89	0.69
FBpp0078688	CG8885-PA	FBgn0262467	Scox	251	28 kDa	8.44	5	12	respiratory chain complex IV assembly ; GO:0008535 | inferred from sequence or structural similarity with UniProtKB:O43819 AND inferred from sequence or structural similarity with UniProt:O75880 <newline> oogenesis ; GO:0048477 | inferred from mutant phenotype <newline> oocyte construction ; GO:0007308 | inferred from mutant phenotype <newline> instar larval development ; GO:0002168 | inferred fr…	mitochondrial inner membrane ; GO:0005743 | inferred from sequence or structural similarity with SGD_LOCUS:SCO1; SGD:S0000241 <newline> mitochondrion ; GO:0005739 | inferred from sequence or structural similarity with UniProtKB:O43819 AND inferred from sequence or structural similarity with UniProt:O75880	copper chaperone activity ; GO:0016531 | inferred from sequence or structural similarity with UniProtKB:O43819 AND inferred from sequence or structural similarity with UniProt:O75880 <newline> cytochrome-c oxidase activity ; GO:0004129 | inferred from mutant phenotype	-0.35	-0.19	-0.05	0.11	0.11	0	0.39	0.28
FBpp0082782	CG6588-PA	FBgn0262742	Fas1	649	72 kDa	6.91	5	11	neuron recognition ; GO:0008038 | inferred from direct assay <newline> axon guidance ; GO:0007411 | inferred from genetic interaction with Abl <newline> axon guidance ; GO:0007411 | non-traceable author statement <newline> neuron recognition ; GO:0008038 | non-traceable author statement <newline> calcium-independent cell-cell adhesion ; GO:0016338 | inferred from direct assay <newline> homophilic…	plasma membrane ; GO:0005886 | inferred from direct assay <newline> plasma membrane ; GO:0005886 | non-traceable author statement	cell adhesion molecule binding ; GO:0050839 | inferred from direct assay	0.07	0.23	0.4	0.55	-0.02	-0.04	0.29	0.26
FBpp0074180	CG8922-PA	FBgn0002590	RpS5a	228	25 kDa	8.81	4	11	translation ; GO:0006412 | non-traceable author statement <newline> translation ; GO:0006412 | inferred from sequence or structural similarity with UniProtKB:P24050 <newline> mitotic spindle elongation ; GO:0000022 | inferred from mutant phenotype <newline> mitotic spindle organization ; GO:0007052 | inferred from mutant phenotype	ribosome ; GO:0005840 | non-traceable author statement <newline> cytosolic small ribosomal subunit ; GO:0022627 | non-traceable author statement <newline> cytosolic small ribosomal subunit ; GO:0022627 | inferred from sequence or structural similarity with UniProtKB:P24050 <newline> ribosome ; GO:0005840 | inferred from direct assay	structural constituent of ribosome ; GO:0003735 | non-traceable author statement <newline> structural constituent of ribosome ; GO:0003735 | inferred from sequence or structural similarity with UniProtKB:P24050 <newline> structural constituent of ribosome ; GO:0003735 | inferred from direct assay <newline> RNA binding ; GO:0003723 | inferred from electronic annotation with InterPro:IPR020606	-0.09	0.03	0.16	0.27	0.49	0.37	0.75	0.63
FBpp0086984	CG8768-PA	FBgn0033769	CG8768	302	33 kDa	9.86	4	10	cellular metabolic process ; GO:0044237 | inferred from electronic annotation with InterPro:IPR001509	-	coenzyme binding ; GO:0050662 | inferred from electronic annotation with InterPro:IPR001509 <newline> catalytic activity ; GO:0003824 | inferred from electronic annotation with InterPro:IPR001509 <newline> nucleotide binding ; GO:0000166 | inferred from electronic annotation with InterPro:IPR016040	-0.29	-0.23	-0.38	-0.33	-0.14	-0.18	-0.2	-0.24
FBpp0078662	CG8680-PA	FBgn0031684	CG8680	126	14 kDa	8.74	4	12	-	mitochondrial respiratory chain complex I ; GO:0005747 | inferred from sequence or structural similarity with EMBL:AF044959; protein_id:AAC27799	NADH dehydrogenase (ubiquinone) activity ; GO:0008137 | inferred from sequence or structural similarity with EMBL:AF044959; protein_id:AAC27799	0.73	0.45	-0.05	-0.33	-0.66	-0.87	-1.66	-1.87
FBpp0072134	CG4882-PA	FBgn0025336	CG4882	406	46 kDa	8.94	4	13	-	nucleus ; GO:0005634 | inferred from sequence or structural similarity with EMBL:U25967	sequence-specific DNA binding transcription factor activity ; GO:0003700 | inferred from sequence or structural similarity with EMBL:U25967	-0.52	-0.31	-0.59	-0.39	0.6	0.48	0.47	0.35
FBpp0082987	CG31196-PA	FBgn0020238	14-3-3epsilon	262	30 kDa	4.41	4	12	Ras protein signal transduction ; GO:0007265 | non-traceable author statement <newline> imaginal disc development ; GO:0007444 | traceable author statement <newline> mitotic cell cycle checkpoint ; GO:0007093 | traceable author statement <newline> response to radiation ; GO:0009314 | traceable author statement <newline> DNA damage checkpoint ; GO:0000077 | inferred from mutant phenotype <newline>…	chromosome ; GO:0005694 | inferred from direct assay <newline> cytoplasm ; GO:0005737 | inferred from direct assay <newline> nucleus ; GO:0005634 | inferred from direct assay <newline> germline ring canal ; GO:0045172 | inferred from direct assay <newline> microtubule associated complex ; GO:0005875 | inferred from direct assay	protein kinase C inhibitor activity ; GO:0008426 | non-traceable author statement <newline> protein heterodimerization activity ; GO:0046982 | inferred from physical interaction with 14-3-3ζ <newline> protein domain specific binding ; GO:0019904 | inferred from electronic annotation with InterPro:IPR000308 <newline> protein binding ; GO:0005515 | inferred from physical interaction with UniProtKB:…	0.13	0.23	0.4	0.5	0.11	0.21	0.37	0.47
FBpp0074784	CG9629-PA	FBgn0036857	CG9629	540	58 kDa	7.49	4	11	oxidation-reduction process ; GO:0055114 | inferred from electronic annotation with InterPro:IPR015590, InterPro:IPR016160, InterPro:IPR016161, InterPro:IPR016162, InterPro:IPR016163	-	aldehyde dehydrogenase (NAD) activity ; GO:0004029 | inferred from sequence or structural similarity with SGD_LOCUS:ALD7; SGD:S0005901	-0.05	-0.05	-0.24	-0.24	0.37	0.31	0.16	0.1
FBpp0076238	CG5012-PA	FBgn0011787	mRpL12	182	20 kDa	9.47	3	10	translation ; GO:0006412 | inferred from sequence or structural similarity <newline> translation ; GO:0006412 | inferred from sequence or structural similarity with UniProtKB:P52815 <newline> cell growth ; GO:0016049 | inferred from mutant phenotype <newline> mitochondrion organization ; GO:0007005 | inferred from mutant phenotype <newline> translation ; GO:0006412 | inferred from sequence or str…	mitochondrial large ribosomal subunit ; GO:0005762 | inferred from sequence or structural similarity <newline> mitochondrial large ribosomal subunit ; GO:0005762 | inferred from sequence or structural similarity with UniProtKB:P52815 <newline> mitochondrial large ribosomal subunit ; GO:0005762 | inferred from sequence or structural similarity with UniProtKB:P53163 <newline> mitochondrial small ri…	structural constituent of ribosome ; GO:0003735 | inferred from sequence or structural similarity <newline> structural constituent of ribosome ; GO:0003735 | inferred from sequence or structural similarity with UniProtKB:P52815 <newline> structural constituent of ribosome ; GO:0003735 | inferred from sequence or structural similarity with UniProtKB:P53163 <newline> chromatin binding ; GO:0003682 …	0.17	0.03	0.09	-0.06	0.7	0.79	0.62	0.7
FBpp0073215	CG7507-PA	FBgn0261797	Dhc64C	4639	530 kDa	6.25	3	5	cellularization ; GO:0007349 | inferred from mutant phenotype <newline> establishment of Golgi localization ; GO:0051683 | inferred from mutant phenotype <newline> neuroblast proliferation ; GO:0007405 | inferred from mutant phenotype <newline> dendrite morphogenesis ; GO:0048813 | inferred from mutant phenotype <newline> axon cargo transport ; GO:0008088 | inferred from mutant phenotype <newline…	cytoplasm ; GO:0005737 | inferred from direct assay <newline> Golgi apparatus ; GO:0005794 | inferred from direct assay <newline> cell cortex ; GO:0005938 | inferred from direct assay <newline> microtubule associated complex ; GO:0005875 | inferred from direct assay <newline> microtubule associated complex ; GO:0005875 | non-traceable author statement <newline> cytoplasmic dynein complex ; GO:000…	ATPase activity, coupled ; GO:0042623 | inferred from direct assay <newline> microtubule motor activity ; GO:0003777 | inferred from direct assay <newline> ATPase activity, coupled ; GO:0042623 | inferred from sequence or structural similarity <newline> motor activity ; GO:0003774 | inferred from sequence or structural similarity with EMBL:N39708 <newline> ATPase activity, coupled ; GO:0042623 | …	-0.6	-0.3	-0.1	0.19	0.01	-0.22	0.53	0.3
FBpp0079400	CG3747-PB	FBgn0026439	Eaat1	479	52 kDa	6.37	3	12	regulation of excitatory postsynaptic membrane potential involved in skeletal muscle contraction ; GO:0014853 | inferred from mutant phenotype <newline> L-glutamate transport ; GO:0015813 | inferred by curator from GO:0005313 <newline> aspartate transport ; GO:0015810 | inferred by curator from GO:0015183 <newline> determination of adult lifespan ; GO:0008340 | inferred from mutant phenotype <new…	plasma membrane ; GO:0005886 | inferred from sequence or structural similarity <newline> neuromuscular junction ; GO:0031594 | inferred from direct assay colocalizes_with <newline> terminal button ; GO:0043195 | inferred from direct assay <newline> integral to membrane ; GO:0016021 | inferred by curator from GO:0005313 <newline> neuron projection ; GO:0043005 | inferred from direct assay <newline…	glutamate:sodium symporter activity ; GO:0015501 | inferred from sequence or structural similarity <newline> L-glutamate transmembrane transporter activity ; GO:0005313 | inferred from direct assay <newline> glutamate:sodium symporter activity ; GO:0015501 | inferred from direct assay <newline> L-aspartate transmembrane transporter activity ; GO:0015183 | inferred from direct assay <newline> sodi…	0.25	0.53	0.63	0.91	0.45	0.36	0.83	0.74
FBpp0071970	CG17280-PA	FBgn0034877	levy	109	12 kDa	10.17	2	9	mitochondrial electron transport, cytochrome c to oxygen ; GO:0006123 | inferred from mutant phenotype <newline> determination of adult lifespan ; GO:0008340 | inferred from mutant phenotype <newline> mitochondrial electron transport, cytochrome c to oxygen ; GO:0006123 | inferred from sequence or structural similarity with UniProtKB:P12074 AND inferred from sequence or structural similarity with…	mitochondrial respiratory chain complex IV ; GO:0005751 | inferred by curator from GO:0004129 <newline> mitochondrial respiratory chain complex IV ; GO:0005751 | inferred from sequence or structural similarity with UniProtKB:P12074 AND inferred from sequence or structural similarity with UniProt:Q02221 <newline> intracellular membrane-bounded organelle ; GO:0043231 | inferred from direct assay <n…	cytochrome-c oxidase activity ; GO:0004129 | contributes_to inferred from mutant phenotype <newline> enzyme regulator activity ; GO:0030234 | inferred from mutant phenotype <newline> cytochrome-c oxidase activity ; GO:0004129 | inferred from sequence or structural similarity with UniProtKB:Q9TTT7 <newline> cytochrome-c oxidase activity ; GO:0004129 | inferred from sequence or structural similarit…	0.53	0.59	0.25	0.31	0.2	0	-0.1	-0.3
FBpp0070792	CG3011-PA	FBgn0029823	CG3011	537	59 kDa	9.44	7	10	L-serine biosynthetic process ; GO:0006564 | inferred from sequence or structural similarity with UniProtKB:P34897 <newline> behavioral response to ethanol ; GO:0048149 | inferred from mutant phenotype <newline> glycine metabolic process ; GO:0006544 | inferred from electronic annotation with InterPro:IPR001085, InterPro:IPR019798	mitochondrion ; GO:0005739 | inferred from sequence or structural similarity with UniProtKB:P34897	glycine hydroxymethyltransferase activity ; GO:0004372 | inferred from sequence or structural similarity with UniProtKB:P35623 <newline> glycine hydroxymethyltransferase activity ; GO:0004372 | inferred from sequence or structural similarity with UniProtKB:P34897 <newline> pyridoxal phosphate binding ; GO:0030170 | inferred from electronic annotation with InterPro:IPR015421, InterPro:IPR015422, I…	0	0.12	-0.04	0.08	0.2	0.33	0.16	0.28
FBpp0071154	CG1634-PA	FBgn0264975	Nrg	1239	138 kDa	5.15	7	11	neuron projection morphogenesis ; GO:0048812 | inferred from mutant phenotype <newline> neuron cell-cell adhesion ; GO:0007158 | non-traceable author statement <newline> mushroom body development ; GO:0016319 | inferred from mutant phenotype <newline> central complex development ; GO:0048036 | non-traceable author statement <newline> mushroom body development ; GO:0016319 | non-traceable author s…	pleated septate junction ; GO:0005919 | inferred from direct assay <newline> septate junction ; GO:0005918 | inferred from direct assay <newline> plasma membrane ; GO:0005886 | non-traceable author statement <newline> lateral plasma membrane ; GO:0016328 | traceable author statement <newline> plasma membrane ; GO:0005886 | inferred from direct assay <newline> filopodium ; GO:0030175 | inferred fr…	calcium ion binding ; GO:0005509 | inferred from direct assay	-0.35	-0.2	0.11	0.26	0.17	0.18	0.58	0.59
FBpp0081741	CG4067-PB	FBgn0020385	pug	968	104 kDa	7.89	8	11	oxidation-reduction process ; GO:0055114 | inferred from electronic annotation with InterPro:IPR000672, InterPro:IPR020630, InterPro:IPR020631, InterPro:IPR020867 <newline> folic acid-containing compound biosynthetic process ; GO:0009396 | inferred from electronic annotation with InterPro:IPR000559, InterPro:IPR000672, InterPro:IPR020628, InterPro:IPR020630, InterPro:IPR020631, InterPro:IPR020867	lipid particle ; GO:0005811 | inferred from direct assay <newline> cytoplasm ; GO:0005737 | inferred from direct assay	formate-tetrahydrofolate ligase activity ; GO:0004329 | inferred from sequence or structural similarity with SGD_LOCUS:MIS1; SGD:S0000288 <newline> methenyltetrahydrofolate cyclohydrolase activity ; GO:0004477 | inferred from sequence or structural similarity with SGD_LOCUS:MIS1; SGD:S0000288 <newline> methylenetetrahydrofolate dehydrogenase (NADP+) activity ; GO:0004488 | inferred from sequence …	-0.44	-0.48	0.08	0.04	0.03	-0.05	0.6	0.51
FBpp0085413	CG3107-PA	FBgn0033005	CG3107	1034	119 kDa	6.81	5	7	proteolysis ; GO:0006508 | inferred from sequence or structural similarity with UniProtKB:Q5JRX3	mitochondrial matrix ; GO:0005759 | inferred from sequence or structural similarity with UniProtKB:Q5JRX3	metalloendopeptidase activity ; GO:0004222 | inferred from sequence or structural similarity with EMBL:AF061243 <newline> metalloendopeptidase activity ; GO:0004222 | inferred from sequence or structural similarity with UniProtKB:Q5JRX3 <newline> metal ion binding ; GO:0046872 | inferred from electronic annotation with InterPro:IPR011237, InterPro:IPR011249	-0.05	0.01	0	0.07	0.14	0.01	0.2	0.07
FBpp0086317	CG8048-PA	FBgn0262511	Vha44	388	45 kDa	7.96	6	10	proton transport ; GO:0015992 | inferred from sequence or structural similarity <newline> regulation of juvenile hormone biosynthetic process ; GO:0007557 | traceable author statement <newline> ATP hydrolysis coupled proton transport ; GO:0015991 | inferred from sequence model with InterPro:IPR004907 <newline> ATP hydrolysis coupled proton transport ; GO:0015991 | inferred from electronic annotat…	vacuolar proton-transporting V-type ATPase, V1 domain ; GO:0000221 | inferred from sequence or structural similarity <newline> vacuolar proton-transporting V-type ATPase, V1 domain ; GO:0000221 | inferred from sequence or structural similarity with SGD_LOCUS:VMA5; SGD:S0001563 <newline> vacuolar proton-transporting V-type ATPase, V1 domain ; GO:0000221 | non-traceable author statement <newline> p…	hydrolase activity, acting on acid anhydrides, catalyzing transmembrane movement of substances ; GO:0016820 | inferred from sequence model with InterPro:IPR004907 <newline> hydrogen ion transmembrane transporter activity ; GO:0015078 | inferred from electronic annotation with InterPro:IPR004907	-0.31	0.03	0.17	0.51	-0.11	-0.13	0.37	0.34
FBpp0087999	CG30493-PB	FBgn0050493	CG30493	326	36 kDa	8.08	6	8	ubiquinone biosynthetic process ; GO:0006744 | inferred from electronic annotation with InterPro:IPR012762	-	-	0.16	0.24	0.26	0.34	0.34	0.36	0.45	0.47
FBpp0089351	CG1725-PB	FBgn0001624	dlg1	970	107 kDa	6.75	6	11	dorsal closure ; GO:0007391 | traceable author statement <newline> protein localization ; GO:0008104 | traceable author statement <newline> synaptic transmission ; GO:0007268 | inferred from mutant phenotype <newline> cell proliferation ; GO:0008283 | traceable author statement <newline> establishment or maintenance of polarity of follicular epithelium ; GO:0016334 | inferred from genetic interac…	septate junction ; GO:0005918 | traceable author statement <newline> membrane ; GO:0016020 | traceable author statement <newline> apicolateral plasma membrane ; GO:0016327 | inferred from direct assay <newline> cell cortex ; GO:0005938 | inferred from direct assay <newline> apical cortex ; GO:0045179 | inferred from direct assay <newline> septate junction ; GO:0005918 | non-traceable author state…	guanylate kinase activity ; GO:0004385 | traceable author statement <newline> epidermal growth factor receptor binding ; GO:0005154 | traceable author statement <newline> structural molecule activity ; GO:0005198 | traceable author statement <newline> protein binding ; GO:0005515 | inferred from physical interaction with gukh	-0.08	-0.18	0.19	0.09	0.34	0.25	0.62	0.52
FBpp0082070	CG11466-PA	FBgn0038037	Cyp9f2	516	60 kDa	7.93	5	8	wing disc development ; GO:0035220 | inferred from mutant phenotype <newline> oxidation-reduction process ; GO:0055114 | inferred from electronic annotation with InterPro:IPR001128, InterPro:IPR002401, InterPro:IPR017972	membrane ; GO:0016020 | non-traceable author statement <newline> intracellular membrane-bounded organelle ; GO:0043231 | non-traceable author statement	electron carrier activity ; GO:0009055 | non-traceable author statement <newline> electron carrier activity ; GO:0009055 | inferred from sequence or structural similarity <newline> oxidoreductase activity, acting on paired donors, with incorporation or reduction of molecular oxygen ; GO:0016705 | inferred from electronic annotation with InterPro:IPR001128, InterPro:IPR002401, InterPro:IPR017972 <…	-0.29	0.03	-0.16	0.16	0.19	0.12	0.29	0.22
FBpp0081046	CG8663-PA	FBgn0032946	nrv3	311	36 kDa	6.77	5	11	potassium ion transport ; GO:0006813 | inferred from electronic annotation with InterPro:IPR000402 <newline> sodium ion transport ; GO:0006814 | inferred from electronic annotation with InterPro:IPR000402	plasma membrane ; GO:0005886 | non-traceable author statement <newline> sodium:potassium-exchanging ATPase complex ; GO:0005890 | non-traceable author statement <newline> plasma membrane ; GO:0005886 | inferred from direct assay <newline> sodium:potassium-exchanging ATPase complex ; GO:0005890 | inferred from electronic annotation with InterPro:IPR000402	sodium:potassium-exchanging ATPase activity ; GO:0005391 | non-traceable author statement	0.67	0.85	0.77	0.94	0.49	0.45	0.54	0.5
FBpp0070474	CG2713-PA	FBgn0250874	ttm50	428	50 kDa	7.48	5	10	mitosis ; GO:0007067 | non-traceable author statement <newline> mitochondrion organization ; GO:0007005 | inferred from mutant phenotype	mitochondrion ; GO:0005739 | inferred from direct assay	molecular_function ; GO:0003674 | no biological data available	0.03	0.13	-0.08	0.02	0.13	0.13	0	0
FBpp0079484	CG4651-PA	FBgn0011272	RpL13	218	25 kDa	11.64	4	9	translation ; GO:0006412 | inferred from sequence or structural similarity with UniProtKB:P41123 <newline> mitotic spindle elongation ; GO:0000022 | inferred from mutant phenotype <newline> mitotic spindle organization ; GO:0007052 | inferred from mutant phenotype <newline> centrosome duplication ; GO:0051298 | inferred from mutant phenotype	cytosolic large ribosomal subunit ; GO:0022625 | inferred from sequence or structural similarity with UniProtKB:P41123 <newline> ribosome ; GO:0005840 | non-traceable author statement <newline> lipid particle ; GO:0005811 | inferred from direct assay <newline> ribosome ; GO:0005840 | inferred from direct assay	structural constituent of ribosome ; GO:0003735 | inferred from sequence or structural similarity with UniProtKB:P41123 <newline> structural constituent of ribosome ; GO:0003735 | non-traceable author statement <newline> structural constituent of ribosome ; GO:0003735 | inferred from direct assay	0.13	0.01	0.06	-0.06	0.68	0.73	0.59	0.64
FBpp0075575	CG11051-PA	FBgn0040813	Nplp2	86	9 kDa	5.07	4	11	neuropeptide signaling pathway ; GO:0007218 | non-traceable author statement <newline> humoral immune response ; GO:0006959 | inferred from expression pattern	extracellular region ; GO:0005576 | non-traceable author statement <newline> extracellular space ; GO:0005615 | inferred from direct assay	neuropeptide hormone activity ; GO:0005184 | non-traceable author statement	0.51	0.26	0.26	0.01	0.62	0.64	0.35	0.37
FBpp0110109	CG15441-PB	FBgn0019982	Gs1l	231	26 kDa	6.51	2	3	wound healing ; GO:0042060 | inferred from mutant phenotype	-	hydrolase activity ; GO:0016787 | inferred from electronic annotation with InterPro:IPR006402	0.2	0.19	-0.3	-0.31	0.72	0.68	0.18	0.14
FBpp0086103	CG6510-PA	FBgn0010409	RpL18A	177	21 kDa	11.26	3	7	translation ; GO:0006412 | inferred from sequence or structural similarity with UniProtKB:P11249 <newline> mitotic spindle elongation ; GO:0000022 | inferred from mutant phenotype <newline> mitotic spindle organization ; GO:0007052 | inferred from mutant phenotype <newline> centrosome duplication ; GO:0051298 | inferred from mutant phenotype	cytosolic large ribosomal subunit ; GO:0022625 | inferred from sequence or structural similarity with UniProtKB:P11249 <newline> ribosome ; GO:0005840 | non-traceable author statement	structural constituent of ribosome ; GO:0003735 | inferred from sequence or structural similarity with UniProtKB:P11249 <newline> structural constituent of ribosome ; GO:0003735 | non-traceable author statement	-0.44	0	-0.58	-0.14	0.3	0.28	0.14	0.11
FBpp0087977	CG12055-PA	FBgn0001091	Gapdh1	332	35 kDa	8.42	4	10	glycolysis ; GO:0006096 | inferred from expression pattern <newline> glycolysis ; GO:0006096 | non-traceable author statement <newline> oxidation-reduction process ; GO:0055114 | inferred from electronic annotation with InterPro:IPR006424, InterPro:IPR020828, InterPro:IPR020829, InterPro:IPR020830, InterPro:IPR020831	cytoplasm ; GO:0005737 | non-traceable author statement <newline> lipid particle ; GO:0005811 | inferred from direct assay <newline> M band ; GO:0031430 | inferred from direct assay <newline> Z disc ; GO:0030018 | inferred from direct assay	glyceraldehyde-3-phosphate dehydrogenase (NAD+) (phosphorylating) activity ; GO:0004365 | inferred from direct assay <newline> glyceraldehyde-3-phosphate dehydrogenase (NAD+) (phosphorylating) activity ; GO:0004365 | inferred from sequence or structural similarity with UniProtKB:P17244 <newline> glyceraldehyde-3-phosphate dehydrogenase (NAD+) (phosphorylating) activity ; GO:0004365 | non-traceabl…	0.36	-0.02	0.14	-0.23	0.36	0.42	0.15	0.2
FBpp0072728-R	-	-	-	-	-	-	2	4	-	-	-	1.37	-0.49	1.7	-0.15	0.44	0.33	0.75	0.65
FBpp0073623	CG2033-PC	FBgn0010198	RpS15Aa	130	15 kDa	10.48	2	9	translation ; GO:0006412 | inferred from sequence or structural similarity with UniProtKB:P04648 <newline> mitotic spindle elongation ; GO:0000022 | inferred from mutant phenotype <newline> mitotic spindle organization ; GO:0007052 | inferred from mutant phenotype	ribosome ; GO:0005840 | non-traceable author statement <newline> lipid particle ; GO:0005811 | inferred from direct assay <newline> cytosolic small ribosomal subunit ; GO:0022627 | inferred from sequence or structural similarity with UniProtKB:P04648 <newline> ribosome ; GO:0005840 | inferred from direct assay	structural constituent of ribosome ; GO:0003735 | inferred from sequence or structural similarity with UniProtKB:P04648 <newline> structural constituent of ribosome ; GO:0003735 | non-traceable author statement <newline> structural constituent of ribosome ; GO:0003735 | inferred from direct assay	-0.14	-0.01	-0.03	0.09	0.43	0.33	0.52	0.42
FBpp0076353	CG6831-PA	FBgn0260442		2836	307 kDa		6	7	cytoskeletal anchoring at plasma membrane ; GO:0007016 | inferred from sequence or structural similarity <newline> apposition of dorsal and ventral imaginal disc-derived wing surfaces ; GO:0007475 | inferred from mutant phenotype <newline> muscle attachment ; GO:0016203 | inferred from mutant phenotype <newline> cell adhesion ; GO:0007155 | inferred from mutant phenotype <newline> regulation of c…	focal adhesion ; GO:0005925 | inferred from sequence or structural similarity <newline> actin cytoskeleton ; GO:0015629 | inferred from electronic annotation with InterPro:IPR006077 <newline> ruffle ; GO:0001726 | inferred from electronic annotation with InterPro:IPR015224 <newline> focal adhesion ; GO:0005925 | inferred from electronic annotation with InterPro:IPR015224	actin binding ; GO:0003779 | inferred from sequence or structural similarity <newline> protein binding ; GO:0005515 | inferred from physical interaction with wech <newline> integrin binding ; GO:0005178 | inferred from physical interaction with mys <newline> actin binding ; GO:0003779 | inferred from electronic annotation with InterPro:IPR002558 <newline> structural constituent of cytoskeleton ; …	-0.06	-0.22	0.51	0.35	0.19	0.17	0.75	0.73
FBpp0078698	CG10833-PA	FBgn0031689	Cyp28d1	502	57 kDa	8.29	6	10	oxidation-reduction process ; GO:0055114 | inferred from electronic annotation with InterPro:IPR001128, InterPro:IPR002401, InterPro:IPR017972	membrane ; GO:0016020 | non-traceable author statement <newline> intracellular membrane-bounded organelle ; GO:0043231 | non-traceable author statement	electron carrier activity ; GO:0009055 | non-traceable author statement <newline> electron carrier activity ; GO:0009055 | inferred from sequence or structural similarity <newline> oxidoreductase activity, acting on paired donors, with incorporation or reduction of molecular oxygen ; GO:0016705 | inferred from electronic annotation with InterPro:IPR001128, InterPro:IPR002401, InterPro:IPR017972 <…	-0.78	-0.83	-0.18	-0.22	-0.65	-0.5	-0.15	0
FBpp0081581	CG9429-PA	FBgn0005585	Crc	406	47 kDa	4.17	6	8	central nervous system development ; GO:0007417 | inferred from mutant phenotype <newline> peripheral nervous system development ; GO:0007422 | traceable author statement <newline> olfactory behavior ; GO:0042048 | inferred from mutant phenotype <newline> brain morphogenesis ; GO:0048854 | inferred from mutant phenotype <newline> startle response ; GO:0001964 | inferred from mutant phenotype <new…	lipid particle ; GO:0005811 | inferred from direct assay <newline> endoplasmic reticulum lumen ; GO:0005788 | inferred from sequence or structural similarity with UniProtKB:P15253 <newline> endoplasmic reticulum lumen ; GO:0005788 | non-traceable author statement <newline> fusome ; GO:0045169 | inferred from direct assay <newline> extracellular space ; GO:0005615 | inferred from direct assay	calcium ion binding ; GO:0005509 | inferred from sequence or structural similarity with UniProtKB:P15253 <newline> calcium ion binding ; GO:0005509 | non-traceable author statement <newline> unfolded protein binding ; GO:0051082 | inferred from electronic annotation with InterPro:IPR009169	-0.15	0.35	0.04	0.54	-0.1	0.08	0.06	0.24
FBpp0085140	CG31004-PA	FBgn0051004	CG31004	1431	162 kDa	6.17	6	9	cell-matrix adhesion ; GO:0007160 | inferred from electronic annotation with InterPro:IPR003886	cellular_component ; GO:0005575 | no biological data available	molecular_function ; GO:0003674 | no biological data available	-0.21	0.42	0.28	0.91	-0.09	-0.08	0.39	0.4
FBpp0087993	CG30491-PA	FBgn0050491	CG30491	331	37 kDa	9.5	8	10	metabolic process ; GO:0008152 | inferred from electronic annotation with InterPro:IPR002198	-	oxidoreductase activity ; GO:0016491 | inferred from electronic annotation with InterPro:IPR002198 <newline> nucleotide binding ; GO:0000166 | inferred from electronic annotation with InterPro:IPR016040	-0.23	0.06	-0.2	0.09	0.15	0.21	0.18	0.25
FBpp0088490	CG4260-PA	FBgn0264855	alpha-Adaptin	940	106 kDa	7.2	6	10	synaptic vesicle transport ; GO:0048489 | traceable author statement <newline> asymmetric cell division ; GO:0008356 | traceable author statement <newline> neurotransmitter secretion ; GO:0007269 | non-traceable author statement <newline> synaptic vesicle coating ; GO:0016183 | traceable author statement <newline> vesicle coating ; GO:0006901 | traceable author statement <newline> vesicle-mediate…	AP-2 adaptor complex ; GO:0030122 | inferred from mutant phenotype <newline> plasma membrane ; GO:0005886 | inferred from direct assay <newline> AP-2 adaptor complex ; GO:0030122 | non-traceable author statement <newline> coated vesicle ; GO:0030135 | traceable author statement <newline> synaptic vesicle ; GO:0008021 | traceable author statement	protein transporter activity ; GO:0008565 | inferred from mutant phenotype	-0.11	0	0.42	0.53	0.06	0.16	0.58	0.67
FBpp0085482	CG3152-PA	FBgn0026761	Trap1	691	78 kDa	7.68	5	7	protein folding ; GO:0006457 | inferred from electronic annotation with InterPro:IPR001404 <newline> response to stress ; GO:0006950 | inferred from electronic annotation with InterPro:IPR001404	lipid particle ; GO:0005811 | inferred from direct assay <newline> mitochondrion ; GO:0005739 | inferred from sequence or structural similarity with HGNC_gene:TRAP1; HGNC:16264	ATPase activity ; GO:0016887 | inferred from sequence or structural similarity with HGNC_gene:TRAP1; HGNC:16264 <newline> ATP binding ; GO:0005524 | inferred from electronic annotation with InterPro:IPR001404, InterPro:IPR003594 <newline> unfolded protein binding ; GO:0051082 | inferred from electronic annotation with InterPro:IPR001404	-0.77	-0.73	-0.49	-0.44	0.7	0.67	0.95	0.91
FBpp0072807	CG16986-PA	FBgn0035356	CG16986	143	16 kDa	8.8	6	11	-	-	-	-0.09	0.14	-0.08	0.16	0.43	0.53	0.43	0.53
FBpp0075495	CG7002-PA	FBgn0029167	Hml	3843	426 kDa	5.74	4	6	hemostasis ; GO:0007599 | inferred from mutant phenotype <newline> wound healing ; GO:0042060 | inferred from mutant phenotype <newline> melanization defense response ; GO:0035006 | NOT inferred from mutant phenotype <newline> hemostasis ; GO:0007599 | inferred from expression pattern <newline> hemolymph coagulation ; GO:0042381 | inferred from mutant phenotype <newline> chitin metabolic process …	extracellular region ; GO:0005576 | inferred from direct assay	protein homodimerization activity ; GO:0042803 | inferred from direct assay <newline> chitin binding ; GO:0008061 | inferred from electronic annotation with InterPro:IPR002557 <newline> carbohydrate binding ; GO:0030246 | inferred from sequence or structural similarity	-0.81	-0.71	0.12	0.22	-0.39	-0.42	0.53	0.5
FBpp0085265	CG2238-PA	FBgn0000559	Ef2b	844	94 kDa	6.56	5	9	translational elongation ; GO:0006414 | inferred from sequence or structural similarity <newline> translation ; GO:0006412 | non-traceable author statement <newline> mitotic spindle elongation ; GO:0000022 | inferred from mutant phenotype <newline> mitotic spindle organization ; GO:0007052 | inferred from mutant phenotype	lipid particle ; GO:0005811 | inferred from direct assay <newline> cytosol ; GO:0005829 | inferred from sequence or structural similarity <newline> cytoplasm ; GO:0005737 | non-traceable author statement <newline> microtubule associated complex ; GO:0005875 | inferred from direct assay	translation elongation factor activity ; GO:0003746 | inferred from sequence or structural similarity <newline> translation elongation factor activity ; GO:0003746 | non-traceable author statement <newline> GTP binding ; GO:0005525 | inferred from electronic annotation with InterPro:IPR000640, InterPro:IPR000795, InterPro:IPR004161, InterPro:IPR005225, InterPro:IPR005517 <newline> GTPase activity…	-0.58	-0.02	0.17	0.73	-0.58	-0.43	0.18	0.33
FBpp0072305	CG15792-PB	FBgn0265434	zip	2011	231 kDa	5.15	4	7	dorsal closure ; GO:0007391 | inferred from mutant phenotype <newline> muscle attachment ; GO:0016203 | NOT inferred from genetic interaction with l(2)gl <newline> muscle contraction ; GO:0006936 | inferred from mutant phenotype <newline> myofibril assembly ; GO:0030239 | inferred from mutant phenotype <newline> sarcomere organization ; GO:0045214 | inferred from mutant phenotype <newline> dorsal…	myosin II complex ; GO:0016460 | inferred from physical interaction with sqh inferred from physical interaction with Mlc-c <newline> unconventional myosin complex ; GO:0016461 | inferred from sequence or structural similarity <newline> myosin complex ; GO:0016459 | inferred from sequence or structural similarity <newline> Z disc ; GO:0030018 | inferred from direct assay <newline> apical cortex ; …	ATPase activity, coupled ; GO:0042623 | inferred from sequence or structural similarity <newline> motor activity ; GO:0003774 | inferred from sequence or structural similarity with SGD_LOCUS:MYO1; SGD:S0001065 <newline> myosin light chain binding ; GO:0032027 | inferred from physical interaction with sqh inferred from physical interaction with Mlc-c <newline> ATP binding ; GO:0005524 | inferred f…	-0.04	0.11	0.19	0.34	-0.25	-0.26	0.04	0.02
FBpp0084044	CG5796-PA	FBgn0020018	Ppox	475	53 kDa	9.93	4	7	heme biosynthetic process ; GO:0006783 | inferred from sequence or structural similarity with UniProtKB:P50336 <newline> oxidation-reduction process ; GO:0055114 | inferred from electronic annotation with InterPro:IPR002937, InterPro:IPR004572	mitochondrial inner membrane ; GO:0005743 | inferred from sequence or structural similarity with UniProtKB:P50336	oxygen-dependent protoporphyrinogen oxidase activity ; GO:0004729 | inferred from sequence or structural similarity <newline> oxygen-dependent protoporphyrinogen oxidase activity ; GO:0004729 | inferred from sequence or structural similarity with UniProtKB:P50336 <newline> nucleotide binding ; GO:0000166 | inferred from electronic annotation with InterPro:IPR016040	-0.74	-0.49	-0.29	-0.04	-0.53	-0.5	-0.13	-0.1
FBpp0087479	CG2331-PA	FBgn0261014	TER94	801	89 kDa	4.98	4	9	Golgi organization ; GO:0007030 | inferred from mutant phenotype <newline> endoplasmic reticulum membrane fusion ; GO:0016320 | inferred from sequence or structural similarity with SGD_LOCUS:CDC48; SGD:S0002284 <newline> endoplasmic reticulum organization ; GO:0007029 | inferred from mutant phenotype <newline> microtubule cytoskeleton organization ; GO:0000226 | inferred from mutant phenotype <ne…	fusome ; GO:0045169 | inferred from direct assay <newline> cytoplasm ; GO:0005737 | inferred from direct assay <newline> lipid particle ; GO:0005811 | inferred from direct assay <newline> endoplasmic reticulum ; GO:0005783 | non-traceable author statement <newline> fusome ; GO:0045169 | non-traceable author statement <newline> proteasome complex ; GO:0000502 | non-traceable author statement <newl…	ATPase activity ; GO:0016887 | non-traceable author statement <newline> ATP binding ; GO:0005524 | inferred from electronic annotation with InterPro:IPR003959, InterPro:IPR003960 <newline> nucleoside-triphosphatase activity ; GO:0017111 | inferred from electronic annotation with InterPro:IPR003593	-0.46	-0.12	0.08	0.42	-0.05	-0.18	0.51	0.38
FBpp0085165	CG11522-PA	FBgn0039857	RpL6	243	28 kDa	11.37	4	10	mitotic spindle elongation ; GO:0000022 | inferred from mutant phenotype <newline> mitotic spindle organization ; GO:0007052 | inferred from mutant phenotype <newline> centrosome duplication ; GO:0051298 | inferred from mutant phenotype <newline> centrosome organization ; GO:0051297 | inferred from mutant phenotype <newline> translation ; GO:0006412 | inferred from electronic annotation with Inte…	lipid particle ; GO:0005811 | inferred from direct assay <newline> cytosolic large ribosomal subunit ; GO:0022625 | inferred from sequence or structural similarity with UniProtKB:Q02878 <newline> ribosome ; GO:0005840 | inferred from direct assay	structural constituent of ribosome ; GO:0003735 | inferred from direct assay	-1.02	-0.25	-1.41	-0.64	-0.23	-0.09	-0.61	-0.47
FBpp0071808	CG3661-PA	FBgn0010078	RpL23	140	15 kDa	11.48	4	10	translation ; GO:0006412 | non-traceable author statement <newline> translation ; GO:0006412 | inferred from sequence or structural similarity with SGD_LOCUS:RPL17A; SGD:S0000183 <newline> mitotic spindle elongation ; GO:0000022 | inferred from mutant phenotype <newline> mitotic spindle organization ; GO:0007052 | inferred from mutant phenotype <newline> neurogenesis ; GO:0022008 | inferred from …	cytosolic large ribosomal subunit ; GO:0022625 | non-traceable author statement <newline> cytosolic large ribosomal subunit ; GO:0022625 | inferred from sequence or structural similarity with SGD_LOCUS:RPL17A; SGD:S0000183 <newline> ribosome ; GO:0005840 | non-traceable author statement	protein binding ; GO:0005515 | inferred from physical interaction with Myo10A <newline> structural constituent of ribosome ; GO:0003735 | non-traceable author statement <newline> structural constituent of ribosome ; GO:0003735 | inferred from sequence or structural similarity with SGD_LOCUS:RPL17A; SGD:S0000183	0.05	0.02	0.04	0.01	0.6	0.61	0.58	0.59
FBpp0070589	CG5014-PB	FBgn0029687	Vap-33-1	269	29 kDa	7.95	3	11	neurotransmitter secretion ; GO:0007269 | non-traceable author statement <newline> synaptic vesicle priming ; GO:0016082 | non-traceable author statement <newline> neuromuscular junction development ; GO:0007528 | inferred from mutant phenotype <newline> neuron apoptotic process ; GO:0051402 | inferred from mutant phenotype	synaptic vesicle ; GO:0008021 | non-traceable author statement <newline> lipid particle ; GO:0005811 | inferred from direct assay <newline> endoplasmic reticulum ; GO:0005783 | inferred from direct assay <newline> extracellular space ; GO:0005615 | inferred from direct assay <newline> plasma membrane ; GO:0005886 | inferred from direct assay	structural molecule activity ; GO:0005198 | inferred from electronic annotation with InterPro:IPR000535	0.01	0.21	0.21	0.4	0.23	0.16	0.44	0.36
FBpp0071551	CG4302-PA	FBgn0027073	CG4302	532	60 kDa	9.45	3	9	metabolic process ; GO:0008152 | inferred from electronic annotation with InterPro:IPR002213	-	glucuronosyltransferase activity ; GO:0015020 | inferred from sequence or structural similarity with UniProtKB:P36514	-1.38	-0.99	-0.66	-0.27	-0.36	-0.26	0.29	0.39
FBpp0072037	CG5569-PA	FBgn0034919	CG5569	196	22 kDa	8.46	3	10	neurogenesis ; GO:0022008 | inferred from mutant phenotype	-	-	-0.3	-0.4	0	-0.04	-0.65	-0.34	-0.42	-0.08
FBpp0074740	CG9231-PA	FBgn0036887	CG9231	125	14 kDa	10.76	3	7	biological_process ; GO:0008150 | no biological data available	cellular_component ; GO:0005575 | no biological data available	molecular_function ; GO:0003674 | no biological data available	-0.83	-0.75	0.14	0.22	-0.29	-0.54	0.67	0.43
FBpp0085314	CG12775-PA	FBgn0032987	RpL21	159	18 kDa	11.23	2	11	translation ; GO:0006412 | inferred from sequence or structural similarity <newline> mitotic spindle elongation ; GO:0000022 | inferred from mutant phenotype <newline> mitotic spindle organization ; GO:0007052 | inferred from mutant phenotype <newline> centrosome duplication ; GO:0051298 | inferred from mutant phenotype <newline> translation ; GO:0006412 | inferred from electronic annotation with…	cytosolic large ribosomal subunit ; GO:0022625 | inferred from sequence or structural similarity with UniProtKB:P20280 <newline> lipid particle ; GO:0005811 | inferred from direct assay <newline> ribosome ; GO:0005840 | inferred from direct assay	structural constituent of ribosome ; GO:0003735 | inferred from direct assay	-0.07	0.24	-0.08	0.22	0.76	0.69	0.72	0.64
FBpp0112204	CG5028-PE	FBgn0039358	CG5028	341	38 kDa	-	2	11	tricarboxylic acid cycle ; GO:0006099 | inferred from sequence or structural similarity with UniProtKB:P51553	mitochondrial matrix ; GO:0005759 | inferred from sequence or structural similarity with UniProtKB:P41564 <newline> mitochondrion ; GO:0005739 | inferred from sequence or structural similarity with UniProtKB:P51553 <newline> microtubule associated complex ; GO:0005875 | inferred from direct assay	isocitrate dehydrogenase (NAD+) activity ; GO:0004449 | inferred from sequence or structural similarity with UniProtKB:P41564 <newline> isocitrate dehydrogenase (NAD+) activity ; GO:0004449 | inferred from sequence or structural similarity with UniProtKB:P51553 <newline> NAD binding ; GO:0051287 | inferred from electronic annotation with InterPro:IPR001804 <newline> magnesium ion binding ; GO:000…	-0.62	-1.21	-0.57	-1.17	-0.47	-0.39	-0.43	-0.34
FBpp0081263	CG2957-PA	FBgn0037529	mRpS9	395	45 kDa	9.29	2	9	translation ; GO:0006412 | inferred from sequence or structural similarity with UniProtKB:P82933	mitochondrial small ribosomal subunit ; GO:0005763 | inferred from sequence or structural similarity with UniProtKB:P82933	structural constituent of ribosome ; GO:0003735 | inferred from sequence or structural similarity with UniProtKB:P82933	-0.79	-0.46	-0.81	-0.47	0.36	0.17	0.33	0.13
FBpp0071095	CG10932-PA	FBgn0029969	CG10932	410	43 kDa	8.95	5	8	fatty acid biosynthetic process ; GO:0006633 | inferred from sequence or structural similarity with UniProtKB:P24752 <newline> pyruvate metabolic process ; GO:0006090 | inferred from sequence or structural similarity with UniProtKB:P24752 <newline> mitotic spindle organization ; GO:0007052 | inferred from mutant phenotype	mitochondrion ; GO:0005739 | inferred from sequence or structural similarity with UniProtKB:P24752 <newline> lipid particle ; GO:0005811 | inferred from direct assay <newline> microtubule associated complex ; GO:0005875 | inferred from direct assay	acetyl-CoA C-acetyltransferase activity ; GO:0003985 | inferred from sequence or structural similarity with UniProtKB:P17764 <newline> acetyl-CoA C-acetyltransferase activity ; GO:0003985 | inferred from sequence or structural similarity with UniProtKB:P24752	-0.04	-0.2	0.02	-0.13	0.15	0.14	0.2	0.18
FBpp0083626	CG13850-PA	FBgn0038961	CG13850	564	62 kDa	9.68	4	6	-	-	protein kinase activity ; GO:0004672 | inferred from electronic annotation with InterPro:IPR010622	-0.63	-0.39	-0.36	-0.12	-0.1	0.1	0.14	0.34
FBpp0079041	CG4567-PA	FBgn0263133	ico	745	84 kDa	6.7	5	6	translational elongation ; GO:0006414 | inferred from sequence or structural similarity with UniProtKB:Q07803 <newline> translational elongation ; GO:0006414 | non-traceable author statement	mitochondrion ; GO:0005739 | inferred from direct assay <newline> nucleus ; GO:0005634 | inferred from direct assay <newline> mitochondrion ; GO:0005739 | inferred from sequence or structural similarity with UniProtKB:Q07803 <newline> mitochondrion ; GO:0005739 | non-traceable author statement	translation elongation factor activity ; GO:0003746 | inferred from sequence or structural similarity with UniProtKB:Q07803 <newline> translation elongation factor activity ; GO:0003746 | non-traceable author statement <newline> GTP binding ; GO:0005525 | inferred from electronic annotation with InterPro:IPR000640, InterPro:IPR000795, InterPro:IPR004161, InterPro:IPR004540, InterPro:IPR005225, In…	-0.46	-0.43	-0.33	-0.3	-0.04	0.07	0.07	0.17
FBpp0088281	CG18069-PC	FBgn0264607	CaMKII	490	55 kDa	7.48	4	7	long-term memory ; GO:0007616 | inferred from mutant phenotype <newline> protein phosphorylation ; GO:0006468 | inferred from electronic annotation with InterPro:IPR000719, InterPro:IPR002290, InterPro:IPR008271, InterPro:IPR013543 <newline> regulation of ovulation ; GO:0060278 | inferred from genetic interaction with Oamb <newline> male courtship behavior ; GO:0008049 | inferred from mutant phen…	calcium- and calmodulin-dependent protein kinase complex ; GO:0005954 | inferred from sequence or structural similarity <newline> postsynaptic membrane ; GO:0045211 | inferred from direct assay <newline> presynaptic active zone ; GO:0048786 | inferred from direct assay <newline> axon ; GO:0030424 | inferred from direct assay <newline> dendrite ; GO:0030425 | inferred from direct assay <newline> p…	calmodulin binding ; GO:0005516 | inferred from electronic annotation with InterPro:IPR013543 <newline> ATP binding ; GO:0005524 | inferred from electronic annotation with InterPro:IPR000719, InterPro:IPR002290, InterPro:IPR017441 <newline> protein serine/threonine kinase activity ; GO:0004674 | inferred from direct assay <newline> protein serine/threonine kinase activity ; GO:0004674 | non-trace…	0.31	0.24	0.54	0.47	0.26	0.09	0.48	0.31
FBpp0078298	CG10279-PC	FBgn0003261	Rm62	578	63 kDa	10.02	4	8	RNA interference ; GO:0016246 | inferred from mutant phenotype <newline> antimicrobial humoral response ; GO:0019730 | inferred from mutant phenotype <newline> regulation of alternative mRNA splicing, via spliceosome ; GO:0000381 | inferred from mutant phenotype <newline> mRNA splicing, via spliceosome ; GO:0000398 | inferred by curator from GO:0071011|GO:0071013 <newline> neurogenesis ; GO:00220…	nucleus ; GO:0005634 | inferred by curator from GO:0000381 <newline> polytene chromosome puff ; GO:0005703 | inferred from direct assay <newline> precatalytic spliceosome ; GO:0071011 | inferred from direct assay <newline> catalytic step 2 spliceosome ; GO:0071013 | inferred from direct assay <newline> microtubule associated complex ; GO:0005875 | inferred from direct assay <newline> polytene chr…	protein binding ; GO:0005515 | inferred from physical interaction with Fmr1 <newline> ATP-dependent RNA helicase activity ; GO:0004004 | inferred from sequence or structural similarity with UniProtKB:P17844 <newline> ATP-dependent RNA helicase activity ; GO:0004004 | non-traceable author statement <newline> mRNA binding ; GO:0003729 | inferred from sequence or structural similarity <newline> ATP …	-0.19	-0.08	0.33	0.44	0.53	0.5	1.03	1
FBpp0071766	CG4046-PA	FBgn0034743	RpS16	148	17 kDa	10.77	4	8	translation ; GO:0006412 | inferred from sequence or structural similarity with HGNC_gene:RPS16; HGNC:10396; OMIM:603675 <newline> mitotic spindle elongation ; GO:0000022 | inferred from mutant phenotype <newline> mitotic spindle organization ; GO:0007052 | inferred from mutant phenotype	lipid particle ; GO:0005811 | inferred from direct assay <newline> cytosolic small ribosomal subunit ; GO:0022627 | inferred from sequence or structural similarity with HGNC_gene:RPS16; HGNC:10396; OMIM:603675 <newline> ribosome ; GO:0005840 | inferred from direct assay	structural constituent of ribosome ; GO:0003735 | inferred from sequence or structural similarity with HGNC_gene:RPS16; HGNC:10396; OMIM:603675 <newline> structural constituent of ribosome ; GO:0003735 | inferred from direct assay	0.55	0.2	0.61	0.26	0.72	0.67	0.8	0.74
FBpp0073079	CG1259-PB	FBgn0035513	Cpr64Ad	247	24 kDa	5.05	4	10	-	lipid particle ; GO:0005811 | inferred from direct assay	structural constituent of chitin-based larval cuticle ; GO:0008010 | inferred from sequence or structural similarity with UniProtKB:P80683 <newline> structural constituent of chitin-based cuticle ; GO:0005214 | inferred from sequence or structural similarity with Pfam:PF00379 inferred from sequence or structural similarity with InterPro:IPR000618	-0.56	-0.38	-0.27	-0.09	0.08	-0.07	0.38	0.23
FBpp0076782	CG10480-PA	FBgn0002638	Bj1	547	59 kDa	8.06	4	9	regulation of neurogenesis ; GO:0050767 | inferred from mutant phenotype <newline> regulation of nucleocytoplasmic transport ; GO:0046822 | inferred from mutant phenotype <newline> chromosome condensation ; GO:0030261 | inferred from sequence or structural similarity with EMBL:X12654; protein_id:CAA31182.1 <newline> mitotic chromosome condensation ; GO:0007076 | non-traceable author statement <ne…	nucleus ; GO:0005634 | inferred from sequence or structural similarity with EMBL:X12654; protein_id:CAA31182.1 <newline> cytoplasm ; GO:0005737 | non-traceable author statement <newline> nucleus ; GO:0005634 | non-traceable author statement <newline> nucleus ; GO:0005634 | inferred from direct assay	chromatin binding ; GO:0003682 | inferred from sequence or structural similarity with EMBL:X12654; protein_id:CAA31182.1 <newline> Ran guanyl-nucleotide exchange factor activity ; GO:0005087 | non-traceable author statement <newline> chromatin binding ; GO:0003682 | inferred from direct assay	-0.56	-0.36	-0.02	0.18	-0.06	-0.14	0.47	0.39
FBpp0084986	CG1469-PA	FBgn0015221	Fer2LCH	227	25 kDa	6.3	4	10	cellular iron ion homeostasis ; GO:0006879 | inferred from direct assay <newline> chaeta development ; GO:0022416 | inferred from genetic interaction with Ssdp <newline> oxidation-reduction process ; GO:0055114 | inferred from electronic annotation with InterPro:IPR009078 <newline> iron ion transport ; GO:0006826 | inferred from electronic annotation with InterPro:IPR001519 <newline> hemolymph co…	intracellular ferritin complex ; GO:0008043 | inferred from direct assay <newline> Golgi apparatus ; GO:0005794 | inferred from direct assay <newline> extracellular region ; GO:0005576 | inferred from direct assay	ferrous iron binding ; GO:0008198 | inferred from direct assay <newline> ferric iron binding ; GO:0008199 | inferred from electronic annotation with InterPro:IPR001519, InterPro:IPR008331 <newline> oxidoreductase activity ; GO:0016491 | inferred from electronic annotation with InterPro:IPR009078	-0.13	0.2	0.05	0.38	1.33	1.31	1.41	1.4
FBpp0078677	CG33113-PD	FBgn0053113	Rtnl1	224	25 kDa	6.97	4	5	olfactory behavior ; GO:0042048 | inferred from mutant phenotype <newline> inter-male aggressive behavior ; GO:0002121 | inferred from mutant phenotype	lipid particle ; GO:0005811 | inferred from direct assay <newline> cytoplasm ; GO:0005737 | inferred from direct assay <newline> fusome ; GO:0045169 | inferred from direct assay <newline> smooth endoplasmic reticulum ; GO:0005790 | inferred from direct assay <newline> endoplasmic reticulum part ; GO:0044432 | inferred from direct assay	-	-0.92	-0.58	-0.29	0.04	0.02	0.02	0.65	0.65
FBpp0074034	CG9212-PC	FBgn0030724	Nipsnap	273	32 kDa	9.52	3	9	biological_process ; GO:0008150 | no biological data available	cellular_component ; GO:0005575 | no biological data available	molecular_function ; GO:0003674 | no biological data available	-0.28	-0.38	-0.17	-0.26	0.12	0.08	0.26	0.22
FBpp0079009	CG9261-PC	FBgn0015777	nrv2	323	37 kDa	7.39	3	8	regulation of tube size, open tracheal system ; GO:0035151 | inferred from mutant phenotype <newline> open tracheal system development ; GO:0007424 | inferred from mutant phenotype <newline> regulation of tube diameter, open tracheal system ; GO:0035158 | inferred from mutant phenotype <newline> regulation of tube length, open tracheal system ; GO:0035159 | inferred from mutant phenotype <newline…	plasma membrane ; GO:0005886 | inferred from sequence or structural similarity <newline> plasma membrane ; GO:0005886 | inferred from sequence or structural similarity with UniProtKB:P25169 <newline> sodium:potassium-exchanging ATPase complex ; GO:0005890 | inferred from sequence or structural similarity with UniProtKB:P25169 <newline> septate junction ; GO:0005918 | inferred from direct assay <n…	sodium:potassium-exchanging ATPase activity ; GO:0005391 | inferred from sequence or structural similarity with UniProtKB:P25169 <newline> sodium:potassium-exchanging ATPase activity ; GO:0005391 | non-traceable author statement <newline> sodium:potassium-exchanging ATPase activity ; GO:0005391 | contributes_to inferred from mutant phenotype <newline> cation transmembrane transporter activity ; G…	0.08	0.26	0.29	0.46	0.56	0.32	0.76	0.52
FBpp0079188	CG31605-PB	FBgn0261822	Bsg	265	29 kDa	4.79	3	9	spermatid development ; GO:0007286 | inferred from mutant phenotype <newline> endoplasmic reticulum localization ; GO:0051643 | inferred from mutant phenotype <newline> mitochondrion localization ; GO:0051646 | inferred from mutant phenotype <newline> nucleus localization ; GO:0051647 | inferred from mutant phenotype <newline> inter-male aggressive behavior ; GO:0002121 | inferred from mutant phe…	presynaptic cytoskeletal matrix assembled at active zones ; GO:0048788 | inferred from direct assay <newline> presynaptic active zone ; GO:0048786 | inferred from mutant phenotype	-	-0.03	0.19	0.1	0.32	0.32	0.22	0.43	0.33
FBpp0289147	CG17521-PC	FBgn0024733	RpL10	218	26 kDa	10.35	3	5	translation ; GO:0006412 | inferred from sequence or structural similarity with NCBI_gi:5174431 <newline> mitotic spindle elongation ; GO:0000022 | inferred from mutant phenotype <newline> mitotic spindle organization ; GO:0007052 | inferred from mutant phenotype <newline> centrosome duplication ; GO:0051298 | inferred from mutant phenotype <newline> centrosome organization ; GO:0051297 | inferre…	cytosolic large ribosomal subunit ; GO:0022625 | inferred from sequence or structural similarity with NCBI_gi:5174431 <newline> lipid particle ; GO:0005811 | inferred from direct assay <newline> ribosome ; GO:0005840 | non-traceable author statement <newline> neuronal cell body ; GO:0043025 | inferred from direct assay <newline> cytoplasm ; GO:0005737 | inferred from direct assay <newline> riboso…	structural constituent of ribosome ; GO:0003735 | inferred from sequence or structural similarity with NCBI_gi:5174431 <newline> structural constituent of ribosome ; GO:0003735 | non-traceable author statement <newline> structural constituent of ribosome ; GO:0003735 | inferred from direct assay	-0.49	-0.33	-0.2	-0.04	0.19	0.24	0.46	0.51
FBpp0076522	CG7409-PA	FBgn0035817	CG7409	154	18 kDa	9.24	3	10	protein folding ; GO:0006457 | inferred from sequence or structural similarity	-	unfolded protein binding ; GO:0051082 | inferred from sequence or structural similarity	0.39	0.5	0.95	1.06	1.65	1.25	2.18	1.79
FBpp0088986	CG5730-PC	FBgn0000083	AnnIX	324	36 kDa	4.68	3	6	wing disc dorsal/ventral pattern formation ; GO:0048190 | inferred from genetic interaction with Bx, ap	-	calcium ion binding ; GO:0005509 | inferred from sequence or structural similarity with EMBL:Y11255 <newline> calcium-dependent phospholipid binding ; GO:0005544 | inferred from sequence or structural similarity with InterPro:IPR001464 <newline> actin binding ; GO:0003779 | inferred from sequence or structural similarity <newline> calcium ion binding ; GO:0005509 | non-traceable author statement …	0.45	0.55	0.59	0.69	0.6	0.66	0.67	0.73
FBpp0078640	CG4145-PC	FBgn0000299	Cg25C	1779	174 kDa	8.85	3	10	dorsal closure ; GO:0007391 | traceable author statement <newline> oviduct morphogenesis ; GO:0035848 | inferred from mutant phenotype	collagen type IV ; GO:0005587 | non-traceable author statement <newline> collagen type IV ; GO:0005587 | traceable author statement <newline> basement membrane ; GO:0005604 | non-traceable author statement <newline> collagen ; GO:0005581 | inferred from electronic annotation with InterPro:IPR001442	extracellular matrix structural constituent ; GO:0005201 | inferred from electronic annotation with InterPro:IPR001442	0.13	0.28	0.49	0.64	0.33	0.29	0.68	0.63
FBpp0076375	CG6638-PA	FBgn0035911	CG6638	420	46 kDa	8.29	2	8	leucine catabolic process ; GO:0006552 | inferred from sequence or structural similarity with UniProtKB:P26440 <newline> oxidation-reduction process ; GO:0055114 | inferred from electronic annotation with InterPro:IPR006089, InterPro:IPR006090, InterPro:IPR006091, InterPro:IPR006092, InterPro:IPR009075, InterPro:IPR009100, InterPro:IPR013786	mitochondrial matrix ; GO:0005759 | inferred from sequence or structural similarity with UniProtKB:P26440	isovaleryl-CoA dehydrogenase activity ; GO:0008470 | inferred from sequence or structural similarity with UniProtKB:P12007 <newline> isovaleryl-CoA dehydrogenase activity ; GO:0008470 | inferred from sequence or structural similarity with UniProtKB:P26440 <newline> flavin adenine dinucleotide binding ; GO:0050660 | inferred from electronic annotation with InterPro:IPR013786	-0.06	0.16	-0.09	0.13	0.33	0.13	0.3	0.11
FBpp0073806	CG14407-PA	FBgn0030584	CG14407	159	18 kDa	8.08	2	9	cell redox homeostasis ; GO:0045454 | inferred from electronic annotation with InterPro:IPR002109	-	electron carrier activity ; GO:0009055 | inferred from electronic annotation with InterPro:IPR002109 <newline> protein disulfide oxidoreductase activity ; GO:0015035 | inferred from electronic annotation with InterPro:IPR002109	0.88	0.74	0.37	0.23	0.58	0.4	0.06	-0.12
FBpp0085193	CG1873-PA	FBgn0000557	Ef1alpha100E	462	51 kDa	9.43	2	9	translational elongation ; GO:0006414 | inferred from sequence or structural similarity <newline> translational elongation ; GO:0006414 | non-traceable author statement <newline> translation ; GO:0006412 | non-traceable author statement <newline> neurogenesis ; GO:0022008 | inferred from mutant phenotype <newline> translational elongation ; GO:0006414 | inferred from electronic annotation with In…	lipid particle ; GO:0005811 | inferred from direct assay <newline> eukaryotic translation elongation factor 1 complex ; GO:0005853 | inferred from sequence or structural similarity <newline> cytoplasm ; GO:0005737 | non-traceable author statement	translation elongation factor activity ; GO:0003746 | inferred from sequence or structural similarity <newline> translation elongation factor activity ; GO:0003746 | non-traceable author statement <newline> GTPase activity ; GO:0003924 | non-traceable author statement <newline> translation elongation factor activity ; GO:0003746 | inferred from sequence or structural similarity with EMBL:AF015267…	-1.14	-0.72	-0.27	0.15	-0.3	-0.3	0.53	0.54
FBpp0087831	CG8690-PA	FBgn0033297	Mal-A8	588	67 kDa	4.59	2	9	carbohydrate metabolic process ; GO:0005975 | inferred from electronic annotation with InterPro:IPR006047, InterPro:IPR006589, InterPro:IPR013781	-	alpha-glucosidase activity ; GO:0004558 | inferred from sequence or structural similarity with UniProtKB:Q17022 <newline> cation binding ; GO:0043169 | inferred from electronic annotation with InterPro:IPR006047, InterPro:IPR006589, InterPro:IPR013781	-0.34	0.06	-0.26	0.15	0.26	0.5	0.37	0.61
FBpp0292230	CG42734-PP	FBgn0261788	Ank2-PP	4230	465 kDa	4.63	6	9	cytoskeletal anchoring at plasma membrane ; GO:0007016 | inferred from sequence or structural similarity <newline> cytoskeletal anchoring at plasma membrane ; GO:0007016 | non-traceable author statement <newline> axon extension ; GO:0048675 | inferred from mutant phenotype <newline> neuromuscular junction development ; GO:0007528 | inferred from mutant phenotype <newline> microtubule cytoskeleton…	neuromuscular junction ; GO:0031594 | inferred from direct assay <newline> presynaptic membrane ; GO:0042734 | inferred from direct assay <newline> plasma membrane ; GO:0005886 | inferred from sequence or structural similarity <newline> terminal button ; GO:0043195 | inferred from direct assay <newline> plasma membrane ; GO:0005886 | inferred from direct assay <newline> presynaptic periactive zon…	structural constituent of cytoskeleton ; GO:0005200 | non-traceable author statement <newline> cytoskeletal protein binding ; GO:0008092 | inferred from sequence or structural similarity <newline> structural constituent of cytoskeleton ; GO:0005200 | inferred from sequence or structural similarity with EMBL:L40632 <newline> P-P-bond-hydrolysis-driven protein transmembrane transporter activity ; G…	-0.77	-0.75	-0.02	0.01	-0.31	-0.37	0.41	0.35
FBpp0073910	CG8470-PA	FBgn0030692	mRpS30	557	65 kDa	8.74	6	7	translation ; GO:0006412 | inferred from sequence or structural similarity with UniProtKB:Q9NP92	mitochondrial small ribosomal subunit ; GO:0005763 | inferred from sequence or structural similarity with UniProtKB:Q9NP92 <newline> microtubule associated complex ; GO:0005875 | inferred from direct assay	structural constituent of ribosome ; GO:0003735 | inferred from sequence or structural similarity with UniProtKB:Q9NP92	-0.55	-0.56	-0.25	-0.25	0.03	0.07	0.28	0.32
FBpp0072334	CG16912-PA	FBgn0035064	CG16912	464	53 kDa	9.12	5	8	translation ; GO:0006412 | inferred from sequence or structural similarity with UniProtKB:Q9Y2Z4 <newline> tyrosyl-tRNA aminoacylation ; GO:0006437 | inferred from electronic annotation with InterPro:IPR002307	mitochondrion ; GO:0005739 | inferred from sequence or structural similarity with UniProtKB:Q9Y2Z4	tyrosine-tRNA ligase activity ; GO:0004831 | inferred from sequence or structural similarity with SGD_LOCUS:MSY1; SGD:S0006018 <newline> tyrosine-tRNA ligase activity ; GO:0004831 | inferred from sequence or structural similarity with UniProtKB:Q9Y2Z4 <newline> ATP binding ; GO:0005524 | inferred from electronic annotation with InterPro:IPR001412, InterPro:IPR002305, InterPro:IPR002307 <newline> …	-0.27	-0.31	0.06	0.02	0.21	0.19	0.57	0.55
FBpp0088054	CG12736-PA	FBgn0033184	CG12736	456	50 kDa	7.78	5	6	translation ; GO:0006412 | inferred from sequence or structural similarity with UniProtKB:P49410 <newline> translational elongation ; GO:0006414 | inferred from sequence or structural similarity with UniProtKB:P49411	mitochondrion ; GO:0005739 | inferred from sequence or structural similarity with UniProtKB:P49410 <newline> mitochondrion ; GO:0005739 | inferred from sequence or structural similarity with UniProtKB:P49411	GTPase activity ; GO:0003924 | inferred from sequence or structural similarity with UniProtKB:P49410 <newline> translation elongation factor activity ; GO:0003746 | inferred from sequence or structural similarity with UniProtKB:P49410 <newline> translation elongation factor activity ; GO:0003746 | inferred from sequence or structural similarity with UniProtKB:P49411 <newline> GTP binding ; GO:000…	-0.27	-0.35	-0.07	-0.15	-0.1	0.01	0.11	0.23
FBpp0074844	CG3961-PA	FBgn0036821	CG3961	704	79 kDa	7.98	5	9	metabolic process ; GO:0008152 | inferred from electronic annotation with InterPro:IPR000873	-	long-chain fatty acid-CoA ligase activity ; GO:0004467 | inferred from sequence or structural similarity with UniProtKB:Q9ULC5	-0.66	-0.6	0.16	0.22	-0.17	-0.31	0.54	0.4
FBpp0083413	CG5771-PA	FBgn0015790	Rab11	214	24 kDa	5.42	5	9	regulation of pole plasm oskar mRNA localization ; GO:0007317 | inferred from mutant phenotype <newline> endocytosis ; GO:0006897 | inferred from mutant phenotype <newline> oocyte microtubule cytoskeleton polarization ; GO:0008103 | inferred from mutant phenotype <newline> actin cytoskeleton reorganization ; GO:0031532 | inferred from mutant phenotype <newline> rhabdomere development ; GO:0042052…	trans-Golgi network transport vesicle ; GO:0030140 | inferred from direct assay <newline> terminal button ; GO:0043195 | inferred from direct assay <newline> centrosome ; GO:0005813 | colocalizes_with inferred from direct assay <newline> endosome ; GO:0005768 | inferred from direct assay <newline> lipid particle ; GO:0005811 | inferred from direct assay <newline> cytoplasm ; GO:0005737 | inferred…	GTPase activity ; GO:0003924 | inferred from sequence or structural similarity <newline> GTP binding ; GO:0005525 | non-traceable author statement <newline> GTPase activity ; GO:0003924 | non-traceable author statement <newline> GTP binding ; GO:0005525 | inferred from electronic annotation with InterPro:IPR001806, InterPro:IPR003579, InterPro:IPR005225	-0.11	-0.19	0.1	0.01	0.13	0.03	0.31	0.21
FBpp0087438	CG12908-PA	FBgn0026403	Ndg	1350	149 kDa	4.2	5	8	cell-matrix adhesion ; GO:0007160 | inferred from electronic annotation with InterPro:IPR003886	basement membrane ; GO:0005604 | inferred from sequence or structural similarity <newline> basement membrane ; GO:0005604 | inferred from sequence or structural similarity with MGD:Nid1; MGI:MGI:97342	calcium ion binding ; GO:0005509 | inferred from electronic annotation with InterPro:IPR001881, InterPro:IPR018097	-0.31	-0.13	0.01	0.19	0.11	-0.1	0.52	0.3
FBpp0087958	CG8728-PA	FBgn0033235	CG8728	556	61 kDa	7.14	5	8	protein processing ; GO:0016485 | inferred from sequence or structural similarity with UniProtKB:Q10713 <newline> proteolysis ; GO:0006508 | inferred from electronic annotation with InterPro:IPR001431, InterPro:IPR007863, InterPro:IPR011765	mitochondrial matrix ; GO:0005759 | inferred from sequence or structural similarity with UniProtKB:Q10713	metalloendopeptidase activity ; GO:0004222 | inferred from sequence or structural similarity with UniProtKB:P20069 <newline> metalloendopeptidase activity ; GO:0004222 | inferred from sequence or structural similarity with UniProtKB:Q10713 <newline> metal ion binding ; GO:0046872 | inferred from electronic annotation with InterPro:IPR011237, InterPro:IPR011249	-0.18	-0.26	-0.08	-0.16	0.15	0.19	0.23	0.27
FBpp0079012	CG9258-PA	FBgn0015776	nrv1	309	35 kDa	6.29	5	9	potassium ion transport ; GO:0006813 | non-traceable author statement <newline> sodium ion transport ; GO:0006814 | non-traceable author statement <newline> cation transport ; GO:0006812 | inferred from direct assay <newline> potassium ion transport ; GO:0006813 | inferred from electronic annotation with InterPro:IPR000402 <newline> sodium ion transport ; GO:0006814 | inferred from electronic ann…	plasma membrane ; GO:0005886 | inferred from sequence or structural similarity with UniProtKB:P25169 <newline> sodium:potassium-exchanging ATPase complex ; GO:0005890 | inferred from sequence or structural similarity with UniProtKB:P25169 <newline> sodium:potassium-exchanging ATPase complex ; GO:0005890 | non-traceable author statement <newline> sodium:potassium-exchanging ATPase complex ; GO:000…	sodium:potassium-exchanging ATPase activity ; GO:0005391 | inferred from sequence or structural similarity with UniProtKB:P25169 <newline> sodium:potassium-exchanging ATPase activity ; GO:0005391 | non-traceable author statement <newline> sodium:potassium-exchanging ATPase activity ; GO:0005391 | contributes_to inferred from mutant phenotype <newline> cation transmembrane transporter activity ; G…	-0.06	0.04	-0.15	-0.05	0.37	0.37	0.24	0.24
FBpp0085159	CG1774-PA	FBgn0039856	CG1774	472	54 kDa	9.62	5	9	-	-	-	0.36	0.31	0.04	-0.01	0.35	0.04	0	-0.31
FBpp0111540	CG34387-PC	FBgn0259108	futsch	5495	592 kDa	4.61	3	4	regulation of synaptic growth at neuromuscular junction ; GO:0008582 | inferred from mutant phenotype <newline> axonogenesis ; GO:0007409 | inferred from mutant phenotype <newline> dendrite morphogenesis ; GO:0048813 | inferred from mutant phenotype <newline> microtubule cytoskeleton organization ; GO:0000226 | inferred from mutant phenotype <newline> microtubule-based process ; GO:0007017 | infe…	microtubule associated complex ; GO:0005875 | inferred from direct assay <newline> microtubule cytoskeleton ; GO:0015630 | inferred from direct assay <newline> microtubule associated complex ; GO:0005875 | inferred from sequence or structural similarity	microtubule binding ; GO:0008017 | inferred from direct assay AND inferred from sequence or structural similarity with UniProtKB:P46821 <newline> microtubule binding ; GO:0008017 | inferred from direct assay <newline> microtubule binding ; GO:0008017 | inferred from sequence or structural similarity <newline> protein binding ; GO:0005515 | inferred from physical interaction with Fmr1	1.32	0.83	1.38	0.88	0.57	0.36	0.65	0.44
FBpp0081993	CG6950-PC	FBgn0037955	CG6950	450	51 kDa	7.82	4	7	biosynthetic process ; GO:0009058 | inferred from electronic annotation with InterPro:IPR004839	-	kynurenine-oxoglutarate transaminase activity ; GO:0016212 | inferred from sequence or structural similarity with UniProtKB:Q08415 <newline> pyridoxal phosphate binding ; GO:0030170 | inferred from electronic annotation with InterPro:IPR004839, InterPro:IPR015421, InterPro:IPR015422	-0.38	-0.1	-0.3	-0.02	-0.02	-0.06	0.09	0.06
FBpp0073081	CG14997-PB	FBgn0035515	CG14997	457	51 kDa	9.51	4	8	oxidation-reduction process ; GO:0055114 | inferred from electronic annotation with InterPro:IPR015904, InterPro:IPR023753	-	oxidoreductase activity ; GO:0016491 | inferred from electronic annotation with InterPro:IPR015904, InterPro:IPR023753	-0.14	0	-0.15	-0.02	0.2	0.34	0.19	0.33
FBpp0086257	CG5210-PA	FBgn0013763	CG5210	452	50 kDa	8.06	4	9	cuticle chitin catabolic process ; GO:0006036 | non-traceable author statement <newline> chitin catabolic process ; GO:0006032 | inferred from electronic annotation with InterPro:IPR011583 <newline> carbohydrate metabolic process ; GO:0005975 | inferred from electronic annotation with InterPro:IPR001223, InterPro:IPR013781	extracellular region ; GO:0005576 | inferred from direct assay <newline> extracellular space ; GO:0005615 | inferred from direct assay	chitinase activity ; GO:0004568 | non-traceable author statement <newline> chitin binding ; GO:0008061 | inferred from direct assay <newline> chitinase activity ; GO:0004568 | NOT inferred from direct assay <newline> cation binding ; GO:0043169 | inferred from electronic annotation with InterPro:IPR013781	-0.22	-0.06	-0.01	0.16	0.19	0.34	0.4	0.54
FBpp0087109	CG8472-PA	FBgn0000253	Cam	149	17 kDa	3.84	4	9	kinetochore organization ; GO:0051383 | inferred from mutant phenotype <newline> rhodopsin mediated signaling pathway ; GO:0016056 | inferred from mutant phenotype <newline> metarhodopsin inactivation ; GO:0016060 | inferred from genetic interaction with Gα49B <newline> protein phosphorylation ; GO:0006468 | inferred from mutant phenotype <newline> regulation of light-activated channel activity ;…	spindle pole ; GO:0000922 | inferred from direct assay <newline> cytoplasm ; GO:0005737 | inferred from direct assay <newline> rhabdomere ; GO:0016028 | inferred from direct assay <newline> rhabdomere ; GO:0016028 | traceable author statement <newline> spindle pole ; GO:0000922 | colocalizes_with inferred from direct assay <newline> myosin VI complex ; GO:0031476 | inferred from physical interact…	calcium ion binding ; GO:0005509 | non-traceable author statement <newline> calmodulin binding ; GO:0005516 | inferred from direct assay <newline> myosin VI head/neck binding ; GO:0070855 | inferred from physical interaction with jar <newline> myosin heavy chain binding ; GO:0032036 | inferred from physical interaction with didum <newline> calcium ion binding ; GO:0005509 | inferred from electron…	-0.28	0.1	0.12	0.5	-0.03	-0.01	0.39	0.41
FBpp0110421	CG17489-PA	FBgn0064225	RpL5	299	34 kDa	10.3	3	6	translation ; GO:0006412 | inferred from sequence or structural similarity <newline> translation ; GO:0006412 | inferred from electronic annotation with InterPro:IPR005484, InterPro:IPR005485	cytosolic large ribosomal subunit ; GO:0022625 | non-traceable author statement <newline> cytosolic large ribosomal subunit ; GO:0022625 | inferred from sequence or structural similarity with MGD:Rpl5; MGI:MGI:102854 <newline> ribosome ; GO:0005840 | inferred from direct assay	structural constituent of ribosome ; GO:0003735 | inferred from sequence or structural similarity <newline> 5S rRNA binding ; GO:0008097 | non-traceable author statement <newline> protein binding ; GO:0005515 | inferred from physical interaction with Fmr1 <newline> structural constituent of ribosome ; GO:0003735 | non-traceable author statement <newline> structural constituent of ribosome ; GO:00…	-0.31	0.14	-0.14	0.31	0.45	0.55	0.6	0.7
FBpp0084616	CG12261-PA	FBgn0039555	mRpS22	393	46 kDa	7.86	4	9	translation ; GO:0006412 | inferred from sequence or structural similarity with EMBL:AA313665 AND inferred from sequence or structural similarity with EMBL:AA463594 AND inferred from sequence or structural similarity with EMBL:AI004657 AND inferred from sequence or structural similarity with EMBL:W74092 <newline> translation ; GO:0006412 | inferred from sequence or structural similarity with UniP…	mitochondrial small ribosomal subunit ; GO:0005763 | inferred from sequence or structural similarity with EMBL:AA313665 AND inferred from sequence or structural similarity with EMBL:AA463594 AND inferred from sequence or structural similarity with EMBL:AI004657 AND inferred from sequence or structural similarity with EMBL:W74092 <newline> mitochondrial small ribosomal subunit ; GO:0005763 | infer…	structural constituent of ribosome ; GO:0003735 | inferred from sequence or structural similarity with EMBL:AA313665 AND inferred from sequence or structural similarity with EMBL:AA463594 AND inferred from sequence or structural similarity with EMBL:AI004657 AND inferred from sequence or structural similarity with EMBL:W74092 <newline> structural constituent of ribosome ; GO:0003735 | inferred fr…	-0.59	-0.37	-0.24	-0.03	0.05	0.21	0.36	0.52
FBpp0077365	CG3059-PB	FBgn0024947	CG3059	464	51 kDa		3	8	-	cytoplasm ; GO:0005737 | inferred from direct assay	guanosine-diphosphatase activity ; GO:0004382 | inferred from sequence or structural similarity with SGD_LOCUS:GDA1; SGD:S0000768 <newline> nucleoside-diphosphatase activity ; GO:0017110 | inferred from sequence or structural similarity with EMBL:AJ238636; protein_id:CAB45533.1 <newline> nucleoside-triphosphatase activity ; GO:0017111 | inferred from sequence or structural similarity with EMBL:AF…	-0.06	-0.01	0.31	0.36	0.18	0.25	0.59	0.66
FBpp0088546	CG7930-PA	FBgn0010424	TpnC73F	155	18 kDa	3.81	3	8	-	-	calcium ion binding ; GO:0005509 | non-traceable author statement <newline> calcium ion binding ; GO:0005509 | inferred from electronic annotation with InterPro:IPR002048, InterPro:IPR011992	-0.33	-0.14	0	0.19	0.31	0.2	0.64	0.53
FBpp0079625	CG7438-PA	FBgn0086347	Myo31DF	1011	117 kDa	9.89	3	9	mesoderm development ; GO:0007498 | inferred from expression pattern <newline> determination of left/right symmetry ; GO:0007368 | inferred from mutant phenotype <newline> imaginal disc-derived male genitalia morphogenesis ; GO:0048803 | inferred from mutant phenotype <newline> determination of digestive tract left/right asymmetry ; GO:0071907 | inferred from mutant phenotype	myosin complex ; GO:0016459 | inferred from sequence or structural similarity <newline> cytoplasm ; GO:0005737 | non-traceable author statement <newline> myosin complex ; GO:0016459 | inferred from electronic annotation with InterPro:IPR001609, InterPro:IPR010926 <newline> cell cortex ; GO:0005938 | inferred from direct assay	actin binding ; GO:0003779 | non-traceable author statement <newline> ATPase activity, coupled ; GO:0042623 | inferred from sequence or structural similarity <newline> motor activity ; GO:0003774 | non-traceable author statement <newline> ATP binding ; GO:0005524 | inferred from electronic annotation with InterPro:IPR001609 <newline> motor activity ; GO:0003774 | inferred from electronic annotati…	-0.08	0.29	0.28	0.66	0.16	0.08	0.46	0.39
FBpp0082546	CG5044-PA	FBgn0038326	CG5044	385	43 kDa	8.53	2	6	metabolic process ; GO:0008152 | inferred from electronic annotation with InterPro:IPR001753	-	3-hydroxyisobutyryl-CoA hydrolase activity ; GO:0003860 | inferred from sequence or structural similarity with EMBL:U66669	-0.09	0.08	-0.25	-0.08	0.38	0.4	0.22	0.24
FBpp0081587	CG9399-PB	FBgn0037715	CG9399	154	17 kDa	10.41	2	8	mitochondrial pyruvate transport ; GO:0006850 | inferred from sequence or structural similarity with SGD_LOCUS:FMP37; SGD:S000003048	integral to membrane ; GO:0016021 | inferred from sequence model <newline> integral to mitochondrial inner membrane ; GO:0031305 | inferred from sequence or structural similarity with SGD_LOCUS:MPC2; SGD:S000001205	pyruvate transmembrane transporter activity ; GO:0050833 | inferred from sequence or structural similarity with SGD_LOCUS:MPC2; SGD:S000001205	-0.23	0.18	-0.27	0.14	0.31	0.44	0.25	0.39
FBpp0071211	CG1885-PA	FBgn0030066	CG1885	277	31 kDa	5.42	2	7	tetrapyrrole biosynthetic process ; GO:0033014 | inferred from electronic annotation with InterPro:IPR003754	-	uroporphyrinogen-III synthase activity ; GO:0004852 | inferred from sequence or structural similarity with UniProtKB:P10746	-0.4	-0.33	-0.15	-0.08	0.13	0.12	0.38	0.37
FBpp0087882	CG30373-PA	FBgn0050373	CG30373	158	18 kDa	5.31	2	9	-	-	-	-0.01	-0.03	-0.08	-0.09	0.48	0.31	0.39	0.23
FBpp0292244-R	-	-	-	-	-	-	2	3	-	-	-	0.13	0.12	-0.15	-0.16	-0.01	-0.02	-0.31	-0.32
FBpp0100181	CG34076-PA	FBgn0013681	mt:ND3	117	14 kDa	8.49	2	6	oxidation-reduction process ; GO:0055114 | inferred from electronic annotation with InterPro:IPR000440	mitochondrion ; GO:0005739 | non-traceable author statement <newline> mitochondrial respiratory chain complex I ; GO:0005747 | non-traceable author statement	NADH dehydrogenase (ubiquinone) activity ; GO:0008137 | non-traceable author statement <newline> NADH dehydrogenase (ubiquinone) activity ; GO:0008137 | inferred from electronic annotation with InterPro:IPR000440	0.38	0.38	0.23	0.22	-0.86	-1.07	-1.04	-1.25
FBpp0081192	CG1330-PA	FBgn0004779	Ccp84Ae	208	21 kDa	7.75	5	7	-	-	structural constituent of chitin-based larval cuticle ; GO:0008010 | inferred from sequence or structural similarity with UniProtKB:P80682 <newline> structural constituent of chitin-based cuticle ; GO:0005214 | inferred from sequence or structural similarity with Pfam:PF00379 inferred from sequence or structural similarity with InterPro:IPR000618	-1.04	-0.63	-0.6	-0.19	-0.1	-0.1	0.32	0.32
FBpp0072637	CG7955-PA	FBgn0035244	ABCB7	743	80 kDa	9.94	5	7	heme transport ; GO:0015886 | inferred from sequence or structural similarity with UniProtKB:O75027 <newline> iron-sulfur cluster assembly ; GO:0016226 | inferred from sequence or structural similarity with UniProtKB:O75027 <newline> transmembrane transport ; GO:0055085 | inferred from electronic annotation with InterPro:IPR001140, InterPro:IPR011527	ATP-binding cassette (ABC) transporter complex ; GO:0043190 | inferred from sequence or structural similarity with EMBL:U43892 <newline> mitochondrial inner membrane ; GO:0005743 | inferred from sequence or structural similarity with UniProtKB:O75027 <newline> integral to membrane ; GO:0016021 | inferred from electronic annotation with InterPro:IPR001140, InterPro:IPR011527	ATPase activity, coupled to transmembrane movement of substances ; GO:0042626 | inferred from sequence or structural similarity with EMBL:U43892 <newline> transporter activity ; GO:0005215 | inferred from sequence or structural similarity with EMBL:U43892 <newline> ATPase activity, coupled to transmembrane movement of substances ; GO:0042626 | inferred from sequence or structural similarity with …	-0.34	-0.35	-0.3	-0.31	-0.05	0.08	0	0.13
FBpp0079874	CG12264-PA	FBgn0032393	CG12264	462	51 kDa	8.35	5	8	iron-sulfur cluster assembly ; GO:0016226 | inferred from sequence or structural similarity with UniProtKB:Q9Y697 <newline> iron-sulfur cluster assembly ; GO:0016226 | non-traceable author statement <newline> alanine biosynthetic process ; GO:0006523 | inferred from sequence or structural similarity with UniProtKB:Q9Y697 <newline> cysteine metabolic process ; GO:0006534 | inferred from electronic…	mitochondrion ; GO:0005739 | non-traceable author statement <newline> cytoplasm ; GO:0005737 | inferred from sequence or structural similarity with UniProtKB:Q9Y697 <newline> mitochondrion ; GO:0005739 | inferred from sequence or structural similarity with UniProtKB:Q9Y697 <newline> microtubule associated complex ; GO:0005875 | inferred from direct assay	cystathionine gamma-lyase activity ; GO:0004123 | inferred from sequence or structural similarity with UniProtKB:Q9Y697 <newline> cystathionine gamma-lyase activity ; GO:0004123 | non-traceable author statement <newline> pyridoxal phosphate binding ; GO:0030170 | inferred from electronic annotation with InterPro:IPR010240, InterPro:IPR015421, InterPro:IPR015422 <newline> cysteine desulfurase acti…	0.3	-0.01	0.44	0.12	0.3	0.4	0.41	0.51
FBpp0087838	CG8696-PA	FBgn0002570	Mal-A1	577	66 kDa	4.52	4	7	glucose metabolic process ; GO:0006006 | non-traceable author statement <newline> carbohydrate metabolic process ; GO:0005975 | inferred from electronic annotation with InterPro:IPR006047, InterPro:IPR006589, InterPro:IPR013780, InterPro:IPR013781	-	alpha-glucosidase activity ; GO:0004558 | non-traceable author statement <newline> cation binding ; GO:0043169 | inferred from electronic annotation with InterPro:IPR006047, InterPro:IPR006589, InterPro:IPR013780, InterPro:IPR013781 <newline> catalytic activity ; GO:0003824 | inferred from electronic annotation with InterPro:IPR006047, InterPro:IPR006589, InterPro:IPR013780, InterPro:IPR013781	-0.47	-0.02	-0.9	-0.44	-0.43	-0.28	-0.86	-0.7
FBpp0078385	CG31548-PA	FBgn0051548	CG31548	256	27 kDa	8.95	4	5	metabolic process ; GO:0008152 | inferred from electronic annotation with InterPro:IPR002198	-	oxidoreductase activity ; GO:0016491 | inferred from sequence or structural similarity with EMBL:AY064123.1; protein_id:AAL85624 <newline> nucleotide binding ; GO:0000166 | inferred from electronic annotation with InterPro:IPR016040	-0.18	-0.11	-0.12	-0.05	0.06	0.11	0.1	0.15
FBpp0085732	CG9325-PA	FBgn0263391	CG9325	1156	128 kDa	-	4	5	axon guidance ; GO:0007411 | inferred from mutant phenotype <newline> photoreceptor cell axon guidance ; GO:0072499 | inferred from genetic interaction with gogo inferred from mutant phenotype inferred from physical interaction with gogo <newline> female germline ring canal formation, actin assembly ; GO:0008302 | inferred from mutant phenotype <newline> fusome organization ; GO:0045478 | traceab…	lipid particle ; GO:0005811 | inferred from direct assay <newline> fusome ; GO:0045169 | inferred from direct assay <newline> spectrosome ; GO:0045170 | inferred from direct assay <newline> fusome ; GO:0045169 | traceable author statement <newline> germline ring canal ; GO:0045172 | traceable author statement <newline> female germline ring canal inner rim ; GO:0035183 | traceable author statement…	actin binding ; GO:0003779 | inferred from sequence or structural similarity with EMBL:Z49082; protein_id:CAA88907 <newline> metal ion binding ; GO:0046872 | inferred from electronic annotation with InterPro:IPR001303	-0.08	-0.1	0.16	0.14	-0.04	0.28	0.22	0.54
FBpp0073796	CG9512-PA	FBgn0030593	CG9512	623	69 kDa	6.71	4	7	oxidation-reduction process ; GO:0055114 | inferred from electronic annotation with InterPro:IPR000172, InterPro:IPR007867, InterPro:IPR012132 <newline> alcohol metabolic process ; GO:0006066 | inferred from electronic annotation with InterPro:IPR012132	-	choline dehydrogenase activity ; GO:0008812 | inferred from sequence or structural similarity with EMBL:Z66494; protein_id:CAA91263 <newline> flavin adenine dinucleotide binding ; GO:0050660 | inferred from electronic annotation with InterPro:IPR000172, InterPro:IPR012132	-0.42	-0.58	-0.47	-0.63	0.25	0.34	0.18	0.27
FBpp0085172	CG11337-PB	FBgn0039846	CG11337	771	85 kDa	7.73	4	8	mRNA catabolic process ; GO:0006402 | inferred from electronic annotation with InterPro:IPR012162 <newline> RNA processing ; GO:0006396 | inferred from electronic annotation with InterPro:IPR015847, InterPro:IPR015848	-	polyribonucleotide nucleotidyltransferase activity ; GO:0004654 | inferred from sequence or structural similarity with SUBTILIST:BG11491 <newline> 3'-5'-exoribonuclease activity ; GO:0000175 | inferred from electronic annotation with InterPro:IPR015848 <newline> RNA binding ; GO:0003723 | inferred from electronic annotation with InterPro:IPR003029, InterPro:IPR004087, InterPro:IPR004088, InterPro…	-0.17	-0.16	-0.05	-0.03	0.52	0.41	0.59	0.48
FBpp0078759	CG7277-PA	FBgn0031713	CG7277	477	52 kDa	7.35	4	6	oxidation-reduction process ; GO:0055114 | inferred from electronic annotation with InterPro:IPR000689, InterPro:IPR010971, InterPro:IPR018168 <newline> ubiquinone biosynthetic process ; GO:0006744 | inferred from electronic annotation with InterPro:IPR010971	-	oxidoreductase activity, acting on paired donors, with incorporation or reduction of molecular oxygen, NADH or NADPH as one donor, and incorporation of one atom of oxygen ; GO:0016709 | inferred from electronic annotation with InterPro:IPR010971, InterPro:IPR018168 <newline> flavin adenine dinucleotide binding ; GO:0050660 | inferred from electronic annotation with InterPro:IPR010971	-0.68	-0.61	-0.13	-0.06	-0.29	-0.2	0.32	0.42
FBpp0086204	CG6702-PA	FBgn0004580	Cbp53E	310	36 kDa	4.32	4	8	cellular calcium ion homeostasis ; GO:0006874 | inferred from sequence or structural similarity with UniProtKB:P12658	-	calcium ion binding ; GO:0005509 | inferred from sequence or structural similarity with UniProtKB:P12658 <newline> calcium ion binding ; GO:0005509 | traceable author statement <newline> calcium ion binding ; GO:0005509 | non-traceable author statement	0.02	0.14	0.33	0.45	0.13	0.23	0.41	0.51
FBpp0071212	CG10701-PD	FBgn0011661	Moe	575	68 kDa	5.78	4	6	establishment or maintenance of epithelial cell apical/basal polarity ; GO:0045197 | inferred from mutant phenotype <newline> establishment or maintenance of polarity of larval imaginal disc epithelium ; GO:0016336 | inferred from mutant phenotype <newline> actin cytoskeleton organization ; GO:0030036 | inferred from mutant phenotype <newline> anterior/posterior pattern specification ; GO:0009952…	plasma membrane ; GO:0005886 | inferred from direct assay <newline> fusome ; GO:0045169 | NOT inferred from direct assay <newline> subapical complex ; GO:0035003 | traceable author statement <newline> cytoplasm ; GO:0005737 | non-traceable author statement <newline> plasma membrane ; GO:0005886 | non-traceable author statement <newline> adherens junction ; GO:0005912 | non-traceable author statem…	cytoskeletal protein binding ; GO:0008092 | inferred from sequence or structural similarity <newline> actin binding ; GO:0003779 | non-traceable author statement <newline> protein binding ; GO:0005515 | inferred from physical interaction with Mer <newline> cytoskeletal protein binding ; GO:0008092 | inferred from electronic annotation with InterPro:IPR000798, InterPro:IPR008954, InterPro:IPR01117…	-0.37	-0.04	0.2	0.52	-0.27	-0.28	0.24	0.23
FBpp0088066	CG11140-PI	FBgn0010548	Aldh-III	498	56 kDa	7.14	3	4	oxidation-reduction process ; GO:0055114 | inferred from electronic annotation with InterPro:IPR012394, InterPro:IPR015590, InterPro:IPR016160, InterPro:IPR016161, InterPro:IPR016162, InterPro:IPR016163 <newline> cellular aldehyde metabolic process ; GO:0006081 | inferred from electronic annotation with InterPro:IPR012394	lipid particle ; GO:0005811 | inferred from direct assay	oxidoreductase activity, acting on the aldehyde or oxo group of donors, NAD or NADP as acceptor ; GO:0016620 | inferred from sequence or structural similarity with MGD:Aldh3a1; MGI:MGI:1353451 <newline> aldehyde dehydrogenase [NAD(P)+] activity ; GO:0004030 | inferred from electronic annotation with InterPro:IPR012394	-0.24	0.12	-0.02	0.34	0.36	0.07	0.59	0.3
FBpp0071753	CG3633-PA	FBgn0034727	mRpS29	392	44 kDa	8.67	4	8	translation ; GO:0006412 | inferred from sequence or structural similarity with UniProtKB:P51398 <newline> apoptotic process ; GO:0006915 | inferred from electronic annotation with InterPro:IPR008092	mitochondrial small ribosomal subunit ; GO:0005763 | inferred from sequence or structural similarity with UniProtKB:P51398	structural constituent of ribosome ; GO:0003735 | inferred from sequence or structural similarity with UniProtKB:P51398	-0.75	-0.53	-0.46	-0.24	-0.1	0.08	0.19	0.37
FBpp0079642	CG33303-PA	FBgn0053303	CG33303	458	52 kDa	8.31	4	6	protein glycosylation ; GO:0006486 | inferred from electronic annotation with InterPro:IPR007676	oligosaccharyltransferase complex ; GO:0008250 | inferred from sequence or structural similarity with UniProtKB:P04843 <newline> integral to membrane ; GO:0016021 | inferred from electronic annotation with InterPro:IPR007676	dolichyl-diphosphooligosaccharide-protein glycotransferase activity ; GO:0004579 | inferred from sequence or structural similarity with UniProtKB:P04843	-0.36	0.04	0.16	0.56	-0.04	-0.2	0.45	0.28
FBpp0071185	CG15347-PA	FBgn0030040	CG15347	214	23 kDa	7.84	4	6	-	-	-	-0.49	0.08	-0.09	0.48	-0.07	-0.07	0.38	0.37
FBpp0087031	CG8505-PA	FBgn0033728	Cpr49Ae	134	14 kDa	4.38	3	7	-	-	structural constituent of chitin-based cuticle ; GO:0005214 | inferred from sequence or structural similarity with UniProtKB:P21799 <newline> structural constituent of chitin-based cuticle ; GO:0005214 | inferred from sequence or structural similarity with Pfam:PF00379 inferred from sequence or structural similarity with InterPro:IPR000618	-0.24	0.04	0.15	0.43	1.08	0.91	1.44	1.27
FBpp0084948	CG2171-PA	FBgn0086355	Tpi	348	38 kDa	7.73	3	7	determination of adult lifespan ; GO:0008340 | inferred from mutant phenotype <newline> response to mechanical stimulus ; GO:0009612 | inferred from mutant phenotype <newline> neurological system process ; GO:0050877 | inferred from mutant phenotype <newline> glycolysis ; GO:0006096 | inferred from electronic annotation with InterPro:IPR022896	M band ; GO:0031430 | inferred from direct assay <newline> Z disc ; GO:0030018 | inferred from direct assay	triose-phosphate isomerase activity ; GO:0004807 | inferred from sequence or structural similarity with UniProtKB:P30741 <newline> triose-phosphate isomerase activity ; GO:0004807 | non-traceable author statement <newline> triose-phosphate isomerase activity ; GO:0004807 | inferred from mutant phenotype	0.05	0.1	0.6	0.65	0.03	0.01	0.55	0.53
FBpp0086570	CG12859-PA	FBgn0033961	CG12859	113	13 kDa	10.37	2	4	mitochondrial electron transport, NADH to ubiquinone ; GO:0006120 | inferred from sequence or structural similarity with UniProtKB:O95168	mitochondrial respiratory chain complex I ; GO:0005747 | inferred from sequence or structural similarity with UniProtKB:O95168 <newline> mitochondrion ; GO:0005739 | inferred from direct assay	NADH dehydrogenase activity ; GO:0003954 | inferred from sequence or structural similarity with UniProtKB:O95168 <newline> NADH dehydrogenase (ubiquinone) activity ; GO:0008137 | inferred from electronic annotation with InterPro:IPR009866	-0.65	-0.62	-0.21	-0.17	-2.62	-2.93	-2.16	-2.47
FBpp0289017	CG42319-PD	FBgn0259219	CG42319	251	28 kDa	4.56	3	7	-	-	-	0.54	0.08	0.75	0.29	0.3	0.09	0.46	0.25
FBpp0081074	CG1112-PA	FBgn0015575	alpha-Est7	572	65 kDa	6.44	3	7	determination of adult lifespan ; GO:0008340 | inferred from mutant phenotype <newline> lipid storage ; GO:0019915 | inferred from mutant phenotype <newline> response to organophosphorus ; GO:0046683 | inferred from mutant phenotype	lipid particle ; GO:0005811 | inferred from direct assay <newline> cytoplasm ; GO:0005737 | inferred from direct assay	carboxylesterase activity ; GO:0004091 | non-traceable author statement <newline> carboxylesterase activity ; GO:0004091 | inferred from sequence or structural similarity with EMBL:AF133341 <newline> carboxylesterase activity ; GO:0004091 | inferred from direct assay <newline> carboxylesterase activity ; GO:0004091 | inferred from direct assay inferred from mutant phenotype	-0.62	-0.65	-0.52	-0.55	-0.15	0.13	-0.04	0.24
FBpp0071050	CG1524-PB	FBgn0004403	RpS14a	151	16 kDa	11.05	3	7	translation ; GO:0006412 | inferred from sequence or structural similarity with EMBL:Y08307; protein_id:CAA69615	lipid particle ; GO:0005811 | inferred from direct assay <newline> ribosome ; GO:0005840 | non-traceable author statement <newline> cytosolic small ribosomal subunit ; GO:0022627 | inferred from sequence or structural similarity with EMBL:Y08307; protein_id:CAA69615 <newline> ribosome ; GO:0005840 | inferred from direct assay	structural constituent of ribosome ; GO:0003735 | inferred from sequence or structural similarity with EMBL:Y08307; protein_id:CAA69615 <newline> structural constituent of ribosome ; GO:0003735 | non-traceable author statement <newline> structural constituent of ribosome ; GO:0003735 | inferred from direct assay	-0.07	-0.85	0.14	-0.64	0.08	0.19	0.3	0.41
FBpp0077419	CG3127-PA	FBgn0250906	Pgk	415	44 kDa	7.5	3	7	glycolysis ; GO:0006096 | non-traceable author statement <newline> synaptic transmission ; GO:0007268 | inferred from direct assay <newline> glycolysis ; GO:0006096 | inferred from electronic annotation with InterPro:IPR001576, InterPro:IPR015824, InterPro:IPR015901, InterPro:IPR015911 <newline> muscle cell homeostasis ; GO:0046716 | inferred from genetic interaction with Dg	cytoplasm ; GO:0005737 | non-traceable author statement <newline> M band ; GO:0031430 | inferred from direct assay <newline> Z disc ; GO:0030018 | inferred from direct assay	phosphoglycerate kinase activity ; GO:0004618 | inferred from sequence or structural similarity <newline> phosphoglycerate kinase activity ; GO:0004618 | inferred from sequence or structural similarity with UniProtKB:P16617 <newline> phosphoglycerate kinase activity ; GO:0004618 | non-traceable author statement	0.26	0.05	0.36	0.14	0.01	0.08	0.09	0.17
FBpp0071359	CG2979-PA	FBgn0005391	Yp2	442	50 kDa	8.18	3	6	sex differentiation ; GO:0007548 | non-traceable author statement <newline> vitellogenesis ; GO:0007296 | non-traceable author statement <newline> sex differentiation ; GO:0007548 | traceable author statement <newline> oogenesis ; GO:0048477 | traceable author statement <newline> neurogenesis ; GO:0022008 | inferred from mutant phenotype <newline> lipid metabolic process ; GO:0006629 | inferred f…	ACF complex ; GO:0016590 | NOT inferred from direct assay <newline> lipid particle ; GO:0005811 | inferred from direct assay <newline> microtubule associated complex ; GO:0005875 | inferred from direct assay	structural molecule activity ; GO:0005198 | inferred from sequence or structural similarity with UniProtKB:P27878 <newline> catalytic activity ; GO:0003824 | inferred from electronic annotation with InterPro:IPR000734	-0.79	-0.83	-0.48	-0.51	0.06	0.31	0.39	0.64
FBpp0072097	CG4254-PA	FBgn0011726	tsr	148	17 kDa	7.24	2	5	actin filament depolymerization ; GO:0030042 | non-traceable author statement <newline> border follicle cell migration ; GO:0007298 | inferred from mutant phenotype <newline> female gonad development ; GO:0008585 | inferred from mutant phenotype <newline> actin filament organization ; GO:0007015 | inferred from mutant phenotype <newline> cytokinesis ; GO:0000910 | inferred from mutant phenotype <…	microtubule associated complex ; GO:0005875 | inferred from direct assay	actin binding ; GO:0003779 | inferred from mutant phenotype AND inferred from sequence or structural similarity with HGNC_gene:CFL1; HGNC:1874; OMIM:601442 AND inferred from sequence or structural similarity with SGD_LOCUS:COF1; SGD:S0003973 <newline> actin binding ; GO:0003779 | inferred from sequence or structural similarity <newline> actin binding ; GO:0003779 | non-traceable author statement	0.08	0.18	0.25	0.35	0.16	0	0.3	0.14
FBpp0081028	CG9249-PA	FBgn0032922	CG9249	310	34 kDa	8.84	3	8	ubiquinone metabolic process ; GO:0006743 | inferred from sequence or structural similarity with EMBL:L20427 <newline> ubiquinone biosynthetic process ; GO:0006744 | inferred from electronic annotation with InterPro:IPR010233 <newline> wound healing ; GO:0042060 | inferred from mutant phenotype	-	hexaprenyldihydroxybenzoate methyltransferase activity ; GO:0004395 | inferred from sequence or structural similarity with EMBL:L20427 <newline> 2-polyprenyl-6-methoxy-1,4-benzoquinone methyltransferase activity ; GO:0008425 | inferred from electronic annotation with InterPro:IPR010233	0.11	0.06	0.25	0.19	-0.09	-0.05	0.01	0.05
FBpp0087577	CG1648-PA	FBgn0033446	CG1648	230	24 kDa	9.66	3	7	-	lipid particle ; GO:0005811 | inferred from direct assay	-	0.29	-0.11	0.19	-0.2	0.53	0.53	0.4	0.4
FBpp0084995	CG2216-PA	FBgn0015222	Fer1HCH	205	23 kDa	5.67	3	8	cellular iron ion homeostasis ; GO:0006879 | inferred from sequence or structural similarity <newline> cellular iron ion homeostasis ; GO:0006879 | inferred from direct assay <newline> cellular iron ion homeostasis ; GO:0006879 | non-traceable author statement <newline> post-embryonic development ; GO:0009791 | inferred from mutant phenotype <newline> cell proliferation ; GO:0008283 | inferred fr…	intracellular ferritin complex ; GO:0008043 | inferred from sequence or structural similarity <newline> intracellular ferritin complex ; GO:0008043 | inferred from direct assay <newline> intracellular ferritin complex ; GO:0008043 | non-traceable author statement <newline> Golgi apparatus ; GO:0005794 | inferred from direct assay <newline> microtubule associated complex ; GO:0005875 | inferred fr…	ferrous iron binding ; GO:0008198 | inferred from sequence or structural similarity <newline> ferrous iron binding ; GO:0008198 | inferred from direct assay <newline> ferrous iron binding ; GO:0008198 | non-traceable author statement <newline> ferric iron binding ; GO:0008199 | inferred from electronic annotation with InterPro:IPR001519, InterPro:IPR008331 <newline> oxidoreductase activity ; GO:0…	-0.13	0.07	0.07	0.27	1.5	1.41	1.61	1.52
FBpp0075175	CG4729-PA	FBgn0036623	CG4729	386	44 kDa	9.5	3	7	metabolic process ; GO:0008152 | inferred from electronic annotation with InterPro:IPR002123	-	1-acylglycerol-3-phosphate O-acyltransferase activity ; GO:0003841 | inferred from sequence or structural similarity with UniProtKB:Q40119	-0.28	-0.04	-0.04	0.2	0.34	0.09	0.51	0.27
FBpp0293370	CG43079-PA	FBgn0262509	nrm	1087	122 kDa	4.94	2	4	cell adhesion ; GO:0007155 | non-traceable author statement <newline> synaptic target recognition ; GO:0008039 | inferred from mutant phenotype	plasma membrane ; GO:0005886 | inferred from direct assay AND inferred from sequence or structural similarity	molecular_function ; GO:0003674 | no biological data available	-0.4	-0.38	-0.12	-0.1	-0.04	-0.22	0.22	0.04
FBpp0075230	CG13048-PA	FBgn0036593	CG13048	206	22 kDa	7.76	2	8	-	-	-	-0.26	-0.47	-0.06	-0.27	0.14	-0.02	0.34	0.18
FBpp0088808	CG3566-PC	FBgn0029854	CG3566	89	10 kDa	6.81	2	8	-	-	electron carrier activity ; GO:0009055 | inferred from sequence or structural similarity with UniProtKB:P56395 <newline> heme binding ; GO:0020037 | inferred from electronic annotation with InterPro:IPR001199	0.13	0.24	-0.02	0.09	0.24	0.34	0.09	0.18
FBpp0100183	CG34085-PA	FBgn0262952	mt:ND4	446	51 kDa	8.69	2	5	mitochondrial electron transport, NADH to ubiquinone ; GO:0006120 | inferred from electronic annotation with InterPro:IPR000260	mitochondrion ; GO:0005739 | non-traceable author statement <newline> mitochondrial respiratory chain complex I ; GO:0005747 | non-traceable author statement	NADH dehydrogenase (ubiquinone) activity ; GO:0008137 | non-traceable author statement <newline> NADH dehydrogenase (ubiquinone) activity ; GO:0008137 | inferred from electronic annotation with InterPro:IPR000260, InterPro:IPR001750, InterPro:IPR003918	-0.83	0.02	-0.92	-0.07	-0.07	-0.03	-0.19	-0.15
FBpp0079328	CG13389-PA	FBgn0010265	RpS13	151	17 kDa	11.24	2	4	translation ; GO:0006412 | inferred from sequence or structural similarity with SGD_LOCUS:RPS13; SGD:S0002471 <newline> translation ; GO:0006412 | non-traceable author statement <newline> mitotic spindle elongation ; GO:0000022 | inferred from mutant phenotype <newline> mitotic spindle organization ; GO:0007052 | inferred from mutant phenotype	ribosome ; GO:0005840 | non-traceable author statement <newline> lipid particle ; GO:0005811 | inferred from direct assay <newline> cytosolic small ribosomal subunit ; GO:0022627 | inferred from sequence or structural similarity with SGD_LOCUS:RPS13; SGD:S0002471 <newline> cytosolic small ribosomal subunit ; GO:0022627 | non-traceable author statement <newline> ribosome ; GO:0005840 | inferred fr…	structural constituent of ribosome ; GO:0003735 | inferred from sequence or structural similarity with SGD_LOCUS:RPS13; SGD:S0002471 <newline> structural constituent of ribosome ; GO:0003735 | non-traceable author statement <newline> structural constituent of ribosome ; GO:0003735 | inferred from direct assay	-0.37	-0.31	-0.27	-0.21	0.26	0.32	0.35	0.41
FBpp0080462	CG17927-PL	FBgn0264695	Mhc	1936	221 kDa	6.01	2	6	myofibril assembly ; GO:0030239 | inferred from mutant phenotype <newline> sarcomere organization ; GO:0045214 | inferred from mutant phenotype <newline> flight ; GO:0060361 | inferred from mutant phenotype <newline> protein stabilization ; GO:0050821 | inferred from mutant phenotype <newline> myosin filament organization ; GO:0031033 | inferred from mutant phenotype <newline> striated muscle con…	muscle myosin complex ; GO:0005859 | inferred from direct assay <newline> striated muscle myosin thick filament ; GO:0005863 | inferred from direct assay <newline> myosin complex ; GO:0016459 | inferred from sequence or structural similarity <newline> muscle myosin complex ; GO:0005859 | inferred from sequence or structural similarity with UniProtKB:P79293 <newline> sarcomere ; GO:0030017 | infer…	ATP binding ; GO:0005524 | inferred from electronic annotation with InterPro:IPR001609, InterPro:IPR004009 <newline> structural constituent of muscle ; GO:0008307 | traceable author statement <newline> ATPase activity, coupled ; GO:0042623 | inferred from sequence or structural similarity <newline> microfilament motor activity ; GO:0000146 | inferred from sequence or structural similarity with Un…	No Values	No Values	No Values	No Values	No Values	No Values	No Values	No Values
FBpp0291026	CG41128-PB	FBgn0069923	CG41128	72	8 kDa	8.67	2	5	biological_process ; GO:0008150 | no biological data available	cellular_component ; GO:0005575 | no biological data available	molecular_function ; GO:0003674 | no biological data available	0.4	0.32	0.31	0.23	0.51	0.55	0.43	0.47
FBpp0081784	CG6544-PC	FBgn0020439	fau	131	14 kDa	9.81	5	7	response to anoxia ; GO:0034059 | inferred from mutant phenotype	cellular_component ; GO:0005575 | no biological data available	molecular_function ; GO:0003674 | no biological data available	-0.55	-0.75	-0.27	-0.47	0.67	0.85	0.92	1.1
FBpp0084662	CG12413-PA	FBgn0039588	CG12413	696	77 kDa	7.14	5	7	translation ; GO:0006412 | inferred from sequence or structural similarity with SGD_LOCUS:IFM1; SGD:S0005383 <newline> translational initiation ; GO:0006413 | inferred from sequence or structural similarity with UniProtKB:P46199	mitochondrion ; GO:0005739 | inferred from sequence or structural similarity with SGD_LOCUS:IFM1; SGD:S0005383 <newline> mitochondrion ; GO:0005739 | inferred from sequence or structural similarity with UniProtKB:P46199	translation initiation factor activity ; GO:0003743 | inferred from sequence or structural similarity with SGD_LOCUS:IFM1; SGD:S0005383 <newline> translation initiation factor activity ; GO:0003743 | inferred from sequence or structural similarity with UniProtKB:P46199 <newline> GTP binding ; GO:0005525 | inferred from electronic annotation with InterPro:IPR000795, InterPro:IPR004161, InterPro:IP…	0.21	0.25	0.12	0.17	0.41	0.28	0.35	0.22
FBpp0085233	CG2050-PA	FBgn0002780	mod	542	60 kDa	5.07	5	6	spermatid development ; GO:0007286 | inferred from mutant phenotype <newline> cell proliferation ; GO:0008283 | inferred from mutant phenotype	nucleus ; GO:0005634 | inferred from direct assay <newline> cytoplasm ; GO:0005737 | inferred from direct assay <newline> nucleolus ; GO:0005730 | inferred from direct assay <newline> protein complex ; GO:0043234 | inferred from physical interaction with nej	DNA binding ; GO:0003677 | inferred from direct assay <newline> DNA binding ; GO:0003677 | non-traceable author statement <newline> mRNA binding ; GO:0003729 | non-traceable author statement <newline> mRNA binding ; GO:0003729 | inferred from sequence or structural similarity <newline> sequence-specific DNA binding ; GO:0043565 | inferred from direct assay <newline> protein binding ; GO:0005515 |…	-0.22	0.11	0.04	0.37	0.24	0.14	0.51	0.41
FBpp0087548	CG30000-PA	FBgn0050000	CG30000	228	27 kDa	9.39	4	4	glutathione metabolic process ; GO:0006749 | inferred from direct assay	-	glutathione transferase activity ; GO:0004364 | inferred from direct assay	-0.28	-0.12	-0.07	0.09	0.02	0.14	0.2	0.33
FBpp0071279	CG9022-PA	FBgn0014868	Ost48	449	50 kDa	5.31	4	5	protein N-linked glycosylation ; GO:0006487 | non-traceable author statement <newline> Golgi organization ; GO:0007030 | inferred from mutant phenotype <newline> lipid particle organization ; GO:0034389 | inferred from mutant phenotype <newline> neurogenesis ; GO:0022008 | inferred from mutant phenotype <newline> protein N-linked glycosylation via asparagine ; GO:0018279 | inferred from electroni…	lipid particle ; GO:0005811 | inferred from direct assay <newline> endoplasmic reticulum membrane ; GO:0005789 | inferred from electronic annotation with InterPro:IPR005013	dolichyl-diphosphooligosaccharide-protein glycotransferase activity ; GO:0004579 | inferred from sequence or structural similarity with NCBI_gi:627424	-0.53	-0.54	0.18	0.17	-0.42	-0.53	0.33	0.23
FBpp0074558	CG12532-PA	FBgn0010380	Bap	921	101 kDa	4.73	3	5	neurotransmitter secretion ; GO:0007269 | non-traceable author statement <newline> synaptic vesicle coating ; GO:0016183 | traceable author statement <newline> vesicle coating ; GO:0006901 | traceable author statement <newline> intracellular protein transport ; GO:0006886 | inferred from electronic annotation with InterPro:IPR002553, InterPro:IPR008152, InterPro:IPR009028, InterPro:IPR013037, Int…	AP-1 adaptor complex ; GO:0030121 | non-traceable author statement <newline> AP-1 adaptor complex ; GO:0030121 | inferred from sequence or structural similarity with HGNC_gene:AP1B1; HGNC:554; OMIM:600157 <newline> coated vesicle ; GO:0030135 | traceable author statement <newline> synaptic vesicle ; GO:0008021 | traceable author statement <newline> AP-type membrane coat adaptor complex ; GO:00301…	protein transporter activity ; GO:0008565 | inferred from electronic annotation with InterPro:IPR016342	0.3	0.37	0.37	0.44	0.38	0.35	0.42	0.39
FBpp0077142	CG15442-PA	FBgn0261606	RpL27A	149	17 kDa	11.39	4	6	translation ; GO:0006412 | inferred from sequence or structural similarity with UniProtKB:P18445 <newline> translation ; GO:0006412 | non-traceable author statement <newline> mitotic spindle elongation ; GO:0000022 | inferred from mutant phenotype <newline> mitotic spindle organization ; GO:0007052 | inferred from mutant phenotype <newline> centrosome duplication ; GO:0051298 | inferred from muta…	ribosome ; GO:0005840 | non-traceable author statement <newline> cytosolic large ribosomal subunit ; GO:0022625 | inferred from sequence or structural similarity with UniProtKB:P18445 <newline> cytosolic large ribosomal subunit ; GO:0022625 | non-traceable author statement <newline> ribosome ; GO:0005840 | inferred from direct assay	structural constituent of ribosome ; GO:0003735 | inferred from direct assay <newline> structural constituent of ribosome ; GO:0003735 | inferred from sequence or structural similarity with UniProtKB:P18445 <newline> structural constituent of ribosome ; GO:0003735 | non-traceable author statement	-0.34	-0.36	0.01	-0.01	0.36	0.45	0.69	0.79
FBpp0077503	CG7263-PA	FBgn0031392	AIF	674	74 kDa	5.51	4	7	mitochondrion organization ; GO:0007005 | inferred from mutant phenotype <newline> regulation of programmed cell death ; GO:0043067 | inferred from mutant phenotype <newline> apoptotic DNA fragmentation ; GO:0006309 | inferred from sequence or structural similarity <newline> induction of apoptosis ; GO:0006917 | inferred from sequence or structural similarity <newline> apoptotic DNA fragmentation…	mitochondrion ; GO:0005739 | inferred from direct assay <newline> mitochondrial intermembrane space ; GO:0005758 | inferred from sequence or structural similarity with UniProtKB:O95831 <newline> nucleus ; GO:0005634 | inferred from sequence or structural similarity with UniProtKB:O95831	flavin adenine dinucleotide binding ; GO:0050660 | inferred from electronic annotation with InterPro:IPR001327, InterPro:IPR004099, InterPro:IPR016156 <newline> oxidoreductase activity ; GO:0016491 | inferred from electronic annotation with InterPro:IPR001327, InterPro:IPR004099, InterPro:IPR016156, InterPro:IPR023753	-0.41	-0.43	0.08	0.06	-0.33	-0.18	0.21	0.36
FBpp0073920	CG10545-PB	FBgn0001105	Gbeta13F	340	37 kDa	6.41	3	6	actin filament organization ; GO:0007015 | inferred from mutant phenotype <newline> G-protein coupled receptor signaling pathway ; GO:0007186 | inferred from sequence or structural similarity with UniProtKB:O45040 <newline> G-protein coupled receptor signaling pathway ; GO:0007186 | non-traceable author statement <newline> apical protein localization ; GO:0045176 | traceable author statement <new…	heterotrimeric G-protein complex ; GO:0005834 | inferred from sequence or structural similarity with UniProtKB:O45040 <newline> heterotrimeric G-protein complex ; GO:0005834 | non-traceable author statement <newline> microtubule associated complex ; GO:0005875 | inferred from direct assay <newline> plasma membrane ; GO:0005886 | inferred from direct assay	GTPase activity ; GO:0003924 | inferred from sequence or structural similarity with UniProtKB:O45040 <newline> GTPase activity ; GO:0003924 | non-traceable author statement	-0.13	0.18	0.27	0.58	-0.04	-0.01	0.35	0.38
FBpp0074792	CG6812-PA	FBgn0036843	CG6812	327	36 kDa	9.45	3	6	cation transport ; GO:0006812 | inferred from electronic annotation with InterPro:IPR004686 <newline> transmembrane transport ; GO:0055085 | inferred from electronic annotation with InterPro:IPR004686 <newline> DNA repair ; GO:0006281 | inferred from electronic annotation with InterPro:IPR003583	membrane ; GO:0016020 | inferred from electronic annotation with InterPro:IPR004686	cation transmembrane transporter activity ; GO:0008324 | inferred from electronic annotation with InterPro:IPR004686 <newline> DNA binding ; GO:0003677 | inferred from electronic annotation with InterPro:IPR003583	-0.31	-0.21	-0.28	-0.19	0.21	0	0.33	0.11
FBpp0081133	CG1019-PA	FBgn0014863	Mlp84B	495	54 kDa	8.32	3	5	cell differentiation ; GO:0030154 | non-traceable author statement <newline> skeletal muscle tissue development ; GO:0007519 | non-traceable author statement <newline> sarcomere organization ; GO:0045214 | inferred from genetic interaction with sls <newline> muscle tissue development ; GO:0060537 | inferred from expression pattern <newline> regulation of establishment of planar polarity ; GO:0090…	nucleus ; GO:0005634 | inferred from sequence or structural similarity with MGD:Lmo4; MGI:MGI:109360 <newline> cytoplasm ; GO:0005737 | non-traceable author statement <newline> nucleus ; GO:0005634 | non-traceable author statement <newline> Z disc ; GO:0030018 | inferred from direct assay <newline> nucleus ; GO:0005634 | inferred from direct assay <newline> actin cytoskeleton ; GO:0015629 | coloc…	structural constituent of muscle ; GO:0008307 | inferred from mutant phenotype inferred from genetic interaction with sls <newline> zinc ion binding ; GO:0008270 | inferred from electronic annotation with InterPro:IPR001781	-0.62	-0.99	-0.1	-0.47	0.26	-0.03	0.73	0.44
FBpp0070395	CG2918-PA	FBgn0023529	CG2918	923	103 kDa	4.76	3	5	protein folding ; GO:0006457 | inferred from sequence or structural similarity with SGD_LOCUS:SSA3; SGD:S0000171	lipid particle ; GO:0005811 | inferred from direct assay <newline> extracellular space ; GO:0005615 | inferred from direct assay	molecular_function ; GO:0003674 | no biological data available	-0.57	-0.51	-0.03	0.02	-0.29	-0.22	0.23	0.3
FBpp0070620	CG3626-PA	FBgn0029706	CG3626	939	106 kDa	6.8	3	6	oxidation-reduction process ; GO:0055114 | inferred from electronic annotation with InterPro:IPR006076 <newline> glycine catabolic process ; GO:0006546 | inferred from electronic annotation with InterPro:IPR006222	mitochondrial pyruvate dehydrogenase (lipoamide) phosphatase complex ; GO:0019910 | inferred from sequence or structural similarity with EMBL:AF026954	[pyruvate dehydrogenase (lipoamide)] phosphatase regulator activity ; GO:0019909 | inferred from sequence or structural similarity with EMBL:AF026954 <newline> aminomethyltransferase activity ; GO:0004047 | inferred from electronic annotation with InterPro:IPR006222 <newline> oxidoreductase activity ; GO:0016491 | inferred from electronic annotation with InterPro:IPR006076	-0.24	-0.25	0.17	0.16	-0.54	-0.46	-0.15	-0.07
FBpp0086468	CG8186-PA	FBgn0022097	Vha36-1	246	28 kDa	10.2	3	3	proton transport ; GO:0015992 | inferred from sequence or structural similarity	vacuolar proton-transporting V-type ATPase, V1 domain ; GO:0000221 | inferred from sequence or structural similarity with SGD_LOCUS:VMA8; SGD:S0000777 <newline> vacuolar proton-transporting V-type ATPase, V1 domain ; GO:0000221 | inferred from sequence or structural similarity <newline> vacuolar proton-transporting V-type ATPase, V1 domain ; GO:0000221 | non-traceable author statement <newline> p…	ATPase activity, coupled to transmembrane movement of substances ; GO:0042626 | inferred from electronic annotation with InterPro:IPR002699	-0.32	-0.02	0.01	0.31	0.03	0.11	0.37	0.45
FBpp0074648	CG15881-PB	FBgn0036909	CG15881	119	14 kDa	8.05	3	7	-	-	-	-0.33	-0.37	0.04	0	-0.3	-0.17	0.02	0.16
FBpp0075170	CG4609-PA	FBgn0014163	fax	418	47 kDa	4.91	3	7	axonogenesis ; GO:0007409 | inferred from genetic interaction with Abl <newline> axonogenesis ; GO:0007409 | traceable author statement <newline> neurogenesis ; GO:0022008 | inferred from mutant phenotype	-	-	0.05	0.27	0.44	0.66	0.25	0.31	0.58	0.63
FBpp0080654	CG17323-PA	FBgn0032713	CG17323	519	58 kDa	8.96	3	6	inter-male aggressive behavior ; GO:0002121 | inferred from mutant phenotype <newline> metabolic process ; GO:0008152 | inferred from electronic annotation with InterPro:IPR002213	-	glucuronosyltransferase activity ; GO:0015020 | inferred from sequence or structural similarity with UniProtKB:O19103	-0.03	-0.14	0	-0.11	0.2	0.24	0.25	0.29
FBpp0084753	CG1721-PA	FBgn0014869	Pglym78	255	29 kDa	6.9	3	7	glycolysis ; GO:0006096 | inferred from electronic annotation with InterPro:IPR005952	M band ; GO:0031430 | inferred from direct assay <newline> Z disc ; GO:0030018 | inferred from direct assay	phosphoglycerate mutase activity ; GO:0004619 | non-traceable author statement <newline> phosphoglycerate mutase activity ; GO:0004619 | inferred from sequence or structural similarity with EMBL:AF029843	0.6	0.63	0.16	0.2	0.64	0.58	0.16	0.1
FBpp0073308	CG11752-PA	FBgn0030292	CG11752	109	11 kDa	9.95	3	7	-	-	-	0.56	0.54	0.02	0	-0.66	-0.5	-1.16	-1.01
FBpp0078699	CG6514-PA	FBgn0031692	TpnC25D	149	17 kDa	3.77	3	5	-	-	calcium ion binding ; GO:0005509 | non-traceable author statement <newline> calcium ion binding ; GO:0005509 | inferred from sequence or structural similarity with UniProtKB:P02593	-0.59	-0.23	-0.25	0.1	0.8	0.78	1.1	1.08
FBpp0088910	CG1732-PA	FBgn0039915	CG1732	636	72 kDa	7.2	3	6	neurotransmitter transport ; GO:0006836 | inferred from electronic annotation with InterPro:IPR000175	plasma membrane ; GO:0005886 | inferred from direct assay <newline> integral to membrane ; GO:0016021 | inferred from electronic annotation with InterPro:IPR000175	gamma-aminobutyric acid:sodium symporter activity ; GO:0005332 | inferred from sequence or structural similarity with MGD:Ggt1; MGI:MGI:95796 <newline> neurotransmitter:sodium symporter activity ; GO:0005328 | inferred from electronic annotation with InterPro:IPR000175	0.22	0.52	0.76	1.06	0.38	0.34	0.87	0.83
FBpp0293669-R	-	-	-	-	-	-	2	3	-	-	-	-0.35	-0.3	0.01	0.07	2.01	1.23	2.5	1.72
FBpp0079640	CG5362-PA	FBgn0262782	Mdh1	337	36 kDa	7.5	2	6	lateral inhibition ; GO:0046331 | inferred from mutant phenotype <newline> oxidation-reduction process ; GO:0055114 | inferred from electronic annotation with InterPro:IPR001236, InterPro:IPR001252, InterPro:IPR001557, InterPro:IPR010945, InterPro:IPR011274, InterPro:IPR015955, InterPro:IPR022383 <newline> cellular carbohydrate metabolic process ; GO:0044262 | inferred from electronic annotation …	cytoplasm ; GO:0005737 | traceable author statement <newline> lipid particle ; GO:0005811 | inferred from direct assay <newline> cytosol ; GO:0005829 | inferred from sequence or structural similarity with EMBL:AF093773	L-malate dehydrogenase activity ; GO:0030060 | inferred from direct assay <newline> L-malate dehydrogenase activity ; GO:0030060 | inferred from sequence or structural similarity with EMBL:AF093773 <newline> nucleotide binding ; GO:0000166 | inferred from electronic annotation with InterPro:IPR016040	-0.04	0.05	0.11	0.2	0.09	0.27	0.22	0.4
FBpp0072083	CG3195-PC	FBgn0034968	RpL12	165	18 kDa	9.64	2	5	translation ; GO:0006412 | inferred from sequence or structural similarity with UniProtKB:P23358 <newline> mitotic spindle elongation ; GO:0000022 | inferred from mutant phenotype	cytosolic large ribosomal subunit ; GO:0022625 | inferred from sequence or structural similarity with UniProtKB:P23358 <newline> lipid particle ; GO:0005811 | inferred from direct assay <newline> ribosome ; GO:0005840 | inferred from direct assay	structural constituent of ribosome ; GO:0003735 | inferred from sequence or structural similarity with UniProtKB:P23358 <newline> structural constituent of ribosome ; GO:0003735 | inferred from direct assay	-0.22	0.12	-0.22	0.12	0.61	0.51	0.63	0.52
FBpp0071593	CG9878-PA	FBgn0027360	Tim10	92	11 kDa	6.5	3	6	protein transport ; GO:0015031 | non-traceable author statement <newline> protein targeting to mitochondrion ; GO:0006626 | inferred from sequence or structural similarity with UniProtKB:Q9Y5J8	mitochondrial inner membrane presequence translocase complex ; GO:0005744 | non-traceable author statement <newline> mitochondrial inner membrane presequence translocase complex ; GO:0005744 | inferred from sequence or structural similarity with UniProtKB:Q9Y5J8	P-P-bond-hydrolysis-driven protein transmembrane transporter activity ; GO:0015450 | non-traceable author statement <newline> P-P-bond-hydrolysis-driven protein transmembrane transporter activity ; GO:0015450 | inferred from sequence or structural similarity with UniProtKB:Q9Y5J8	-0.42	-0.14	-0.46	-0.18	0.25	0.35	0.18	0.29
FBpp0075038	CG7842-PA	FBgn0036691	beg	379	42 kDa	9.57	2	6	fatty acid biosynthetic process ; GO:0006633 | inferred from sequence or structural similarity with UniProtKB:Q8IVS2	mitochondrion ; GO:0005739 | inferred from sequence or structural similarity <newline> mitochondrion ; GO:0005739 | inferred from sequence or structural similarity with UniProtKB:Q8IVS2	[acyl-carrier-protein] S-malonyltransferase activity ; GO:0004314 | inferred from sequence or structural similarity <newline> [acyl-carrier-protein] S-malonyltransferase activity ; GO:0004314 | inferred from sequence or structural similarity with UniProtKB:Q8IVS2	-0.87	-0.63	-0.53	-0.3	-0.16	0.1	0.21	0.47
FBpp0087979	CG2140-PB	FBgn0264294	Cyt-b5	134	15 kDa	4.71	2	7	instar larval development ; GO:0002168 | inferred from mutant phenotype <newline> regulation of cell cycle ; GO:0051726 | inferred from mutant phenotype <newline> regulation of hemocyte proliferation ; GO:0035206 | inferred from mutant phenotype <newline> regulation of hemocyte differentiation ; GO:0045610 | inferred from mutant phenotype	lipid particle ; GO:0005811 | inferred from direct assay <newline> membrane ; GO:0016020 | non-traceable author statement <newline> intracellular membrane-bounded organelle ; GO:0043231 | inferred from sequence or structural similarity with UniProtKB:P49096 <newline> intracellular membrane-bounded organelle ; GO:0043231 | non-traceable author statement	heme binding ; GO:0020037 | inferred from electronic annotation with InterPro:IPR001199, InterPro:IPR018506 <newline> electron carrier activity ; GO:0009055 | inferred from sequence or structural similarity with UniProtKB:P49096 <newline> electron carrier activity ; GO:0009055 | non-traceable author statement	-0.45	-0.06	-0.39	0	0.26	0.37	0.34	0.45
FBpp0112966	CG8446-PD	FBgn0265178	CG8446	70	7 kDa	10.23	2	6	protein lipoylation ; GO:0009249 | inferred from sequence or structural similarity with UniProtKB:Q9HKT1	cellular_component ; GO:0005575 | no biological data available	lipoyltransferase activity ; GO:0017118 | inferred from sequence or structural similarity with UniProtKB:Q9HKT1	0.71	0.09	0.23	-0.39	0.44	0.34	-0.06	-0.16
FBpp0083584	CG6028-PA	FBgn0038924	CG6028	293	32 kDa	6.52	5	6	metabolic process ; GO:0008152 | inferred from electronic annotation with InterPro:IPR002529, InterPro:IPR011234	-	catalytic activity ; GO:0003824 | inferred from electronic annotation with InterPro:IPR002529, InterPro:IPR011234	-0.62	-0.26	-0.46	-0.1	0.12	0.09	0.26	0.22
FBpp0072355	CG9380-PB	FBgn0035094	CG9380	863	95 kDa	-	5	6	-	-	-	-0.21	0.61	0.09	0.92	0.06	0.1	0.35	0.38
FBpp0086872	CG4679-PA	FBgn0033816	CG4679	652	74 kDa	5.76	4	4	biological_process ; GO:0008150 | no biological data available	cellular_component ; GO:0005575 | no biological data available	molecular_function ; GO:0003674 | no biological data available	-0.65	-0.55	-0.04	0.06	-0.27	0.15	0.25	0.67
FBpp0073789	CG9009-PA	FBgn0027601	pdgy	597	66 kDa	7.29	4	4	acyl-CoA biosynthetic process ; GO:0071616 | inferred from direct assay <newline> negative regulation of insulin receptor signaling pathway ; GO:0046627 | inferred from direct assay <newline> fatty acid catabolic process ; GO:0009062 | inferred from direct assay <newline> triglyceride catabolic process ; GO:0019433 | inferred from direct assay	-	long-chain fatty acid-CoA ligase activity ; GO:0004467 | inferred from sequence or structural similarity with UniProtKB:P46450	-0.29	-0.23	-0.16	-0.1	0.43	0.31	0.54	0.42
FBpp0083604	CG7073-PA	FBgn0038947	sar1	193	22 kDa	6.95	4	5	embryonic heart tube development ; GO:0035050 | inferred from mutant phenotype <newline> larval chitin-based cuticle development ; GO:0008363 | inferred from mutant phenotype <newline> chitin-based larval cuticle pattern formation ; GO:0035293 | inferred from mutant phenotype <newline> negative regulation of dendrite morphogenesis ; GO:0050774 | inferred from mutant phenotype <newline> chitin-bas…	ER to Golgi transport vesicle ; GO:0030134 | inferred from sequence or structural similarity <newline> lipid particle ; GO:0005811 | inferred from direct assay	GTP binding ; GO:0005525 | inferred from sequence or structural similarity <newline> GTPase activity ; GO:0003924 | inferred from sequence or structural similarity <newline> GTP binding ; GO:0005525 | inferred from electronic annotation with InterPro:IPR005225, InterPro:IPR006687, InterPro:IPR006689	-0.66	-0.49	-0.89	-0.72	0.02	0.04	-0.25	-0.23
FBpp0077339	CG17221-PB	FBgn0031500	CG17221	362	39 kDa	7.65	3	4	mushroom body development ; GO:0016319 | inferred from mutant phenotype <newline> oxidation-reduction process ; GO:0055114 | inferred from electronic annotation with InterPro:IPR002085, InterPro:IPR013149, InterPro:IPR013154	-	zinc ion binding ; GO:0008270 | inferred from electronic annotation with InterPro:IPR002085, InterPro:IPR013149 <newline> oxidoreductase activity ; GO:0016491 | inferred from electronic annotation with InterPro:IPR002085, InterPro:IPR013149, InterPro:IPR013154 <newline> nucleotide binding ; GO:0000166 | inferred from electronic annotation with InterPro:IPR016040	-0.2	0.11	0.13	0.43	-0.22	-0.13	0.12	0.22
FBpp0070404	CG3299-PA	FBgn0004397	Vinc	961	106 kDa	6.66	4	4	cell adhesion ; GO:0007155 | non-traceable author statement <newline> cytoskeletal anchoring at plasma membrane ; GO:0007016 | inferred from sequence or structural similarity <newline> phagocytosis, engulfment ; GO:0006911 | inferred from mutant phenotype <newline> neuron projection morphogenesis ; GO:0048812 | inferred from mutant phenotype <newline> cell adhesion ; GO:0007155 | inferred from el…	focal adhesion ; GO:0005925 | inferred from sequence or structural similarity <newline> actin cytoskeleton ; GO:0015629 | inferred from electronic annotation with InterPro:IPR000633, InterPro:IPR006077, InterPro:IPR017997	actin binding ; GO:0003779 | inferred from sequence or structural similarity <newline> structural molecule activity ; GO:0005198 | inferred from electronic annotation with InterPro:IPR000633, InterPro:IPR006077, InterPro:IPR017997	-0.3	-0.69	0.33	-0.06	0.13	0.04	0.75	0.66
FBpp0071844	CG2852-PA	FBgn0034753	CG2852	205	22 kDa	9.37	3	3	multicellular organism reproduction ; GO:0032504 | inferred from expression pattern <newline> protein folding ; GO:0006457 | inferred from electronic annotation with InterPro:IPR002130, InterPro:IPR020892	lipid particle ; GO:0005811 | inferred from direct assay <newline> microtubule associated complex ; GO:0005875 | inferred from direct assay <newline> extracellular space ; GO:0005615 | inferred from direct assay <newline> extracellular region ; GO:0005576 | inferred from direct assay	peptidyl-prolyl cis-trans isomerase activity ; GO:0003755 | inferred from sequence or structural similarity with UniProtKB:P23284	-0.52	-0.14	-0.42	-0.04	-0.15	-0.23	-0.09	-0.17
FBpp0078415	CG2109-PA	FBgn0037330	mRpL44	321	36 kDa	8.47	4	6	neurogenesis ; GO:0022008 | inferred from mutant phenotype <newline> RNA processing ; GO:0006396 | inferred from electronic annotation with InterPro:IPR000999 <newline> mitochondrial translation ; GO:0032543 | inferred by curator from GO:0005762	mitochondrial large ribosomal subunit ; GO:0005762 | inferred from sequence or structural similarity with UniProtKB:Q9H9J2	structural constituent of ribosome ; GO:0003735 | inferred from sequence or structural similarity with UniProtKB:Q9H9J2 <newline> RNA binding ; GO:0003723 | inferred from electronic annotation with InterPro:IPR000999 <newline> ribonuclease III activity ; GO:0004525 | inferred from electronic annotation with InterPro:IPR000999	-0.61	-0.49	-0.14	-0.03	-0.08	-0.19	0.36	0.24
FBpp0083525	CG31233-PA	FBgn0051233	CG31233	952	107 kDa	4.61	4	4	proteolysis ; GO:0006508 | inferred from electronic annotation with InterPro:IPR001930	-	aminopeptidase activity ; GO:0004177 | inferred from sequence or structural similarity with UniProtKB:P91885 <newline> metallopeptidase activity ; GO:0008237 | inferred from electronic annotation with InterPro:IPR014782 <newline> zinc ion binding ; GO:0008270 | inferred from electronic annotation with InterPro:IPR014782	-1.57	-0.47	-0.64	0.46	-0.9	-1.02	0.02	-0.1
FBpp0073419	CG1803-PA	FBgn0030362	regucalcin	303	34 kDa	6.31	4	5	multicellular organism reproduction ; GO:0032504 | inferred from expression pattern	lipid particle ; GO:0005811 | inferred from direct assay <newline> extracellular space ; GO:0005615 | inferred from direct assay <newline> extracellular region ; GO:0005576 | inferred from direct assay	-	0.56	0.36	0.69	0.48	0	-0.37	0.13	-0.24
FBpp0071328	CG1780-PA	FBgn0026415	Idgf4	442	49 kDa	7.98	3	4	imaginal disc development ; GO:0007444 | inferred from direct assay <newline> chitin catabolic process ; GO:0006032 | inferred from electronic annotation with InterPro:IPR011583 <newline> carbohydrate metabolic process ; GO:0005975 | inferred from electronic annotation with InterPro:IPR001223, InterPro:IPR013781	extracellular region ; GO:0005576 | non-traceable author statement <newline> extracellular region ; GO:0005576 | inferred from direct assay	imaginal disc growth factor receptor binding ; GO:0008084 | inferred from direct assay <newline> chitinase activity ; GO:0004568 | inferred from electronic annotation with InterPro:IPR011583 <newline> cation binding ; GO:0043169 | inferred from electronic annotation with InterPro:IPR013781	-0.38	-0.51	0.34	0.22	0.06	0	0.71	0.65
FBpp0073606	CG1660-PA	FBgn0030480	Tim9a	95	11 kDa	5.88	3	5	protein transport ; GO:0015031 | inferred from sequence or structural similarity <newline> protein targeting to mitochondrion ; GO:0006626 | inferred from sequence or structural similarity with UniProtKB:Q9Y5J7	mitochondrial inner membrane presequence translocase complex ; GO:0005744 | inferred from sequence or structural similarity <newline> mitochondrial inner membrane presequence translocase complex ; GO:0005744 | inferred from sequence or structural similarity with UniProtKB:Q9Y5J7	P-P-bond-hydrolysis-driven protein transmembrane transporter activity ; GO:0015450 | inferred from sequence or structural similarity <newline> P-P-bond-hydrolysis-driven protein transmembrane transporter activity ; GO:0015450 | inferred from sequence or structural similarity with UniProtKB:Q9Y5J7	0.03	-0.32	0.18	-0.17	0.26	0.17	0.4	0.31
FBpp0083145	CG6042-PA	FBgn0038681	Cyp12a4	536	62 kDa	8.91	3	5	response to insecticide ; GO:0017085 | inferred from mutant phenotype <newline> oxidation-reduction process ; GO:0055114 | inferred from electronic annotation with InterPro:IPR001128, InterPro:IPR002401, InterPro:IPR017972	mitochondrion ; GO:0005739 | inferred from sequence or structural similarity <newline> mitochondrion ; GO:0005739 | non-traceable author statement	electron carrier activity ; GO:0009055 | non-traceable author statement <newline> electron carrier activity ; GO:0009055 | inferred from sequence or structural similarity <newline> oxidoreductase activity, acting on paired donors, with incorporation or reduction of molecular oxygen ; GO:0016705 | inferred from electronic annotation with InterPro:IPR001128, InterPro:IPR002401, InterPro:IPR017972 <…	-0.74	-0.49	-0.81	-0.56	-0.33	0.09	-0.36	0.06
FBpp0087984	CG2093-PA	FBgn0033194	Vps13	3321	375 kDa	5.63	4	6	protein targeting to vacuole ; GO:0006623 | inferred from sequence or structural similarity with SGD_LOCUS:VPS13; SGD:S0003963	-	-	-1.06	-0.7	-0.12	0.23	-0.35	-0.67	0.52	0.2
FBpp0073243	CG2145-PA	FBgn0030251	CG2145	592	64 kDa	9.26	3	4	-	-	serine-type peptidase activity ; GO:0008236 | inferred from sequence or structural similarity with NCBI_gi:5174623 <newline> hydrolase activity, acting on ester bonds ; GO:0016788 | inferred from electronic annotation with InterPro:IPR018998	-0.36	-0.34	0.04	0.06	-0.09	0.09	0.29	0.48
FBpp0077501	CG7254-PA	FBgn0004507	GlyP	844	97 kDa	6.48	3	3	glycogen catabolic process ; GO:0005980 | inferred from mutant phenotype <newline> flight ; GO:0060361 | inferred from mutant phenotype	protein complex ; GO:0043234 | inferred from direct assay	glycogen phosphorylase activity ; GO:0008184 | inferred from mutant phenotype <newline> glycogen phosphorylase activity ; GO:0008184 | inferred from direct assay <newline> pyridoxal phosphate binding ; GO:0030170 | inferred from direct assay <newline> protein homodimerization activity ; GO:0042803 | inferred from direct assay	0.21	-0.03	0.42	0.18	0.27	0.09	0.47	0.28
FBpp0076882	CG10672-PA	FBgn0035588	CG10672	317	34 kDa	9.91	3	4	metabolic process ; GO:0008152 | inferred from electronic annotation with InterPro:IPR002198	-	oxidoreductase activity, acting on CH-OH group of donors ; GO:0016614 | inferred from sequence or structural similarity with EMBL:AF044127 <newline> nucleotide binding ; GO:0000166 | inferred from electronic annotation with InterPro:IPR016040	-0.16	-0.57	-0.15	-0.56	-0.18	-0.17	-0.19	-0.18
FBpp0289999	CG1319-PB	FBgn0035529	CG1319	152	16 kDa	4.95	3	5	-	mitochondrial matrix ; GO:0005759 | inferred from sequence or structural similarity with UniProtKB:P10109	electron carrier activity ; GO:0009055 | inferred from sequence or structural similarity with UniProtKB:P10109 <newline> 2 iron, 2 sulfur cluster binding ; GO:0051537 | inferred from electronic annotation with InterPro:IPR001055, InterPro:IPR018298	-0.1	0.4	-0.16	0.34	0.39	0.31	0.35	0.26
FBpp0072338	CG16932-PC	FBgn0035060	Eps-15	1106	120 kDa	4.74	3	5	receptor-mediated endocytosis ; GO:0006898 | non-traceable author statement <newline> vesicle-mediated transport ; GO:0016192 | inferred from mutant phenotype <newline> neurotransmitter secretion ; GO:0007269 | non-traceable author statement <newline> synaptic vesicle endocytosis ; GO:0048488 | traceable author statement <newline> synaptic vesicle endocytosis ; GO:0048488 | inferred from mutant p…	synaptic vesicle ; GO:0008021 | colocalizes_with inferred from direct assay	calcium ion binding ; GO:0005509 | inferred from electronic annotation with InterPro:IPR002048, InterPro:IPR011992	-0.1	0.02	0.47	0.59	0.03	0.16	0.6	0.73
FBpp0073396	CG1837-PA	FBgn0030329	prtp	416	47 kDa	4.93	3	6	apoptotic cell clearance ; GO:0043277 | inferred from mutant phenotype <newline> cell redox homeostasis ; GO:0045454 | inferred from electronic annotation with InterPro:IPR005746, InterPro:IPR013766, InterPro:IPR017937 <newline> glycerol ether metabolic process ; GO:0006662 | inferred from electronic annotation with InterPro:IPR005746 <newline> positive regulation of apoptotic cell clearance ; GO…	cell surface ; GO:0009986 | inferred from direct assay <newline> endoplasmic reticulum ; GO:0005783 | inferred from sequence or structural similarity <newline> endoplasmic reticulum ; GO:0005783 | inferred from direct assay	protein disulfide isomerase activity ; GO:0003756 | inferred from sequence or structural similarity with UniProtKB:P21195 <newline> electron carrier activity ; GO:0009055 | inferred from electronic annotation with InterPro:IPR005746 <newline> protein disulfide oxidoreductase activity ; GO:0015035 | inferred from electronic annotation with InterPro:IPR005746	-0.32	-0.02	0.22	0.51	0.07	0.03	0.59	0.55
FBpp0074020	CG9911-PD	FBgn0030734	CG9911	412	47 kDa	5.85	3	5	cell redox homeostasis ; GO:0045454 | inferred from electronic annotation with InterPro:IPR013766	-	protein disulfide isomerase activity ; GO:0003756 | inferred from sequence or structural similarity with UniProtKB:P08003	-0.16	-0.01	0	0.15	-0.13	0.05	-0.08	0.1
FBpp0074500	CG14206-PB	FBgn0261593	RpS10b	160	18 kDa	10.3	3	6	translation ; GO:0006412 | inferred by curator from GO:0022627	cytosolic small ribosomal subunit ; GO:0022627 | inferred from sequence or structural similarity with UniProtKB:P09900 <newline> microtubule associated complex ; GO:0005875 | inferred from direct assay <newline> ribosome ; GO:0005840 | inferred from direct assay	structural constituent of ribosome ; GO:0003735 | inferred from sequence or structural similarity with UniProtKB:P09900 <newline> structural constituent of ribosome ; GO:0003735 | inferred from direct assay	0.27	-0.43	0.44	-0.26	0.51	0.56	0.72	0.76
FBpp0080720	CG15173-PA	FBgn0032744	Ttc19	369	42 kDa	7.14	3	6	mitochondrial respiratory chain complex III biogenesis ; GO:0097033 | inferred from mutant phenotype <newline> jump response ; GO:0007630 | inferred from mutant phenotype <newline> optomotor response ; GO:0071632 | inferred from mutant phenotype	-	-	-0.06	-0.14	0.29	0.21	0.04	0.05	0.37	0.38
FBpp0081286	CG7910-PA	FBgn0037547	CG7910	530	58 kDa	8.89	3	6	-	-	fatty acid amide hydrolase activity ; GO:0017064 | inferred from sequence or structural similarity with EMBL:U82536 <newline> carbon-nitrogen ligase activity, with glutamine as amido-N-donor ; GO:0016884 | inferred from electronic annotation with InterPro:IPR000120	-0.92	-0.74	0.05	0.23	-0.5	-0.17	0.45	0.77
FBpp0075425	CG17166-PA	FBgn0036462	mRpL39	333	37 kDa	8.81	3	4	translation ; GO:0006412 | inferred from sequence or structural similarity with EMBL:AL353983 <newline> threonyl-tRNA aminoacylation ; GO:0006435 | inferred from sequence or structural similarity with NCBI_gi:4507367 <newline> translation ; GO:0006412 | non-traceable author statement	mitochondrial large ribosomal subunit ; GO:0005762 | inferred from sequence or structural similarity with EMBL:AL353983 <newline> mitochondrial large ribosomal subunit ; GO:0005762 | non-traceable author statement	structural constituent of ribosome ; GO:0003735 | inferred from sequence or structural similarity with EMBL:AL353983 <newline> threonine-tRNA ligase activity ; GO:0004829 | inferred from sequence or structural similarity with NCBI_gi:4507367 <newline> structural constituent of ribosome ; GO:0003735 | non-traceable author statement <newline> threonine-tRNA ligase activity ; GO:0004829 | non-tracea…	-0.3	-0.31	0.02	0.01	-0.18	0.12	0.15	0.45
[truncated: 231 more rows]
