# Supplementary material for: Quantitative Evaluation of the Mitochondrial Proteomes of Drosophila melanogaster Adapted to Extreme Oxygen Conditions
Source: PLoS One. 2013 Sep 12;8(9):e74011. doi: 10.1371/journal.pone.0074011 (PMC3771901; doi:10.1371/journal.pone.0074011)
Supplement: Table S2 — List of peptides identified in the first injection. (XLSX) [file pone.0074011.s003.xlsx]

## Sheet: Sheet1
Table S2. List of peptides identified in the first injection.
Protein accession numbers	Protein molecular weight (Da)	Protein identification probability	Number of unique peptides	Number of total spectra	Percentage of total spectra	Percentage sequence coverage	Peptide sequence	Best Peptide identification probability	Best Mascot Ion score	Best Mascot Identity score
FBpp0293691-R	0	0.968	2	2	8.17e-06	0	LVNGAVLMR	0.838	25.5	33.3
FBpp0293691-R	0	0.968	2	2	8.17e-06	0	VIEAVK	0.805	24.6	33.4
FBpp0075609	11016.6	1	5	18	7.35e-05	0.476	ESDILAKLE	0.95	45.4	35.6
FBpp0075609	11016.6	1	5	18	7.35e-05	0.476	GGIVLPEK	0.95	41.8	33.7
FBpp0075609	11016.6	1	5	18	7.35e-05	0.476	VLEGTVLAVGPGTR	0.95	77.2	33.2
FBpp0075609	11016.6	1	5	18	7.35e-05	0.476	VLLPEFGGTK	0.95	41.3	34.4
FBpp0075609	11016.6	1	5	18	7.35e-05	0.476	VNLEGDQK	0.946	34.9	36.8
FBpp0085736,FBpp0085737,FBpp0085738	72343.6	1	21	161	0.000657	0.425	AAFGLVAEGFR	0.95	67.7	35.5
FBpp0085736,FBpp0085737,FBpp0085738	72343.6	1	21	161	0.000657	0.425	AFGGQSLK	0.95	45.1	36.2
FBpp0085736,FBpp0085737,FBpp0085738	72343.6	1	21	161	0.000657	0.425	AVIELENYGMPFSR	0.95	77.6	35.4
FBpp0085736,FBpp0085737,FBpp0085738	72343.6	1	21	161	0.000657	0.425	DGPILQDGVNK	0.95	65.1	35.6
FBpp0085736,FBpp0085737,FBpp0085738	72343.6	1	21	161	0.000657	0.425	DHVYLQLHHLPPK	0.95	62	34.3
FBpp0085736,FBpp0085737,FBpp0085738	72343.6	1	21	161	0.000657	0.425	EDEYDFSKPLDGQQK	0.95	33.9	34.4
FBpp0085736,FBpp0085737,FBpp0085738	72343.6	1	21	161	0.000657	0.425	ENAGEASVANLDK	0.95	97.6	35.6
FBpp0085736,FBpp0085737,FBpp0085738	72343.6	1	21	161	0.000657	0.425	EPIPVLPTVHYNMGGVPTNYR	0.95	86.8	34
FBpp0085736,FBpp0085737,FBpp0085738	72343.6	1	21	161	0.000657	0.425	GQVITIDK	0.95	39.9	35.4
FBpp0085736,FBpp0085737,FBpp0085738	72343.6	1	21	161	0.000657	0.425	GQVITIDKDGK	0.95	34.4	34
FBpp0085736,FBpp0085737,FBpp0085738	72343.6	1	21	161	0.000657	0.425	GSDWLGDQDAIHYMTR	0.95	92	32.8
FBpp0085736,FBpp0085737,FBpp0085738	72343.6	1	21	161	0.000657	0.425	GVLALNLEDGTLHR	0.95	89.7	36
FBpp0085736,FBpp0085737,FBpp0085738	72343.6	1	21	161	0.000657	0.425	LGANSLLDLVVFGR	0.95	97	32.6
FBpp0085736,FBpp0085737,FBpp0085738	72343.6	1	21	161	0.000657	0.425	NTVIATGGYGR	0.95	57.5	36.4
FBpp0085736,FBpp0085737,FBpp0085738	72343.6	1	21	161	0.000657	0.425	NVIDTTLDNEVSTVPPAIR	0.95	96.5	33.1
FBpp0085736,FBpp0085737,FBpp0085738	72343.6	1	21	161	0.000657	0.425	QGLPSQDLEFVQFHPTGIYGAGCLITEGCR	0.95	87.6	32.8
FBpp0085736,FBpp0085737,FBpp0085738	72343.6	1	21	161	0.000657	0.425	QYPVVDHAYDAIVVGAGGAGLR	0.95	95.4	34.9
FBpp0085736,FBpp0085737,FBpp0085738	72343.6	1	21	161	0.000657	0.425	SMTIEIMEGR	0.95	63.2	36.5
FBpp0085736,FBpp0085737,FBpp0085738	72343.6	1	21	161	0.000657	0.425	TIAELNKPGAPAPTLK	0.95	54.2	28.8
FBpp0085736,FBpp0085737,FBpp0085738	72343.6	1	21	161	0.000657	0.425	TMQHHAAVFR	0.95	41.5	33.9
FBpp0085736,FBpp0085737,FBpp0085738	72343.6	1	21	161	0.000657	0.425	VREDEYDFSKPLDGQQK	0.95	50.2	33.3
FBpp0087577,FBpp0087578	23852.7	1	3	5	2.04e-05	0.152	EAAALATAEAQK	0.95	79.3	35.5
FBpp0087577,FBpp0087578	23852.7	1	3	5	2.04e-05	0.152	GEAEQLAASTAK	0.95	64	35.4
FBpp0087577,FBpp0087578	23852.7	1	3	5	2.04e-05	0.152	QAEGAIDGALK	0.833	28.3	36.2
FBpp0085720,FBpp0085721	50147.4	1	8	19	7.76e-05	0.221	ALTVPELTQQMFDAK	0.95	65.3	34.2
FBpp0085720,FBpp0085721	50147.4	1	8	19	7.76e-05	0.221	AVLVDLEPGTMDSVR	0.95	83.1	35.4
FBpp0085720,FBpp0085721	50147.4	1	8	19	7.76e-05	0.221	FPGQLNADLR	0.848	29.3	36.7
FBpp0085720,FBpp0085721	50147.4	1	8	19	7.76e-05	0.221	ISEQFTAMFR	0.95	44.4	36.1
FBpp0085720,FBpp0085721	50147.4	1	8	19	7.76e-05	0.221	LHFFMPGFAPLTSR	0.95	39.5	35.5
FBpp0085720,FBpp0085721	50147.4	1	8	19	7.76e-05	0.221	MSATFIGNSTAIQELFK	0.95	29.4	35.2
FBpp0085720,FBpp0085721	50147.4	1	8	19	7.76e-05	0.221	NMMAACDPR	0.95	44.7	30.1
FBpp0085720,FBpp0085721	50147.4	1	8	19	7.76e-05	0.221	YLTVAAIFR	0.95	41.7	41.6
FBpp0073131,FBpp0073132,FBpp0073133	57821.1	1	7	11	4.49e-05	0.169	ALPLQQLIEDCATTLK	0.95	78.8	33.4
FBpp0073131,FBpp0073132,FBpp0073133	57821.1	1	7	11	4.49e-05	0.169	GTEGFEQQQDR	0.95	35.9	36
FBpp0073131,FBpp0073132,FBpp0073133	57821.1	1	7	11	4.49e-05	0.169	GTLMVGYQPDDR	0.95	70.9	36.1
FBpp0073131,FBpp0073132,FBpp0073133	57821.1	1	7	11	4.49e-05	0.169	LLDLDVPDR	0.95	45.1	36.2
FBpp0073131,FBpp0073132,FBpp0073133	57821.1	1	7	11	4.49e-05	0.169	LMELVQYQLK	0.95	49.5	34.4
FBpp0073131,FBpp0073132,FBpp0073133	57821.1	1	7	11	4.49e-05	0.169	LTAYDLMPTTVTAGPETR	0.95	97.7	34.6
FBpp0073131,FBpp0073132,FBpp0073133	57821.1	1	7	11	4.49e-05	0.169	VIDVLLDFVK	0.95	59.7	32.5
FBpp0077419	43862.9	1	3	4	1.63e-05	0.0675	AAGLLLNK	0.93	30.3	33.6
FBpp0077419	43862.9	1	3	4	1.63e-05	0.0675	IVAALDSIK	0.95	36.1	33.6
FBpp0077419	43862.9	1	3	4	1.63e-05	0.0675	TLPGVAALTSA	0.95	37.4	36.3
FBpp0077410,FBpp0077411,FBpp0077412	53260.7	1	5	6	2.45e-05	0.108	DLVSVEGEGGQEK	0.95	61.4	40.6
FBpp0077410,FBpp0077411,FBpp0077412	53260.7	1	5	6	2.45e-05	0.108	KIEHVGEVVTEVIAER	0.95	32.5	32.6
FBpp0077410,FBpp0077411,FBpp0077412	53260.7	1	5	6	2.45e-05	0.108	KMDVGGLSDPYVK	0.908	25.6	34.5
FBpp0077410,FBpp0077411,FBpp0077412	53260.7	1	5	6	2.45e-05	0.108	LTVVILEAK	0.95	29.1	31.9
FBpp0077410,FBpp0077411,FBpp0077412	53260.7	1	5	6	2.45e-05	0.108	MDVGGLSDPYVK	0.95	47.3	35.9
FBpp0085716	119446	0.996	2	2	8.17e-06	0.0148	ATALLLMRK	0.854	28.9	36.1
FBpp0085716	119446	0.996	2	2	8.17e-06	0.0148	EMTDVLK	0.906	31.7	36.6
FBpp0271781	113689	0.998	2	2	8.17e-06	0.0263	ELYPIALPFLDIK	0.95	43.8	32.3
FBpp0271781	113689	0.998	2	2	8.17e-06	0.0263	LLDHLFDFSIDEK	0.95	36.4	35
FBpp0073119	67852.4	1	6	8	3.27e-05	0.132	ADDATMGEGPEK	0.95	58.6	35.2
FBpp0073119	67852.4	1	6	8	3.27e-05	0.132	HEHIAVVSTQVTQNLK	0.934	25.8	33.5
FBpp0073119	67852.4	1	6	8	3.27e-05	0.132	LFTHAQLSPK	0.95	29.5	35
FBpp0073119	67852.4	1	6	8	3.27e-05	0.132	NIVPILLDANVSNYDK	0.95	65.1	39.3
FBpp0073119	67852.4	1	6	8	3.27e-05	0.132	TTESTYQMSR	0.95	62.6	35
FBpp0073119	67852.4	1	6	8	3.27e-05	0.132	VEQDLAMGTDAEGEK	0.95	37.9	34.3
FBpp0087548	26572.3	1	4	5	2.04e-05	0.202	DVESNLGLLER	0.925	32.3	36
FBpp0087548	26572.3	1	4	5	2.04e-05	0.202	LTVADIFGSSEINQMK	0.95	69.3	34.7
FBpp0087548	26572.3	1	4	5	2.04e-05	0.202	LVCSLFFR	0.847	29.2	36.7
FBpp0087548	26572.3	1	4	5	2.04e-05	0.202	TPFEDCPVALR	0.95	50.5	35.9
FBpp0076882	33618.2	0.999	2	2	8.17e-06	0.0852	NVDSALAELR	0.95	37.5	35.8
FBpp0076882	33618.2	0.999	2	2	8.17e-06	0.0852	VAVVTASTDGIGFAIAK	0.834	23.1	34.3
FBpp0077414,FBpp0089375,FBpp0089376,FBpp0089377	32953.7	1	8	20	8.17e-05	0.366	AFPANAACFFGIELANK	0.95	54.2	34.8
FBpp0077414,FBpp0089375,FBpp0089376,FBpp0089377	32953.7	1	8	20	8.17e-05	0.366	DGPLALYR	0.95	46.7	36.8
FBpp0077414,FBpp0089375,FBpp0089376,FBpp0089377	32953.7	1	8	20	8.17e-05	0.366	FFNIVAPNF	0.95	45.9	36.6
FBpp0077414,FBpp0089375,FBpp0089376,FBpp0089377	32953.7	1	8	20	8.17e-05	0.366	GMSAPLTGVAPIFAMCFAGYALGK	0.95	111	39.9
FBpp0077414,FBpp0089375,FBpp0089376,FBpp0089377	32953.7	1	8	20	8.17e-05	0.366	GSCATMLR	0.874	26	34.1
FBpp0077414,FBpp0089375,FBpp0089376,FBpp0089377	32953.7	1	8	20	8.17e-05	0.366	LQSAPEGTYK	0.803	26.3	36.3
FBpp0077414,FBpp0089375,FBpp0089376,FBpp0089377	32953.7	1	8	20	8.17e-05	0.366	SFLTGGFGGICNVLSGHPLDTIK	0.95	105	33
FBpp0077414,FBpp0089375,FBpp0089376,FBpp0089377	32953.7	1	8	20	8.17e-05	0.366	VLLQTQQGQGGER	0.95	69.3	35.8
FBpp0087037,FBpp0292314	52471.2	1	7	18	7.35e-05	0.181	AGGGGGGFFSSIFGR	0.84	28.3	36
FBpp0087037,FBpp0292314	52471.2	1	7	18	7.35e-05	0.181	DVPQLTLDVK	0.95	41.1	33.5
FBpp0087037,FBpp0292314	52471.2	1	7	18	7.35e-05	0.181	TLMDDLNIK	0.95	41.5	35.8
FBpp0087037,FBpp0292314	52471.2	1	7	18	7.35e-05	0.181	TNFLPFIALLQR	0.95	44.4	32
FBpp0087037,FBpp0292314	52471.2	1	7	18	7.35e-05	0.181	TTLMDLFFDCCTQIHR	0.873	24.1	32.3
FBpp0087037,FBpp0292314	52471.2	1	7	18	7.35e-05	0.181	VSQLDSIDYR	0.95	48.9	36.2
FBpp0087037,FBpp0292314	52471.2	1	7	18	7.35e-05	0.181	VSSGQLMTDNR	0.95	55	36.8
FBpp0100187	35913.2	1	3	10	4.08e-05	0.0769	KVLGYIQIR	0.95	33	32
FBpp0100187	35913.2	1	3	10	4.08e-05	0.0769	VGLMGIPQPFCDAIK	0.95	55.3	34.5
FBpp0100187	35913.2	1	3	10	4.08e-05	0.0769	VLGYIQIR	0.807	24.2	32.9
FBpp0100186	43227.5	1	3	10	4.08e-05	0.0608	DVNYGWLLR	0.95	36.6	36.8
FBpp0100186	43227.5	1	3	10	4.08e-05	0.0608	NSHPLFK	0.818	27.7	36.1
FBpp0100186	43227.5	1	3	10	4.08e-05	0.0608	WWDNLLN	0.95	47.1	36.7
FBpp0100181	13565.6	0.992	2	4	1.63e-05	0.154	ALIDREK	0.833	28	36
FBpp0100181	13565.6	0.992	2	4	1.63e-05	0.154	SSPFECGFDPK	0.95	37.7	35.7
FBpp0086474	13850.4	0.991	2	2	8.17e-06	0.153	GMFNPEDLVR	0.95	37.3	37.1
FBpp0086474	13850.4	0.991	2	2	8.17e-06	0.153	HPNFMVVDK	0.817	24.3	35.8
FBpp0100177	26191.8	1	5	28	0.000114	0.263	ILVTAADVIHSWTVPALGVK	0.95	103	29.8
FBpp0100177	26191.8	1	5	28	0.000114	0.263	LLDVDNR	0.92	30.8	34.8
FBpp0100177	26191.8	1	5	28	0.000114	0.263	LLYLLDEINEPSVTLK	0.95	82.2	31.7
FBpp0100177	26191.8	1	5	28	0.000114	0.263	VVLPMNSQIR	0.95	43.3	37
FBpp0100177	26191.8	1	5	28	0.000114	0.263	WISSNNS	0.936	33.3	36.2
FBpp0072570	16002.8	1	5	18	7.35e-05	0.266	LLKPADIIK	0.95	29	25.1
FBpp0072570	16002.8	1	5	18	7.35e-05	0.266	STIEDIK	0.829	27	36.4
FBpp0072570	16002.8	1	5	18	7.35e-05	0.266	VVSAYDK	0.899	31.7	36.9
FBpp0072570	16002.8	1	5	18	7.35e-05	0.266	VVSAYDKVTAEK	0.942	25.9	33.1
FBpp0072570	16002.8	1	5	18	7.35e-05	0.266	YVADKEDVYE	0.95	37	35.6
FBpp0085075,FBpp0085076	105964	1	4	4	1.63e-05	0.042	DVPIMPLLPVIEPAQVK	0.95	27.7	31
FBpp0085075,FBpp0085076	105964	1	4	4	1.63e-05	0.042	IADLLLK	0.914	25.3	31.9
FBpp0085075,FBpp0085076	105964	1	4	4	1.63e-05	0.042	LLSDVPPK	0.95	32.8	34
FBpp0085075,FBpp0085076	105964	1	4	4	1.63e-05	0.042	QVMEGFCK	0.827	26.9	35.1
FBpp0078698	57272.3	1	3	4	1.63e-05	0.0797	GGVWLDFVER	0.95	43.7	36.9
FBpp0078698	57272.3	1	3	4	1.63e-05	0.0797	NTDSIVGVFQTR	0.95	38.1	36.1
FBpp0078698	57272.3	1	3	4	1.63e-05	0.0797	TDPILANNPFVLTGEAWK	0.95	51.3	33.6
FBpp0080870,FBpp0080871	23179.6	0.998	2	2	8.17e-06	0.098	DEYLVLDYR	0.95	43	35.9
FBpp0080870,FBpp0080871	23179.6	0.998	2	2	8.17e-06	0.098	ISTGNPCPICR	0.95	33	35.3
FBpp0072565,FBpp0072566,FBpp0072567,FBpp0072568	117988	1	7	8	3.27e-05	0.0867	DLVVTAAR	0.857	28.9	36
FBpp0072565,FBpp0072566,FBpp0072567,FBpp0072568	117988	1	7	8	3.27e-05	0.0867	GAPIGGNILNYLLEK	0.95	32.5	32.7
FBpp0072565,FBpp0072566,FBpp0072567,FBpp0072568	117988	1	7	8	3.27e-05	0.0867	GDVVTSPLNQELAIYAR	0.95	91.7	34.8
FBpp0072565,FBpp0072566,FBpp0072567,FBpp0072568	117988	1	7	8	3.27e-05	0.0867	LLGVNASELEAALTHR	0.797	25.3	35.5
FBpp0072565,FBpp0072566,FBpp0072567,FBpp0072568	117988	1	7	8	3.27e-05	0.0867	SNPVLEAFGNAK	0.882	27.2	35.1
FBpp0072565,FBpp0072566,FBpp0072567,FBpp0072568	117988	1	7	8	3.27e-05	0.0867	TLFDTEDAYQEK	0.95	31.5	35.1
FBpp0072565,FBpp0072566,FBpp0072567,FBpp0072568	117988	1	7	8	3.27e-05	0.0867	VVAQMGGER	0.95	34.5	36.1
FBpp0083227	43655.7	1	6	14	5.72e-05	0.17	GISAFIVPK	0.795	24	34.2
FBpp0083227	43655.7	1	6	14	5.72e-05	0.17	GSSTCQLIFEDCVVPK	0.95	65.1	34.5
FBpp0083227	43655.7	1	6	14	5.72e-05	0.17	IADMSLAMESAR	0.95	65	36.4
FBpp0083227	43655.7	1	6	14	5.72e-05	0.17	IAMQTLDAGR	0.95	53.6	35.7
FBpp0083227	43655.7	1	6	14	5.72e-05	0.17	ITEIYEGTSEIQR	0.95	97.6	35.5
FBpp0083227	43655.7	1	6	14	5.72e-05	0.17	LVIAGSILK	0.95	62.3	30
FBpp0078688	28175.5	1	3	6	2.45e-05	0.159	LLGLTGTVEQIR	0.95	67.7	32.1
FBpp0078688	28175.5	1	3	6	2.45e-05	0.159	MAAVVDEVEK	0.95	47.8	36.4
FBpp0078688	28175.5	1	3	6	2.45e-05	0.159	SPQTPAVQPIFITVDPER	0.95	98.2	32.5
FBpp0076840	45038.6	1	3	3	1.22e-05	0.0841	QTPKSGILVNK	0.948	29	33.6
FBpp0076840	45038.6	1	3	3	1.22e-05	0.0841	SEVLSLTQQMIGNR	0.95	71.1	39.8
FBpp0076840	45038.6	1	3	3	1.22e-05	0.0841	TFECPEYVVK	0.932	29.8	35.5
FBpp0078677,FBpp0078680	24921.2	1	3	4	1.63e-05	0.129	ESLESLIYWR	0.95	62.9	36.1
FBpp0078677,FBpp0078680	24921.2	1	3	4	1.63e-05	0.129	QSIDTHLDLVR	0.928	32.7	36.1
FBpp0078677,FBpp0078680	24921.2	1	3	4	1.63e-05	0.129	VAIPIGNK	0.95	33.9	34.1
FBpp0086984	32829.6	1	4	6	2.45e-05	0.149	AALVLSGAK	0.95	34.3	34.7
FBpp0086984	32829.6	1	4	6	2.45e-05	0.149	ALSSGFK	0.858	32.6	39.6
FBpp0086984	32829.6	1	4	6	2.45e-05	0.149	HALIGGGTGFIGR	0.95	36.4	36.9
FBpp0086984	32829.6	1	4	6	2.45e-05	0.149	VYTEEDQVQGFDYMSR	0.95	83.5	33.6
FBpp0078672	193779	1	8	15	6.12e-05	0.0577	AQPVIECHGHGR	0.95	50.8	35.2
FBpp0078672	193779	1	8	15	6.12e-05	0.0577	AVGQDLGQSGSCMMR	0.95	64.8	34.8
FBpp0078672	193779	1	8	15	6.12e-05	0.0577	GDQGEVGYTGADGPQGQR	0.95	112	34.9
FBpp0078672	193779	1	8	15	6.12e-05	0.0577	GDYGDAGYQGR	0.95	36.2	34.2
FBpp0078672	193779	1	8	15	6.12e-05	0.0577	GESGYAIVGR	0.95	49.8	36.6
FBpp0078672	193779	1	8	15	6.12e-05	0.0577	GFTGDQGLQGER	0.95	61.2	35.9
FBpp0078672	193779	1	8	15	6.12e-05	0.0577	GPIGLAGQSGDPGLNGSR	0.95	35.9	35.7
FBpp0078672	193779	1	8	15	6.12e-05	0.0577	GPVGDSQPALDGVAGR	0.95	74.3	35.2
FBpp0086974	6294.9	0.998	2	10	4.08e-05	0.418	ALDVTSVAIFEGINK	0.95	46.2	34.1
FBpp0086974	6294.9	0.998	2	10	4.08e-05	0.418	VIYNTLFK	0.95	41	34.9
FBpp0078662	14357.2	1	3	6	2.45e-05	0.381	VTHTGQVFDKEDYR	0.95	55.8	34.9
FBpp0078662	14357.2	1	3	6	2.45e-05	0.381	VVFCDGGDGPLGHPK	0.95	87.1	35.5
FBpp0078662	14357.2	1	3	6	2.45e-05	0.381	VYINLDKPGNHICGYCGLR	0.95	29.3	33.8
FBpp0070094	62972.7	1	9	18	7.35e-05	0.187	AIVEEISTPVASTPASK	0.95	54	34
FBpp0070094	62972.7	1	9	18	7.35e-05	0.187	DCTFADTMEMK	0.95	59.8	33.4
FBpp0070094	62972.7	1	9	18	7.35e-05	0.187	FDPDNFLPER	0.95	57.1	36.5
FBpp0070094	62972.7	1	9	18	7.35e-05	0.187	LALLDAMVEMAK	0.95	72.8	34.8
FBpp0070094	62972.7	1	9	18	7.35e-05	0.187	LQADIILK	0.95	31.5	32.2
FBpp0070094	62972.7	1	9	18	7.35e-05	0.187	MMNIILGMTSK	0.95	52.8	35.6
FBpp0070094	62972.7	1	9	18	7.35e-05	0.187	SFEYAQAVVDMCDIIHK	0.95	37.5	33.9
FBpp0070094	62972.7	1	9	18	7.35e-05	0.187	SFVPTFVDHSK	0.95	36.4	35.4
FBpp0070094	62972.7	1	9	18	7.35e-05	0.187	VILETLR	0.837	26.3	34.1
FBpp0080835,FBpp0080836	20519.9	1	6	61	0.000249	0.341	ASFCQTIAEVQAGSGEWK	0.95	93.9	34.4
FBpp0080835,FBpp0080836	20519.9	1	6	61	0.000249	0.341	EPTNEINALR	0.95	62.1	36.9
FBpp0080835,FBpp0080836	20519.9	1	6	61	0.000249	0.341	FREPTNEINALR	0.95	61.3	35.9
FBpp0080835,FBpp0080836	20519.9	1	6	61	0.000249	0.341	IIDLEINPVTGLTSK	0.95	94.3	32
FBpp0080835,FBpp0080836	20519.9	1	6	61	0.000249	0.341	KLSTQEIK	0.893	22.7	32.2
FBpp0080835,FBpp0080836	20519.9	1	6	61	0.000249	0.341	VDYPLPAVR	0.95	54.6	35.7
FBpp0070087,FBpp0070088	55972.3	1	3	7	2.86e-05	0.0904	ENTLNQLAGAAFGAAGQR	0.95	78.6	35
FBpp0070087,FBpp0070088	55972.3	1	3	7	2.86e-05	0.0904	TLADAEGDVLR	0.95	75.1	36.6
FBpp0070087,FBpp0070088	55972.3	1	3	7	2.86e-05	0.0904	TNEWIDVHDPATNQVVTR	0.95	53.2	34.6
FBpp0070078	75786.6	1	3	3	1.22e-05	0.0535	ELVASQAFGSR	0.95	42.6	41.1
FBpp0070078	75786.6	1	3	3	1.22e-05	0.0535	ENILYGANPGETPSPER	0.95	56.8	35.3
FBpp0070078	75786.6	1	3	3	1.22e-05	0.0535	TTIALLMLR	0.95	40.1	34.9
FBpp0078640,FBpp0078641,FBpp0078642	174303	0.998	2	5	2.04e-05	0.0146	FPIDDSYDIVDSAGVAR	0.95	109	35.6
FBpp0078640,FBpp0078641,FBpp0078642	174303	0.998	2	5	2.04e-05	0.0146	GLIGIQGER	0.95	41.3	36.9
FBpp0086941	65902	1	5	10	4.08e-05	0.108	GLFPANFTRPI	0.95	37.1	36.2
FBpp0086941	65902	1	5	10	4.08e-05	0.108	IYSELEAIVDK	0.95	57.9	35.2
FBpp0086941	65902	1	5	10	4.08e-05	0.108	LGDQVLIPLNTYTGQFPEMK	0.95	77	33.6
FBpp0086941	65902	1	5	10	4.08e-05	0.108	LIDYDGQR	0.947	35.3	37.1
FBpp0086941	65902	1	5	10	4.08e-05	0.108	TADEIFDDHLNNFNR	0.855	23.5	32.2
FBpp0073623,FBpp0073624,FBpp0073625,FBpp0073626,FBpp0087321,FBpp0290052	14771.9	0.996	2	4	1.63e-05	0.123	FLTVMMK	0.921	29.4	35.7
FBpp0073623,FBpp0073624,FBpp0073625,FBpp0073626,FBpp0087321,FBpp0290052	14771.9	0.996	2	4	1.63e-05	0.123	MNVLADALK	0.95	56	35.4
FBpp0077773,FBpp0077774,FBpp0289795	44396.7	1	4	9	3.67e-05	0.103	ACDDLWVSR	0.95	35.1	36.3
FBpp0077773,FBpp0077774,FBpp0289795	44396.7	1	4	9	3.67e-05	0.103	AIEEAIEK	0.95	48.1	36.7
FBpp0077773,FBpp0077774,FBpp0289795	44396.7	1	4	9	3.67e-05	0.103	LETSSIDK	0.95	37	36.2
FBpp0077773,FBpp0077774,FBpp0289795	44396.7	1	4	9	3.67e-05	0.103	VQATYLWIDGTGENIR	0.95	71	34.2
FBpp0082645	24578.7	1	10	57	0.000233	0.465	AASTMFFGELLR	0.95	74.3	36.2
FBpp0082645	24578.7	1	10	57	0.000233	0.465	DIVEVPK	0.906	30.4	35.2
FBpp0082645	24578.7	1	10	57	0.000233	0.465	ELSMEFADITDR	0.95	67.2	35.3
FBpp0082645	24578.7	1	10	57	0.000233	0.465	EPATINYPFEK	0.948	31.3	35.8
FBpp0082645	24578.7	1	10	57	0.000233	0.465	GFAVTLAHIFK	0.95	62.2	34
FBpp0082645	24578.7	1	10	57	0.000233	0.465	GFAVTLAHIFKEPATINYPFEK	0.95	55	30.2
FBpp0082645	24578.7	1	10	57	0.000233	0.465	LCEAICPAQAITIEAEER	0.95	107	34.4
FBpp0082645	24578.7	1	10	57	0.000233	0.465	LLCNGDKWESEIASNLQADHLYR	0.95	33.2	32.7
FBpp0082645	24578.7	1	10	57	0.000233	0.465	WESEIASNLQADHLYR	0.95	40.2	34.4
FBpp0082645	24578.7	1	10	57	0.000233	0.465	YDIDMTK	0.95	41.1	40.5
FBpp0071970	12482.2	0.996	2	4	1.63e-05	0.0826	FPWGEGQK	0.919	29.5	35.8
FBpp0071970	12482.2	0.996	2	4	1.63e-05	0.0826	RFPWGEGQK	0.95	32.6	35.8
FBpp0078607,FBpp0078608,FBpp0078610,FBpp0078611,FBpp0078612	88375.7	0.999	2	2	8.17e-06	0.0338	FYTGDSFIVLNTIENK	0.95	51.2	34.9
FBpp0078607,FBpp0078608,FBpp0078610,FBpp0078611,FBpp0078612	88375.7	0.999	2	2	8.17e-06	0.0338	IENFEPVIYPK	0.95	49	35.1
FBpp0070039,FBpp0070040	9434	1	7	28	0.000114	0.53	LATRNPDVTWNR	0.95	37.3	35.4
FBpp0070039,FBpp0070040	9434	1	7	28	0.000114	0.53	MQGLGLQSLK	0.95	68.8	36.3
FBpp0070039,FBpp0070040	9434	1	7	28	0.000114	0.53	MQGLGLQSLKK	0.95	43.4	29.3
FBpp0070039,FBpp0070040	9434	1	7	28	0.000114	0.53	NPDVTWNR	0.95	49.3	36.1
FBpp0070039,FBpp0070040	9434	1	7	28	0.000114	0.53	SAAPNFDE	0.95	51.4	34.1
FBpp0070039,FBpp0070040	9434	1	7	28	0.000114	0.53	TSNPEPWQEYK	0.95	54.1	35.7
FBpp0070039,FBpp0070040	9434	1	7	28	0.000114	0.53	TSNPEPWQEYKEK	0.95	37	34.4
FBpp0076152,FBpp0076154	22624.4	1	6	7	2.86e-05	0.231	IEDFLER	0.95	36.5	37.6
FBpp0076152,FBpp0076154	22624.4	1	6	7	2.86e-05	0.231	IGVLDESR	0.901	30.5	35.6
FBpp0076152,FBpp0076154	22624.4	1	6	7	2.86e-05	0.231	LDYVLGLK	0.852	26.4	35.2
FBpp0076152,FBpp0076154	22624.4	1	6	7	2.86e-05	0.231	LFQGNALLR	0.95	36.5	38
FBpp0076152,FBpp0076154	22624.4	1	6	7	2.86e-05	0.231	MKLDYVLGLK	0.904	22.3	31.3
FBpp0076152,FBpp0076154	22624.4	1	6	7	2.86e-05	0.231	QVVNIPSFVVR	0.95	42.9	34.2
FBpp0070395,FBpp0290016	103448	1	4	4	1.63e-05	0.0509	DATLFPLQVSFER	0.95	39.2	35.1
FBpp0070395,FBpp0290016	103448	1	4	4	1.63e-05	0.0509	EINPVVQVLGVGYDR	0.95	54.5	35.2
FBpp0070395,FBpp0290016	103448	1	4	4	1.63e-05	0.0509	GMIDGAEK	0.863	28.1	36.6
FBpp0070395,FBpp0290016	103448	1	4	4	1.63e-05	0.0509	TIDNPIVDLYR	0.927	31.5	35
FBpp0083588,FBpp0290012	40381.7	1	14	62	0.000253	0.478	AASVPVDFECYFLSEINPVLSAK	0.95	34.1	32.2
FBpp0083588,FBpp0290012	40381.7	1	14	62	0.000253	0.478	AIILNMS	0.95	49.2	37.6
FBpp0083588,FBpp0290012	40381.7	1	14	62	0.000253	0.478	DLGGQSTTQDFTR	0.95	62.1	35.7
FBpp0083588,FBpp0290012	40381.7	1	14	62	0.000253	0.478	EQTEGEYSALEHESVPGIVECLK	0.95	44.8	32.7
FBpp0083588,FBpp0290012	40381.7	1	14	62	0.000253	0.478	FAFDYATK	0.939	33.8	36.4
FBpp0083588,FBpp0290012	40381.7	1	14	62	0.000253	0.478	GVLATPDYSNVGDLQTLNMK	0.95	100	33.6
FBpp0083588,FBpp0290012	40381.7	1	14	62	0.000253	0.478	HINLPTYGEIIQNAINK	0.95	68.8	33.5
FBpp0083588,FBpp0290012	40381.7	1	14	62	0.000253	0.478	HTFAEAVGK	0.95	40.4	36
FBpp0083588,FBpp0290012	40381.7	1	14	62	0.000253	0.478	HTNIDTVIIR	0.95	52.8	36.3
FBpp0083588,FBpp0290012	40381.7	1	14	62	0.000253	0.478	LEDVVASIQK	0.95	52.9	35.4
FBpp0083588,FBpp0290012	40381.7	1	14	62	0.000253	0.478	LGDGLFLR	0.95	37.9	36.5
FBpp0083588,FBpp0290012	40381.7	1	14	62	0.000253	0.478	NDLDLYANVVHVR	0.95	80.4	35.7
FBpp0083588,FBpp0290012	40381.7	1	14	62	0.000253	0.478	NVANPTAMLLCGVK	0.95	93	34.4
FBpp0083588,FBpp0290012	40381.7	1	14	62	0.000253	0.478	TKDLGGQSTTQDFTR	0.95	55.4	34.9
FBpp0073796	68888.1	1	3	4	1.63e-05	0.0835	GYVAATGFNDR	0.95	54.7	36.6
FBpp0073796	68888.1	1	3	4	1.63e-05	0.0835	MGPSTDPTAVVDPQLR	0.95	56.5	35.3
FBpp0073796	68888.1	1	3	4	1.63e-05	0.0835	SAGPANTLMSLLLSTLITK	0.95	86.6	30
FBpp0291928,FBpp0291935	819496	1	90	395	0.00161	0.137	AAEEAAAR	0.95	35.8	36.9
FBpp0291928,FBpp0291935	819496	1	90	395	0.00161	0.137	AEVSEIVSENITDEK	0.95	36.8	35
FBpp0291928,FBpp0291935	819496	1	90	395	0.00161	0.137	AILEVGNVTSADSGVYK	0.95	118	34.6
FBpp0291928,FBpp0291935	819496	1	90	395	0.00161	0.137	AINSSGEVQINHTVEVAR	0.95	141	35.3
FBpp0291928,FBpp0291935	819496	1	90	395	0.00161	0.137	ALVMDISEPLDVQKPVR	0.95	78.4	32.3
FBpp0291928,FBpp0291935	819496	1	90	395	0.00161	0.137	ASAEPEAASAQDTLQVPTQK	0.95	136	34.2
FBpp0291928,FBpp0291935	819496	1	90	395	0.00161	0.137	AVEAGQSVR	0.95	37.7	35.8
FBpp0291928,FBpp0291935	819496	1	90	395	0.00161	0.137	CWGRDETGEASTSCR	0.95	54.2	25
FBpp0291928,FBpp0291935	819496	1	90	395	0.00161	0.137	DDKWVVVGGNIK	0.95	61.2	33.1
FBpp0291928,FBpp0291935	819496	1	90	395	0.00161	0.137	DDQNVTYGPNIR	0.95	40.7	35.5
FBpp0291928,FBpp0291935	819496	1	90	395	0.00161	0.137	DERPPLFLSRPDTEMK	0.95	41.8	34.9
FBpp0291928,FBpp0291935	819496	1	90	395	0.00161	0.137	DGEQIQNSPK	0.95	41.3	36
FBpp0291928,FBpp0291935	819496	1	90	395	0.00161	0.137	DGGIYTMK	0.864	27.6	36.1
FBpp0291928,FBpp0291935	819496	1	90	395	0.00161	0.137	DITQSDR	0.882	30.3	36.4
FBpp0291928,FBpp0291935	819496	1	90	395	0.00161	0.137	DKIQLDSLK	0.872	22.8	32.9
FBpp0291928,FBpp0291935	819496	1	90	395	0.00161	0.137	DQIPVVLDDR	0.95	70	36.4
FBpp0291928,FBpp0291935	819496	1	90	395	0.00161	0.137	DSGIYWCVAR	0.95	35.2	36.5
FBpp0291928,FBpp0291935	819496	1	90	395	0.00161	0.137	DSIEIQSGGR	0.95	41	35.9
FBpp0291928,FBpp0291935	819496	1	90	395	0.00161	0.137	DSLAVLEFTNAK	0.95	78.1	35.3
FBpp0291928,FBpp0291935	819496	1	90	395	0.00161	0.137	DTYSLNENELVLDCR	0.95	81.4	34.7
FBpp0291928,FBpp0291935	819496	1	90	395	0.00161	0.137	EDEPEGGDGGYER	0.95	97.5	31.3
FBpp0291928,FBpp0291935	819496	1	90	395	0.00161	0.137	EDSVDLDDGDEPVK	0.95	51.4	34.9
FBpp0291928,FBpp0291935	819496	1	90	395	0.00161	0.137	EGKTEIVHMITVEPR	0.95	54	34.5
FBpp0291928,FBpp0291935	819496	1	90	395	0.00161	0.137	EGRPPRPSGDEEPAAAGEEGAEGAADGEGGEK	0.95	112	29.3
FBpp0291928,FBpp0291935	819496	1	90	395	0.00161	0.137	EGRPPRPSGDEEPAAAGEEGAEGAADGEGGEKR	0.95	87.6	29.4
FBpp0291928,FBpp0291935	819496	1	90	395	0.00161	0.137	ERDADWQR	0.887	27.2	35
FBpp0291928,FBpp0291935	819496	1	90	395	0.00161	0.137	ETYHLNTNELILETAVR	0.95	66.6	34
FBpp0291928,FBpp0291935	819496	1	90	395	0.00161	0.137	EVEKPVEK	0.834	22.8	33.9
FBpp0291928,FBpp0291935	819496	1	90	395	0.00161	0.137	EVPPPPDLR	0.95	60.7	36.8
FBpp0291928,FBpp0291935	819496	1	90	395	0.00161	0.137	EVSDDYTR	0.95	59	35
FBpp0291928,FBpp0291935	819496	1	90	395	0.00161	0.137	FINFLSDR	0.95	41.2	36.6
FBpp0291928,FBpp0291935	819496	1	90	395	0.00161	0.137	FKPSDQADGYAK	0.95	44.3	35.7
FBpp0291928,FBpp0291935	819496	1	90	395	0.00161	0.137	FQIIEHQDGTCELIIDRPDNK	0.95	61.6	33.3
FBpp0291928,FBpp0291935	819496	1	90	395	0.00161	0.137	FSVQQAQISDSGTYFVVAR	0.95	101	34
FBpp0291928,FBpp0291935	819496	1	90	395	0.00161	0.137	FTMLEEAHGVCK	0.95	61	34.7
FBpp0291928,FBpp0291935	819496	1	90	395	0.00161	0.137	FVATVIGPDPNTR	0.95	45.3	35.4
FBpp0291928,FBpp0291935	819496	1	90	395	0.00161	0.137	GETFEER	0.822	28.3	36.6
FBpp0291928,FBpp0291935	819496	1	90	395	0.00161	0.137	GLPTPAVTWVK	0.95	55.8	34.2
FBpp0291928,FBpp0291935	819496	1	90	395	0.00161	0.137	GNPRPEISWTK	0.95	31.4	35.8
FBpp0291928,FBpp0291935	819496	1	90	395	0.00161	0.137	GQPRPEIQWIK	0.95	35.4	34.7
FBpp0291928,FBpp0291935	819496	1	90	395	0.00161	0.137	GQPTPAVQWFK	0.95	46.1	35.3
FBpp0291928,FBpp0291935	819496	1	90	395	0.00161	0.137	GSDSSDDFVRPDPHEEER	0.95	60.1	28.8
FBpp0291928,FBpp0291935	819496	1	90	395	0.00161	0.137	GTEPIEASEK	0.95	47.5	36.2
FBpp0291928,FBpp0291935	819496	1	90	395	0.00161	0.137	GVYTLTIMNAGPEVEGTYTCR	0.95	71.3	34.3
FBpp0291928,FBpp0291935	819496	1	90	395	0.00161	0.137	IAAVEGEEFMQQMR	0.95	107	35.4
FBpp0291928,FBpp0291935	819496	1	90	395	0.00161	0.137	IAVGDPFSLSFR	0.95	92.1	35.7
FBpp0291928,FBpp0291935	819496	1	90	395	0.00161	0.137	IENSDKYQQVDHDDGTCELFISRPK	0.95	69.7	31.8
FBpp0291928,FBpp0291935	819496	1	90	395	0.00161	0.137	IESNVNVDVAVGAEK	0.95	69.4	35.1
FBpp0291928,FBpp0291935	819496	1	90	395	0.00161	0.137	IESNVNVDVAVGAEKDERPPLFLSRPDTEMK	0.95	40.9	30
FBpp0291928,FBpp0291935	819496	1	90	395	0.00161	0.137	IFVTVTIK	0.95	33.2	33.9
FBpp0291928,FBpp0291935	819496	1	90	395	0.00161	0.137	INELQLDVHVR	0.95	36.9	35.7
FBpp0291928,FBpp0291935	819496	1	90	395	0.00161	0.137	IQLDSLK	0.896	29.1	34.5
FBpp0291928,FBpp0291935	819496	1	90	395	0.00161	0.137	ISCFLEAK	0.95	32.9	36.4
FBpp0291928,FBpp0291935	819496	1	90	395	0.00161	0.137	ISEETIEEPK	0.95	46.2	35.1
FBpp0291928,FBpp0291935	819496	1	90	395	0.00161	0.137	ISHQVDFK	0.95	37.9	36.2
FBpp0291928,FBpp0291935	819496	1	90	395	0.00161	0.137	KAMEAALK	0.95	38.9	33.9
FBpp0291928,FBpp0291935	819496	1	90	395	0.00161	0.137	KEDEPEGGDGGYER	0.95	42.7	33.8
FBpp0291928,FBpp0291935	819496	1	90	395	0.00161	0.137	KPAPAAEPESEAEDGK	0.95	91	34.4
FBpp0291928,FBpp0291935	819496	1	90	395	0.00161	0.137	LACAVDGPELSVK	0.95	80.1	35.4
FBpp0291928,FBpp0291935	819496	1	90	395	0.00161	0.137	LAFATQLR	0.95	48.2	37.2
FBpp0291928,FBpp0291935	819496	1	90	395	0.00161	0.137	LEVYENPGTGDVPPTFTR	0.95	80.6	35.3
FBpp0291928,FBpp0291935	819496	1	90	395	0.00161	0.137	LLIYKPGNK	0.95	24.5	29.5
FBpp0291928,FBpp0291935	819496	1	90	395	0.00161	0.137	LQAVIGGPQPMIK	0.95	69.3	33.9
FBpp0291928,FBpp0291935	819496	1	90	395	0.00161	0.137	LVIVNPTEK	0.95	34	33.3
FBpp0291928,FBpp0291935	819496	1	90	395	0.00161	0.137	MALEGSTIK	0.95	35.2	35.9
FBpp0291928,FBpp0291935	819496	1	90	395	0.00161	0.137	MVLQMEEQAK	0.95	55.7	35.9
FBpp0291928,FBpp0291935	819496	1	90	395	0.00161	0.137	NDLSEIETSCYFK	0.95	61.7	34.4
FBpp0291928,FBpp0291935	819496	1	90	395	0.00161	0.137	NIKDTMHGK	0.95	34.5	34.6
FBpp0291928,FBpp0291935	819496	1	90	395	0.00161	0.137	RAEAEEEQAR	0.95	55.9	35.2
FBpp0291928,FBpp0291935	819496	1	90	395	0.00161	0.137	REVPPPPDLR	0.928	32.8	36.2
FBpp0291928,FBpp0291935	819496	1	90	395	0.00161	0.137	RKPKPDEEEQTSSR	0.95	33.9	33.7
FBpp0291928,FBpp0291935	819496	1	90	395	0.00161	0.137	RVVDGPNVK	0.936	32.2	35.1
FBpp0291928,FBpp0291935	819496	1	90	395	0.00161	0.137	SATPSTWR	0.95	34	36.2
FBpp0291928,FBpp0291935	819496	1	90	395	0.00161	0.137	SITPFLK	0.95	35.9	34.6
FBpp0291928,FBpp0291935	819496	1	90	395	0.00161	0.137	SLKETYHLNTNELILETAVR	0.95	27.8	29.4
FBpp0291928,FBpp0291935	819496	1	90	395	0.00161	0.137	SQTPFTLYMTR	0.95	45.8	36.3
FBpp0291928,FBpp0291935	819496	1	90	395	0.00161	0.137	SQTTCNIAVFDR	0.95	84.7	35.7
FBpp0291928,FBpp0291935	819496	1	90	395	0.00161	0.137	SSILSAIAMQEGGGGGESADAK	0.95	99.7	34.7
FBpp0291928,FBpp0291935	819496	1	90	395	0.00161	0.137	TEIVHMITVEPR	0.95	66.2	36
FBpp0291928,FBpp0291935	819496	1	90	395	0.00161	0.137	VEDSGTYSIVAQNESCK	0.95	107	34
FBpp0291928,FBpp0291935	819496	1	90	395	0.00161	0.137	VNTDVQPVFIR	0.95	71.1	35.5
FBpp0291928,FBpp0291935	819496	1	90	395	0.00161	0.137	VVDGPNVK	0.95	41.1	35.8
FBpp0291928,FBpp0291935	819496	1	90	395	0.00161	0.137	VYAAQADGDESEPIFALPLR	0.95	116	35
FBpp0291928,FBpp0291935	819496	1	90	395	0.00161	0.137	WFFGDQPIAFGPR	0.95	79	39.6
FBpp0291928,FBpp0291935	819496	1	90	395	0.00161	0.137	WLKDDQNVTYGPNIR	0.95	55.4	34.3
FBpp0291928,FBpp0291935	819496	1	90	395	0.00161	0.137	WMVNIDGPEPTAK	0.95	58.8	35.5
FBpp0291928,FBpp0291935	819496	1	90	395	0.00161	0.137	WVVVGGNIK	0.95	34	35.2
FBpp0291928,FBpp0291935	819496	1	90	395	0.00161	0.137	YITSDLSVIDR	0.95	69.9	35.9
FBpp0291928,FBpp0291935	819496	1	90	395	0.00161	0.137	YQQVDHDDGTCELFISRPK	0.95	64.1	33.4
FBpp0291928,FBpp0291935	819496	1	90	395	0.00161	0.137	YVCQAENR	0.944	31.3	36.2
FBpp0071939,FBpp0071940	9541.3	1	3	10	4.08e-05	0.207	AWAESQAK	0.95	43.7	36.6
FBpp0071939,FBpp0071940	9541.3	1	3	10	4.08e-05	0.207	KAWAESQAK	0.95	44	34.6
FBpp0071939,FBpp0071940	9541.3	1	3	10	4.08e-05	0.207	YPYTFSAK	0.95	37	36.4
FBpp0291925	113886	1	3	5	2.04e-05	0.0415	ELSPSATESELEEDAAIAEQSR	0.95	118	34.1
FBpp0291925	113886	1	3	5	2.04e-05	0.0415	FISFEDR	0.862	28.8	35.7
FBpp0291925	113886	1	3	5	2.04e-05	0.0415	ILAEAEAAQAER	0.95	48.4	35.7
FBpp0086555	49059.7	1	6	7	2.86e-05	0.174	ASNFQDLMLEAMSTK	0.95	79.4	34.7
FBpp0086555	49059.7	1	6	7	2.86e-05	0.174	GADASPQGYEVTFK	0.95	47.1	35.4
FBpp0086555	49059.7	1	6	7	2.86e-05	0.174	IELNYCVPVR	0.803	27.1	35.9
FBpp0086555	49059.7	1	6	7	2.86e-05	0.174	MMGSAGTEIGQNEGSLR	0.95	76.4	35.5
FBpp0086555	49059.7	1	6	7	2.86e-05	0.174	SAFGMGLAVK	0.95	45.9	35.6
FBpp0086555	49059.7	1	6	7	2.86e-05	0.174	TELTIPNILGR	0.95	41.3	34.5
FBpp0076134	27358.3	1	14	121	0.000494	0.519	ADGALLLMEAK	0.95	75.7	35.3
FBpp0076134	27358.3	1	14	121	0.000494	0.519	AMNVYSEVK	0.95	50.3	36.3
FBpp0076134	27358.3	1	14	121	0.000494	0.519	CIADLSALALR	0.95	85.1	35.7
FBpp0076134	27358.3	1	14	121	0.000494	0.519	ENIALQLEAAFR	0.95	64.5	34.8
FBpp0076134	27358.3	1	14	121	0.000494	0.519	HMVNWITTNVLASISPQQEK	0.95	83.9	33.6
FBpp0076134	27358.3	1	14	121	0.000494	0.519	HMVNWITTNVLASISPQQEKETLNK	0.95	31.8	30.5
FBpp0076134	27358.3	1	14	121	0.000494	0.519	KENIALQLEAAFR	0.95	61.4	33.9
FBpp0076134	27358.3	1	14	121	0.000494	0.519	KLGPVIAK	0.95	26.2	27.7
FBpp0076134	27358.3	1	14	121	0.000494	0.519	LDYQVECR	0.95	47.2	33.7
FBpp0076134	27358.3	1	14	121	0.000494	0.519	LGFLPEEWFQFFYNK	0.95	64.9	34.5
FBpp0076134	27358.3	1	14	121	0.000494	0.519	RLDYQVECR	0.95	38.9	35.5
FBpp0076134	27358.3	1	14	121	0.000494	0.519	VLSDAIEAEK	0.95	56	35.8
FBpp0076134	27358.3	1	14	121	0.000494	0.519	VLSDAIEAEKK	0.95	35.1	32.3
FBpp0076134	27358.3	1	14	121	0.000494	0.519	WADGEIDKIESEWK	0.95	72.6	34.5
FBpp0292230,FBpp0292231,FBpp0292232,FBpp0292233,FBpp0292234,FBpp0292236,FBpp0292237,FBpp0292240,FBpp0292241,FBpp0292242,FBpp0292243,FBpp0292244	1.48852e+06	0.999	2	2	8.17e-06	0.00496	IVDLSNLLGK	0.95	37.7	33.7
FBpp0292230,FBpp0292231,FBpp0292232,FBpp0292233,FBpp0292234,FBpp0292236,FBpp0292237,FBpp0292240,FBpp0292241,FBpp0292242,FBpp0292243,FBpp0292244	1.48852e+06	0.999	2	2	8.17e-06	0.00496	VVAVLLESDTR	0.95	54.2	34.6
FBpp0073777	13882.4	1	4	17	6.94e-05	0.427	DYCAHLAIAYQACR	0.95	34.3	33.5
FBpp0073777	13882.4	1	4	17	6.94e-05	0.427	HEYLTCEYEDYVLR	0.95	87.9	32
FBpp0073777	13882.4	1	4	17	6.94e-05	0.427	SDTFPFVYK	0.95	50.8	35.9
FBpp0073777	13882.4	1	4	17	6.94e-05	0.427	VMIATQEEMESAK	0.95	78.6	35.6
FBpp0070006	33819.1	1	5	11	4.49e-05	0.26	ECFDGLATNPDCR	0.95	60.9	34.6
FBpp0070006	33819.1	1	5	11	4.49e-05	0.26	EVDIGMAADVGTLQR	0.95	98.9	36.3
FBpp0070006	33819.1	1	5	11	4.49e-05	0.26	FNAISKQMWLEIK	0.927	25.8	33.9
FBpp0070006	33819.1	1	5	11	4.49e-05	0.26	LFPDKDSLLTGALAVAELIASK	0.95	35.7	27.5
FBpp0070006	33819.1	1	5	11	4.49e-05	0.26	LNLLSEDFAQAVAAQLTK	0.95	79.3	33
FBpp0300557	23518.8	0.993	2	2	8.17e-06	0.266	NLSDASEDTLK	0.95	49.2	35.8
FBpp0300557	23518.8	0.993	2	2	8.17e-06	0.266	YDLEYVVK	0.854	27.6	36.3
FBpp0073766,FBpp0073767,FBpp0073768,FBpp0073769,FBpp0073770	48158.2	1	3	4	1.63e-05	0.0799	DVYDDVQYLASLGK	0.95	47	33.9
FBpp0073766,FBpp0073767,FBpp0073768,FBpp0073769,FBpp0073770	48158.2	1	3	4	1.63e-05	0.0799	EVAAPDVGR	0.807	27.5	36.2
FBpp0073766,FBpp0073767,FBpp0073768,FBpp0073769,FBpp0073770	48158.2	1	3	4	1.63e-05	0.0799	QTILQTLEGHLR	0.95	43.9	36.1
FBpp0300555	29111	1	11	36	0.000147	0.308	AAPAAAAAPAGPPK	0.95	79.3	34.9
FBpp0300555	29111	1	11	36	0.000147	0.308	DWEINDLNAQVNDLR	0.95	67.1	35.2
FBpp0300555	29111	1	11	36	0.000147	0.308	EFTLEEEEK	0.95	50	35.9
FBpp0300555	29111	1	11	36	0.000147	0.308	EFTLEEEEKEK	0.95	30.5	34.8
FBpp0300555	29111	1	11	36	0.000147	0.308	FVKPALK	0.878	21	30.9
FBpp0300555	29111	1	11	36	0.000147	0.308	IKDAAVLNK	0.95	39.4	29.8
FBpp0300555	29111	1	11	36	0.000147	0.308	KDWEINDLNAQVNDLR	0.95	33.6	34.3
FBpp0300555	29111	1	11	36	0.000147	0.308	KEFTLEEEEK	0.95	32.4	35.2
FBpp0300555	29111	1	11	36	0.000147	0.308	MEEASK	0.937	30.7	36
FBpp0300555	29111	1	11	36	0.000147	0.308	MYICEGQK	0.95	35.2	36
FBpp0300555	29111	1	11	36	0.000147	0.308	WDLEYEVR	0.95	41.6	36.9
FBpp0291136,FBpp0300554	47390.8	1	20	136	0.000555	0.346	AQELWELIVK	0.95	73.2	33.8
FBpp0291136,FBpp0300554	47390.8	1	20	136	0.000555	0.346	DAGLGLSSAAMER	0.95	97.4	36.3
FBpp0291136,FBpp0300554	47390.8	1	20	136	0.000555	0.346	EKAQELWELIVK	0.95	41.7	31.3
FBpp0291136,FBpp0300554	47390.8	1	20	136	0.000555	0.346	EQLEEEK	0.95	40	36.5
FBpp0291136,FBpp0300554	47390.8	1	20	136	0.000555	0.346	EYITEWR	0.925	29.5	35.6
FBpp0291136,FBpp0300554	47390.8	1	20	136	0.000555	0.346	GLDPEALTGK	0.95	55.2	35.7
FBpp0291136,FBpp0300554	47390.8	1	20	136	0.000555	0.346	GLDPEALTGKYPPK	0.95	53.1	32.7
FBpp0291136,FBpp0300554	47390.8	1	20	136	0.000555	0.346	IKPLAIEGFGEAK	0.95	54	31
FBpp0291136,FBpp0300554	47390.8	1	20	136	0.000555	0.346	KDAGLGLSSAAMER	0.936	29.9	35.3
FBpp0291136,FBpp0300554	47390.8	1	20	136	0.000555	0.346	KGLDPEALTGK	0.95	32.4	33.1
FBpp0291136,FBpp0300554	47390.8	1	20	136	0.000555	0.346	KPPQTPAEGEGDPEFIK	0.95	37	33.7
FBpp0291136,FBpp0300554	47390.8	1	20	136	0.000555	0.346	LEEAEK	0.95	39	36.5
FBpp0291136,FBpp0300554	47390.8	1	20	136	0.000555	0.346	LETEKYDLEER	0.95	49.6	35
FBpp0291136,FBpp0300554	47390.8	1	20	136	0.000555	0.346	LFEGGWDEISK	0.95	42.8	35.9
FBpp0291136,FBpp0300554	47390.8	1	20	136	0.000555	0.346	LFEGGWDEISKDSNEK	0.95	44.2	34.1
FBpp0291136,FBpp0300554	47390.8	1	20	136	0.000555	0.346	QAMLQAMK	0.95	45.6	36.4
FBpp0291136,FBpp0300554	47390.8	1	20	136	0.000555	0.346	RSDLDDQLK	0.822	27.5	35.8
FBpp0291136,FBpp0300554	47390.8	1	20	136	0.000555	0.346	SDLDDQLK	0.95	49.2	36.7
FBpp0291136,FBpp0300554	47390.8	1	20	136	0.000555	0.346	SDLDDQLKEYITEWR	0.95	66.6	34.7
FBpp0291136,FBpp0300554	47390.8	1	20	136	0.000555	0.346	TKEQLEEEK	0.95	31.7	34.8
FBpp0111985-R	0	0.999	2	2	8.17e-06	0	ASVLSNSPMR	0.835	27	36.3
FBpp0111985-R	0	0.999	2	2	8.17e-06	0	YNIVLGGMKR	0.904	31.7	36.6
FBpp0088238,FBpp0088239,FBpp0088240,FBpp0088241,FBpp0289724,FBpp0289725	170171	1	2	2	8.17e-06	0.0207	IVTQNVPHFFAVVSR	0.95	31.8	35
FBpp0088238,FBpp0088239,FBpp0088240,FBpp0088241,FBpp0289724,FBpp0289725	170171	1	2	2	8.17e-06	0.0207	LLGQGVAVSPVVTVEPR	0.95	97.3	30.4
FBpp0076111	182339	1	6	7	2.86e-05	0.047	ALQTVPNIEK	0.95	42.9	33.9
FBpp0076111	182339	1	6	7	2.86e-05	0.047	DTYSLPDSR	0.931	33.5	36.7
FBpp0076111	182339	1	6	7	2.86e-05	0.047	ELKDEVQNIGLISK	0.95	42.4	31.9
FBpp0076111	182339	1	6	7	2.86e-05	0.047	LNTFGDELFGDSQVLK	0.95	66	34.6
FBpp0076111	182339	1	6	7	2.86e-05	0.047	QTQPEIDISQLK	0.95	54.3	35.8
FBpp0076111	182339	1	6	7	2.86e-05	0.047	SVEFGQQSEQISDISR	0.95	104	35.5
FBpp0076353,FBpp0293740	306990	1	4	4	1.63e-05	0.0176	AMEATVEAISQEIR	0.95	42.1	35.6
FBpp0076353,FBpp0293740	306990	1	4	4	1.63e-05	0.0176	EAIQELQQTVEK	0.798	24.9	35.1
FBpp0076353,FBpp0293740	306990	1	4	4	1.63e-05	0.0176	EQGIDEAETVLLR	0.95	64.7	35.1
FBpp0076353,FBpp0293740	306990	1	4	4	1.63e-05	0.0176	GVIDGVVEMVK	0.95	34.3	35.5
FBpp0086257	50356.1	1	3	4	1.63e-05	0.0664	GANAPLIK	0.879	27.1	35.1
FBpp0086257	50356.1	1	3	4	1.63e-05	0.0664	NPEFNVAAQVK	0.95	41.8	35.4
FBpp0086257	50356.1	1	3	4	1.63e-05	0.0664	YLELLESPTGR	0.95	52.8	36.2
FBpp0079874	51074.6	1	4	6	2.45e-05	0.13	FTTVEEVDYTADK	0.95	50.5	34.3
FBpp0079874	51074.6	1	4	6	2.45e-05	0.13	LEPIQSGGGQER	0.95	53	36.7
FBpp0079874	51074.6	1	4	6	2.45e-05	0.13	NEQTEGRPLYLDAQATTPMDPR	0.95	40	33.6
FBpp0079874	51074.6	1	4	6	2.45e-05	0.13	VFFHTDAAQAVGK	0.93	27.3	35.3
FBpp0088066,FBpp0089176,FBpp0289704,FBpp0289705,FBpp0289706,FBpp0289707,FBpp0289708,FBpp0300518	55738.3	1	3	3	1.22e-05	0.0663	EWYGENIQSSPDLSR	0.95	37.3	35.2
FBpp0088066,FBpp0089176,FBpp0289704,FBpp0289705,FBpp0289706,FBpp0289707,FBpp0289708,FBpp0300518	55738.3	1	3	3	1.22e-05	0.0663	FIVEAK	0.931	29.5	35.2
FBpp0088066,FBpp0089176,FBpp0289704,FBpp0289705,FBpp0289706,FBpp0289707,FBpp0289708,FBpp0300518	55738.3	1	3	3	1.22e-05	0.0663	VAVGGNYDASER	0.95	59.3	36.6
FBpp0075575	9412.4	1	4	6	2.45e-05	0.488	AQGDFNEFIEK	0.95	41.2	35.7
FBpp0075575	9412.4	1	4	6	2.45e-05	0.488	DGLNTVQEGLQK	0.95	63.6	42
FBpp0075575	9412.4	1	4	6	2.45e-05	0.488	EESNPAQEFLTK	0.95	81	36.4
FBpp0075575	9412.4	1	4	6	2.45e-05	0.488	KVEGLFK	0.883	22.8	32.6
FBpp0071212,FBpp0071213,FBpp0071214,FBpp0071215,FBpp0089231,FBpp0089232,FBpp0089233,FBpp0089234,FBpp0089235,FBpp0089236,FBpp0300513,FBpp0300514	60600.3	1	3	3	1.22e-05	0.0522	APDFMFFAPR	0.82	27.2	35.5
FBpp0071212,FBpp0071213,FBpp0071214,FBpp0071215,FBpp0089231,FBpp0089232,FBpp0089233,FBpp0089234,FBpp0089235,FBpp0089236,FBpp0300513,FBpp0300514	60600.3	1	3	3	1.22e-05	0.0522	DLLEAQDMIR	0.936	30.8	36.2
FBpp0071212,FBpp0071213,FBpp0071214,FBpp0071215,FBpp0089231,FBpp0089232,FBpp0089233,FBpp0089234,FBpp0089235,FBpp0089236,FBpp0300513,FBpp0300514	60600.3	1	3	3	1.22e-05	0.0522	LKLEEEIMAK	0.947	26.3	33.1
FBpp0074500,FBpp0074501,FBpp0300512	17878.6	0.998	2	4	1.63e-05	0.15	SYLHLPPEIVPSTLK	0.95	35.9	28.5
FBpp0074500,FBpp0074501,FBpp0300512	17878.6	0.998	2	4	1.63e-05	0.15	VAIYEYLFK	0.95	49.9	35.1
FBpp0084774	14633	0.998	2	18	7.35e-05	0.188	QTGDNVGPIVIK	0.95	69	33.6
FBpp0084774	14633	0.998	2	18	7.35e-05	0.188	VVDMIDVEDIAEK	0.95	78.9	35.6
FBpp0111278,FBpp0300508	6554.2	0.998	2	33	0.000135	0.355	ALPDGLSNK	0.95	39.8	36
FBpp0111278,FBpp0300508	6554.2	0.998	2	33	0.000135	0.355	VFQAVNELPVFLK	0.95	93.8	31.1
FBpp0086226	24659.9	1	9	23	9.39e-05	0.488	EIMELHHQK	0.95	47.5	36.4
FBpp0086226	24659.9	1	9	23	9.39e-05	0.488	LIQLAPALR	0.95	58.5	34.9
FBpp0086226	24659.9	1	9	23	9.39e-05	0.488	LPYDYAALEPIICR	0.95	62.5	35.2
FBpp0086226	24659.9	1	9	23	9.39e-05	0.488	LQLAALPNQDPLEASTGLIPLFGIDVWEHAYYLQYK	0.95	31.7	27.4
FBpp0086226	24659.9	1	9	23	9.39e-05	0.488	NVRPSYVEAIWDIANWDDISCR	0.95	67.5	33.1
FBpp0086226	24659.9	1	9	23	9.39e-05	0.488	SLEEFK	0.847	29	36.5
FBpp0086226	24659.9	1	9	23	9.39e-05	0.488	SLEEFKK	0.95	37	35.1
FBpp0086226	24659.9	1	9	23	9.39e-05	0.488	TQPSDDLK	0.923	30.6	36.7
FBpp0086226	24659.9	1	9	23	9.39e-05	0.488	TQPSDDLKK	0.95	31.7	34.9
FBpp0071279	49981.3	0.998	2	2	8.17e-06	0.0735	GTGLIADKENPLVLK	0.95	31.4	29.1
FBpp0071279	49981.3	0.998	2	2	8.17e-06	0.0735	LAQFVDDGGNVLVAGSEK	0.95	31.1	34.1
FBpp0088808,FBpp0088809,FBpp0293707	10032.6	0.998	2	3	1.22e-05	0.303	ATDLWVVIDNK	0.95	52	40.2
FBpp0088808,FBpp0088809,FBpp0293707	10032.6	0.998	2	3	1.22e-05	0.303	LEHPGGEESLVDEAGR	0.95	78	34.6
FBpp0074677,FBpp0074678,FBpp0291259	54586.6	1	12	20	8.17e-05	0.251	DQIIGALK	0.928	31.3	34.7
FBpp0074677,FBpp0074678,FBpp0291259	54586.6	1	12	20	8.17e-05	0.251	EYHANIVLDR	0.95	42	36.2
FBpp0074677,FBpp0074678,FBpp0291259	54586.6	1	12	20	8.17e-05	0.251	GNAPLTEQEK	0.95	32.9	35.8
FBpp0074677,FBpp0074678,FBpp0291259	54586.6	1	12	20	8.17e-05	0.251	KVLQGI	0.894	26.8	34.3
FBpp0074677,FBpp0074678,FBpp0291259	54586.6	1	12	20	8.17e-05	0.251	LDVPSFDWPIASFPEYR	0.95	65.3	35
FBpp0074677,FBpp0074678,FBpp0291259	54586.6	1	12	20	8.17e-05	0.251	LHSVLLNIAPK	0.95	57.2	31.9
FBpp0074677,FBpp0074678,FBpp0291259	54586.6	1	12	20	8.17e-05	0.251	LLANVDVAGK	0.95	53.4	34.4
FBpp0074677,FBpp0074678,FBpp0291259	54586.6	1	12	20	8.17e-05	0.251	NGIALLIDEVQTGGGSTGK	0.895	27	34.4
FBpp0074677,FBpp0074678,FBpp0291259	54586.6	1	12	20	8.17e-05	0.251	SIFIWYQNK	0.95	38.2	35.2
FBpp0074677,FBpp0074678,FBpp0291259	54586.6	1	12	20	8.17e-05	0.251	VLLLEEVVK	0.95	48.2	32
FBpp0074677,FBpp0074678,FBpp0291259	54586.6	1	12	20	8.17e-05	0.251	VRDQIIGALK	0.95	29.1	33.4
FBpp0074677,FBpp0074678,FBpp0291259	54586.6	1	12	20	8.17e-05	0.251	YPLDENVAHNK	0.95	48.3	35.8
FBpp0088054	49674.2	1	5	6	2.45e-05	0.156	ENGATVATGMVTQR	0.95	35.4	36.3
FBpp0088054	49674.2	1	5	6	2.45e-05	0.156	IDIVPSEAMLMPGEHGQVR	0.95	60.7	35
FBpp0088054	49674.2	1	5	6	2.45e-05	0.156	MVMTPGQAFTIR	0.95	45	35.9
FBpp0088054	49674.2	1	5	6	2.45e-05	0.156	SVPQAQAGENVGALLR	0.95	41.2	33.2
FBpp0088054	49674.2	1	5	6	2.45e-05	0.156	TSISDIQIFR	0.932	32.2	35.4
FBpp0085448,FBpp0289077	18320	0.998	2	2	8.17e-06	0.141	ELSGQAAPQGEER	0.95	50.2	35.9
FBpp0085448,FBpp0289077	18320	0.998	2	2	8.17e-06	0.141	FHQYFIFGK	0.95	30.2	36.2
FBpp0085697	184171	1	4	5	2.04e-05	0.0371	LIEVGQQIDPIVEVTSLAGK	0.95	84.2	31.2
FBpp0085697	184171	1	4	5	2.04e-05	0.0371	SLGVLNLDTGLLDTK	0.95	91	33.9
FBpp0085697	184171	1	4	5	2.04e-05	0.0371	TTATVTSGDQYQR	0.95	41.2	35.9
FBpp0085697	184171	1	4	5	2.04e-05	0.0371	VTLLDGSLLDVSIDR	0.95	87.3	33.7
FBpp0086204	35719.4	1	4	5	2.04e-05	0.103	DLLELVK	0.895	28	35.4
FBpp0086204	35719.4	1	4	5	2.04e-05	0.103	ELTMILLTLAK	0.95	43.4	32.1
FBpp0086204	35719.4	1	4	5	2.04e-05	0.103	FDNPLESSVEFMK	0.95	33.6	35.1
FBpp0086204	35719.4	1	4	5	2.04e-05	0.103	KELTMILLTLAK	0.95	49.9	25.6
FBpp0087539,FBpp0087540,FBpp0087541,FBpp0087542,FBpp0087543,FBpp0087544,FBpp0087545,FBpp0087546,FBpp0087547,FBpp0290074,FBpp0293088	130866	1	41	98	0.0004	0.409	ACTELGIK	0.95	34.5	36
FBpp0087539,FBpp0087540,FBpp0087541,FBpp0087542,FBpp0087543,FBpp0087544,FBpp0087545,FBpp0087546,FBpp0087547,FBpp0290074,FBpp0293088	130866	1	41	98	0.0004	0.409	ADESYIVGK	0.95	47.4	36.4
FBpp0087539,FBpp0087540,FBpp0087541,FBpp0087542,FBpp0087543,FBpp0087544,FBpp0087545,FBpp0087546,FBpp0087547,FBpp0290074,FBpp0293088	130866	1	41	98	0.0004	0.409	AGGVVEAAISYTGDVSDPK	0.95	84.4	34.3
FBpp0087539,FBpp0087540,FBpp0087541,FBpp0087542,FBpp0087543,FBpp0087544,FBpp0087545,FBpp0087546,FBpp0087547,FBpp0290074,FBpp0293088	130866	1	41	98	0.0004	0.409	AGNVVHLYER	0.866	28	36.5
FBpp0087539,FBpp0087540,FBpp0087541,FBpp0087542,FBpp0087543,FBpp0087544,FBpp0087545,FBpp0087546,FBpp0087547,FBpp0290074,FBpp0293088	130866	1	41	98	0.0004	0.409	AGTHVLCIK	0.95	50	35.2
FBpp0087539,FBpp0087540,FBpp0087541,FBpp0087542,FBpp0087543,FBpp0087544,FBpp0087545,FBpp0087546,FBpp0087547,FBpp0290074,FBpp0293088	130866	1	41	98	0.0004	0.409	AVHILDK	0.948	30.9	35.5
FBpp0087539,FBpp0087540,FBpp0087541,FBpp0087542,FBpp0087543,FBpp0087544,FBpp0087545,FBpp0087546,FBpp0087547,FBpp0290074,FBpp0293088	130866	1	41	98	0.0004	0.409	AVHILDKEAVK	0.95	41.8	30.5
FBpp0087539,FBpp0087540,FBpp0087541,FBpp0087542,FBpp0087543,FBpp0087544,FBpp0087545,FBpp0087546,FBpp0087547,FBpp0290074,FBpp0293088	130866	1	41	98	0.0004	0.409	EANLLLGDIIK	0.95	59.7	32.8
FBpp0087539,FBpp0087540,FBpp0087541,FBpp0087542,FBpp0087543,FBpp0087544,FBpp0087545,FBpp0087546,FBpp0087547,FBpp0290074,FBpp0293088	130866	1	41	98	0.0004	0.409	EEALEFCK	0.883	29.9	35.9
FBpp0087539,FBpp0087540,FBpp0087541,FBpp0087542,FBpp0087543,FBpp0087544,FBpp0087545,FBpp0087546,FBpp0087547,FBpp0290074,FBpp0293088	130866	1	41	98	0.0004	0.409	ELLLMDTTFR	0.95	49.4	35.9
FBpp0087539,FBpp0087540,FBpp0087541,FBpp0087542,FBpp0087543,FBpp0087544,FBpp0087545,FBpp0087546,FBpp0087547,FBpp0290074,FBpp0293088	130866	1	41	98	0.0004	0.409	ELQESHTCVTNR	0.95	37	33.8
FBpp0087539,FBpp0087540,FBpp0087541,FBpp0087542,FBpp0087543,FBpp0087544,FBpp0087545,FBpp0087546,FBpp0087547,FBpp0290074,FBpp0293088	130866	1	41	98	0.0004	0.409	ENDVDAVHPGYGFLSER	0.95	62.5	34.1
FBpp0087539,FBpp0087540,FBpp0087541,FBpp0087542,FBpp0087543,FBpp0087544,FBpp0087545,FBpp0087546,FBpp0087547,FBpp0290074,FBpp0293088	130866	1	41	98	0.0004	0.409	EVLVCEGPEAFAK	0.95	55.8	35.7
FBpp0087539,FBpp0087540,FBpp0087541,FBpp0087542,FBpp0087543,FBpp0087544,FBpp0087545,FBpp0087546,FBpp0087547,FBpp0290074,FBpp0293088	130866	1	41	98	0.0004	0.409	FCELAVQTGMDIFR	0.95	67.4	35.3
FBpp0087539,FBpp0087540,FBpp0087541,FBpp0087542,FBpp0087543,FBpp0087544,FBpp0087545,FBpp0087546,FBpp0087547,FBpp0290074,FBpp0293088	130866	1	41	98	0.0004	0.409	FLHECPWER	0.888	26.2	33.9
FBpp0087539,FBpp0087540,FBpp0087541,FBpp0087542,FBpp0087543,FBpp0087544,FBpp0087545,FBpp0087546,FBpp0087547,FBpp0290074,FBpp0293088	130866	1	41	98	0.0004	0.409	GANAVGYTSYPDNVVYK	0.95	49	35
FBpp0087539,FBpp0087540,FBpp0087541,FBpp0087542,FBpp0087543,FBpp0087544,FBpp0087545,FBpp0087546,FBpp0087547,FBpp0290074,FBpp0293088	130866	1	41	98	0.0004	0.409	GQPLVVLSAMK	0.95	41.4	34
FBpp0087539,FBpp0087540,FBpp0087541,FBpp0087542,FBpp0087543,FBpp0087544,FBpp0087545,FBpp0087546,FBpp0087547,FBpp0290074,FBpp0293088	130866	1	41	98	0.0004	0.409	HGLPVIFK	0.875	26.3	34.4
FBpp0087539,FBpp0087540,FBpp0087541,FBpp0087542,FBpp0087543,FBpp0087544,FBpp0087545,FBpp0087546,FBpp0087547,FBpp0290074,FBpp0293088	130866	1	41	98	0.0004	0.409	HIEVQLLGDK	0.95	34.1	34.6
FBpp0087539,FBpp0087540,FBpp0087541,FBpp0087542,FBpp0087543,FBpp0087544,FBpp0087545,FBpp0087546,FBpp0087547,FBpp0290074,FBpp0293088	130866	1	41	98	0.0004	0.409	IFLTGPK	0.95	34.6	35.3
FBpp0087539,FBpp0087540,FBpp0087541,FBpp0087542,FBpp0087543,FBpp0087544,FBpp0087545,FBpp0087546,FBpp0087547,FBpp0290074,FBpp0293088	130866	1	41	98	0.0004	0.409	IPNIPFQMLLR	0.95	59.5	35.5
FBpp0087539,FBpp0087540,FBpp0087541,FBpp0087542,FBpp0087543,FBpp0087544,FBpp0087545,FBpp0087546,FBpp0087547,FBpp0290074,FBpp0293088	130866	1	41	98	0.0004	0.409	LEGEDLIMIIE	0.95	80.6	35.9
FBpp0087539,FBpp0087540,FBpp0087541,FBpp0087542,FBpp0087543,FBpp0087544,FBpp0087545,FBpp0087546,FBpp0087547,FBpp0290074,FBpp0293088	130866	1	41	98	0.0004	0.409	LPIEIR	0.806	25.3	34
FBpp0087539,FBpp0087540,FBpp0087541,FBpp0087542,FBpp0087543,FBpp0087544,FBpp0087545,FBpp0087546,FBpp0087547,FBpp0290074,FBpp0293088	130866	1	41	98	0.0004	0.409	LQVEHTVTEEITGIDLVQSQIR	0.95	129	33.5
FBpp0087539,FBpp0087540,FBpp0087541,FBpp0087542,FBpp0087543,FBpp0087544,FBpp0087545,FBpp0087546,FBpp0087547,FBpp0290074,FBpp0293088	130866	1	41	98	0.0004	0.409	MEMVVQSPLAGVVK	0.95	88.2	33.8
FBpp0087539,FBpp0087540,FBpp0087541,FBpp0087542,FBpp0087543,FBpp0087544,FBpp0087545,FBpp0087546,FBpp0087547,FBpp0290074,FBpp0293088	130866	1	41	98	0.0004	0.409	RIPNIPFQMLLR	0.95	42.6	34.5
FBpp0087539,FBpp0087540,FBpp0087541,FBpp0087542,FBpp0087543,FBpp0087544,FBpp0087545,FBpp0087546,FBpp0087547,FBpp0290074,FBpp0293088	130866	1	41	98	0.0004	0.409	SDFAQAVIDAGLR	0.95	74.3	35.8
FBpp0087539,FBpp0087540,FBpp0087541,FBpp0087542,FBpp0087543,FBpp0087544,FBpp0087545,FBpp0087546,FBpp0087547,FBpp0290074,FBpp0293088	130866	1	41	98	0.0004	0.409	SEVGAPMPGTVIDIR	0.95	50.6	35.9
FBpp0087539,FBpp0087540,FBpp0087541,FBpp0087542,FBpp0087543,FBpp0087544,FBpp0087545,FBpp0087546,FBpp0087547,FBpp0290074,FBpp0293088	130866	1	41	98	0.0004	0.409	SGEGMGIR	0.856	29.1	36.2
FBpp0087539,FBpp0087540,FBpp0087541,FBpp0087542,FBpp0087543,FBpp0087544,FBpp0087545,FBpp0087546,FBpp0087547,FBpp0290074,FBpp0293088	130866	1	41	98	0.0004	0.409	SVAVYSEQDK	0.95	34.8	35.8
FBpp0087539,FBpp0087540,FBpp0087541,FBpp0087542,FBpp0087543,FBpp0087544,FBpp0087545,FBpp0087546,FBpp0087547,FBpp0290074,FBpp0293088	130866	1	41	98	0.0004	0.409	SVVEYLQGSIGIPHGGFPEPLR	0.95	113	33.8
FBpp0087539,FBpp0087540,FBpp0087541,FBpp0087542,FBpp0087543,FBpp0087544,FBpp0087545,FBpp0087546,FBpp0087547,FBpp0290074,FBpp0293088	130866	1	41	98	0.0004	0.409	TLYAPFECTTTMR	0.95	35.2	35.6
FBpp0087539,FBpp0087540,FBpp0087541,FBpp0087542,FBpp0087543,FBpp0087544,FBpp0087545,FBpp0087546,FBpp0087547,FBpp0290074,FBpp0293088	130866	1	41	98	0.0004	0.409	TNIPFLLNVLENQK	0.95	67.6	32.3
FBpp0087539,FBpp0087540,FBpp0087541,FBpp0087542,FBpp0087543,FBpp0087544,FBpp0087545,FBpp0087546,FBpp0087547,FBpp0290074,FBpp0293088	130866	1	41	98	0.0004	0.409	TVSEYSAYWEQTR	0.95	77.8	35.4
FBpp0087539,FBpp0087540,FBpp0087541,FBpp0087542,FBpp0087543,FBpp0087544,FBpp0087545,FBpp0087546,FBpp0087547,FBpp0290074,FBpp0293088	130866	1	41	98	0.0004	0.409	VAAIEAGVPIVPGTDGPVTTK	0.95	95.6	31
FBpp0087539,FBpp0087540,FBpp0087541,FBpp0087542,FBpp0087543,FBpp0087544,FBpp0087545,FBpp0087546,FBpp0087547,FBpp0290074,FBpp0293088	130866	1	41	98	0.0004	0.409	VAEGMTLPELGYTQDK	0.95	72.9	34.7
FBpp0087539,FBpp0087540,FBpp0087541,FBpp0087542,FBpp0087543,FBpp0087544,FBpp0087545,FBpp0087546,FBpp0087547,FBpp0290074,FBpp0293088	130866	1	41	98	0.0004	0.409	VFDSLNYLPNLILGMEAAGK	0.95	26.1	31.5
FBpp0087539,FBpp0087540,FBpp0087541,FBpp0087542,FBpp0087543,FBpp0087544,FBpp0087545,FBpp0087546,FBpp0087547,FBpp0290074,FBpp0293088	130866	1	41	98	0.0004	0.409	VGEEFDVPLER	0.95	66.9	36
FBpp0087539,FBpp0087540,FBpp0087541,FBpp0087542,FBpp0087543,FBpp0087544,FBpp0087545,FBpp0087546,FBpp0087547,FBpp0290074,FBpp0293088	130866	1	41	98	0.0004	0.409	VTTEDPANDFQPNTGR	0.912	36.1	40.6
FBpp0087539,FBpp0087540,FBpp0087541,FBpp0087542,FBpp0087543,FBpp0087544,FBpp0087545,FBpp0087546,FBpp0087547,FBpp0290074,FBpp0293088	130866	1	41	98	0.0004	0.409	VVEIAPAPR	0.95	59.7	35.9
FBpp0087539,FBpp0087540,FBpp0087541,FBpp0087542,FBpp0087543,FBpp0087544,FBpp0087545,FBpp0087546,FBpp0087547,FBpp0290074,FBpp0293088	130866	1	41	98	0.0004	0.409	YYTNLADELVK	0.95	77.9	35.4
FBpp0079625,FBpp0079626,FBpp0293078	117100	1	3	6	2.45e-05	0.0396	LLQVTETELSTALTK	0.95	45.6	32.4
FBpp0079625,FBpp0079626,FBpp0293078	117100	1	3	6	2.45e-05	0.0396	SMADLVVTLLK	0.95	45.8	33.9
FBpp0079625,FBpp0079626,FBpp0293078	117100	1	3	6	2.45e-05	0.0396	TLGFSTDEVQTIWR	0.95	34.6	35.6
FBpp0079815	136441	0.998	2	2	8.17e-06	0.0171	ATLAAVDWTLTK	0.95	47.5	35
FBpp0079815	136441	0.998	2	2	8.17e-06	0.0171	LFVLFGGTK	0.95	41.7	34.2
FBpp0073081,FBpp0073082	51163	1	4	5	2.04e-05	0.12	ALEFDPDNNTVSTSGGK	0.95	53.2	34.5
FBpp0073081,FBpp0073082	51163	1	4	5	2.04e-05	0.12	ELMPVLYWK	0.95	37.1	34.8
FBpp0073081,FBpp0073082	51163	1	4	5	2.04e-05	0.12	KLVTPTGFVDVDQLTLQHNK	0.95	56.7	30.2
FBpp0073081,FBpp0073082	51163	1	4	5	2.04e-05	0.12	VVVLEPEDK	0.939	33.4	36
FBpp0077365,FBpp0077367	51121.5	0.999	2	3	1.22e-05	0.0517	LVLYEELFK	0.95	49.4	34.8
FBpp0077365,FBpp0077367	51121.5	0.999	2	3	1.22e-05	0.0517	VQYAAIIDAGSTGSR	0.95	54.9	35.9
FBpp0085411,FBpp0291229	17000.8	1	6	36	0.000147	0.484	AFDHDGAGSIEHADVSSILEILGQK	0.95	141	33.5
FBpp0085411,FBpp0291229	17000.8	1	6	36	0.000147	0.484	FIEVEEDVGALQNELK	0.95	115	34.8
FBpp0085411,FBpp0291229	17000.8	1	6	36	0.000147	0.484	GILHELDDK	0.95	45.7	36.2
FBpp0085411,FBpp0291229	17000.8	1	6	36	0.000147	0.484	GYLTVATLR	0.95	57.4	36.1
FBpp0085411,FBpp0291229	17000.8	1	6	36	0.000147	0.484	LDFSQFCK	0.95	36.5	36.4
FBpp0085411,FBpp0291229	17000.8	1	6	36	0.000147	0.484	LEPPAVK	0.919	29	35.4
FBpp0073079	24278.9	1	4	5	2.04e-05	0.231	DVPVAVAPVAPVLAK	0.95	51.5	32.1
FBpp0073079	24278.9	1	4	5	2.04e-05	0.231	FAYDVQDTLTGDSK	0.95	58.3	35
FBpp0073079	24278.9	1	4	5	2.04e-05	0.231	TLAAPIVA	0.95	34.5	35.6
FBpp0073079	24278.9	1	4	5	2.04e-05	0.231	TVAAPVAPVVAAAPAPVFAK	0.95	73.3	31.9
FBpp0079188,FBpp0079189,FBpp0079190,FBpp0079191,FBpp0079192,FBpp0079193,FBpp0079194,FBpp0079195,FBpp0079196	70531.4	0.999	2	3	1.22e-05	0.0868	DGTPGGVLIWK	0.95	42.9	35
FBpp0079188,FBpp0079189,FBpp0079190,FBpp0079191,FBpp0079192,FBpp0079193,FBpp0079194,FBpp0079195,FBpp0079196	70531.4	0.999	2	3	1.22e-05	0.0868	VPSNTAVVEGEK	0.95	43.4	35.5
FBpp0077339,FBpp0077340	39067.7	0.999	2	3	1.22e-05	0.0801	ATAVNPIDLAMLR	0.95	47.9	34.3
FBpp0077339,FBpp0077340	39067.7	0.999	2	3	1.22e-05	0.0801	LMPLIDSSYGFSELPK	0.95	96.7	33.9
FBpp0083802	27471.7	1	9	14	5.72e-05	0.366	AELNEFLTR	0.95	40.8	36.3
FBpp0083802	27471.7	1	9	14	5.72e-05	0.366	ELAEDGYSGVEVR	0.95	74.5	36.2
FBpp0083802	27471.7	1	9	14	5.72e-05	0.366	ELTAMVQK	0.95	42.1	35.7
FBpp0083802	27471.7	1	9	14	5.72e-05	0.366	FVSDGIFK	0.869	27.5	35.8
FBpp0083802	27471.7	1	9	14	5.72e-05	0.366	GLCAIAQAESLR	0.95	37.7	35.5
FBpp0083802	27471.7	1	9	14	5.72e-05	0.366	IYETPETEYK	0.899	30.6	35.9
FBpp0083802	27471.7	1	9	14	5.72e-05	0.366	KPLPDNVSVVEPK	0.95	35.4	31.2
FBpp0083802	27471.7	1	9	14	5.72e-05	0.366	TEIIIMATK	0.95	53.7	34.4
FBpp0083802	27471.7	1	9	14	5.72e-05	0.366	YIMESGAK	0.95	38.5	36.3
FBpp0074982	13750.2	1	6	13	5.31e-05	0.541	DTFQDFAQSPAIAGGAESSPPK	0.95	115	33.8
FBpp0074982	13750.2	1	6	13	5.31e-05	0.541	FIHMLPCYAGR	0.95	30.5	35.6
FBpp0074982	13750.2	1	6	13	5.31e-05	0.541	GGLVAATVYYTQK	0.95	77.9	34
FBpp0074982	13750.2	1	6	13	5.31e-05	0.541	QLPFEVPQLPK	0.95	39.2	33.8
FBpp0074982	13750.2	1	6	13	5.31e-05	0.541	VKDTFQDFAQSPAIAGGAESSPPK	0.95	74.6	32.6
FBpp0074982	13750.2	1	6	13	5.31e-05	0.541	VLGFLVR	0.95	40.2	33.5
FBpp0289017	28141.8	1	3	3	1.22e-05	0.179	FFAEVGDNQELR	0.95	43.8	35.8
FBpp0289017	28141.8	1	3	3	1.22e-05	0.179	NMEEDDPMGQFEAGEEK	0.95	72	30.2
FBpp0289017	28141.8	1	3	3	1.22e-05	0.179	TNTIENMLMALPSASK	0.95	67	34.7
FBpp0087479	88862.6	1	3	4	1.63e-05	0.0537	GEDLATAILK	0.903	28.2	35.3
FBpp0087479	88862.6	1	3	4	1.63e-05	0.0537	NSPAIIFIDEIDAIAPK	0.95	58.9	32.7
FBpp0087479	88862.6	1	3	4	1.63e-05	0.0537	VTQGFSGADLTEICQR	0.95	31.8	35.2
FBpp0073032,FBpp0073033	16152.1	0.998	2	2	8.17e-06	0.221	ENYDDEPDETASER	0.95	51.9	27.6
FBpp0073032,FBpp0073033	16152.1	0.998	2	2	8.17e-06	0.221	FWGLTEMFPEPVR	0.95	42.5	35.7
FBpp0070676,FBpp0070677,FBpp0070679	48876.9	1	18	100	0.000408	0.566	ASCNTDYYTR	0.95	59	34.2
FBpp0070676,FBpp0070677,FBpp0070679	48876.9	1	18	100	0.000408	0.566	DPITSFK	0.904	31.7	36.7
FBpp0070676,FBpp0070677,FBpp0070679	48876.9	1	18	100	0.000408	0.566	DVDNIISAYR	0.95	50.4	36.5
FBpp0070676,FBpp0070677,FBpp0070679	48876.9	1	18	100	0.000408	0.566	EEIQEVR	0.95	42.9	36.8
FBpp0070676,FBpp0070677,FBpp0070679	48876.9	1	18	100	0.000408	0.566	ELCIELGLITTDEVK	0.851	25.7	34.6
FBpp0070676,FBpp0070677,FBpp0070679	48876.9	1	18	100	0.000408	0.566	EVDEATAFAK	0.95	67.4	36.7
FBpp0070676,FBpp0070677,FBpp0070679	48876.9	1	18	100	0.000408	0.566	GDALPGIWVDGMDVLAVR	0.95	111	34.3
FBpp0070676,FBpp0070677,FBpp0070679	48876.9	1	18	100	0.000408	0.566	GFCHLYSGQEACAVGMK	0.95	74.1	33.6
FBpp0070676,FBpp0070677,FBpp0070679	48876.9	1	18	100	0.000408	0.566	GTIAYDIDHIQER	0.95	94.6	35.7
FBpp0070676,FBpp0070677,FBpp0070679	48876.9	1	18	100	0.000408	0.566	KEVDEATAFAK	0.95	38.3	34.8
FBpp0070676,FBpp0070677,FBpp0070679	48876.9	1	18	100	0.000408	0.566	LDEGPATEVK	0.95	49.9	36.2
FBpp0070676,FBpp0070677,FBpp0070679	48876.9	1	18	100	0.000408	0.566	LETAAGNLYK	0.95	55.2	36
FBpp0070676,FBpp0070677,FBpp0070679	48876.9	1	18	100	0.000408	0.566	RLETAAGNLYK	0.95	38.4	35.3
FBpp0070676,FBpp0070677,FBpp0070679	48876.9	1	18	100	0.000408	0.566	SATEFAINYVNTHGPLVMETNTYR	0.95	123	32.8
FBpp0070676,FBpp0070677,FBpp0070679	48876.9	1	18	100	0.000408	0.566	SDAELGVSHLWTDVYSNNLEPK	0.95	49.2	33.2
FBpp0070676,FBpp0070677,FBpp0070679	48876.9	1	18	100	0.000408	0.566	VHGWTYLMGVSPSGVLAELTGVQGGCAR	0.95	97.4	33.1
FBpp0070676,FBpp0070677,FBpp0070679	48876.9	1	18	100	0.000408	0.566	YSGHSMSDPGTSYR	0.95	30.4	30.3
FBpp0070676,FBpp0070677,FBpp0070679	48876.9	1	18	100	0.000408	0.566	YYTQMQTIR	0.95	63.1	36
FBpp0081330,FBpp0081331	81939.8	1	6	8	3.27e-05	0.0941	ASAAYSDEPR	0.95	44.5	36.4
FBpp0081330,FBpp0081331	81939.8	1	6	8	3.27e-05	0.0941	DILEIFGFK	0.95	43.1	35.4
FBpp0081330,FBpp0081331	81939.8	1	6	8	3.27e-05	0.0941	KDPIPFLTEEDQTLMK	0.887	23.8	33.5
FBpp0081330,FBpp0081331	81939.8	1	6	8	3.27e-05	0.0941	LIEYLPWTEPYEK	0.95	33.8	34.7
FBpp0081330,FBpp0081331	81939.8	1	6	8	3.27e-05	0.0941	NLIYALESR	0.942	34	36.3
FBpp0081330,FBpp0081331	81939.8	1	6	8	3.27e-05	0.0941	VLLEAGEGLVK	0.95	38.2	32.3
FBpp0289781,FBpp0289782,FBpp0289783,FBpp0289784,FBpp0289785,FBpp0289786,FBpp0293009,FBpp0293010,FBpp0293011,FBpp0293012,FBpp0293013	132947	1	11	18	7.35e-05	0.124	ETVTSEITK	0.95	55.3	36.1
FBpp0289781,FBpp0289782,FBpp0289783,FBpp0289784,FBpp0289785,FBpp0289786,FBpp0293009,FBpp0293010,FBpp0293011,FBpp0293012,FBpp0293013	132947	1	11	18	7.35e-05	0.124	EVIEPMACDGLR	0.95	43.5	36.2
FBpp0289781,FBpp0289782,FBpp0289783,FBpp0289784,FBpp0289785,FBpp0289786,FBpp0293009,FBpp0293010,FBpp0293011,FBpp0293012,FBpp0293013	132947	1	11	18	7.35e-05	0.124	EVVAVTGDGTNDGPALK	0.95	101	34.8
FBpp0289781,FBpp0289782,FBpp0289783,FBpp0289784,FBpp0289785,FBpp0289786,FBpp0293009,FBpp0293010,FBpp0293011,FBpp0293012,FBpp0293013	132947	1	11	18	7.35e-05	0.124	GASEIIMK	0.95	37.4	36.1
FBpp0289781,FBpp0289782,FBpp0289783,FBpp0289784,FBpp0289785,FBpp0289786,FBpp0293009,FBpp0293010,FBpp0293011,FBpp0293012,FBpp0293013	132947	1	11	18	7.35e-05	0.124	GGEVCQISVGDILVGDIAQVK	0.95	85.8	32.7
FBpp0289781,FBpp0289782,FBpp0289783,FBpp0289784,FBpp0289785,FBpp0289786,FBpp0293009,FBpp0293010,FBpp0293011,FBpp0293012,FBpp0293013	132947	1	11	18	7.35e-05	0.124	GHPEEYTDGMNLGEER	0.95	72.7	31
FBpp0289781,FBpp0289782,FBpp0289783,FBpp0289784,FBpp0289785,FBpp0289786,FBpp0293009,FBpp0293010,FBpp0293011,FBpp0293012,FBpp0293013	132947	1	11	18	7.35e-05	0.124	GIIDSTVSENR	0.95	51.8	36.2
FBpp0289781,FBpp0289782,FBpp0289783,FBpp0289784,FBpp0289785,FBpp0289786,FBpp0293009,FBpp0293010,FBpp0293011,FBpp0293012,FBpp0293013	132947	1	11	18	7.35e-05	0.124	KADVGFAMGIAGTDVAK	0.95	29.9	33
FBpp0289781,FBpp0289782,FBpp0289783,FBpp0289784,FBpp0289785,FBpp0289786,FBpp0293009,FBpp0293010,FBpp0293011,FBpp0293012,FBpp0293013	132947	1	11	18	7.35e-05	0.124	LYTSPNEGLSGSK	0.95	53.6	35.7
FBpp0289781,FBpp0289782,FBpp0289783,FBpp0289784,FBpp0289785,FBpp0289786,FBpp0293009,FBpp0293010,FBpp0293011,FBpp0293012,FBpp0293013	132947	1	11	18	7.35e-05	0.124	MVTGDNINTAR	0.95	77.2	36.5
FBpp0289781,FBpp0289782,FBpp0289783,FBpp0289784,FBpp0289785,FBpp0289786,FBpp0293009,FBpp0293010,FBpp0293011,FBpp0293012,FBpp0293013	132947	1	11	18	7.35e-05	0.124	TECALLGFVQGLGVK	0.95	92.9	34.2
FBpp0085615	40553.9	1	18	164	0.00067	0.471	FACFER	0.928	28.9	32.4
FBpp0085615	40553.9	1	18	164	0.00067	0.471	FGLYEVFK	0.95	39	35.7
FBpp0085615	40553.9	1	18	164	0.00067	0.471	FGLYEVFKK	0.95	31.5	33.4
FBpp0085615	40553.9	1	18	164	0.00067	0.471	GASALDVAK	0.95	49.5	36.1
FBpp0085615	40553.9	1	18	164	0.00067	0.471	GLVPLWMR	0.95	35	36.8
FBpp0085615	40553.9	1	18	164	0.00067	0.471	GWAPTFIGYSMQGLCK	0.95	64.7	34.9
FBpp0085615	40553.9	1	18	164	0.00067	0.471	IQTTPGFAK	0.95	38.8	35.8
FBpp0085615	40553.9	1	18	164	0.00067	0.471	ISLAEEGVR	0.95	45.5	35.7
FBpp0085615	40553.9	1	18	164	0.00067	0.471	IVMIGTLTAAQWFIYDAVK	0.907	20.6	29.5
FBpp0085615	40553.9	1	18	164	0.00067	0.471	LGVTGEQ	0.95	43.4	37.4
FBpp0085615	40553.9	1	18	164	0.00067	0.471	LQVDPAK	0.941	31.3	36.3
FBpp0085615	40553.9	1	18	164	0.00067	0.471	MPRPPPPEMPESLK	0.95	51.3	35.1
FBpp0085615	40553.9	1	18	164	0.00067	0.471	MTAQEGVTAFYK	0.95	77.4	35.5
FBpp0085615	40553.9	1	18	164	0.00067	0.471	QIPYTMMK	0.95	37.5	36.4
FBpp0085615	40553.9	1	18	164	0.00067	0.471	QLGWSGLWGGLVPR	0.95	86.9	36
FBpp0085615	40553.9	1	18	164	0.00067	0.471	SVFTGFR	0.846	27.5	35
FBpp0085615	40553.9	1	18	164	0.00067	0.471	TLELLYK	0.95	40.2	34.4
FBpp0085615	40553.9	1	18	164	0.00067	0.471	VYGDAIGEENAFLYR	0.95	117	35.6
FBpp0086317,FBpp0086319,FBpp0086320,FBpp0288470,FBpp0288471	92390.8	1	5	6	2.45e-05	0.142	DFVYNEEELAAGK	0.95	53.1	34.6
FBpp0086317,FBpp0086319,FBpp0086320,FBpp0288470,FBpp0288471	92390.8	1	5	6	2.45e-05	0.142	LDTYVEQITR	0.95	64.2	36.7
FBpp0086317,FBpp0086319,FBpp0086320,FBpp0288470,FBpp0288471	92390.8	1	5	6	2.45e-05	0.142	NIADIISK	0.908	28.9	35.8
FBpp0086317,FBpp0086319,FBpp0086320,FBpp0288470,FBpp0288471	92390.8	1	5	6	2.45e-05	0.142	VFVESVLR	0.95	43.8	35.2
FBpp0086317,FBpp0086319,FBpp0086320,FBpp0288470,FBpp0288471	92390.8	1	5	6	2.45e-05	0.142	VGTLDQLVGLSDDLGK	0.95	50.8	33.9
FBpp0077303	12909	1	5	16	6.53e-05	0.405	HIAFGAIGVGAGAYFDQK	0.95	78.6	34.4
FBpp0077303	12909	1	5	16	6.53e-05	0.405	HYIELHPDDFPVK	0.95	58.1	34.8
FBpp0077303	12909	1	5	16	6.53e-05	0.405	HYIELHPDDFPVKER	0.95	45.6	34.6
FBpp0077303	12909	1	5	16	6.53e-05	0.405	KTYGQVLESWVPVR	0.95	56.6	38.8
FBpp0077303	12909	1	5	16	6.53e-05	0.405	TYGQVLESWVPVR	0.95	98.4	34.7
FBpp0083163,FBpp0083164	48926.7	1	6	12	4.9e-05	0.144	EMDSASIENR	0.95	46.4	34.8
FBpp0083163,FBpp0083164	48926.7	1	6	12	4.9e-05	0.144	ILDIENIELAMGK	0.95	75.5	34.6
FBpp0083163,FBpp0083164	48926.7	1	6	12	4.9e-05	0.144	SQVVEGDPEK	0.95	57.6	35.9
FBpp0083163,FBpp0083164	48926.7	1	6	12	4.9e-05	0.144	TELSETMTELVK	0.95	84.9	35.4
FBpp0083163,FBpp0083164	48926.7	1	6	12	4.9e-05	0.144	VSDVMGGLFSK	0.95	46.1	35.6
FBpp0083163,FBpp0083164	48926.7	1	6	12	4.9e-05	0.144	YDESENPVIR	0.915	32.2	36.6
FBpp0073017	34186.4	1	4	8	3.27e-05	0.109	KIPVADGNPLTK	0.95	26	31.2
FBpp0073017	34186.4	1	4	8	3.27e-05	0.109	SIFPFVL	0.95	47.5	36.8
FBpp0073017	34186.4	1	4	8	3.27e-05	0.109	VKVPSGATPIGDLR	0.95	47.4	33.5
FBpp0073017	34186.4	1	4	8	3.27e-05	0.109	VPSGATPIGDLR	0.904	31.2	36.2
FBpp0076782,FBpp0076783,FBpp0076784	58851.2	0.998	2	3	1.22e-05	0.0347	DVVEKPTIVK	0.95	34	30
FBpp0076782,FBpp0076783,FBpp0076784	58851.2	0.998	2	3	1.22e-05	0.0347	IAFHLELPK	0.95	39.4	34.6
FBpp0087438,FBpp0087439	149080	1	5	5	2.04e-05	0.0489	AQAGFVAEDGR	0.95	56.4	36.5
FBpp0087438,FBpp0087439	149080	1	5	5	2.04e-05	0.0489	DTIEVASLDDPSLR	0.95	48.4	36
FBpp0087438,FBpp0087439	149080	1	5	5	2.04e-05	0.0489	LVLPLLTTVPWLFAK	0.95	52.5	25.9
FBpp0087438,FBpp0087439	149080	1	5	5	2.04e-05	0.0489	TYTTINPLTPELGAQLR	0.95	38.4	38.6
FBpp0087438,FBpp0087439	149080	1	5	5	2.04e-05	0.0489	VLGLQVEQR	0.95	38.8	39.6
FBpp0085470,FBpp0290636,FBpp0290637	196587	1	20	31	0.000127	0.166	AAADYGIDSIPAIVYFEK	0.95	77.7	31.3
FBpp0085470,FBpp0290636,FBpp0290637	196587	1	20	31	0.000127	0.166	ADQSIQLINR	0.95	41.5	35.7
FBpp0085470,FBpp0290636,FBpp0290637	196587	1	20	31	0.000127	0.166	DFLAVVFYK	0.95	33.9	35.7
FBpp0085470,FBpp0290636,FBpp0290637	196587	1	20	31	0.000127	0.166	DPSGDVIEDLEGER	0.95	95.9	35.4
FBpp0085470,FBpp0290636,FBpp0290637	196587	1	20	31	0.000127	0.166	EEDVLEWLVQNK	0.95	48.7	35.6
FBpp0085470,FBpp0290636,FBpp0290637	196587	1	20	31	0.000127	0.166	EWGIDEIPSIVLFER	0.95	76.2	34.3
FBpp0085470,FBpp0290636,FBpp0290637	196587	1	20	31	0.000127	0.166	EYGVFALPAIVFFKPTSK	0.95	60.7	29.6
FBpp0085470,FBpp0290636,FBpp0290637	196587	1	20	31	0.000127	0.166	GDLLSEDEVLEWLR	0.95	84.9	35.2
FBpp0085470,FBpp0290636,FBpp0290637	196587	1	20	31	0.000127	0.166	GIPTIYEGNLEDEEK	0.95	59.2	35.1
FBpp0085470,FBpp0290636,FBpp0290637	196587	1	20	31	0.000127	0.166	GSQPVAPPEPEAVIEEVNAK	0.901	26.6	33.8
FBpp0085470,FBpp0290636,FBpp0290637	196587	1	20	31	0.000127	0.166	IDDDTDSFGVDFVK	0.95	38.9	35
FBpp0085470,FBpp0290636,FBpp0290637	196587	1	20	31	0.000127	0.166	IDNPEEAVEYGINK	0.95	61.6	35.4
FBpp0085470,FBpp0290636,FBpp0290637	196587	1	20	31	0.000127	0.166	IDNPEEAVEYGINKVPK	0.894	23.4	32.8
FBpp0085470,FBpp0290636,FBpp0290637	196587	1	20	31	0.000127	0.166	IHDEALADEYNLGNLPALVYYR	0.95	86.5	33.6
FBpp0085470,FBpp0290636,FBpp0290637	196587	1	20	31	0.000127	0.166	LENIDSETDNLDITFVK	0.95	36.6	33.1
FBpp0085470,FBpp0290636,FBpp0290637	196587	1	20	31	0.000127	0.166	NFPALTYFR	0.879	30.3	36.5
FBpp0085470,FBpp0290636,FBpp0290637	196587	1	20	31	0.000127	0.166	STGDEDDVIEDVTSK	0.95	103	34.7
FBpp0085470,FBpp0290636,FBpp0290637	196587	1	20	31	0.000127	0.166	TFPALVYFR	0.814	26.7	35.2
FBpp0085470,FBpp0290636,FBpp0290637	196587	1	20	31	0.000127	0.166	VITWLTSQDVFEIK	0.95	49.6	33.4
FBpp0085470,FBpp0290636,FBpp0290637	196587	1	20	31	0.000127	0.166	VLAEVEHIDDEADKAGIDFVK	0.95	43.5	33.2
FBpp0071006,FBpp0292475	35392.3	0.999	2	6	2.45e-05	0.0909	ATEDETVDFIMLNLR	0.95	90.7	35.1
FBpp0071006,FBpp0292475	35392.3	0.999	2	6	2.45e-05	0.0909	LIVVDISPISVPR	0.95	59.7	30.7
FBpp0089270	32981.1	0.998	2	6	2.45e-05	0.592	AICDDLDQTFAELTGY	0.95	91.6	33.3
FBpp0089270	32981.1	0.998	2	6	2.45e-05	0.592	EVDRLEDR	0.95	36.4	36
FBpp0083145	61778.5	1	3	5	2.04e-05	0.0709	MSQVNQEFVQR	0.95	46	35.6
FBpp0083145	61778.5	1	3	5	2.04e-05	0.0709	SALINLPNIPLK	0.95	50.1	30.9
FBpp0083145	61778.5	1	3	5	2.04e-05	0.0709	STNPFVFLPFGFGPR	0.95	58.9	35.9
FBpp0100079,FBpp0100080	19896	1	5	11	4.49e-05	0.3	ALDVTIDLPPLGGVR	0.95	74.1	32.2
FBpp0100079,FBpp0100080	19896	1	5	11	4.49e-05	0.3	KVIIFGVPGAFTPGCSK	0.889	21.5	31.1
FBpp0100079,FBpp0100080	19896	1	5	11	4.49e-05	0.3	LLADPAGGFTK	0.95	44.1	34.9
FBpp0100079,FBpp0100080	19896	1	5	11	4.49e-05	0.3	THLPGYVSSADELK	0.95	48.6	35.1
FBpp0100079,FBpp0100080	19896	1	5	11	4.49e-05	0.3	VIIFGVPGAFTPGCSK	0.95	95.3	34.3
FBpp0070894,FBpp0073034,FBpp0073035,FBpp0077159,FBpp0079606,FBpp0089269	17940.6	1	5	50	0.000204	0.088	EGIPPDQQR	0.95	46.1	36.7
FBpp0070894,FBpp0073034,FBpp0073035,FBpp0077159,FBpp0079606,FBpp0089269	17940.6	1	5	50	0.000204	0.088	ESTLHLVLR	0.95	47.5	36.4
FBpp0070894,FBpp0073034,FBpp0073035,FBpp0077159,FBpp0079606,FBpp0089269	17940.6	1	5	50	0.000204	0.088	IQDKEGIPPDQQR	0.95	58.8	35.4
FBpp0070894,FBpp0073034,FBpp0073035,FBpp0077159,FBpp0079606,FBpp0089269	17940.6	1	5	50	0.000204	0.088	TITLEVEPSDTIENVK	0.95	91.9	34.5
FBpp0070894,FBpp0073034,FBpp0073035,FBpp0077159,FBpp0079606,FBpp0089269	17940.6	1	5	50	0.000204	0.088	TLSDYNIQK	0.95	53.6	36
FBpp0070633,FBpp0070634,FBpp0070635	96927.4	0.999	2	2	8.17e-06	0.0286	DATQLNVATADR	0.95	53	36.1
FBpp0070633,FBpp0070634,FBpp0070635	96927.4	0.999	2	2	8.17e-06	0.0286	NVQESDEGIYTCR	0.95	54.9	34.8
FBpp0079113,FBpp0079114	198332	1	6	7	2.86e-05	0.0313	ELNEHLIHIK	0.95	35	34.7
FBpp0079113,FBpp0079114	198332	1	6	7	2.86e-05	0.0313	LEPEEIETLGDQINR	0.95	54.3	34.9
FBpp0079113,FBpp0079114	198332	1	6	7	2.86e-05	0.0313	LIEDYR	0.847	30.3	37.8
FBpp0079113,FBpp0079114	198332	1	6	7	2.86e-05	0.0313	LQAEIGPLNK	0.95	46.6	33.9
FBpp0079113,FBpp0079114	198332	1	6	7	2.86e-05	0.0313	LVQQLSK	0.817	25.3	33.8
FBpp0079113,FBpp0079114	198332	1	6	7	2.86e-05	0.0313	YSNVEPSR	0.95	43.8	37.4
FBpp0292445,FBpp0292447,FBpp0292450,FBpp0292451	958378	1	19	23	9.39e-05	0.0307	AAQVAEVISNLDGQQVEEQMK	0.95	35.2	34.1
FBpp0292445,FBpp0292447,FBpp0292450,FBpp0292451	958378	1	19	23	9.39e-05	0.0307	AVESPQNLAELTSDAELLR	0.95	95	33.4
FBpp0292445,FBpp0292447,FBpp0292450,FBpp0292451	958378	1	19	23	9.39e-05	0.0307	AVTLCDDESER	0.927	29.7	35.6
FBpp0292445,FBpp0292447,FBpp0292450,FBpp0292451	958378	1	19	23	9.39e-05	0.0307	DGVAFLALIDAIK	0.95	49.4	33.3
FBpp0292445,FBpp0292447,FBpp0292450,FBpp0292451	958378	1	19	23	9.39e-05	0.0307	DLGTEVDAVNR	0.95	71.4	36.2
FBpp0292445,FBpp0292447,FBpp0292450,FBpp0292451	958378	1	19	23	9.39e-05	0.0307	ELQLEQQALNR	0.95	48	35.7
FBpp0292445,FBpp0292447,FBpp0292450,FBpp0292451	958378	1	19	23	9.39e-05	0.0307	LAIENAVQATEALLNK	0.95	54.1	32.6
FBpp0292445,FBpp0292447,FBpp0292450,FBpp0292451	958378	1	19	23	9.39e-05	0.0307	LDFFQDIPVWK	0.838	25.8	35
FBpp0292445,FBpp0292447,FBpp0292450,FBpp0292451	958378	1	19	23	9.39e-05	0.0307	LEDWVGQGEQQMSR	0.95	46.2	35.8
FBpp0292445,FBpp0292447,FBpp0292450,FBpp0292451	958378	1	19	23	9.39e-05	0.0307	LFSAIGEPIPQEVPQEVTAAK	0.95	28.2	31.6
FBpp0292445,FBpp0292447,FBpp0292450,FBpp0292451	958378	1	19	23	9.39e-05	0.0307	LQEVLSAINR	0.95	44.5	35
FBpp0292445,FBpp0292447,FBpp0292450,FBpp0292451	958378	1	19	23	9.39e-05	0.0307	NDIFSMLQTAETELR	0.95	45	35.8
FBpp0292445,FBpp0292447,FBpp0292450,FBpp0292451	958378	1	19	23	9.39e-05	0.0307	NEDVDSILQR	0.95	66.8	36.2
FBpp0292445,FBpp0292447,FBpp0292450,FBpp0292451	958378	1	19	23	9.39e-05	0.0307	NFQSLIQDLSR	0.95	31.5	34.8
FBpp0292445,FBpp0292447,FBpp0292450,FBpp0292451	958378	1	19	23	9.39e-05	0.0307	NIEALQSEDLTPEER	0.95	85.8	35.4
FBpp0292445,FBpp0292447,FBpp0292450,FBpp0292451	958378	1	19	23	9.39e-05	0.0307	NQQFLLQQDVVPR	0.95	52.2	34.3
FBpp0292445,FBpp0292447,FBpp0292450,FBpp0292451	958378	1	19	23	9.39e-05	0.0307	TEYVDGVDEVQR	0.95	50.4	35.6
FBpp0292445,FBpp0292447,FBpp0292450,FBpp0292451	958378	1	19	23	9.39e-05	0.0307	VLDTFDELFAK	0.95	48.4	35.5
FBpp0292445,FBpp0292447,FBpp0292450,FBpp0292451	958378	1	19	23	9.39e-05	0.0307	WSGFDEIADSLK	0.95	31.8	35.3
FBpp0070620	106332	1	3	3	1.22e-05	0.0373	ELDVGLADGIR	0.95	39.9	35.5
FBpp0070620	106332	1	3	3	1.22e-05	0.0373	ILLSELTDTDLTPK	0.95	37.3	34.1
FBpp0070620	106332	1	3	3	1.22e-05	0.0373	LAEYSIDLIK	0.95	42.8	34.6
FBpp0074906	53084.4	1	20	108	0.000441	0.429	AAQMGMK	0.812	27.8	36.4
FBpp0074906	53084.4	1	20	108	0.000441	0.429	ALTGGIAMLFK	0.95	62.9	34.2
FBpp0074906	53084.4	1	20	108	0.000441	0.429	EANVAAAFGKPINF	0.95	56.9	34.9
FBpp0074906	53084.4	1	20	108	0.000441	0.429	EATLGGTCLNVGCIPSK	0.95	90.9	34.7
FBpp0074906	53084.4	1	20	108	0.000441	0.429	EEIQCDALLVSVGR	0.95	93.1	35.8
FBpp0074906	53084.4	1	20	108	0.000441	0.429	GISCGSVSLDLEK	0.95	102	35.6
FBpp0074906	53084.4	1	20	108	0.000441	0.429	IPVNATFQTVVPNIYAIGDCIHGPMLAHK	0.95	93.1	31.7
FBpp0074906	53084.4	1	20	108	0.000441	0.429	KSDGSTETVK	0.95	32.6	35.4
FBpp0074906	53084.4	1	20	108	0.000441	0.429	QEGVAYK	0.85	29.3	36.6
FBpp0074906	53084.4	1	20	108	0.000441	0.429	RPYTEGLGLEAVGIVK	0.95	65.7	33.1
FBpp0074906	53084.4	1	20	108	0.000441	0.429	RPYTEGLGLEAVGIVKDDR	0.95	48.9	33.7
FBpp0074906	53084.4	1	20	108	0.000441	0.429	SDGSTETVK	0.95	38	36.2
FBpp0074906	53084.4	1	20	108	0.000441	0.429	SEEQLKQEGVAYK	0.95	65.6	34.4
FBpp0074906	53084.4	1	20	108	0.000441	0.429	SGDNVTVSVENAK	0.95	82.5	35.8
FBpp0074906	53084.4	1	20	108	0.000441	0.429	SGEKEEIQCDALLVSVGR	0.95	70.2	33.7
FBpp0074906	53084.4	1	20	108	0.000441	0.429	VCHAHPTCSEALR	0.95	28	33.3
FBpp0074906	53084.4	1	20	108	0.000441	0.429	VGKFPFLANSR	0.95	31.5	34.9
FBpp0074906	53084.4	1	20	108	0.000441	0.429	VLADQATDK	0.95	51	36.1
FBpp0074906	53084.4	1	20	108	0.000441	0.429	VTQLTGFGTIVNPNEVEVK	0.95	101	33.3
FBpp0074906	53084.4	1	20	108	0.000441	0.429	VTQLTGFGTIVNPNEVEVKK	0.95	34.8	29.1
FBpp0100045,FBpp0100047,FBpp0100048,FBpp0100050,FBpp0100051	27734.8	1	4	8	3.27e-05	0.266	LAPITGVTAYTVNPGITR	0.95	70.1	31.2
FBpp0100045,FBpp0100047,FBpp0100048,FBpp0100050,FBpp0100051	27734.8	1	4	8	3.27e-05	0.266	LDLGTLEAIQWTK	0.95	63.2	34
FBpp0100045,FBpp0100047,FBpp0100048,FBpp0100050,FBpp0100051	27734.8	1	4	8	3.27e-05	0.266	NVIFVAGLGGIGLDTSK	0.95	66.9	33
FBpp0100045,FBpp0100047,FBpp0100048,FBpp0100050,FBpp0100051	27734.8	1	4	8	3.27e-05	0.266	TTLVHTFNSWLDVEPQVAEK	0.911	25.1	33.9
FBpp0082597	41700.9	1	22	713	0.00291	0.726	AGFAGDDAPR	0.95	73.3	35.2
FBpp0082597	41700.9	1	22	713	0.00291	0.726	AVFPSIVGRPR	0.95	66.4	37.5
FBpp0082597	41700.9	1	22	713	0.00291	0.726	CDVDIR	0.936	37.2	40
FBpp0082597	41700.9	1	22	713	0.00291	0.726	CPEALFQPSFLGMESCGIHETVYNSIMK	0.879	21.6	30.3
FBpp0082597	41700.9	1	22	713	0.00291	0.726	DLTDYLMK	0.95	50.5	35.9
FBpp0082597	41700.9	1	22	713	0.00291	0.726	DLYANSVLSGGTTMYPGIADR	0.95	114	34.3
FBpp0082597	41700.9	1	22	713	0.00291	0.726	DSYVGDEAQSK	0.95	69.3	35.2
FBpp0082597	41700.9	1	22	713	0.00291	0.726	EITALAPSTIK	0.95	51	34.2
FBpp0082597	41700.9	1	22	713	0.00291	0.726	EKLCYVALDFEQEMATAAASTSLEK	0.95	90.2	32.3
FBpp0082597	41700.9	1	22	713	0.00291	0.726	GILTLK	0.939	27.5	32.8
FBpp0082597	41700.9	1	22	713	0.00291	0.726	GYSFTTTAER	0.95	59.8	36.3
FBpp0082597	41700.9	1	22	713	0.00291	0.726	HQGVMVGMGQK	0.95	75.8	35.9
FBpp0082597	41700.9	1	22	713	0.00291	0.726	IIAPPER	0.88	30.8	36.9
FBpp0082597	41700.9	1	22	713	0.00291	0.726	IWHHTFYNELR	0.95	66.2	34.9
FBpp0082597	41700.9	1	22	713	0.00291	0.726	KDLYANSVLSGGTTMYPGIADR	0.95	87.6	33.3
FBpp0082597	41700.9	1	22	713	0.00291	0.726	LCYVALDFEQEMATAAASTSLEK	0.95	106	32.9
FBpp0082597	41700.9	1	22	713	0.00291	0.726	MQKEITALAPSTIK	0.876	22	32
FBpp0082597	41700.9	1	22	713	0.00291	0.726	QEYDESGPGIVHR	0.95	93	34.1
FBpp0082597	41700.9	1	22	713	0.00291	0.726	SYELPDGQVITIGNER	0.95	89.7	35.1
FBpp0082597	41700.9	1	22	713	0.00291	0.726	TTGIVLDSGDGVSHTVPIYEGFALPHAILR	0.95	161	31.4
FBpp0082597	41700.9	1	22	713	0.00291	0.726	VAPEEHPVLLTEAPLNPK	0.95	90.2	32.8
FBpp0082597	41700.9	1	22	713	0.00291	0.726	YPIEHGIITNWDDMEK	0.95	49.1	34.6
FBpp0082070,FBpp0089238	60280.9	1	3	3	1.22e-05	0.0678	ELTYEAIMGMK	0.851	27	35.9
FBpp0082070,FBpp0089238	60280.9	1	3	3	1.22e-05	0.0678	LVLDAMK	0.849	28	35.4
FBpp0082070,FBpp0089238	60280.9	1	3	3	1.22e-05	0.0678	SCIPLELITSGFQLSPK	0.95	78.5	33.6
FBpp0071031,FBpp0089237	36336.6	1	6	13	5.31e-05	0.212	GGIDSNWQIFGVLEK	0.95	35.2	34.5
FBpp0071031,FBpp0089237	36336.6	1	6	13	5.31e-05	0.212	LAPLPFTLALSGR	0.95	69.8	34.8
FBpp0071031,FBpp0089237	36336.6	1	6	13	5.31e-05	0.212	LGCGLMIG	0.845	29.4	36.9
FBpp0071031,FBpp0089237	36336.6	1	6	13	5.31e-05	0.212	MQESVATLAYQIDLPK	0.95	65.1	34.4
FBpp0071031,FBpp0089237	36336.6	1	6	13	5.31e-05	0.212	QIAIMSVVGR	0.95	53.1	35.4
FBpp0071031,FBpp0089237	36336.6	1	6	13	5.31e-05	0.212	VVASQLTTDYR	0.95	60.5	35.5
FBpp0074285	26905.2	1	9	34	0.000139	0.545	AAVVGMTLPIAR	0.95	75.2	34.6
FBpp0074285	26905.2	1	9	34	0.000139	0.545	DVSAALQTAK	0.95	42.6	36
FBpp0074285	26905.2	1	9	34	0.000139	0.545	GVIVNTASVAAFDGQIGQAAYSASK	0.95	119	33.9
FBpp0074285	26905.2	1	9	34	0.000139	0.545	ICTIAPGLFNTPMLAALPEK	0.95	77.6	32.1
FBpp0074285	26905.2	1	9	34	0.000139	0.545	LDLTVNCAGTATAVK	0.95	100	34.5
FBpp0074285	26905.2	1	9	34	0.000139	0.545	LSAGLMGANEPNQDGQR	0.95	59.5	35.4
FBpp0074285	26905.2	1	9	34	0.000139	0.545	QGASVILADLPSSK	0.95	52.4	34.3
FBpp0074285	26905.2	1	9	34	0.000139	0.545	VININTVGTFNVIR	0.95	77.1	30.4
FBpp0074285	26905.2	1	9	34	0.000139	0.545	VVFVPVDVTSEK	0.95	48.8	34.8
FBpp0076722	411121	1	8	9	3.67e-05	0.0291	AATAYSGIVEAVEAAQK	0.95	79.1	34.3
FBpp0076722	411121	1	8	9	3.67e-05	0.0291	DDDVICTTEYSK	0.95	35.5	35.7
FBpp0076722	411121	1	8	9	3.67e-05	0.0291	DDFIAVYLLDGR	0.95	34.7	35.9
FBpp0076722	411121	1	8	9	3.67e-05	0.0291	DGTFDLDSASLFGCK	0.95	50.4	35.4
FBpp0076722	411121	1	8	9	3.67e-05	0.0291	NVLEILEPVSVQTPK	0.95	76	32.2
FBpp0076722	411121	1	8	9	3.67e-05	0.0291	QLDDVEGSVSK	0.934	33.1	36.1
FBpp0076722	411121	1	8	9	3.67e-05	0.0291	SAPVLAVELPIYLGGVNK	0.95	85.4	31.4
FBpp0076722	411121	1	8	9	3.67e-05	0.0291	VDDIVISR	0.873	28.8	35.3
FBpp0082584,FBpp0082585	51485.9	0.999	2	3	1.22e-05	0.0716	FVQGTVAEGAPIIPISAQLK	0.95	76.5	30.5
FBpp0082584,FBpp0082585	51485.9	0.999	2	3	1.22e-05	0.0716	GGVAGGSILSGVLK	0.95	47.1	42.6
FBpp0072778,FBpp0288404	17878.2	0.994	2	2	8.17e-06	0.147	EESFVFPDFFSEK	0.95	47.1	34.9
FBpp0072778,FBpp0288404	17878.2	0.994	2	2	8.17e-06	0.147	VFLPNFWMK	0.877	25.9	35.9
FBpp0292676-R	0	0.993	2	4	1.63e-05	0	ITVPNKPIPIILSAK	0.856	23.9	31
FBpp0292676-R	0	0.993	2	4	1.63e-05	0	LSLHAKLLVLK	0.95	31.4	33.4
FBpp0110179	9671.2	0.998	2	4	1.63e-05	0.333	FMDSWNLISR	0.95	41.9	36
FBpp0110179	9671.2	0.998	2	4	1.63e-05	0.333	QQIAVANAQELLTQMTEK	0.95	68.1	33.2
FBpp0086851	22798.3	0.998	2	2	8.17e-06	0.152	QLFEGLFGN	0.95	52.5	36.4
FBpp0086851	22798.3	0.998	2	2	8.17e-06	0.152	RQETLIETEDLLPSWEQGSPSR	0.95	56	34.2
FBpp0080728	50128.9	1	5	9	3.67e-05	0.138	AQAMDLDGNLVDDFVFDR	0.95	102	34.9
FBpp0080728	50128.9	1	5	9	3.67e-05	0.138	GEYLLLTK	0.95	43.3	34.4
FBpp0080728	50128.9	1	5	9	3.67e-05	0.138	GQGSGALAK	0.95	35.6	36.7
FBpp0080728	50128.9	1	5	9	3.67e-05	0.138	MDGSIWLGPNAVLALK	0.95	57.8	33.6
FBpp0080728	50128.9	1	5	9	3.67e-05	0.138	YIPDITEYDIQR	0.812	27.4	36
FBpp0080720	42061.9	1	3	3	1.22e-05	0.106	AEQMLHLALR	0.95	48.7	36.6
FBpp0080720	42061.9	1	3	3	1.22e-05	0.106	DATQEGILQANLGLVYLR	0.95	82.1	31.3
FBpp0080720	42061.9	1	3	3	1.22e-05	0.106	ETLLEAMELTK	0.95	56.8	35.5
FBpp0072419	103101	1	5	7	2.86e-05	0.0616	AVVGTDGEEIVK	0.95	69.8	35.3
FBpp0072419	103101	1	5	7	2.86e-05	0.0616	QITFSHVLAPK	0.949	31.6	36.1
FBpp0072419	103101	1	5	7	2.86e-05	0.0616	QLVAEGLVLAEQR	0.95	31.9	34.8
FBpp0072419	103101	1	5	7	2.86e-05	0.0616	TEAIVEFVASGSR	0.95	36.9	35.4
FBpp0072419	103101	1	5	7	2.86e-05	0.0616	VQLNVELK	0.95	51	34.6
FBpp0088803,FBpp0110153,FBpp0110155	333451	1	4	5	2.04e-05	0.017	ELVDLEAALQQAR	0.95	31.2	35.2
FBpp0088803,FBpp0110153,FBpp0110155	333451	1	4	5	2.04e-05	0.017	IDMLTGVMAALK	0.95	69.6	34.8
FBpp0088803,FBpp0110153,FBpp0110155	333451	1	4	5	2.04e-05	0.017	ITALGENLDESLR	0.95	60.5	35.2
FBpp0088803,FBpp0110153,FBpp0110155	333451	1	4	5	2.04e-05	0.017	VTPLNQAEPATR	0.857	28.6	35.7
FBpp0080707,FBpp0080708	30384.2	1	14	62	0.000253	0.707	AVVAQFDAGELITQR	0.95	99.2	34.3
FBpp0080707,FBpp0080708	30384.2	1	14	62	0.000253	0.707	DLQNVNITLR	0.95	43.6	35.4
FBpp0080707,FBpp0080708	30384.2	1	14	62	0.000253	0.707	EFTLAVEMK	0.95	50.5	35.9
FBpp0080707,FBpp0080708	30384.2	1	14	62	0.000253	0.707	ENVVGEGTHFFIPWVQRPIIFDIR	0.95	47	33.2
FBpp0080707,FBpp0080708	30384.2	1	14	62	0.000253	0.707	GVAYLPSGQSTLLNLPSTIAQ	0.95	119	33.8
FBpp0080707,FBpp0080708	30384.2	1	14	62	0.000253	0.707	IEAAEDIAYQLSR	0.95	67.7	34.9
FBpp0080707,FBpp0080708	30384.2	1	14	62	0.000253	0.707	ILYRPIPDQLPK	0.95	40.5	31.4
FBpp0080707,FBpp0080708	30384.2	1	14	62	0.000253	0.707	IYTILGQDYDER	0.95	82.7	35.9
FBpp0080707,FBpp0080708	30384.2	1	14	62	0.000253	0.707	LASIISAEGDAEAAGLLAK	0.95	137	31.4
FBpp0080707,FBpp0080708	30384.2	1	14	62	0.000253	0.707	NVPVITGSK	0.95	38.1	35.2
FBpp0080707,FBpp0080708	30384.2	1	14	62	0.000253	0.707	QFGFILDDISLTHLTFGR	0.95	102	34.3
FBpp0080707,FBpp0080708	30384.2	1	14	62	0.000253	0.707	QVAQQEAEK	0.833	27.7	35.7
FBpp0080707,FBpp0080708	30384.2	1	14	62	0.000253	0.707	SFGEAGDGLVELR	0.95	97.7	35.9
FBpp0080707,FBpp0080708	30384.2	1	14	62	0.000253	0.707	VLPSIAPEVLK	0.95	49.4	31.6
FBpp0082546,FBpp0082547	42749.1	0.999	2	3	1.22e-05	0.0545	AFCAGGDVR	0.926	31.8	35.4
FBpp0082546,FBpp0082547	42749.1	0.999	2	3	1.22e-05	0.0545	ALVEAGPTDESK	0.95	55.4	35.7
FBpp0082535,FBpp0082536	32806.9	1	20	173	0.000706	0.609	ADKLNEEVR	0.946	33.9	35.8
FBpp0082535,FBpp0082536	32806.9	1	20	173	0.000706	0.609	ADTCENQAK	0.95	38.6	35.1
FBpp0082535,FBpp0082536	32806.9	1	20	173	0.000706	0.609	ANTELEEK	0.95	48	36.8
FBpp0082535,FBpp0082536	32806.9	1	20	173	0.000706	0.609	ANTELEEKEK	0.95	37.4	34.7
FBpp0082535,FBpp0082536	32806.9	1	20	173	0.000706	0.609	DNAIDKADTCENQAK	0.95	52.2	34.1
FBpp0082535,FBpp0082536	32806.9	1	20	173	0.000706	0.609	EVDRLEDELGINK	0.95	50.2	34.8
FBpp0082535,FBpp0082536	32806.9	1	20	173	0.000706	0.609	FVQVEIDLVTAK	0.95	85.7	33.4
FBpp0082535,FBpp0082536	32806.9	1	20	173	0.000706	0.609	IMELEEELK	0.95	54.5	35.8
FBpp0082535,FBpp0082536	32806.9	1	20	173	0.000706	0.609	KFVQVEIDLVTAK	0.95	70	30.5
FBpp0082535,FBpp0082536	32806.9	1	20	173	0.000706	0.609	KLAFVEDELEVAEDR	0.95	98.3	35.4
FBpp0082535,FBpp0082536	32806.9	1	20	173	0.000706	0.609	KVQQIEEDLEK	0.95	83	34
FBpp0082535,FBpp0082536	32806.9	1	20	173	0.000706	0.609	LAFVEDELEVAEDR	0.95	85.2	36.1
FBpp0082535,FBpp0082536	32806.9	1	20	173	0.000706	0.609	LEKDNAIDK	0.889	26.4	34
FBpp0082535,FBpp0082536	32806.9	1	20	173	0.000706	0.609	LLEATQSADENNR	0.95	73	36.3
FBpp0082535,FBpp0082536	32806.9	1	20	173	0.000706	0.609	LLTATESEVATQNR	0.95	124	36.6
FBpp0082535,FBpp0082536	32806.9	1	20	173	0.000706	0.609	MDQLTNQLK	0.95	46.3	36.2
FBpp0082535,FBpp0082536	32806.9	1	20	173	0.000706	0.609	MLAEDADTK	0.95	60.8	35.9
FBpp0082535,FBpp0082536	32806.9	1	20	173	0.000706	0.609	MLAEDADTKSDEVSR	0.95	36.4	34.3
FBpp0082535,FBpp0082536	32806.9	1	20	173	0.000706	0.609	SLADEMDSTFAELAGY	0.95	90.2	33.4
FBpp0082535,FBpp0082536	32806.9	1	20	173	0.000706	0.609	VQQIEEDLEK	0.95	63.7	35.4
FBpp0071869,FBpp0071870,FBpp0071871,FBpp0071872	44173.1	0.998	2	2	8.17e-06	0.072	GSQVVAAETIR	0.95	55.3	35.2
FBpp0071869,FBpp0071870,FBpp0071871,FBpp0071872	44173.1	0.998	2	2	8.17e-06	0.072	KPTGNPLVLMMAWLMAK	0.95	37.4	31.1
FBpp0074228	265744	1	24	30	0.000122	0.124	DAGSVSTLQR	0.95	41.9	36.6
FBpp0074228	265744	1	24	30	0.000122	0.124	DDTPVNLEQAENQLK	0.95	44	35.2
FBpp0074228	265744	1	24	30	0.000122	0.124	DLDHFQTWLTK	0.95	29.5	35.5
FBpp0074228	265744	1	24	30	0.000122	0.124	EVDDLEQWITDR	0.95	57.3	42.9
FBpp0074228	265744	1	24	30	0.000122	0.124	FEALISDLTQK	0.827	25.3	34.8
FBpp0074228	265744	1	24	30	0.000122	0.124	GNLEVLLFTLQSKMR	0.95	32.6	33.5
FBpp0074228	265744	1	24	30	0.000122	0.124	HLMGVEDLLQK	0.95	59.8	35.6
FBpp0074228	265744	1	24	30	0.000122	0.124	IADLYVDMR	0.95	38.4	36.1
FBpp0074228	265744	1	24	30	0.000122	0.124	IEPIVVK	0.912	28.2	32.8
FBpp0074228	265744	1	24	30	0.000122	0.124	LADTGDLFR	0.95	46.5	36.7
FBpp0074228	265744	1	24	30	0.000122	0.124	LEAIDNR	0.939	33.8	36.4
FBpp0074228	265744	1	24	30	0.000122	0.124	LLDALSLYK	0.95	38.6	33.8
FBpp0074228	265744	1	24	30	0.000122	0.124	LMSEADGVEQWIK	0.95	80	35.5
FBpp0074228	265744	1	24	30	0.000122	0.124	LNEALQLFMLSR	0.95	34.7	34.7
FBpp0074228	265744	1	24	30	0.000122	0.124	LTSEGSTSDDPQYMFLR	0.95	91.4	35.4
FBpp0074228	265744	1	24	30	0.000122	0.124	LVSQDNFGFDLAAVEAAAK	0.95	81	34.1
FBpp0074228	265744	1	24	30	0.000122	0.124	MISDINK	0.852	29.2	36.5
FBpp0074228	265744	1	24	30	0.000122	0.124	NQSLATEIDNHEPR	0.95	72.7	34.8
FBpp0074228	265744	1	24	30	0.000122	0.124	QFDDLEVHTK	0.95	34.5	36.1
FBpp0074228	265744	1	24	30	0.000122	0.124	QFSGDDISSGDAVAVK	0.95	75	35.2
FBpp0074228	265744	1	24	30	0.000122	0.124	QQVIQTQMAVK	0.877	30	36.2
FBpp0074228	265744	1	24	30	0.000122	0.124	QTEVLLSQQEHFLSK	0.95	63.9	34.8
FBpp0074228	265744	1	24	30	0.000122	0.124	QVEEIDKQTEYLQK	0.95	31.2	34.9
FBpp0074228	265744	1	24	30	0.000122	0.124	YATSQDESYR	0.95	34.3	35.6
FBpp0074226	26782.6	1	18	98	0.0004	0.599	DMQDILNDLK	0.95	72.5	36
FBpp0074226	26782.6	1	18	98	0.0004	0.599	DMQDILNDLKADK	0.95	46	35.2
FBpp0074226	26782.6	1	18	98	0.0004	0.599	DTPEDNPNIPFEFTAENK	0.95	65.1	32.8
FBpp0074226	26782.6	1	18	98	0.0004	0.599	DTPEDNPNIPFEFTAENKK	0.95	31.4	33.5
FBpp0074226	26782.6	1	18	98	0.0004	0.599	FASEPK	0.853	29.3	36.5
FBpp0074226	26782.6	1	18	98	0.0004	0.599	GAMIPLLDLAQR	0.95	65.9	34.3
FBpp0074226	26782.6	1	18	98	0.0004	0.599	GEPTSLSEEPK	0.95	55.7	35.6
FBpp0074226	26782.6	1	18	98	0.0004	0.599	GPGFGLQAGL	0.95	60.8	35.9
FBpp0074226	26782.6	1	18	98	0.0004	0.599	GSDDILETCK	0.95	49.2	35.5
FBpp0074226	26782.6	1	18	98	0.0004	0.599	GSDDILETCKK	0.95	38.1	35.3
FBpp0074226	26782.6	1	18	98	0.0004	0.599	KQLGIGVGDTTK	0.95	38.8	31.3
FBpp0074226	26782.6	1	18	98	0.0004	0.599	QLGIGVGDTTK	0.95	57.6	35.6
FBpp0074226	26782.6	1	18	98	0.0004	0.599	QLGIGVGDTTKDR	0.95	34.2	35.4
FBpp0074226	26782.6	1	18	98	0.0004	0.599	QYGWLPISAMHK	0.95	42.3	36.5
FBpp0074226	26782.6	1	18	98	0.0004	0.599	VAEILQLPNMR	0.95	71.7	34.9
FBpp0074226	26782.6	1	18	98	0.0004	0.599	VEAILSIYPEGHK	0.95	64.7	34.4
FBpp0074226	26782.6	1	18	98	0.0004	0.599	VEAILSIYPEGHKR	0.95	38.3	34.2
FBpp0074226	26782.6	1	18	98	0.0004	0.599	VYEVATFYTMFMR	0.95	63.2	35.9
FBpp0081376,FBpp0289671	44342.9	1	6	7	2.86e-05	0.198	LLPAEASHQLAVLACK	0.95	51.7	33.9
FBpp0081376,FBpp0289671	44342.9	1	6	7	2.86e-05	0.198	MLSNPIGIAAGFDK	0.95	45.7	34.8
FBpp0081376,FBpp0289671	44342.9	1	6	7	2.86e-05	0.198	STEMIAQMYQLTDGK	0.95	45.4	34.9
FBpp0081376,FBpp0289671	44342.9	1	6	7	2.86e-05	0.198	TFVMPAVR	0.95	39.6	38
FBpp0081376,FBpp0289671	44342.9	1	6	7	2.86e-05	0.198	TTMSPIADYVQGVR	0.95	46.1	35.4
FBpp0081376,FBpp0289671	44342.9	1	6	7	2.86e-05	0.198	VDGLIVSNTTVSR	0.95	41.9	35.2
FBpp0082522	22423.2	1	14	179	0.000731	0.569	DLTALQATIR	0.95	73	35.7
FBpp0082522	22423.2	1	14	179	0.000731	0.569	EYVTSPIINK	0.95	61.2	35.6
FBpp0082522	22423.2	1	14	179	0.000731	0.569	EYVTSPIINKK	0.95	44.8	32.2
FBpp0082522	22423.2	1	14	179	0.000731	0.569	GEVVCEVVTAKPLDASQSK	0.95	103	35.5
FBpp0082522	22423.2	1	14	179	0.000731	0.569	KLDTVINAYK	0.95	54.7	32.9
FBpp0082522	22423.2	1	14	179	0.000731	0.569	KVMATALK	0.95	32.3	32.4
FBpp0082522	22423.2	1	14	179	0.000731	0.569	LSQLDQVEK	0.95	50.8	35.5
FBpp0082522	22423.2	1	14	179	0.000731	0.569	LSQLDQVEKDLTALQATIR	0.95	89.4	30.5
FBpp0082522	22423.2	1	14	179	0.000731	0.569	LYTDVIQTAA	0.95	55.5	36.3
FBpp0082522	22423.2	1	14	179	0.000731	0.569	QLEGALK	0.95	32.8	35.8
FBpp0082522	22423.2	1	14	179	0.000731	0.569	VDPSIIGGLIVSIGDK	0.95	93.9	31.5
FBpp0082522	22423.2	1	14	179	0.000731	0.569	VMATALK	0.95	32	35.8
FBpp0082522	22423.2	1	14	179	0.000731	0.569	YATALYSAASK	0.95	87	36.6
FBpp0082522	22423.2	1	14	179	0.000731	0.569	YVDMSIATK	0.95	51.8	36.1
FBpp0081091,FBpp0291393,FBpp0291394,FBpp0293683,FBpp0293684,FBpp0293685	49869.2	0.999	2	2	8.17e-06	0.0705	APSSLLDALEQHLATLEGR	0.95	86	34.8
FBpp0081091,FBpp0291393,FBpp0291394,FBpp0293683,FBpp0293684,FBpp0293685	49869.2	0.999	2	2	8.17e-06	0.0705	GTVQDGGMGVPGGR	0.95	55.5	35.4
FBpp0082514,FBpp0082515,FBpp0082516,FBpp0082517,FBpp0082518,FBpp0082519	71133.6	1	12	20	8.17e-05	0.2	ATLDEDNLK	0.95	57.8	36.5
FBpp0082514,FBpp0082515,FBpp0082516,FBpp0082517,FBpp0082518,FBpp0082519	71133.6	1	12	20	8.17e-05	0.2	DAGTIAGLNVLR	0.95	70	35
FBpp0082514,FBpp0082515,FBpp0082516,FBpp0082517,FBpp0082518,FBpp0082519	71133.6	1	12	20	8.17e-05	0.2	ELEGVCNPIITK	0.95	37.5	35.7
FBpp0082514,FBpp0082515,FBpp0082516,FBpp0082517,FBpp0082518,FBpp0082519	71133.6	1	12	20	8.17e-05	0.2	FEELNADLFR	0.949	31.9	36.4
FBpp0082514,FBpp0082515,FBpp0082516,FBpp0082517,FBpp0082518,FBpp0082519	71133.6	1	12	20	8.17e-05	0.2	FELSGIPPAPR	0.95	41.9	36.2
FBpp0082514,FBpp0082515,FBpp0082516,FBpp0082517,FBpp0082518,FBpp0082519	71133.6	1	12	20	8.17e-05	0.2	IINEPTAAAIAYGLDK	0.95	38.5	34.6
FBpp0082514,FBpp0082515,FBpp0082516,FBpp0082517,FBpp0082518,FBpp0082519	71133.6	1	12	20	8.17e-05	0.2	IINEPTAAAIAYGLDKK	0.95	61.5	30.7
FBpp0082514,FBpp0082515,FBpp0082516,FBpp0082517,FBpp0082518,FBpp0082519	71133.6	1	12	20	8.17e-05	0.2	LVTHFVQEFK	0.95	38.7	35.3
FBpp0082514,FBpp0082515,FBpp0082516,FBpp0082517,FBpp0082518,FBpp0082519	71133.6	1	12	20	8.17e-05	0.2	MKETAEAYLGK	0.914	26.1	34.8
FBpp0082514,FBpp0082515,FBpp0082516,FBpp0082517,FBpp0082518,FBpp0082519	71133.6	1	12	20	8.17e-05	0.2	TFFPEEISSMVLTK	0.95	62.3	34.6
FBpp0082514,FBpp0082515,FBpp0082516,FBpp0082517,FBpp0082518,FBpp0082519	71133.6	1	12	20	8.17e-05	0.2	TTPSYVAFTDTER	0.95	69.2	35.8
FBpp0082514,FBpp0082515,FBpp0082516,FBpp0082517,FBpp0082518,FBpp0082519	71133.6	1	12	20	8.17e-05	0.2	VEIIANDQGNR	0.95	60.8	36.7
FBpp0071846	15048.4	0.998	2	2	8.17e-06	0.206	STGFALIYDTLDFAK	0.95	75.9	35.1
FBpp0071846	15048.4	0.998	2	2	8.17e-06	0.206	VTPDVVFAFGFR	0.95	68	35.7
FBpp0071844	22199.6	0.992	2	2	8.17e-06	0.102	ELALKPQGEGYK	0.836	22.9	34
FBpp0071844	22199.6	0.992	2	2	8.17e-06	0.102	ILSGMNVVR	0.95	40.7	35.4
FBpp0080051	17385	1	5	17	6.94e-05	0.396	AQVPLAIVSHK	0.95	55.6	33.3
FBpp0080051	17385	1	5	17	6.94e-05	0.396	EVIPPDWVLDYWHPLEK	0.95	63.3	33.4
FBpp0080051	17385	1	5	17	6.94e-05	0.396	NFANSAGGCAFER	0.95	68.2	31.7
FBpp0080051	17385	1	5	17	6.94e-05	0.396	QVCSLYK	0.942	34.8	37.1
FBpp0080051	17385	1	5	17	6.94e-05	0.396	SKDLGEGIR	0.95	34.3	35.6
FBpp0077954,FBpp0077955,FBpp0077956,FBpp0077957	47074.4	0.998	2	3	1.22e-05	0.0538	FLLDMATTAVAVGK	0.95	74.4	34.6
FBpp0077954,FBpp0077955,FBpp0077956,FBpp0077957	47074.4	0.998	2	3	1.22e-05	0.0538	TCANLAEILK	0.95	32.6	35.6
FBpp0076238,FBpp0300544	19658.6	0.998	2	3	1.22e-05	0.115	AAPAEDEEEAAPK	0.95	80	35
FBpp0076238,FBpp0300544	19658.6	0.998	2	3	1.22e-05	0.115	AGAIIEIE	0.95	63.8	36.8
FBpp0079329,FBpp0079330,FBpp0079331,FBpp0297934	118749	1	9	10	4.08e-05	0.103	DASAFIVSR	0.824	28.8	37
FBpp0079329,FBpp0079330,FBpp0079331,FBpp0297934	118749	1	9	10	4.08e-05	0.103	EEQPDEDQGEEYER	0.95	27	29.9
FBpp0079329,FBpp0079330,FBpp0079331,FBpp0297934	118749	1	9	10	4.08e-05	0.103	FQAAQPIGYQGR	0.95	35.7	36.1
FBpp0079329,FBpp0079330,FBpp0079331,FBpp0297934	118749	1	9	10	4.08e-05	0.103	GQQEPGPEEYPSYEEYSR	0.95	95.1	33.7
FBpp0079329,FBpp0079330,FBpp0079331,FBpp0297934	118749	1	9	10	4.08e-05	0.103	IYAEEQER	0.897	31.7	37
FBpp0079329,FBpp0079330,FBpp0079331,FBpp0297934	118749	1	9	10	4.08e-05	0.103	NFSEEDREQQQQEQLR	0.95	75.3	32.4
FBpp0079329,FBpp0079330,FBpp0079331,FBpp0297934	118749	1	9	10	4.08e-05	0.103	SVPAYLYTFDYR	0.95	41	35.4
FBpp0079329,FBpp0079330,FBpp0079331,FBpp0297934	118749	1	9	10	4.08e-05	0.103	YGTVGGGLAR	0.95	38.4	36.7
FBpp0079329,FBpp0079330,FBpp0079331,FBpp0297934	118749	1	9	10	4.08e-05	0.103	YPQQEPR	0.927	30.9	36.8
FBpp0071813	28621.2	1	3	4	1.63e-05	0.156	ECNTESFFQR	0.95	43.4	34.3
FBpp0071813	28621.2	1	3	4	1.63e-05	0.156	SLPFGTGLGLLAYFGVK	0.95	64.8	32.5
FBpp0071813	28621.2	1	3	4	1.63e-05	0.156	VVMGVILGYFVGK	0.95	40.8	32.6
FBpp0075495	426232	1	4	5	2.04e-05	0.0128	LQLLELLK	0.95	32	30.7
FBpp0075495	426232	1	4	5	2.04e-05	0.0128	MLGLGEVLIR	0.938	29.5	32.2
FBpp0075495	426232	1	4	5	2.04e-05	0.0128	SLQVLVDGFEVK	0.95	34.8	35.1
FBpp0075495	426232	1	4	5	2.04e-05	0.0128	VGGLCGTLDGDPNTDLTSR	0.841	31.8	40.9
FBpp0081958	34558.3	0.991	2	2	8.17e-06	0.0623	IQMQDAGR	0.818	25.8	35.5
FBpp0081958	34558.3	0.991	2	2	8.17e-06	0.0623	VSATQLASQLIK	0.95	84.9	32.6
FBpp0076005	13788.2	1	5	18	7.35e-05	0.371	KYTEQLVK	0.911	27.8	32.4
FBpp0076005	13788.2	1	5	18	7.35e-05	0.371	LVQAAPAK	0.95	32.8	35.1
FBpp0076005	13788.2	1	5	18	7.35e-05	0.371	MLGWKPWEK	0.814	21.9	33.4
FBpp0076005	13788.2	1	5	18	7.35e-05	0.371	MPQDASYR	0.95	32.7	33.7
FBpp0076005	13788.2	1	5	18	7.35e-05	0.371	QWDWPPAQIMEPK	0.95	61.5	35.2
FBpp0071808	14936.8	1	5	7	2.86e-05	0.464	GSAITGPVAK	0.95	50.9	35
FBpp0071808	14936.8	1	5	7	2.86e-05	0.464	IASNASSIA	0.95	33.9	35
FBpp0071808	14936.8	1	5	7	2.86e-05	0.464	ISLGLPVGAVMNCADNTGAK	0.95	88.4	33.8
FBpp0071808	14936.8	1	5	7	2.86e-05	0.464	LPAAGVGDMFVATVK	0.95	52	34.5
FBpp0071808	14936.8	1	5	7	2.86e-05	0.464	NLYVIAVHGIR	0.95	56.5	35.5
FBpp0076000,FBpp0076001	48698.9	0.998	2	4	1.63e-05	0.0522	QMANAPVESMR	0.95	39.5	35.5
FBpp0076000,FBpp0076001	48698.9	0.998	2	4	1.63e-05	0.0522	TIIFPLVILAQR	0.95	66.1	27.3
FBpp0087719,FBpp0087721,FBpp0293111,FBpp0293112,FBpp0300426	579672	1	38	58	0.000237	0.1	AEGLGVGSEGAAGEK	0.95	83.2	35.1
FBpp0087719,FBpp0087721,FBpp0293111,FBpp0293112,FBpp0300426	579672	1	38	58	0.000237	0.1	ALLPVQMSQEEEELMR	0.95	38.8	34.8
FBpp0087719,FBpp0087721,FBpp0293111,FBpp0293112,FBpp0300426	579672	1	38	58	0.000237	0.1	ALQELVTAAGSETGK	0.95	60.9	35.1
FBpp0087719,FBpp0087721,FBpp0293111,FBpp0293112,FBpp0300426	579672	1	38	58	0.000237	0.1	AQEAAMASIEAEAK	0.95	37.1	35.8
FBpp0087719,FBpp0087721,FBpp0293111,FBpp0293112,FBpp0300426	579672	1	38	58	0.000237	0.1	DFNLDGMFFPVMSCSSK	0.95	53.8	32.8
FBpp0087719,FBpp0087721,FBpp0293111,FBpp0293112,FBpp0300426	579672	1	38	58	0.000237	0.1	DIYSFYPLLIK	0.95	58.8	33.9
FBpp0087719,FBpp0087721,FBpp0293111,FBpp0293112,FBpp0300426	579672	1	38	58	0.000237	0.1	DPIGWTNENLFLPLIK	0.95	51.5	32.4
FBpp0087719,FBpp0087721,FBpp0293111,FBpp0293112,FBpp0300426	579672	1	38	58	0.000237	0.1	DQPIFENTEEMPDCR	0.908	26.2	33.1
FBpp0087719,FBpp0087721,FBpp0293111,FBpp0293112,FBpp0300426	579672	1	38	58	0.000237	0.1	DTSHEMVVACCR	0.95	28.5	31
FBpp0087719,FBpp0087721,FBpp0293111,FBpp0293112,FBpp0300426	579672	1	38	58	0.000237	0.1	EAGQNIVIYEGGVVMAQAR	0.95	90.1	34.4
FBpp0087719,FBpp0087721,FBpp0293111,FBpp0293112,FBpp0300426	579672	1	38	58	0.000237	0.1	EMFSLLLR	0.95	46.6	36.1
FBpp0087719,FBpp0087721,FBpp0293111,FBpp0293112,FBpp0300426	579672	1	38	58	0.000237	0.1	GEGEGLFR	0.916	33.7	37.9
FBpp0087719,FBpp0087721,FBpp0293111,FBpp0293112,FBpp0300426	579672	1	38	58	0.000237	0.1	LAENIHEMWALNK	0.95	49.5	35.4
FBpp0087719,FBpp0087721,FBpp0293111,FBpp0293112,FBpp0300426	579672	1	38	58	0.000237	0.1	LFPAIFVEATSK	0.95	43	34.4
FBpp0087719,FBpp0087721,FBpp0293111,FBpp0293112,FBpp0300426	579672	1	38	58	0.000237	0.1	LLEDAFLPDLR	0.95	78.9	35.6
FBpp0087719,FBpp0087721,FBpp0293111,FBpp0293112,FBpp0300426	579672	1	38	58	0.000237	0.1	LLLVGVLTDEDVQR	0.95	84.6	32.2
FBpp0087719,FBpp0087721,FBpp0293111,FBpp0293112,FBpp0300426	579672	1	38	58	0.000237	0.1	LLPVGLNLFAGR	0.95	61.5	35.1
FBpp0087719,FBpp0087721,FBpp0293111,FBpp0293112,FBpp0300426	579672	1	38	58	0.000237	0.1	LLVMIDPETWDQAFER	0.95	59.8	34.4
FBpp0087719,FBpp0087721,FBpp0293111,FBpp0293112,FBpp0300426	579672	1	38	58	0.000237	0.1	LSEYTTVALR	0.888	29.5	35.3
FBpp0087719,FBpp0087721,FBpp0293111,FBpp0293112,FBpp0300426	579672	1	38	58	0.000237	0.1	LSLPVTCMGEFISEQEK	0.95	49.5	34.4
FBpp0087719,FBpp0087721,FBpp0293111,FBpp0293112,FBpp0300426	579672	1	38	58	0.000237	0.1	NLEPDDQDNCTCGLELR	0.95	59.1	33.4
FBpp0087719,FBpp0087721,FBpp0293111,FBpp0293112,FBpp0300426	579672	1	38	58	0.000237	0.1	NTDEDYYGR	0.95	53.4	33.5
FBpp0087719,FBpp0087721,FBpp0293111,FBpp0293112,FBpp0300426	579672	1	38	58	0.000237	0.1	QMVDTLVESASNVELILK	0.95	24.7	29.6
FBpp0087719,FBpp0087721,FBpp0293111,FBpp0293112,FBpp0300426	579672	1	38	58	0.000237	0.1	QSDLPSAVAAK	0.909	33.5	40.4
FBpp0087719,FBpp0087721,FBpp0293111,FBpp0293112,FBpp0300426	579672	1	38	58	0.000237	0.1	SAISEGAPAVGGK	0.95	67.2	35.1
FBpp0087719,FBpp0087721,FBpp0293111,FBpp0293112,FBpp0300426	579672	1	38	58	0.000237	0.1	SDGSESDMALAMNR	0.95	37.7	32.1
FBpp0087719,FBpp0087721,FBpp0293111,FBpp0293112,FBpp0300426	579672	1	38	58	0.000237	0.1	SHWDKLVISAK	0.797	26.1	36.2
FBpp0087719,FBpp0087721,FBpp0293111,FBpp0293112,FBpp0300426	579672	1	38	58	0.000237	0.1	SLVPLEDLQGVLSLK	0.95	64.1	30.9
FBpp0087719,FBpp0087721,FBpp0293111,FBpp0293112,FBpp0300426	579672	1	38	58	0.000237	0.1	TEDMVTLSCTATGER	0.95	54.9	34.4
FBpp0087719,FBpp0087721,FBpp0293111,FBpp0293112,FBpp0300426	579672	1	38	58	0.000237	0.1	TIVSWAEESQIENPK	0.95	60	34.9
FBpp0087719,FBpp0087721,FBpp0293111,FBpp0293112,FBpp0300426	579672	1	38	58	0.000237	0.1	TLVVDALPEEPFIR	0.95	71.1	33.6
FBpp0087719,FBpp0087721,FBpp0293111,FBpp0293112,FBpp0300426	579672	1	38	58	0.000237	0.1	TPTTLPLSAAVLPTSDK	0.95	58.7	32.3
FBpp0087719,FBpp0087721,FBpp0293111,FBpp0293112,FBpp0300426	579672	1	38	58	0.000237	0.1	VGDDLILVSVATER	0.95	46.7	34.4
FBpp0087719,FBpp0087721,FBpp0293111,FBpp0293112,FBpp0300426	579672	1	38	58	0.000237	0.1	VIISLLEK	0.95	39.2	30.8
FBpp0087719,FBpp0087721,FBpp0293111,FBpp0293112,FBpp0300426	579672	1	38	58	0.000237	0.1	VPNTALQVHALK	0.95	39.5	33.9
FBpp0087719,FBpp0087721,FBpp0293111,FBpp0293112,FBpp0300426	579672	1	38	58	0.000237	0.1	VYGIEAQDLFYR	0.95	39	35.7
FBpp0087719,FBpp0087721,FBpp0293111,FBpp0293112,FBpp0300426	579672	1	38	58	0.000237	0.1	YEAGDVIGCFIDVK	0.95	51.8	35.3
FBpp0087719,FBpp0087721,FBpp0293111,FBpp0293112,FBpp0300426	579672	1	38	58	0.000237	0.1	YIGNSILPLLIK	0.95	41	30.2
FBpp0081947,FBpp0081948	16623.1	1	7	85	0.000347	0.517	ATLYPYLLEK	0.95	59	34.8
FBpp0081947,FBpp0081948	16623.1	1	7	85	0.000347	0.517	EGIDGWEIR	0.95	53.7	36.4
FBpp0081947,FBpp0081948	16623.1	1	7	85	0.000347	0.517	GMNDLLGMDLVPSPK	0.95	81.5	34.9
FBpp0081947,FBpp0081948	16623.1	1	7	85	0.000347	0.517	IIEAGLR	0.868	27.3	33.9
FBpp0081947,FBpp0081948	16623.1	1	7	85	0.000347	0.517	ITPTLQELGIPTIEELGYDKPELALK	0.95	103	25
FBpp0081947,FBpp0081948	16623.1	1	7	85	0.000347	0.517	KGMNDLLGMDLVPSPK	0.95	62.5	33.2
FBpp0081947,FBpp0081948	16623.1	1	7	85	0.000347	0.517	VNDIALAIR	0.95	49.3	36.5
FBpp0071753	44331.7	1	3	5	2.04e-05	0.12	ESTPAGSSLIELVEHGIAR	0.95	110	35
FBpp0071753	44331.7	1	3	5	2.04e-05	0.12	NPALELLQYIK	0.949	28.9	33.4
FBpp0071753	44331.7	1	3	5	2.04e-05	0.12	VMVAIDGFNAFFHPVTR	0.95	35.7	35.6
FBpp0088281,FBpp0088282,FBpp0088283,FBpp0099496,FBpp0099497,FBpp0099498,FBpp0289606,FBpp0289607,FBpp0289608	55482.9	1	4	4	1.63e-05	0.0755	DLKPENLLLASK	0.95	27.1	30.7
FBpp0088281,FBpp0088282,FBpp0088283,FBpp0099496,FBpp0099497,FBpp0099498,FBpp0289606,FBpp0289607,FBpp0289608	55482.9	1	4	4	1.63e-05	0.0755	FYFENVLGK	0.95	36.2	35.7
FBpp0088281,FBpp0088282,FBpp0088283,FBpp0099496,FBpp0099497,FBpp0099498,FBpp0289606,FBpp0289607,FBpp0289608	55482.9	1	4	4	1.63e-05	0.0755	GAFSIVK	0.945	31.1	35.9
FBpp0088281,FBpp0088282,FBpp0088283,FBpp0099496,FBpp0099497,FBpp0099498,FBpp0289606,FBpp0289607,FBpp0289608	55482.9	1	4	4	1.63e-05	0.0755	STGFEFAAK	0.95	34.7	36.2
FBpp0088356,FBpp0088357,FBpp0088358,FBpp0300412	68492.5	0.999	2	2	8.17e-06	0.0408	MLSNLTDLQECIR	0.95	33.7	35.8
FBpp0088356,FBpp0088357,FBpp0088358,FBpp0300412	68492.5	0.999	2	2	8.17e-06	0.0408	SVAELADSAEIK	0.95	66.5	35.5
FBpp0300410	29930.8	0.998	2	2	8.17e-06	0.0679	IIAEDIENR	0.95	40.8	35.8
FBpp0300410	29930.8	0.998	2	2	8.17e-06	0.0679	VVCQLEDPR	0.89	30.7	36.3
FBpp0077576,FBpp0294064,FBpp0297297	40475.6	1	3	3	1.22e-05	0.0959	DFLEFMMAGAVSK	0.95	35.8	35.6
FBpp0077576,FBpp0294064,FBpp0297297	40475.6	1	3	3	1.22e-05	0.0959	GLGPNLVGVAPSR	0.934	30.4	35.9
FBpp0077576,FBpp0294064,FBpp0297297	40475.6	1	3	3	1.22e-05	0.0959	SMSIVQCLR	0.95	40.1	36.7
FBpp0071771	33474.3	0.999	2	2	8.17e-06	0.075	ADELLPEYR	0.925	32.8	36.5
FBpp0071771	33474.3	0.999	2	2	8.17e-06	0.075	ELQQAEAAASSK	0.95	40	35.6
FBpp0073606	11098.1	1	3	4	1.63e-05	0.4	LSETCFTDCIR	0.95	46.2	35.1
FBpp0073606	11098.1	1	3	4	1.63e-05	0.4	TFSDFLMSYNK	0.95	41.8	35.4
FBpp0073606	11098.1	1	3	4	1.63e-05	0.4	TPENIAIDQLDKDQIK	0.95	30.2	32.4
FBpp0073600,FBpp0073601,FBpp0073602,FBpp0073603,FBpp0073604,FBpp0073605	64048.1	1	15	49	0.0002	0.332	AGEIEKELEK	0.95	36.3	34.2
FBpp0073600,FBpp0073601,FBpp0073602,FBpp0073603,FBpp0073604,FBpp0073605	64048.1	1	15	49	0.0002	0.332	ALTLDNINPNFIAMEYAVR	0.95	68.7	34.1
FBpp0073600,FBpp0073601,FBpp0073602,FBpp0073603,FBpp0073604,FBpp0073605	64048.1	1	15	49	0.0002	0.332	ALVVINPGNPTGQVLTR	0.95	82.9	29.6
FBpp0073600,FBpp0073601,FBpp0073602,FBpp0073603,FBpp0073604,FBpp0073605	64048.1	1	15	49	0.0002	0.332	ANIGDCHAMGQQPLTFLR	0.95	98.1	34.2
FBpp0073600,FBpp0073601,FBpp0073602,FBpp0073603,FBpp0073604,FBpp0073605	64048.1	1	15	49	0.0002	0.332	DGGIASNWQDIYLTGGASPGIK	0.95	83.4	34.2
FBpp0073600,FBpp0073601,FBpp0073602,FBpp0073603,FBpp0073604,FBpp0073605	64048.1	1	15	49	0.0002	0.332	ENIEEIIK	0.95	41.3	35.8
FBpp0073600,FBpp0073601,FBpp0073602,FBpp0073603,FBpp0073604,FBpp0073605	64048.1	1	15	49	0.0002	0.332	GGYMEVLNLDPK	0.95	65.8	35.7
FBpp0073600,FBpp0073601,FBpp0073602,FBpp0073603,FBpp0073604,FBpp0073605	64048.1	1	15	49	0.0002	0.332	GYLGECGIR	0.95	40.3	36.5
FBpp0073600,FBpp0073601,FBpp0073602,FBpp0073603,FBpp0073604,FBpp0073605	64048.1	1	15	49	0.0002	0.332	LLDSPDYPEDVK	0.95	67.7	35.4
FBpp0073600,FBpp0073601,FBpp0073602,FBpp0073603,FBpp0073604,FBpp0073605	64048.1	1	15	49	0.0002	0.332	STILPQTDK	0.946	33.2	35.1
FBpp0073600,FBpp0073601,FBpp0073602,FBpp0073603,FBpp0073604,FBpp0073605	64048.1	1	15	49	0.0002	0.332	STILPQTDKLK	0.825	20	31.3
FBpp0073600,FBpp0073601,FBpp0073602,FBpp0073603,FBpp0073604,FBpp0073605	64048.1	1	15	49	0.0002	0.332	VAYEMGDPYR	0.932	37.1	40.3
FBpp0073600,FBpp0073601,FBpp0073602,FBpp0073603,FBpp0073604,FBpp0073605	64048.1	1	15	49	0.0002	0.332	VFHAEFMK	0.95	46.2	36.1
FBpp0073600,FBpp0073601,FBpp0073602,FBpp0073603,FBpp0073604,FBpp0073605	64048.1	1	15	49	0.0002	0.332	VLVLADEVYQDNVYDK	0.95	84.8	34.5
FBpp0073600,FBpp0073601,FBpp0073602,FBpp0073603,FBpp0073604,FBpp0073605	64048.1	1	15	49	0.0002	0.332	VNPVQGAMYVFPQIEIPPK	0.95	78.5	33.5
FBpp0086103	21030.2	1	3	3	1.22e-05	0.169	AHSIQIIK	0.95	39.9	34.3
FBpp0086103	21030.2	1	3	3	1.22e-05	0.169	DLTVGGAVTQCYR	0.95	46	35.9
FBpp0086103	21030.2	1	3	3	1.22e-05	0.169	TTGEIVSIK	0.95	40	34.8
FBpp0291133,FBpp0291134,FBpp0291135	44902.2	1	4	33	0.000135	0.326	DAGVLGLSSAAMER	0.95	102	36.3
FBpp0291133,FBpp0291134,FBpp0291135	44902.2	1	4	33	0.000135	0.326	KDAGVLGLSSAAMER	0.95	64.8	34.9
FBpp0291133,FBpp0291134,FBpp0291135	44902.2	1	4	33	0.000135	0.326	KLFEGGYNTVYAETLEK	0.95	77.8	33.3
FBpp0291133,FBpp0291134,FBpp0291135	44902.2	1	4	33	0.000135	0.326	LFEGGYNTVYAETLEK	0.95	96.8	34.9
FBpp0075425	37324.7	0.998	2	2	8.17e-06	0.0751	LDVQQDLAQEMFK	0.95	89.6	35.3
FBpp0075425	37324.7	0.998	2	2	8.17e-06	0.0751	VAEEGPSGAFYR	0.95	36.6	36.1
FBpp0081286	58004.6	1	3	3	1.22e-05	0.0717	DLPLLLEIMAGDK	0.95	42	33.7
FBpp0081286	58004.6	1	3	3	1.22e-05	0.0717	SVVELVTQLR	0.95	54.7	35.1
FBpp0081286	58004.6	1	3	3	1.22e-05	0.0717	VQEVNPSLNAVVEDR	0.95	59.2	35.2
FBpp0087979,FBpp0087980	15205.8	0.998	2	4	1.63e-05	0.246	DATENFEDVGHSNDAR	0.95	106	30
FBpp0087979,FBpp0087980	15205.8	0.998	2	4	1.63e-05	0.246	SEPTWSTEQQTEESSVK	0.95	53.9	33.9
FBpp0071131	26513.5	1	3	4	1.63e-05	0.142	ELEDLAK	0.895	28.9	36.3
FBpp0071131	26513.5	1	3	4	1.63e-05	0.142	GLGLGLVK	0.942	27.3	32.3
FBpp0071131	26513.5	1	3	4	1.63e-05	0.142	SQELLDTLQTNTVVPIMLAK	0.95	64.3	31.2
FBpp0099974,FBpp0099975,FBpp0293227,FBpp0297239	65424.7	0.998	2	3	1.22e-05	0.0406	LSTIALALGEER	0.95	35.6	34.7
FBpp0099974,FBpp0099975,FBpp0293227,FBpp0297239	65424.7	0.998	2	3	1.22e-05	0.0406	VDLVPAFQYLLK	0.95	41.9	33.5
FBpp0075401	55782.9	1	13	24	9.8e-05	0.292	DLTSVADAEQFLK	0.95	89.1	35.4
FBpp0075401	55782.9	1	13	24	9.8e-05	0.292	DNEIAIIGFFK	0.943	30.1	35.1
FBpp0075401	55782.9	1	13	24	9.8e-05	0.292	LEEDMAK	0.937	33.7	36.4
FBpp0075401	55782.9	1	13	24	9.8e-05	0.292	MDSTANELESIK	0.95	59.3	35.8
FBpp0075401	55782.9	1	13	24	9.8e-05	0.292	QAADIIAWVTK	0.943	34.2	36.4
FBpp0075401	55782.9	1	13	24	9.8e-05	0.292	QLAPIYDQLAEK	0.95	52.9	34.7
FBpp0075401	55782.9	1	13	24	9.8e-05	0.292	SGSPVEYSGGR	0.95	41	35.8
FBpp0075401	55782.9	1	13	24	9.8e-05	0.292	SVFEGELNEENLK	0.95	55.8	35.3
FBpp0075401	55782.9	1	13	24	9.8e-05	0.292	TLDDFVK	0.95	33.5	36.2
FBpp0075401	55782.9	1	13	24	9.8e-05	0.292	VDATVEGELAEQYAVR	0.95	94	35.5
FBpp0075401	55782.9	1	13	24	9.8e-05	0.292	VEEGVLVATVDNFK	0.95	72.6	34.6
FBpp0075401	55782.9	1	13	24	9.8e-05	0.292	VIDFNLDR	0.903	31.8	36.9
FBpp0075401	55782.9	1	13	24	9.8e-05	0.292	YVDPLKEIAK	0.95	25.5	31.6
FBpp0081263	45270.7	0.999	3	6	2.45e-05	0.0861	EQLLFPLQFSELLGK	0.95	42.7	32.8
FBpp0081263	45270.7	0.999	3	6	2.45e-05	0.0861	LAGLLTR	0.858	29.2	36.3
FBpp0081263	45270.7	0.999	3	6	2.45e-05	0.0861	SFVDQEMIESMR	0.915	28.8	35.4
FBpp0071115,FBpp0071116,FBpp0071117	53223	1	6	9	3.67e-05	0.183	GLGYEPTVMVR	0.95	53.3	36.5
FBpp0071115,FBpp0071116,FBpp0071117	53223	1	6	9	3.67e-05	0.183	KGLVDDLNLPNAGVTVQK	0.95	46	30.6
FBpp0071115,FBpp0071116,FBpp0071117	53223	1	6	9	3.67e-05	0.183	SGLDPTPASCCS	0.95	64.4	30.9
FBpp0071115,FBpp0071116,FBpp0071117	53223	1	6	9	3.67e-05	0.183	TLVVGAGYIGLECAGFLK	0.95	76	33.3
FBpp0071115,FBpp0071116,FBpp0071117	53223	1	6	9	3.67e-05	0.183	VACLDFVKPTPTLGTK	0.95	47.7	30.9
FBpp0071115,FBpp0071116,FBpp0071117	53223	1	6	9	3.67e-05	0.183	WGVGGTCVNVGCIPK	0.95	37.9	35.3
FBpp0076258,FBpp0099972,FBpp0099973	24528.4	0.996	2	2	8.17e-06	0.0766	ADVSIVVPR	0.95	44	35.8
FBpp0076258,FBpp0099972,FBpp0099973	24528.4	0.996	2	2	8.17e-06	0.0766	VGESLAGEK	0.919	30	36.3
FBpp0070118,FBpp0070119,FBpp0070120,FBpp0070121,FBpp0070122,FBpp0070123,FBpp0070124,FBpp0099971	18597.8	0.994	2	2	8.17e-06	0.148	DFSPAEEEQVR	0.95	51.3	35.8
FBpp0070118,FBpp0070119,FBpp0070120,FBpp0070121,FBpp0070122,FBpp0070123,FBpp0070124,FBpp0099971	18597.8	0.994	2	2	8.17e-06	0.148	TDDIISWDADFLK	0.889	25.8	33.4
FBpp0076848,FBpp0297223	33765	1	11	39	0.000159	0.414	AANNGAYPPDLSYIVSAR	0.861	25.1	34.3
FBpp0076848,FBpp0297223	33765	1	11	39	0.000159	0.414	AEAEQITVK	0.95	46.2	35.9
FBpp0076848,FBpp0297223	33765	1	11	39	0.000159	0.414	DGPDDTGNYYTRPGK	0.95	78.5	32.4
FBpp0076848,FBpp0297223	33765	1	11	39	0.000159	0.414	DVATFLK	0.95	35.8	35.4
FBpp0076848,FBpp0297223	33765	1	11	39	0.000159	0.414	GGEDYIFSLLTGYHDAPAGVVLR	0.95	84.5	33.7
FBpp0076848,FBpp0297223	33765	1	11	39	0.000159	0.414	GLFDALDHQSVR	0.95	38.2	36
FBpp0076848,FBpp0297223	33765	1	11	39	0.000159	0.414	GYEVYK	0.939	31.3	36.5
FBpp0076848,FBpp0297223	33765	1	11	39	0.000159	0.414	KGGEDYIFSLLTGYHDAPAGVVLR	0.95	66.2	31.7
FBpp0076848,FBpp0297223	33765	1	11	39	0.000159	0.414	KIVFVPK	0.888	18.7	28.4
FBpp0076848,FBpp0297223	33765	1	11	39	0.000159	0.414	LSDYFPSPYPNEEAAR	0.95	85.2	35.3
FBpp0076848,FBpp0297223	33765	1	11	39	0.000159	0.414	NLVGVTHTEAEAK	0.95	90.3	35.2
FBpp0079771,FBpp0079772,FBpp0100039,FBpp0293784	30550.8	1	20	276	0.00113	0.816	ADSDVNIDLK	0.95	61.5	35.9
FBpp0079771,FBpp0079772,FBpp0100039,FBpp0293784	30550.8	1	20	276	0.00113	0.816	APPSYSDLGK	0.95	44.2	36
FBpp0079771,FBpp0079772,FBpp0100039,FBpp0293784	30550.8	1	20	276	0.00113	0.816	DFVLHTAVNDGQEFSGSIFQR	0.95	111	33.3
FBpp0079771,FBpp0079772,FBpp0100039,FBpp0293784	30550.8	1	20	276	0.00113	0.816	DGVTLTLSTLVDGK	0.95	70.9	34.2
FBpp0079771,FBpp0079772,FBpp0100039,FBpp0293784	30550.8	1	20	276	0.00113	0.816	DYGLTLTEK	0.95	45.8	36.2
FBpp0079771,FBpp0079772,FBpp0100039,FBpp0293784	30550.8	1	20	276	0.00113	0.816	GPLINASAVLGYQGWLAGYQTAFDTQQSK	0.95	67.5	31.1
FBpp0079771,FBpp0079772,FBpp0100039,FBpp0293784	30550.8	1	20	276	0.00113	0.816	GYNFGLWK	0.95	42.5	36.2
FBpp0079771,FBpp0079772,FBpp0100039,FBpp0293784	30550.8	1	20	276	0.00113	0.816	IGVGLELEA	0.95	65.1	35.8
FBpp0079771,FBpp0079772,FBpp0100039,FBpp0293784	30550.8	1	20	276	0.00113	0.816	LDVGVQLSWASGTSNTK	0.95	83.4	35
FBpp0079771,FBpp0079772,FBpp0100039,FBpp0293784	30550.8	1	20	276	0.00113	0.816	LRDGVTLTLSTLVDGK	0.95	65.4	32.5
FBpp0079771,FBpp0079772,FBpp0100039,FBpp0293784	30550.8	1	20	276	0.00113	0.816	LSLEGNFAPQSGNK	0.95	86.1	35.2
FBpp0079771,FBpp0079772,FBpp0100039,FBpp0293784	30550.8	1	20	276	0.00113	0.816	LTTNNFALGYTTK	0.95	63.3	35.1
FBpp0079771,FBpp0079772,FBpp0100039,FBpp0293784	30550.8	1	20	276	0.00113	0.816	NFNAGGHK	0.95	34.7	36.6
FBpp0079771,FBpp0079772,FBpp0100039,FBpp0293784	30550.8	1	20	276	0.00113	0.816	TSDKLDVGVQLSWASGTSNTK	0.95	54.4	33.2
FBpp0079771,FBpp0079772,FBpp0100039,FBpp0293784	30550.8	1	20	276	0.00113	0.816	TSSGIEFNTAGHSNQESGK	0.95	107	34.1
FBpp0079771,FBpp0079772,FBpp0100039,FBpp0293784	30550.8	1	20	276	0.00113	0.816	VAYGHENVK	0.95	43	36.2
FBpp0079771,FBpp0079772,FBpp0100039,FBpp0293784	30550.8	1	20	276	0.00113	0.816	VFGSLETK	0.95	47.5	36.9
FBpp0079771,FBpp0079772,FBpp0100039,FBpp0293784	30550.8	1	20	276	0.00113	0.816	VKDYGLTLTEK	0.95	43.4	32.7
FBpp0079771,FBpp0079772,FBpp0100039,FBpp0293784	30550.8	1	20	276	0.00113	0.816	VNNASQVGLGYQQK	0.95	74.5	35.3
FBpp0079771,FBpp0079772,FBpp0100039,FBpp0293784	30550.8	1	20	276	0.00113	0.816	YQLDDDASVR	0.95	63.5	36.5
FBpp0079072	54252.2	1	22	125	0.00051	0.406	AAAKPAAAAPAK	0.95	34.6	31.9
FBpp0079072	54252.2	1	22	125	0.00051	0.406	ATMGFETPEEGFLAK	0.95	65.2	34.9
FBpp0079072	54252.2	1	22	125	0.00051	0.406	AVAIASLK	0.95	38.4	33.8
FBpp0079072	54252.2	1	22	125	0.00051	0.406	DYMEDPSNMVL	0.95	67.7	31.1
FBpp0079072	54252.2	1	22	125	0.00051	0.406	EVNMLTVTLSADHR	0.95	74.6	36
FBpp0079072	54252.2	1	22	125	0.00051	0.406	GLITPIVFNADR	0.95	65.2	34.5
FBpp0079072	54252.2	1	22	125	0.00051	0.406	GLITPIVFNADRK	0.823	22	33.4
FBpp0079072	54252.2	1	22	125	0.00051	0.406	GSIVSWEK	0.95	41.9	36
FBpp0079072	54252.2	1	22	125	0.00051	0.406	GVLEISK	0.95	35.1	35.9
FBpp0079072	54252.2	1	22	125	0.00051	0.406	ILIQGGTK	0.95	45.4	36.9
FBpp0079072	54252.2	1	22	125	0.00051	0.406	KGVLEISK	0.95	32.3	32.2
FBpp0079072	54252.2	1	22	125	0.00051	0.406	KYDDVDVSVAVSTDK	0.95	55.2	34.2
FBpp0079072	54252.2	1	22	125	0.00051	0.406	LAEAQQLR	0.95	44.3	35.9
FBpp0079072	54252.2	1	22	125	0.00051	0.406	QLVADPDSLK	0.95	65.4	36.8
FBpp0079072	54252.2	1	22	125	0.00051	0.406	RLAEAQQLR	0.95	34.7	36.4
FBpp0079072	54252.2	1	22	125	0.00051	0.406	TQLPHYYVTVQCQVDK	0.95	66.5	34.7
FBpp0079072	54252.2	1	22	125	0.00051	0.406	VPEANSAWMDTVIR	0.95	79.1	35.7
FBpp0079072	54252.2	1	22	125	0.00051	0.406	VPLPALSPTMER	0.95	74.8	36.1
FBpp0079072	54252.2	1	22	125	0.00051	0.406	VSVNDFIIK	0.95	43.8	34.3
FBpp0079072	54252.2	1	22	125	0.00051	0.406	VVDGAVAAR	0.95	36.4	36.6
FBpp0079072	54252.2	1	22	125	0.00051	0.406	VYASPMAK	0.83	27.1	36.5
FBpp0079072	54252.2	1	22	125	0.00051	0.406	YEDIPVTNMR	0.95	58	36.6
FBpp0271830	67915.7	0.997	2	2	8.17e-06	0.0316	EPPSNWLQAFR	0.95	53.5	36.2
FBpp0271830	67915.7	0.997	2	2	8.17e-06	0.0316	TLLDDYQR	0.945	35	37
FBpp0085233,FBpp0293791	60310.5	1	5	5	2.04e-05	0.103	AVLAFVTFK	0.95	37.5	33.7
FBpp0085233,FBpp0293791	60310.5	1	5	5	2.04e-05	0.103	DLVALFAK	0.95	42	34.8
FBpp0085233,FBpp0293791	60310.5	1	5	5	2.04e-05	0.103	TSELTLVVENVGK	0.95	43.6	35.3
FBpp0085233,FBpp0293791	60310.5	1	5	5	2.04e-05	0.103	TVVVGLIGPNITK	0.95	53	30.6
FBpp0085233,FBpp0293791	60310.5	1	5	5	2.04e-05	0.103	VAPVEAVTISSNR	0.95	48.6	34.4
FBpp0070584	39853.3	1	3	7	2.86e-05	0.0714	ADDYEQVK	0.95	39.1	36.1
FBpp0070584	39853.3	1	3	7	2.86e-05	0.0714	IDNYIPIF	0.95	58.5	37.1
FBpp0070584	39853.3	1	3	7	2.86e-05	0.0714	LVIEFQHMR	0.947	31.7	36.3
FBpp0077209,FBpp0077210	18918.3	1	7	35	0.000143	0.447	ATENWFIK	0.95	41.8	36
FBpp0077209,FBpp0077210	18918.3	1	7	35	0.000143	0.447	ESIVEPNQQK	0.95	52.1	35.9
FBpp0077209,FBpp0077210	18918.3	1	7	35	0.000143	0.447	FEDCTLYEAPDHMVK	0.95	60.3	33
FBpp0077209,FBpp0077210	18918.3	1	7	35	0.000143	0.447	MVDNEIVNILR	0.95	75.4	35.7
FBpp0077209,FBpp0077210	18918.3	1	7	35	0.000143	0.447	RVPTIDQCYTDDAVCR	0.95	82	33
FBpp0077209,FBpp0077210	18918.3	1	7	35	0.000143	0.447	VPTIDQCYTDDAVCR	0.95	91.7	34.5
FBpp0077209,FBpp0077210	18918.3	1	7	35	0.000143	0.447	YGDLGGYANAK	0.95	59.1	36.1
FBpp0074858	60600.2	0.998	2	2	8.17e-06	0.0439	SAGADVVLDGYR	0.95	39	36.3
FBpp0074858	60600.2	0.998	2	2	8.17e-06	0.0439	SVLEQLLQIDR	0.95	43.9	34.5
FBpp0290554	1.0001e+06	1	166	337	0.00138	0.231	ACDWDFDVESFK	0.95	53.8	33.6
FBpp0290554	1.0001e+06	1	166	337	0.00138	0.231	ADGPVKDYDSYVFDIYSK	0.95	46.4	34
FBpp0290554	1.0001e+06	1	166	337	0.00138	0.231	ADPKPDVIWFR	0.931	27.5	35.4
FBpp0290554	1.0001e+06	1	166	337	0.00138	0.231	AENIYGASEALEGKPVLAK	0.95	83.3	31.9
FBpp0290554	1.0001e+06	1	166	337	0.00138	0.231	AENQYGLSDPLDIIEPIVAK	0.885	23.3	31.8
FBpp0290554	1.0001e+06	1	166	337	0.00138	0.231	AESICAFSMNVHTAES	0.95	36.6	34.2
FBpp0290554	1.0001e+06	1	166	337	0.00138	0.231	AGEPVNLNIPISGAPTPTIEWK	0.95	73.1	32.5
FBpp0290554	1.0001e+06	1	166	337	0.00138	0.231	AGFSDPSDATEPHLAKPR	0.95	67.1	34.2
FBpp0290554	1.0001e+06	1	166	337	0.00138	0.231	AGNVFEFDVPVTGEPLPSK	0.95	97.1	34.2
FBpp0290554	1.0001e+06	1	166	337	0.00138	0.231	AGPGEPSDK	0.941	31.2	36.3
FBpp0290554	1.0001e+06	1	166	337	0.00138	0.231	AGPGSPSDATETHVARPK	0.95	86.2	34.8
FBpp0290554	1.0001e+06	1	166	337	0.00138	0.231	AGPSDPSDVSK	0.859	29.4	36.4
FBpp0290554	1.0001e+06	1	166	337	0.00138	0.231	AGPSEPSQPTDNHLCK	0.95	41.1	34
FBpp0290554	1.0001e+06	1	166	337	0.00138	0.231	AGQPVKFDVDVK	0.924	25.4	33.6
FBpp0290554	1.0001e+06	1	166	337	0.00138	0.231	AINAAGPGEPSDASKPIITKPR	0.95	42.9	30.7
FBpp0290554	1.0001e+06	1	166	337	0.00138	0.231	AINKEGESEPLETFDAIVAR	0.95	32.5	33.9
FBpp0290554	1.0001e+06	1	166	337	0.00138	0.231	ALDVPADQCK	0.95	47.4	35.8
FBpp0290554	1.0001e+06	1	166	337	0.00138	0.231	ALETSTPDCK	0.881	27.8	35.7
FBpp0290554	1.0001e+06	1	166	337	0.00138	0.231	APEDDGGASITGYIVER	0.95	117	35.6
FBpp0290554	1.0001e+06	1	166	337	0.00138	0.231	ATIPDLVEGQTYK	0.95	63.8	34.7
FBpp0290554	1.0001e+06	1	166	337	0.00138	0.231	ATIPDLVEGQTYKFR	0.887	27.3	35.1
FBpp0290554	1.0001e+06	1	166	337	0.00138	0.231	ATLAIMTAPK	0.95	30.5	34.5
FBpp0290554	1.0001e+06	1	166	337	0.00138	0.231	ATVPTLNENCEYEFR	0.95	81.5	35.1
FBpp0290554	1.0001e+06	1	166	337	0.00138	0.231	AVETDSPVCK	0.95	57.8	35.8
FBpp0290554	1.0001e+06	1	166	337	0.00138	0.231	AVHALCPDLSCK	0.95	36.1	35.2
FBpp0290554	1.0001e+06	1	166	337	0.00138	0.231	AVNAIGQSDPATFK	0.95	76.7	34.8
FBpp0290554	1.0001e+06	1	166	337	0.00138	0.231	AVNKEGESEDLETEKPIIAK	0.95	42	30.7
FBpp0290554	1.0001e+06	1	166	337	0.00138	0.231	AVNKEGESEPLETLGSIIAK	0.95	29.9	31.3
FBpp0290554	1.0001e+06	1	166	337	0.00138	0.231	AVNSEGESEPLVTDIPTK	0.95	101	34.7
FBpp0290554	1.0001e+06	1	166	337	0.00138	0.231	DDGGEPVESYLVEK	0.95	76.3	34.7
FBpp0290554	1.0001e+06	1	166	337	0.00138	0.231	DDGGIPITGYVIEK	0.95	73.4	35
FBpp0290554	1.0001e+06	1	166	337	0.00138	0.231	DFQYTNEANIYR	0.95	53.5	35.3
FBpp0290554	1.0001e+06	1	166	337	0.00138	0.231	DGDAVNLACR	0.95	47.7	36.7
FBpp0290554	1.0001e+06	1	166	337	0.00138	0.231	DGENIESGGHYTVEVK	0.847	23	33.9
FBpp0290554	1.0001e+06	1	166	337	0.00138	0.231	DGGAPISSYIIEK	0.95	75.3	35
FBpp0290554	1.0001e+06	1	166	337	0.00138	0.231	DGGSPITNYIIEVMDKDSGEFVK	0.95	33.8	33.3
FBpp0290554	1.0001e+06	1	166	337	0.00138	0.231	DIGGAVWVK	0.95	51.9	35.5
FBpp0290554	1.0001e+06	1	166	337	0.00138	0.231	DITTTFDGTTAR	0.95	68.4	36.3
FBpp0290554	1.0001e+06	1	166	337	0.00138	0.231	DLSGPYQIK	0.95	34.6	36
FBpp0290554	1.0001e+06	1	166	337	0.00138	0.231	DMTVIAGDEFR	0.95	54.4	36
FBpp0290554	1.0001e+06	1	166	337	0.00138	0.231	DPYSHPDKPGQPQATDWGK	0.8	23.1	33.9
FBpp0290554	1.0001e+06	1	166	337	0.00138	0.231	DSVLDDAGLYR	0.95	58.6	36.3
FBpp0290554	1.0001e+06	1	166	337	0.00138	0.231	DYTLQCAASGKPSPTAR	0.817	23.9	35.4
FBpp0290554	1.0001e+06	1	166	337	0.00138	0.231	EEVVFLNVQPLPK	0.95	76.2	32.7
FBpp0290554	1.0001e+06	1	166	337	0.00138	0.231	EGESEPLETFDAIVAR	0.95	82.5	35.7
FBpp0290554	1.0001e+06	1	166	337	0.00138	0.231	EGESEPLETLGSIIAK	0.95	50	32.2
FBpp0290554	1.0001e+06	1	166	337	0.00138	0.231	EGQQYEFR	0.907	31.6	36.4
FBpp0290554	1.0001e+06	1	166	337	0.00138	0.231	EIDIMNQLHHQK	0.839	24.5	35.5
FBpp0290554	1.0001e+06	1	166	337	0.00138	0.231	ETELTSTGQVR	0.95	52	36.7
FBpp0290554	1.0001e+06	1	166	337	0.00138	0.231	FAPSWSEVAK	0.95	32.4	35.9
FBpp0290554	1.0001e+06	1	166	337	0.00138	0.231	FDPDTGIWLPVGR	0.95	58	35.5
FBpp0290554	1.0001e+06	1	166	337	0.00138	0.231	FIPVSHSVEK	0.881	28	36
FBpp0290554	1.0001e+06	1	166	337	0.00138	0.231	FLAPFFDK	0.95	41.9	36.1
FBpp0290554	1.0001e+06	1	166	337	0.00138	0.231	FLLPIGR	0.95	33.6	34.3
FBpp0290554	1.0001e+06	1	166	337	0.00138	0.231	FPLIESIGTESLSLSWK	0.95	39.8	33.3
FBpp0290554	1.0001e+06	1	166	337	0.00138	0.231	FRVLAVNTEGESEPLTGEQSVIAK	0.95	32.9	33.4
FBpp0290554	1.0001e+06	1	166	337	0.00138	0.231	FSGPISAPVLLEVPFK	0.95	76.9	32.1
FBpp0290554	1.0001e+06	1	166	337	0.00138	0.231	FTSMAVSGLTPGK	0.95	64.3	35
FBpp0290554	1.0001e+06	1	166	337	0.00138	0.231	FVKPFIVGEGLK	0.95	30.4	28.2
FBpp0290554	1.0001e+06	1	166	337	0.00138	0.231	FYFDGLIGK	0.95	39.4	36.5
FBpp0290554	1.0001e+06	1	166	337	0.00138	0.231	GDPEPQISWSK	0.95	42.1	35.9
FBpp0290554	1.0001e+06	1	166	337	0.00138	0.231	GEAVSQIVNLVDIPEEER	0.95	77.3	34.4
FBpp0290554	1.0001e+06	1	166	337	0.00138	0.231	GEPAPSLTWFLK	0.95	75.5	34.6
FBpp0290554	1.0001e+06	1	166	337	0.00138	0.231	GESGLFQNELTFEIVSSLR	0.95	91.7	33.2
FBpp0290554	1.0001e+06	1	166	337	0.00138	0.231	GGLSEPSDPSK	0.95	52.7	36
FBpp0290554	1.0001e+06	1	166	337	0.00138	0.231	GGPSDPSDPSSTIICKPR	0.95	97	34.5
FBpp0290554	1.0001e+06	1	166	337	0.00138	0.231	GIYIVTAK	0.95	34	36.6
FBpp0290554	1.0001e+06	1	166	337	0.00138	0.231	GPLAVSNVTAETLHLK	0.95	88.3	33.1
FBpp0290554	1.0001e+06	1	166	337	0.00138	0.231	GQDLVEK	0.843	27.5	36.5
FBpp0290554	1.0001e+06	1	166	337	0.00138	0.231	GSLIPPADTGR	0.95	34.8	36.3
FBpp0290554	1.0001e+06	1	166	337	0.00138	0.231	GVAEDFAPSFVK	0.95	41.7	35.7
FBpp0290554	1.0001e+06	1	166	337	0.00138	0.231	GVSEILEGGR	0.95	41.8	36.1
FBpp0290554	1.0001e+06	1	166	337	0.00138	0.231	HFVDLEWSTPK	0.906	27.2	36.2
FBpp0290554	1.0001e+06	1	166	337	0.00138	0.231	HLTDDAASVVVK	0.95	79.8	35.2
FBpp0290554	1.0001e+06	1	166	337	0.00138	0.231	HQFTVPDEPGQPK	0.95	39.2	34.9
FBpp0290554	1.0001e+06	1	166	337	0.00138	0.231	ICLDQLER	0.95	37.6	36.9
FBpp0290554	1.0001e+06	1	166	337	0.00138	0.231	IDNVDYNTK	0.95	46.5	36
FBpp0290554	1.0001e+06	1	166	337	0.00138	0.231	IENEDYK	0.913	31.8	36.3
FBpp0290554	1.0001e+06	1	166	337	0.00138	0.231	IFYSGDQPLTVILK	0.95	84.9	32.4
FBpp0290554	1.0001e+06	1	166	337	0.00138	0.231	IIDPQAASPPLIVKPLR	0.95	79.4	28.3
FBpp0290554	1.0001e+06	1	166	337	0.00138	0.231	IIPNESGTLITMK	0.95	32.9	34.2
FBpp0290554	1.0001e+06	1	166	337	0.00138	0.231	IITPLNEVR	0.81	24.4	33
FBpp0290554	1.0001e+06	1	166	337	0.00138	0.231	IPNLIENAEYEFR	0.95	44.6	35.3
FBpp0290554	1.0001e+06	1	166	337	0.00138	0.231	IQGYQIEYR	0.902	31.3	36.3
FBpp0290554	1.0001e+06	1	166	337	0.00138	0.231	IQPVGENK	0.923	29.9	36
FBpp0290554	1.0001e+06	1	166	337	0.00138	0.231	ISNFDDR	0.95	39.1	35.8
FBpp0290554	1.0001e+06	1	166	337	0.00138	0.231	ISYETNSER	0.938	34	36.7
FBpp0290554	1.0001e+06	1	166	337	0.00138	0.231	ITSDLSIR	0.95	40.8	36.3
FBpp0290554	1.0001e+06	1	166	337	0.00138	0.231	ITTGTAEFAAPEIVNR	0.95	66.7	35
FBpp0290554	1.0001e+06	1	166	337	0.00138	0.231	KIDDLIPK	0.95	25.6	31.5
FBpp0290554	1.0001e+06	1	166	337	0.00138	0.231	KPQLHQEDDGNR	0.936	27.9	35.4
FBpp0290554	1.0001e+06	1	166	337	0.00138	0.231	KVESFLSPLIDQFAK	0.95	80.5	31.3
FBpp0290554	1.0001e+06	1	166	337	0.00138	0.231	LDANITGEPAPK	0.95	55.4	35.3
FBpp0290554	1.0001e+06	1	166	337	0.00138	0.231	LDNSGSWVK	0.902	28.9	36
FBpp0290554	1.0001e+06	1	166	337	0.00138	0.231	LDPHTGQWLPCGK	0.95	30.7	35.5
FBpp0290554	1.0001e+06	1	166	337	0.00138	0.231	LDPNEVVK	0.937	30.3	35.6
FBpp0290554	1.0001e+06	1	166	337	0.00138	0.231	LELLDPQLEDSGLYK	0.95	85.3	34.4
FBpp0290554	1.0001e+06	1	166	337	0.00138	0.231	LENIDYNTK	0.95	39.3	36.5
FBpp0290554	1.0001e+06	1	166	337	0.00138	0.231	LIDFGLATR	0.95	61.2	36.1
FBpp0290554	1.0001e+06	1	166	337	0.00138	0.231	LIFECQLLSSPKPDIEWFR	0.95	72.6	32.7
FBpp0290554	1.0001e+06	1	166	337	0.00138	0.231	LIIKDSVLDDAGLYR	0.95	39.5	33.5
FBpp0290554	1.0001e+06	1	166	337	0.00138	0.231	LLCCLSGKPVPNVR	0.95	37.3	34.8
FBpp0290554	1.0001e+06	1	166	337	0.00138	0.231	LLEGTMYELR	0.95	61.5	36.3
FBpp0290554	1.0001e+06	1	166	337	0.00138	0.231	LTIQPLDK	0.871	31.2	37.7
FBpp0290554	1.0001e+06	1	166	337	0.00138	0.231	LTLLDTDR	0.942	32.8	35.1
FBpp0290554	1.0001e+06	1	166	337	0.00138	0.231	LTVPISK	0.801	23.9	32.8
FBpp0290554	1.0001e+06	1	166	337	0.00138	0.231	MDNEAMR	0.913	31.4	35.8
FBpp0290554	1.0001e+06	1	166	337	0.00138	0.231	MDTATGK	0.905	29.7	36.7
FBpp0290554	1.0001e+06	1	166	337	0.00138	0.231	MSLTMDQK	0.919	30.1	36.5
FBpp0290554	1.0001e+06	1	166	337	0.00138	0.231	NITLSSGTALK	0.95	49	34.2
FBpp0290554	1.0001e+06	1	166	337	0.00138	0.231	NPFDEPGKPENLK	0.843	23	33.9
FBpp0290554	1.0001e+06	1	166	337	0.00138	0.231	NPFDVPTKPGTPTIK	0.827	21.1	32.4
FBpp0290554	1.0001e+06	1	166	337	0.00138	0.231	NPFDVSAPPGLPELEDWDEHHVK	0.95	77.9	33.5
FBpp0290554	1.0001e+06	1	166	337	0.00138	0.231	NSSITIK	0.862	27.4	35.9
FBpp0290554	1.0001e+06	1	166	337	0.00138	0.231	NTSGFDTATINVR	0.95	80.8	35.5
FBpp0290554	1.0001e+06	1	166	337	0.00138	0.231	NTTTIPELTEGQEYEFR	0.95	87.3	34.9
FBpp0290554	1.0001e+06	1	166	337	0.00138	0.231	NVTIETPDYYTK	0.95	46.6	35.5
FBpp0290554	1.0001e+06	1	166	337	0.00138	0.231	QGQSQPLTTSQPITAK	0.95	92	35.6
FBpp0290554	1.0001e+06	1	166	337	0.00138	0.231	QGTSEPLTTAQAIIAK	0.95	81.1	33.4
FBpp0290554	1.0001e+06	1	166	337	0.00138	0.231	QSEDGGNVTFECR	0.95	62.2	33.8
FBpp0290554	1.0001e+06	1	166	337	0.00138	0.231	QTPVEAK	0.95	42.1	36.2
FBpp0290554	1.0001e+06	1	166	337	0.00138	0.231	RDGGAPISSYIIEK	0.95	32.8	35.5
FBpp0290554	1.0001e+06	1	166	337	0.00138	0.231	RPDDDGGCEISGYALER	0.95	110	31.7
FBpp0290554	1.0001e+06	1	166	337	0.00138	0.231	SDASDTSTLIK	0.95	49.5	35.9
FBpp0290554	1.0001e+06	1	166	337	0.00138	0.231	SDGGAPISEYIIQK	0.95	98.6	34.9
FBpp0290554	1.0001e+06	1	166	337	0.00138	0.231	SDGGAPISGYIIEK	0.95	82.1	35
FBpp0290554	1.0001e+06	1	166	337	0.00138	0.231	SDGPEYNVDGLVPGHDYK	0.95	35.2	33.6
FBpp0290554	1.0001e+06	1	166	337	0.00138	0.231	SDPLTSDQPVVAK	0.95	78.3	35.6
FBpp0290554	1.0001e+06	1	166	337	0.00138	0.231	SDSGEYLVTATNTSGK	0.95	94.2	35.1
FBpp0290554	1.0001e+06	1	166	337	0.00138	0.231	SEPSLCTMPIK	0.95	38.4	35.8
FBpp0290554	1.0001e+06	1	166	337	0.00138	0.231	SGQMLHIDALIK	0.95	70.8	34.3
FBpp0290554	1.0001e+06	1	166	337	0.00138	0.231	SKPSEPSDQMTAK	0.95	34.7	34.7
FBpp0290554	1.0001e+06	1	166	337	0.00138	0.231	SLSSSDILDLR	0.95	68.9	36.6
FBpp0290554	1.0001e+06	1	166	337	0.00138	0.231	SSLVEVR	0.915	32.4	36.7
FBpp0290554	1.0001e+06	1	166	337	0.00138	0.231	STEPQVDVTGLSPGNEYK	0.95	73.9	34.9
FBpp0290554	1.0001e+06	1	166	337	0.00138	0.231	STEPQVDVTGLSPGNEYKFR	0.95	52.4	34.2
FBpp0290554	1.0001e+06	1	166	337	0.00138	0.231	STGNIFAAK	0.92	30.2	36.6
FBpp0290554	1.0001e+06	1	166	337	0.00138	0.231	SVIAKPR	0.899	29.5	34.7
FBpp0290554	1.0001e+06	1	166	337	0.00138	0.231	TATVDGLK	0.802	25.9	36
FBpp0290554	1.0001e+06	1	166	337	0.00138	0.231	TDDPNPECNVEGLK	0.95	67.8	34.2
FBpp0290554	1.0001e+06	1	166	337	0.00138	0.231	TPEADVTGLTEGK	0.95	61.8	35.4
FBpp0290554	1.0001e+06	1	166	337	0.00138	0.231	TPLDDGGSPITNYVVEK	0.95	48.5	34.9
FBpp0290554	1.0001e+06	1	166	337	0.00138	0.231	TVVIECTVASK	0.95	64.6	36.2
FBpp0290554	1.0001e+06	1	166	337	0.00138	0.231	VESFLSPLIDQFAK	0.95	77.1	34.3
FBpp0290554	1.0001e+06	1	166	337	0.00138	0.231	VGGLTPGHK	0.95	34.8	35.8
FBpp0290554	1.0001e+06	1	166	337	0.00138	0.231	VIGLHEGK	0.95	32.6	35.8
FBpp0290554	1.0001e+06	1	166	337	0.00138	0.231	VIVTNEVGKDESSCK	0.95	45.5	34.3
FBpp0290554	1.0001e+06	1	166	337	0.00138	0.231	VNDLIAGNK	0.95	34.5	35.5
FBpp0290554	1.0001e+06	1	166	337	0.00138	0.231	VNLKPVIVK	0.95	35.7	25
FBpp0290554	1.0001e+06	1	166	337	0.00138	0.231	VSAVNAAGTGEPSDSTPPIIAK	0.95	123	33.7
FBpp0290554	1.0001e+06	1	166	337	0.00138	0.231	VSAVNAEGESQPLVGDESIVAR	0.95	121	34.2
FBpp0290554	1.0001e+06	1	166	337	0.00138	0.231	VSGEPAPQTK	0.95	41	35.7
FBpp0290554	1.0001e+06	1	166	337	0.00138	0.231	VSSFCTVPFVR	0.95	58	36.3
FBpp0290554	1.0001e+06	1	166	337	0.00138	0.231	VTILDAPSVPEGPLR	0.95	98.6	32.8
FBpp0290554	1.0001e+06	1	166	337	0.00138	0.231	VTNVDYNTK	0.95	47.9	36.6
FBpp0290554	1.0001e+06	1	166	337	0.00138	0.231	VVAENEVGR	0.95	35.8	36.1
FBpp0290554	1.0001e+06	1	166	337	0.00138	0.231	WEKPEDDGGDPIEQYLVER	0.95	44.8	33.4
FBpp0290554	1.0001e+06	1	166	337	0.00138	0.231	WIPAGETDGPVTALK	0.95	65.5	34.4
FBpp0290554	1.0001e+06	1	166	337	0.00138	0.231	WIPAGEVGPNETSFDFK	0.95	31.1	34.5
FBpp0290554	1.0001e+06	1	166	337	0.00138	0.231	WNAPLDDGGLPIDHYIIEK	0.95	41.9	34.5
FBpp0290554	1.0001e+06	1	166	337	0.00138	0.231	WVPVGDCTDTEIR	0.95	94.4	35.7
FBpp0290554	1.0001e+06	1	166	337	0.00138	0.231	YDILEEIGTGAFGVVHR	0.95	127	35.3
FBpp0290554	1.0001e+06	1	166	337	0.00138	0.231	YGQSDPANTSEPILAR	0.95	109	35.7
FBpp0290554	1.0001e+06	1	166	337	0.00138	0.231	YQLYNLINGSEYEFR	0.95	33.6	35.4
FBpp0290554	1.0001e+06	1	166	337	0.00138	0.231	YTVTAANEFGK	0.95	56.6	35.8
FBpp0290554	1.0001e+06	1	166	337	0.00138	0.231	YVGDDYYFIINR	0.95	61.3	36
FBpp0073396,FBpp0292397,FBpp0292398	46650.3	0.997	2	3	1.22e-05	0.0529	DLPAITDFINK	0.935	29.6	35
FBpp0073396,FBpp0292397,FBpp0292398	46650.3	0.997	2	3	1.22e-05	0.0529	VVDLTEDTFAK	0.95	51.5	36.2
FBpp0085526,FBpp0085527,FBpp0089194	57268.9	1	2	2	8.17e-06	0.0341	TIQDEIR	0.913	32.1	36.6
FBpp0085526,FBpp0085527,FBpp0089194	57268.9	1	2	2	8.17e-06	0.0341	VWQIPDGGLSR	0.922	31.4	35.2
FBpp0079041	83510.9	1	3	4	1.63e-05	0.0456	QFVPGVEK	0.863	29.4	36.2
FBpp0079041	83510.9	1	3	4	1.63e-05	0.0456	TFTPVLVGTALK	0.95	34.4	33.3
FBpp0079041	83510.9	1	3	4	1.63e-05	0.0456	YSPCLPDVQDQIVR	0.95	48.7	35.2
FBpp0074843	45367.3	1	8	9	3.67e-05	0.22	ASGTCQLTFDNVR	0.95	76.8	36.4
FBpp0074843	45367.3	1	8	9	3.67e-05	0.22	ETPGLIVNKPEDK	0.95	38.2	32.7
FBpp0074843	45367.3	1	8	9	3.67e-05	0.22	GITTFIVDR	0.95	35	35.6
FBpp0074843	45367.3	1	8	9	3.67e-05	0.22	IGAIYEGTTNMQLSTIAK	0.95	51	34.1
FBpp0074843	45367.3	1	8	9	3.67e-05	0.22	LAQEQIQPLVK	0.95	36.5	34.7
FBpp0074843	45367.3	1	8	9	3.67e-05	0.22	LMTYNAAR	0.922	32.4	36.3
FBpp0074843	45367.3	1	8	9	3.67e-05	0.22	LQEQGVPFQK	0.95	42.7	40.1
FBpp0074843	45367.3	1	8	9	3.67e-05	0.22	YYASEVAQR	0.95	34.6	36.2
FBpp0293597-R	0	1	3	7	2.86e-05	0	AKLEICGPR	0.95	41.2	35.5
FBpp0293597-R	0	1	3	7	2.86e-05	0	IINGTK	0.836	28.6	36.5
FBpp0293597-R	0	1	3	7	2.86e-05	0	LEICGPR	0.932	31.2	34.3
FBpp0085729,FBpp0085732,FBpp0290571,FBpp0290573,FBpp0290574,FBpp0290575,FBpp0290576,FBpp0292388	73691.9	1	5	7	2.86e-05	0.108	DGGAGASGILQQLSDIVGVPVSR	0.95	37.5	32.4
FBpp0085729,FBpp0085732,FBpp0290571,FBpp0290573,FBpp0290574,FBpp0290575,FBpp0290576,FBpp0292388	73691.9	1	5	7	2.86e-05	0.108	GVESMGYAK	0.95	42.9	36.3
FBpp0085729,FBpp0085732,FBpp0290571,FBpp0290573,FBpp0290574,FBpp0290575,FBpp0290576,FBpp0292388	73691.9	1	5	7	2.86e-05	0.108	IEDPLQFVPAGTNPR	0.95	56.8	34.5
FBpp0085729,FBpp0085732,FBpp0290571,FBpp0290573,FBpp0290574,FBpp0290575,FBpp0290576,FBpp0292388	73691.9	1	5	7	2.86e-05	0.108	LLPVGLDNLVLIPEESR	0.95	90.6	28.9
FBpp0085729,FBpp0085732,FBpp0290571,FBpp0290573,FBpp0290574,FBpp0290575,FBpp0290576,FBpp0292388	73691.9	1	5	7	2.86e-05	0.108	TGLLPLTK	0.925	28.7	32.4
FBpp0073920,FBpp0073921,FBpp0089182,FBpp0089183,FBpp0089184,FBpp0089185	37133.2	1	3	4	1.63e-05	0.121	AACDTSLLQAATSLEPIGR	0.95	86.5	34.1
FBpp0073920,FBpp0073921,FBpp0089182,FBpp0089183,FBpp0089184,FBpp0089185	37133.2	1	3	4	1.63e-05	0.121	NLVSASQDGK	0.95	33.4	36.4
FBpp0073920,FBpp0073921,FBpp0089182,FBpp0089183,FBpp0089184,FBpp0089185	37133.2	1	3	4	1.63e-05	0.121	TFVSGACDASAK	0.95	36.5	35
FBpp0084986,FBpp0084987,FBpp0084988	25243.2	1	3	4	1.63e-05	0.172	GGIVDFNTR	0.95	35.3	36.9
FBpp0084986,FBpp0084987,FBpp0084988	25243.2	1	3	4	1.63e-05	0.172	RGTLEVDELHSLALALDTEK	0.95	46.9	33
FBpp0084986,FBpp0084987,FBpp0084988	25243.2	1	3	4	1.63e-05	0.172	SFEDSIALIK	0.95	54	35.6
FBpp0077501,FBpp0099923	97000.6	0.997	2	3	1.22e-05	0.0237	GIAEVGNVTEVK	0.936	30.1	35.5
FBpp0077501,FBpp0099923	97000.6	0.997	2	3	1.22e-05	0.0237	NIADILLK	0.95	34	32.6
FBpp0087333	14895.6	1	7	25	0.000102	0.46	ALNLYK	0.847	28.1	35.5
FBpp0087333	14895.6	1	7	25	0.000102	0.46	AVQQVRPILSVDR	0.95	40.7	34.5
FBpp0087333	14895.6	1	7	25	0.000102	0.46	AVQQVRPILSVDREEAR	0.95	57.5	34.8
FBpp0087333	14895.6	1	7	25	0.000102	0.46	ESQDPKPTDFLSK	0.95	35.1	34.9
FBpp0087333	14895.6	1	7	25	0.000102	0.46	ESVEIWK	0.867	28.1	36.5
FBpp0087333	14895.6	1	7	25	0.000102	0.46	FIQGVN	0.95	43.1	36.3
FBpp0087333	14895.6	1	7	25	0.000102	0.46	VIDMLVIK	0.95	34.6	33.4
FBpp0070589,FBpp0089169,FBpp0089170	29478.2	0.998	2	4	1.63e-05	0.13	FMVQSVLAPMDADLSDLNK	0.95	82.5	34.6
FBpp0070589,FBpp0089169,FBpp0089170	29478.2	0.998	2	4	1.63e-05	0.13	SLFDLPLTIEPEHELR	0.95	29.1	35.3
FBpp0074825	57150.4	0.998	2	3	1.22e-05	0.0593	FSTVGGESGSADTAR	0.95	59.4	35.4
FBpp0074825	57150.4	0.998	2	3	1.22e-05	0.0593	TADQLASTDPDYSIR	0.95	67.3	35.8
FBpp0075170,FBpp0099912	46645.4	0.998	2	3	1.22e-05	0.0742	SAAPPADSAAAPAAAPAVEK	0.95	82.1	35.1
FBpp0075170,FBpp0099912	46645.4	0.998	2	3	1.22e-05	0.0742	YLDSGLTAEQR	0.95	49.2	35.8
FBpp0084968	51854.5	1	23	148	0.000604	0.562	AALLNSK	0.932	33.1	36.2
FBpp0084968	51854.5	1	23	148	0.000604	0.562	AHVHYVVTEHGIASLFGK	0.95	66.3	34.2
FBpp0084968	51854.5	1	23	148	0.000604	0.562	DGATLQMGIGSIPDAVLAALHNHK	0.95	88.7	33.5
FBpp0084968	51854.5	1	23	148	0.000604	0.562	EGAGVVTSR	0.883	30.8	36.8
FBpp0084968	51854.5	1	23	148	0.000604	0.562	ELSHPIAR	0.95	34.6	37.2
FBpp0084968	51854.5	1	23	148	0.000604	0.562	EPPIVKPEEAVACVK	0.95	49	32.1
FBpp0084968	51854.5	1	23	148	0.000604	0.562	FYSGFGGQVDFIR	0.95	89.2	35.6
FBpp0084968	51854.5	1	23	148	0.000604	0.562	GAAEGLDGLGVPIIAMPSTTNK	0.95	121	32.9
FBpp0084968	51854.5	1	23	148	0.000604	0.562	GAAEGLDGLGVPIIAMPSTTNKGESK	0.95	98.1	31
FBpp0084968	51854.5	1	23	148	0.000604	0.562	GDNVPIFLHEIPNLFYK	0.95	91.5	33.2
FBpp0084968	51854.5	1	23	148	0.000604	0.562	IGKLIAENLVK	0.832	18.2	27.5
FBpp0084968	51854.5	1	23	148	0.000604	0.562	ISEVEK	0.95	43.4	36.9
FBpp0084968	51854.5	1	23	148	0.000604	0.562	ISEVEKK	0.866	23.3	33.6
FBpp0084968	51854.5	1	23	148	0.000604	0.562	IVGSFLIGDK	0.95	51	34.5
FBpp0084968	51854.5	1	23	148	0.000604	0.562	LIAENLVK	0.95	36.5	33.3
FBpp0084968	51854.5	1	23	148	0.000604	0.562	LIVAQINPK	0.95	47.3	31.5
FBpp0084968	51854.5	1	23	148	0.000604	0.562	MYELIQIADPK	0.95	64.3	35.4
FBpp0084968	51854.5	1	23	148	0.000604	0.562	QIVKPDVSFIHVSPPDNHGYCSLGTSVDCVR	0.95	28.4	30.8
FBpp0084968	51854.5	1	23	148	0.000604	0.562	SGDTVFAGGAAATPVALLNAMAK	0.95	128	33.6
FBpp0084968	51854.5	1	23	148	0.000604	0.562	SGDTVFAGGAAATPVALLNAMAKHGK	0.95	54	33.8
FBpp0084968	51854.5	1	23	148	0.000604	0.562	SNSFFMGANVR	0.95	54.5	35
FBpp0084968	51854.5	1	23	148	0.000604	0.562	TFGDAIIHK	0.95	51.2	36.8
FBpp0084968	51854.5	1	23	148	0.000604	0.562	VMPSPN	0.903	31.6	36.6
FBpp0070533	26212.7	0.994	2	2	8.17e-06	0.104	AAQETVQELGSER	0.95	65.5	35.7
FBpp0070533	26212.7	0.994	2	2	8.17e-06	0.104	VALVTGAGSGIGR	0.882	29.6	35.7
FBpp0079012	35310.2	1	4	5	2.04e-05	0.165	GEFEFPQPAK	0.95	32.7	36.1
FBpp0079012	35310.2	1	4	5	2.04e-05	0.165	GQMLDVECR	0.907	31.5	36.3
FBpp0079012	35310.2	1	4	5	2.04e-05	0.165	GSVIAFDGK	0.95	39.7	36.3
FBpp0079012	35310.2	1	4	5	2.04e-05	0.165	LQDSLIGTNPGLGFRPLSEQTER	0.95	55.9	33.2
FBpp0290517,FBpp0290518	581093	0.989	2	2	8.17e-06	0.00256	MLDDLIK	0.947	32.1	33.9
FBpp0290517,FBpp0290518	581093	0.989	2	2	8.17e-06	0.00256	VPVDPK	0.797	25.9	34.9
FBpp0086795	23926.9	1	5	8	3.27e-05	0.23	ASLLQVFK	0.876	26.8	34.9
FBpp0086795	23926.9	1	5	8	3.27e-05	0.23	ATESSPEVEK	0.95	34.1	36
FBpp0086795	23926.9	1	5	8	3.27e-05	0.23	NLYEGLTMTR	0.926	32.9	36.5
FBpp0086795	23926.9	1	5	8	3.27e-05	0.23	SLADSENMR	0.95	55.3	36.2
FBpp0086795	23926.9	1	5	8	3.27e-05	0.23	TVEPNTVVEVTK	0.95	49.8	34.5
FBpp0074807	60348.5	0.985	2	2	8.17e-06	0.0358	EAPLVLGPK	0.926	30.3	33.9
FBpp0074807	60348.5	0.985	2	2	8.17e-06	0.0358	INYVPGEEER	0.8	27.9	36.8
FBpp0072312,FBpp0089141	23999.5	0.997	2	4	1.63e-05	0.0936	KQELIALHAK	0.94	22.7	30
FBpp0072312,FBpp0089141	23999.5	0.997	2	4	1.63e-05	0.0936	MLADQAEAR	0.95	38.9	36.6
FBpp0072355	95295.4	1	4	5	2.04e-05	0.0684	DPTQDLFSLTLGSTPATSAGPVAK	0.95	51	33.2
FBpp0072355	95295.4	1	4	5	2.04e-05	0.0684	GGLDGLILAK	0.95	50.1	33
FBpp0072355	95295.4	1	4	5	2.04e-05	0.0684	LPANMDTLISLIEK	0.95	36	40
FBpp0072355	95295.4	1	4	5	2.04e-05	0.0684	NNLEATDAEIR	0.95	37.2	36.2
FBpp0086769,FBpp0086770	31582.8	1	9	22	8.98e-05	0.359	AFAAGADIK	0.95	46.8	36.3
FBpp0086769,FBpp0086770	31582.8	1	9	22	8.98e-05	0.359	DKTISAIVLTGSEK	0.95	33.4	31.8
FBpp0086769,FBpp0086770	31582.8	1	9	22	8.98e-05	0.359	EAVNTAYETTLQEGLK	0.95	71.9	34.4
FBpp0086769,FBpp0086770	31582.8	1	9	22	8.98e-05	0.359	ELSTALQQFSK	0.95	56.3	35.2
FBpp0086769,FBpp0086770	31582.8	1	9	22	8.98e-05	0.359	FGQPEIALGTIPGAGGTQR	0.95	83.8	33.2
FBpp0086769,FBpp0086770	31582.8	1	9	22	8.98e-05	0.359	IGTHSNLIVQLCK	0.95	37.4	34.3
FBpp0086769,FBpp0086770	31582.8	1	9	22	8.98e-05	0.359	NVGVITLNRPK	0.95	34.2	33.2
FBpp0086769,FBpp0086770	31582.8	1	9	22	8.98e-05	0.359	TISAIVLTGSEK	0.912	27	33.7
FBpp0086769,FBpp0086770	31582.8	1	9	22	8.98e-05	0.359	VVPADQLLGEAVK	0.95	71	32.4
FBpp0074180	25434.7	0.998	2	6	2.45e-05	0.123	TIAECLADELINAAK	0.95	93	34.3
FBpp0074180	25434.7	0.998	2	6	2.45e-05	0.123	VNQAIWLLCTGAR	0.95	52.3	38.9
FBpp0071128,FBpp0071129	78631	1	26	107	0.000437	0.476	AAGGQIAGISGQLADLEAQVALK	0.95	117	32.4
FBpp0071128,FBpp0071129	78631	1	26	107	0.000437	0.476	AGAQTAVK	0.95	45.7	36.4
FBpp0071128,FBpp0071129	78631	1	26	107	0.000437	0.476	ALSEVVGKPLPYDNLDELR	0.95	72.1	32.7
FBpp0071128,FBpp0071129	78631	1	26	107	0.000437	0.476	ASPTMAK	0.938	33.8	36.4
FBpp0071128,FBpp0071129	78631	1	26	107	0.000437	0.476	AVEDKDIGPLVK	0.95	33.7	31.3
FBpp0071128,FBpp0071129	78631	1	26	107	0.000437	0.476	AYVHNELQIASIGPK	0.95	46.2	34.6
FBpp0071128,FBpp0071129	78631	1	26	107	0.000437	0.476	CISAVNK	0.935	33	35.9
FBpp0071128,FBpp0071129	78631	1	26	107	0.000437	0.476	DCFVVYIGSHGDNGASIADAVLPGAAYTEK	0.95	46.8	31.2
FBpp0071128,FBpp0071129	78631	1	26	107	0.000437	0.476	DIGPLVK	0.847	26.1	33.6
FBpp0071128,FBpp0071129	78631	1	26	107	0.000437	0.476	DVCSGAHAFSK	0.95	58.5	35.1
FBpp0071128,FBpp0071129	78631	1	26	107	0.000437	0.476	DYFMTDAISR	0.815	27.8	36.3
FBpp0071128,FBpp0071129	78631	1	26	107	0.000437	0.476	ENEDVNEEWLADK	0.95	66.2	35.4
FBpp0071128,FBpp0071129	78631	1	26	107	0.000437	0.476	FACDGLK	0.863	27.6	36.1
FBpp0071128,FBpp0071129	78631	1	26	107	0.000437	0.476	FASEIAGVDDLGTTGR	0.95	97	35.7
FBpp0071128,FBpp0071129	78631	1	26	107	0.000437	0.476	GNDMQIGTYVEK	0.95	80.1	35.2
FBpp0071128,FBpp0071129	78631	1	26	107	0.000437	0.476	IDLSYDHENLGADAALVK	0.95	71.2	41.3
FBpp0071128,FBpp0071129	78631	1	26	107	0.000437	0.476	KPAIIIGADLLER	0.95	58.3	30.4
FBpp0071128,FBpp0071129	78631	1	26	107	0.000437	0.476	KVSSIDVLDAVGSNIVVSTR	0.95	102	31.4
FBpp0071128,FBpp0071129	78631	1	26	107	0.000437	0.476	LGQLEPAGDAGAAGTISK	0.95	110	34.2
FBpp0071128,FBpp0071129	78631	1	26	107	0.000437	0.476	LGSEVVATEQGFIAGGTDNR	0.95	125	34.7
FBpp0071128,FBpp0071129	78631	1	26	107	0.000437	0.476	QGIYVNTEGRPQQTLPGVSPPGMAR	0.95	68.6	34.3
FBpp0071128,FBpp0071129	78631	1	26	107	0.000437	0.476	SIGGGAIDIK	0.95	51.8	35
FBpp0071128,FBpp0071129	78631	1	26	107	0.000437	0.476	SPKPVAACAMPVMK	0.95	42.7	34
FBpp0071128,FBpp0071129	78631	1	26	107	0.000437	0.476	VLFLLNADAGK	0.95	60.2	33.8
FBpp0071128,FBpp0071129	78631	1	26	107	0.000437	0.476	VSSIDVLDAVGSNIVVSTR	0.95	134	31.7
FBpp0071128,FBpp0071129	78631	1	26	107	0.000437	0.476	YEAPLVNTR	0.837	28.5	36.3
FBpp0078464,FBpp0078465	53545.2	0.996	2	2	8.17e-06	0.0463	DIGGLEYEAEYPYK	0.95	65.7	34.3
FBpp0078464,FBpp0078465	53545.2	0.996	2	2	8.17e-06	0.0463	TLPYWIVK	0.918	28	34.5
FBpp0072334	52575.9	0.999	2	2	8.17e-06	0.0647	EVFGLTLPLVTTEEGDK	0.95	24.6	30.2
FBpp0072334	52575.9	0.999	2	2	8.17e-06	0.0647	NQLGETVIETNLK	0.95	51.3	34.5
FBpp0080637	157269	1	12	15	6.12e-05	0.106	ATQLSEQLGSELTPK	0.95	102	40.5
FBpp0080637	157269	1	12	15	6.12e-05	0.106	DATTTEAATETAK	0.95	48.1	35.3
FBpp0080637	157269	1	12	15	6.12e-05	0.106	DLEEVLDEIR	0.95	60.2	36.1
FBpp0080637	157269	1	12	15	6.12e-05	0.106	FCHANIVAGK	0.95	32.1	35.8
FBpp0080637	157269	1	12	15	6.12e-05	0.106	ITPDVVGAIVQEATTYFR	0.95	108	32.6
FBpp0080637	157269	1	12	15	6.12e-05	0.106	LADLLLQEER	0.95	46.3	35.1
FBpp0080637	157269	1	12	15	6.12e-05	0.106	LIELLVR	0.861	26.2	33.1
FBpp0080637	157269	1	12	15	6.12e-05	0.106	LSPGFNQDAVNVILR	0.95	84.2	32.9
FBpp0080637	157269	1	12	15	6.12e-05	0.106	QGKDEEVEQVEGVAAVPTER	0.95	53.4	34.7
FBpp0080637	157269	1	12	15	6.12e-05	0.106	QIHEGLQFR	0.95	39.9	36.7
FBpp0080637	157269	1	12	15	6.12e-05	0.106	SLQSEGLNPK	0.95	45.4	35.5
FBpp0080637	157269	1	12	15	6.12e-05	0.106	TATSSQSLLVIR	0.95	43.4	34.4
FBpp0081231,FBpp0110071	74789.8	1	13	27	0.00011	0.267	AMQDPNVTDQER	0.95	74.8	35.2
FBpp0081231,FBpp0110071	74789.8	1	13	27	0.00011	0.267	DNDIILAISAWR	0.95	41.2	35.5
FBpp0081231,FBpp0110071	74789.8	1	13	27	0.00011	0.267	DPVTVFVSPGMTFPK	0.95	76	34.8
FBpp0081231,FBpp0110071	74789.8	1	13	27	0.00011	0.267	ELQLLLEETGSK	0.95	82.8	33.8
FBpp0081231,FBpp0110071	74789.8	1	13	27	0.00011	0.267	ETQVGVPYGILTTDSR	0.95	44	34.7
FBpp0081231,FBpp0110071	74789.8	1	13	27	0.00011	0.267	FMTTVEPLLTPEEFQR	0.95	68.8	34.5
FBpp0081231,FBpp0110071	74789.8	1	13	27	0.00011	0.267	GITSEFLK	0.95	41.5	36
FBpp0081231,FBpp0110071	74789.8	1	13	27	0.00011	0.267	LGPDSFVQMALQLAFYK	0.95	87.7	34.2
FBpp0081231,FBpp0110071	74789.8	1	13	27	0.00011	0.267	LIAAPCLAAQLENIVLK	0.95	74.7	29.6
FBpp0081231,FBpp0110071	74789.8	1	13	27	0.00011	0.267	MKEDPSFGQSGSQDFAPAQK	0.887	24.9	33.3
FBpp0081231,FBpp0110071	74789.8	1	13	27	0.00011	0.267	SCSNESLAFSR	0.95	51.4	36.5
FBpp0081231,FBpp0110071	74789.8	1	13	27	0.00011	0.267	SLNVAQENVDK	0.95	43.9	35.6
FBpp0081231,FBpp0110071	74789.8	1	13	27	0.00011	0.267	TLEQSFFEMK	0.95	45.5	36
FBpp0076602	21665.3	1	4	12	4.9e-05	0.261	AANQPESTIVVVGTVTDDAR	0.95	107	34.5
FBpp0076602	21665.3	1	4	12	4.9e-05	0.261	AGGEVLTFDQLALR	0.95	71.9	34.1
FBpp0076602	21665.3	1	4	12	4.9e-05	0.261	NTLLLQGR	0.95	40.7	35.9
FBpp0076602	21665.3	1	4	12	4.9e-05	0.261	SQDVYLR	0.916	33.1	37.4
FBpp0082459,FBpp0082460	51874.2	1	21	215	0.000878	0.598	ADLTDYIQTHYK	0.95	63.7	40
FBpp0082459,FBpp0082460	51874.2	1	21	215	0.000878	0.598	ASAEDNLCHSFQSFNTCYK	0.95	82.8	30.8
FBpp0082459,FBpp0082460	51874.2	1	21	215	0.000878	0.598	AVEILADIIQNSK	0.95	112	34.5
FBpp0082459,FBpp0082460	51874.2	1	21	215	0.000878	0.598	CPAVAAVGPVENLPDYNR	0.95	107	34.8
FBpp0082459,FBpp0082460	51874.2	1	21	215	0.000878	0.598	EMQEVESNLQEVVFDHLHATAYQGTPLGQTILGPTK	0.95	68.3	29.7
FBpp0082459,FBpp0082460	51874.2	1	21	215	0.000878	0.598	EQTVFYAK	0.95	40.2	36.1
FBpp0082459,FBpp0082460	51874.2	1	21	215	0.000878	0.598	FTGSEVR	0.867	30.7	37.3
FBpp0082459,FBpp0082460	51874.2	1	21	215	0.000878	0.598	IDAVSVGNVR	0.95	47.5	35.1
FBpp0082459,FBpp0082460	51874.2	1	21	215	0.000878	0.598	IPLHELEQR	0.95	43.1	36.6
FBpp0082459,FBpp0082460	51874.2	1	21	215	0.000878	0.598	IVLAAAGGVK	0.95	61.7	32.3
FBpp0082459,FBpp0082460	51874.2	1	21	215	0.000878	0.598	LACSSLGGLEASVLPAEVTPCR	0.95	104	33.6
FBpp0082459,FBpp0082460	51874.2	1	21	215	0.000878	0.598	LCTMVTEAEVER	0.95	89.2	35.7
FBpp0082459,FBpp0082460	51874.2	1	21	215	0.000878	0.598	LGEAEIAR	0.947	34.4	36.3
FBpp0082459,FBpp0082460	51874.2	1	21	215	0.000878	0.598	NIQSIGK	0.899	30	35.2
FBpp0082459,FBpp0082460	51874.2	1	21	215	0.000878	0.598	RIPLHELEQR	0.95	57.1	36.1
FBpp0082459,FBpp0082460	51874.2	1	21	215	0.000878	0.598	SAATLQK	0.927	30	35.9
FBpp0082459,FBpp0082460	51874.2	1	21	215	0.000878	0.598	SQTDLELEVENLGAHLNAYTSR	0.95	95.9	33.8
FBpp0082459,FBpp0082460	51874.2	1	21	215	0.000878	0.598	SSMYWLR	0.95	39.7	34.9
FBpp0082459,FBpp0082460	51874.2	1	21	215	0.000878	0.598	TLLNIPATQVTK	0.95	67.8	30.8
FBpp0082459,FBpp0082460	51874.2	1	21	215	0.000878	0.598	TNMLLQLDGTTPICEDIGR	0.95	127	34.3
FBpp0082459,FBpp0082460	51874.2	1	21	215	0.000878	0.598	VASEDSGASTATVGLWIDAGSR	0.95	122	34.4
FBpp0084905,FBpp0084906,FBpp0084907	32872.5	1	21	203	0.000829	0.68	AARPYGIGAQQFFEK	0.95	59.8	35
FBpp0084905,FBpp0084906,FBpp0084907	32872.5	1	21	203	0.000829	0.68	ELIEIISGAAALT	0.95	85.8	35.1
FBpp0084905,FBpp0084906,FBpp0084907	32872.5	1	21	203	0.000829	0.68	GELAQDEANTK	0.95	76.2	35.2
FBpp0084905,FBpp0084906,FBpp0084907	32872.5	1	21	203	0.000829	0.68	GLCGAVHTGVAR	0.95	52.4	36.4
FBpp0084905,FBpp0084906,FBpp0084907	32872.5	1	21	203	0.000829	0.68	IANEVLQTGYDYTEGK	0.95	89.9	34.9
FBpp0084905,FBpp0084906,FBpp0084907	32872.5	1	21	203	0.000829	0.68	ITQSMK	0.908	31.8	36.6
FBpp0084905,FBpp0084906,FBpp0084907	32872.5	1	21	203	0.000829	0.68	KLLIAVTSDR	0.95	43.2	33
FBpp0084905,FBpp0084906,FBpp0084907	32872.5	1	21	203	0.000829	0.68	LAVYDSLDSDVVK	0.95	97.7	35.4
FBpp0084905,FBpp0084906,FBpp0084907	32872.5	1	21	203	0.000829	0.68	LLIAVTSDR	0.95	49.8	35.1
FBpp0084905,FBpp0084906,FBpp0084907	32872.5	1	21	203	0.000829	0.68	LPPTFLDASK	0.95	59.5	35.8
FBpp0084905,FBpp0084906,FBpp0084907	32872.5	1	21	203	0.000829	0.68	LTLTFNR	0.895	32.7	38.1
FBpp0084905,FBpp0084906,FBpp0084907	32872.5	1	21	203	0.000829	0.68	MTAMDNASK	0.95	47.5	34.6
FBpp0084905,FBpp0084906,FBpp0084907	32872.5	1	21	203	0.000829	0.68	MVSAAK	0.829	28	36.1
FBpp0084905,FBpp0084906,FBpp0084907	32872.5	1	21	203	0.000829	0.68	NAGEMIDK	0.95	37	36.5
FBpp0084905,FBpp0084906,FBpp0084907	32872.5	1	21	203	0.000829	0.68	NAGEMIDKLTLTFNR	0.884	27	34.9
FBpp0084905,FBpp0084906,FBpp0084907	32872.5	1	21	203	0.000829	0.68	NILMVANEVGR	0.95	80.8	35.6
FBpp0084905,FBpp0084906,FBpp0084907	32872.5	1	21	203	0.000829	0.68	SVVSYQCSTLPIFSGSTVEK	0.95	89.2	34
FBpp0084905,FBpp0084906,FBpp0084907	32872.5	1	21	203	0.000829	0.68	SYLEFSLASLIFYTMK	0.95	54.3	32.9
FBpp0084905,FBpp0084906,FBpp0084907	32872.5	1	21	203	0.000829	0.68	TEIQPDEK	0.95	54.6	36.4
FBpp0084905,FBpp0084906,FBpp0084907	32872.5	1	21	203	0.000829	0.68	TEIQPDEKAEPK	0.95	35.7	34
FBpp0084905,FBpp0084906,FBpp0084907	32872.5	1	21	203	0.000829	0.68	VFCVGDK	0.901	29.3	36.5
FBpp0084901,FBpp0084902	27217.7	1	16	44	0.00018	0.66	ADLVILGK	0.95	38.3	32.9
FBpp0084901,FBpp0084902	27217.7	1	16	44	0.00018	0.66	DLGVDTSPR	0.95	40.9	36.3
FBpp0084901,FBpp0084902	27217.7	1	16	44	0.00018	0.66	EIDGGLETIK	0.95	52.7	36.4
FBpp0084901,FBpp0084902	27217.7	1	16	44	0.00018	0.66	GVHVEIPAAEYELLQPIHVSK	0.95	35.2	29.5
FBpp0084901,FBpp0084902	27217.7	1	16	44	0.00018	0.66	HSMNPFDEIAVEEAVK	0.95	33.1	34.9
FBpp0084901,FBpp0084902	27217.7	1	16	44	0.00018	0.66	IEVISVEDPPVR	0.95	78.7	34.9
FBpp0084901,FBpp0084902	27217.7	1	16	44	0.00018	0.66	KLAEEVIAVSVGPAQSQEVIR	0.95	91.3	30.7
FBpp0084901,FBpp0084902	27217.7	1	16	44	0.00018	0.66	LAEEVIAVSVGPAQSQEVIR	0.95	138	29.9
FBpp0084901,FBpp0084902	27217.7	1	16	44	0.00018	0.66	QAGATVADVDALVAK	0.95	99.9	36
FBpp0084901,FBpp0084902	27217.7	1	16	44	0.00018	0.66	TALAMGADR	0.95	43.9	36.9
FBpp0084901,FBpp0084902	27217.7	1	16	44	0.00018	0.66	TDAGLTITR	0.95	34.7	36.1
FBpp0084901,FBpp0084902	27217.7	1	16	44	0.00018	0.66	TGVVTQGVK	0.95	41.4	34.3
FBpp0084901,FBpp0084902	27217.7	1	16	44	0.00018	0.66	TKTPAVLSADLR	0.843	25.2	34.3
FBpp0084901,FBpp0084902	27217.7	1	16	44	0.00018	0.66	TPAVLSADLR	0.95	37.2	34.7
FBpp0084901,FBpp0084902	27217.7	1	16	44	0.00018	0.66	VIDYAVK	0.95	36.5	36.1
FBpp0084901,FBpp0084902	27217.7	1	16	44	0.00018	0.66	YATLPNIMK	0.95	33.7	34.4
FBpp0071794	59423.3	1	35	666	0.00272	0.616	ADLEETGR	0.95	36.8	36.9
FBpp0071794	59423.3	1	35	666	0.00272	0.616	AVDSLVPIGR	0.95	74.3	34.7
FBpp0071794	59423.3	1	35	666	0.00272	0.616	DGAISEASDAK	0.95	67.6	36
FBpp0071794	59423.3	1	35	666	0.00272	0.616	EAYPGDVFYLHSR	0.95	91.8	35.1
FBpp0071794	59423.3	1	35	666	0.00272	0.616	EFLQHIK	0.95	35.5	35.8
FBpp0071794	59423.3	1	35	666	0.00272	0.616	ELIIGDR	0.95	44.3	36.7
FBpp0071794	59423.3	1	35	666	0.00272	0.616	EPMQTGIK	0.95	40	36.6
FBpp0071794	59423.3	1	35	666	0.00272	0.616	EVAAFAQFGSDLDAATQQLLNR	0.95	140	33.7
FBpp0071794	59423.3	1	35	666	0.00272	0.616	FMSTFQG	0.95	34.2	35.6
FBpp0071794	59423.3	1	35	666	0.00272	0.616	FNEAQDESK	0.95	54.8	35.2
FBpp0071794	59423.3	1	35	666	0.00272	0.616	FNEAQDESKK	0.95	51.4	40.1
FBpp0071794	59423.3	1	35	666	0.00272	0.616	GHLDKMDPAK	0.95	32.7	35.1
FBpp0071794	59423.3	1	35	666	0.00272	0.616	GIRPAINVGLSVSR	0.95	65.6	34.9
FBpp0071794	59423.3	1	35	666	0.00272	0.616	GMALNLEPDNVGVVVFGNDK	0.95	113	34.3
FBpp0071794	59423.3	1	35	666	0.00272	0.616	HALIIYDDLSK	0.95	52.3	35.2
FBpp0071794	59423.3	1	35	666	0.00272	0.616	ILGVAPK	0.869	24.3	32.6
FBpp0071794	59423.3	1	35	666	0.00272	0.616	KLYCIYVAIGQK	0.95	62.5	31.5
FBpp0071794	59423.3	1	35	666	0.00272	0.616	LELAQYR	0.95	57.6	39.7
FBpp0071794	59423.3	1	35	666	0.00272	0.616	LKDIVAK	0.95	25.9	30.3
FBpp0071794	59423.3	1	35	666	0.00272	0.616	LYCIYVAIGQK	0.95	56.3	34.8
FBpp0071794	59423.3	1	35	666	0.00272	0.616	QGQYVPMAIEDQVAVIYCGVR	0.95	102	34.3
FBpp0071794	59423.3	1	35	666	0.00272	0.616	QMSLLLR	0.95	46.2	36.9
FBpp0071794	59423.3	1	35	666	0.00272	0.616	QVAGSMK	0.944	31.7	36.5
FBpp0071794	59423.3	1	35	666	0.00272	0.616	RFNEAQDESK	0.95	39.7	35
FBpp0071794	59423.3	1	35	666	0.00272	0.616	RTGAIVDVPVGDELLGR	0.95	48.7	34
FBpp0071794	59423.3	1	35	666	0.00272	0.616	SAEISNILEER	0.95	85.2	36.3
FBpp0071794	59423.3	1	35	666	0.00272	0.616	STVAQIVK	0.95	39.4	34.4
FBpp0071794	59423.3	1	35	666	0.00272	0.616	TALAIDTIINQK	0.95	77.8	33.8
FBpp0071794	59423.3	1	35	666	0.00272	0.616	TGAIVDVPVGDELLGR	0.95	122	35.6
FBpp0071794	59423.3	1	35	666	0.00272	0.616	TSEQALLDTIAK	0.95	80.3	39.8
FBpp0071794	59423.3	1	35	666	0.00272	0.616	VGSAAQTK	0.95	33.1	36.4
FBpp0071794	59423.3	1	35	666	0.00272	0.616	VLSIGDGIAR	0.95	53.9	35.2
FBpp0071794	59423.3	1	35	666	0.00272	0.616	VSVREPMQTGIK	0.95	34.3	35.5
FBpp0071794	59423.3	1	35	666	0.00272	0.616	VVDALGNAIDGK	0.95	82.8	35.3
FBpp0071794	59423.3	1	35	666	0.00272	0.616	VYGLNNIQADEMVEFSSGLK	0.95	50.2	34.2
FBpp0082446	46000.3	0.995	2	2	8.17e-06	0.045	QMHVTITPEDP	0.938	33.7	36.4
FBpp0082446	46000.3	0.995	2	2	8.17e-06	0.045	TLDIVILR	0.913	28.5	32.9
FBpp0088546	17696.5	1	3	8	3.27e-05	0.245	FIVEEDAEAMQK	0.95	52	35.5
FBpp0088546	17696.5	1	3	8	3.27e-05	0.245	LEFGEFVQLAAK	0.95	31.2	34.8
FBpp0088546	17696.5	1	3	8	3.27e-05	0.245	TGSIPTEMVADILR	0.95	66.4	35
FBpp0078415	36252.2	0.992	2	2	8.17e-06	0.0623	RPFDFAIQLEPK	0.95	29.4	35.2
FBpp0078415	36252.2	0.992	2	2	8.17e-06	0.0623	SELFAFGK	0.838	26.6	35.8
FBpp0078298,FBpp0078299,FBpp0078300,FBpp0078301,FBpp0078302,FBpp0078303,FBpp0291159,FBpp0291753	62868.8	1	4	8	3.27e-05	0.0917	EANQEINPALENLAR	0.95	58.5	34.6
FBpp0078298,FBpp0078299,FBpp0078300,FBpp0078301,FBpp0078302,FBpp0078303,FBpp0291159,FBpp0291753	62868.8	1	4	8	3.27e-05	0.0917	GDGPIALVLAPTR	0.95	47.7	32.2
FBpp0078298,FBpp0078299,FBpp0078300,FBpp0078301,FBpp0078302,FBpp0078303,FBpp0291159,FBpp0291753	62868.8	1	4	8	3.27e-05	0.0917	LIDFLSAGSTNLK	0.95	52.1	34.4
FBpp0078298,FBpp0078299,FBpp0078300,FBpp0078301,FBpp0078302,FBpp0078303,FBpp0291159,FBpp0291753	62868.8	1	4	8	3.27e-05	0.0917	SNILVATDVAAR	0.918	34.1	38.2
FBpp0289193,FBpp0289194,FBpp0289478,FBpp0289769,FBpp0293597	255302	1	5	5	2.04e-05	0.0299	DQEILAMAAK	0.95	41	35.9
FBpp0289193,FBpp0289194,FBpp0289478,FBpp0289769,FBpp0293597	255302	1	5	5	2.04e-05	0.0299	ETLSLDTDR	0.95	40.2	37.2
FBpp0289193,FBpp0289194,FBpp0289478,FBpp0289769,FBpp0293597	255302	1	5	5	2.04e-05	0.0299	TLEEQHQDYQR	0.95	33.9	34
FBpp0289193,FBpp0289194,FBpp0289478,FBpp0289769,FBpp0293597	255302	1	5	5	2.04e-05	0.0299	TQGTLQTVQER	0.95	52.5	44.3
FBpp0289193,FBpp0289194,FBpp0289478,FBpp0289769,FBpp0293597	255302	1	5	5	2.04e-05	0.0299	TTMTTSQELDR	0.95	56.8	35.8
FBpp0080570-R	0	0.995	2	4	1.63e-05	0	ALELIKMDR	0.95	42.5	34.3
FBpp0080570-R	0	0.995	2	4	1.63e-05	0	ISALK	0.893	31.5	37.1
FBpp0071766	16774.9	0.999	2	3	1.22e-05	0.122	ALVAFYQK	0.95	37.4	34.8
FBpp0071766	16774.9	0.999	2	3	1.22e-05	0.122	LQEPLLLLGK	0.95	39	30.5
FBpp0078707,FBpp0297877,FBpp0297878	8295.9	1	5	20	8.17e-05	0.506	AAYADFYSK	0.95	51.9	35.8
FBpp0078707,FBpp0297877,FBpp0297878	8295.9	1	5	20	8.17e-05	0.506	ANTPATSSAGPVLR	0.95	82.6	35.6
FBpp0078707,FBpp0297877,FBpp0297878	8295.9	1	5	20	8.17e-05	0.506	GLHNATIK	0.95	31	35.1
FBpp0078707,FBpp0297877,FBpp0297878	8295.9	1	5	20	8.17e-05	0.506	ILVNDPK	0.95	32.9	34.9
FBpp0078707,FBpp0297877,FBpp0297878	8295.9	1	5	20	8.17e-05	0.506	KAAYADFYSK	0.95	30.2	34.4
FBpp0086699,FBpp0086700	107206	1	10	17	6.94e-05	0.109	AKGEILDEVVTLSQISAK	0.95	37.7	29.5
FBpp0086699,FBpp0086700	107206	1	10	17	6.94e-05	0.109	DNVDVDTDYIR	0.95	59	36
FBpp0086699,FBpp0086700	107206	1	10	17	6.94e-05	0.109	ETIEQQADAFK	0.95	49.5	35.6
FBpp0086699,FBpp0086700	107206	1	10	17	6.94e-05	0.109	GEILDEVVTLSQISAK	0.95	88.2	33.6
FBpp0086699,FBpp0086700	107206	1	10	17	6.94e-05	0.109	SAVVDEAIR	0.95	48.5	35.8
FBpp0086699,FBpp0086700	107206	1	10	17	6.94e-05	0.109	TSVLESIAK	0.937	31.1	33.9
FBpp0086699,FBpp0086700	107206	1	10	17	6.94e-05	0.109	TVSNEVIAMTVK	0.95	46.5	35.5
FBpp0086699,FBpp0086700	107206	1	10	17	6.94e-05	0.109	VDLAEELADPDR	0.95	49.2	36.4
FBpp0086699,FBpp0086700	107206	1	10	17	6.94e-05	0.109	VLLAEELIK	0.95	43.3	32
FBpp0086699,FBpp0086700	107206	1	10	17	6.94e-05	0.109	VVVVGDQSSGK	0.817	26.3	36.1
FBpp0082412	21612.3	0.991	2	2	8.17e-06	0.153	EVAGMITLK	0.816	25.1	34.8
FBpp0082412	21612.3	0.991	2	2	8.17e-06	0.153	TNIPAGMAAAGPPLGPMLGQR	0.95	64.2	34.9
FBpp0088531	44469.7	1	10	12	4.9e-05	0.279	DAPTTESYLR	0.95	40	36.2
FBpp0088531	44469.7	1	10	12	4.9e-05	0.279	DGQATPWGIR	0.832	28.7	36.7
FBpp0088531	44469.7	1	10	12	4.9e-05	0.279	DHQQDVDEEQAAIVNQPYR	0.95	90.2	33.2
FBpp0088531	44469.7	1	10	12	4.9e-05	0.279	DLSHADAQQLFR	0.95	71.9	35.9
FBpp0088531	44469.7	1	10	12	4.9e-05	0.279	IGEYDAR	0.841	30.5	38.2
FBpp0088531	44469.7	1	10	12	4.9e-05	0.279	LHEFAVVLLR	0.95	41.1	35.4
FBpp0088531	44469.7	1	10	12	4.9e-05	0.279	LVGGNDLDTPLIITR	0.95	84.8	32.5
FBpp0088531	44469.7	1	10	12	4.9e-05	0.279	STVPFATSESNR	0.95	41.5	36.1
FBpp0088531	44469.7	1	10	12	4.9e-05	0.279	TTPLVLPGAK	0.95	30.9	32.2
FBpp0088531	44469.7	1	10	12	4.9e-05	0.279	TVQYDPR	0.844	29.6	37.2
FBpp0086747	989564	1	9	10	4.08e-05	0.0124	AADVLVDAGFAADTTQTR	0.95	74.9	34.6
FBpp0086747	989564	1	9	10	4.08e-05	0.0124	DSLVPLEVAVSEGLVR	0.95	68.6	33
FBpp0086747	989564	1	9	10	4.08e-05	0.0124	DVFIDGILNTK	0.95	41.8	34.5
FBpp0086747	989564	1	9	10	4.08e-05	0.0124	DVTDTGVLR	0.928	32.8	36.3
FBpp0086747	989564	1	9	10	4.08e-05	0.0124	EFDAAVNR	0.875	31.2	37.6
FBpp0086747	989564	1	9	10	4.08e-05	0.0124	ETSLLSTEELAR	0.95	36.2	36
FBpp0086747	989564	1	9	10	4.08e-05	0.0124	LINPEELVLLDPK	0.95	41.8	32.5
FBpp0086747	989564	1	9	10	4.08e-05	0.0124	LPSQADSVR	0.95	40.4	40.6
FBpp0086747	989564	1	9	10	4.08e-05	0.0124	TGETVPLDTAIER	0.846	26.5	35.5
FBpp0086748	39111.5	1	9	13	5.31e-05	0.314	EIFELMEQGK	0.95	43.3	35.6
FBpp0086748	39111.5	1	9	13	5.31e-05	0.314	ENYSSPER	0.95	38.4	36.3
FBpp0086748	39111.5	1	9	13	5.31e-05	0.314	EPVTVATGPLIFK	0.95	60.7	32.8
FBpp0086748	39111.5	1	9	13	5.31e-05	0.314	FKDAAAAALSFK	0.95	29.1	33.1
FBpp0086748	39111.5	1	9	13	5.31e-05	0.314	FVAPNHEMVPLAK	0.95	40.9	35.2
FBpp0086748	39111.5	1	9	13	5.31e-05	0.314	ILAAPINPADINTIQGK	0.95	67	31
FBpp0086748	39111.5	1	9	13	5.31e-05	0.314	MFKEIFELMEQGK	0.95	32.2	34.1
FBpp0086748	39111.5	1	9	13	5.31e-05	0.314	QMLQCLGATEVLTEAEIR	0.95	77.1	34.3
FBpp0086748	39111.5	1	9	13	5.31e-05	0.314	VGLAEAATSTVNPTTAYR	0.95	44.9	40.6
FBpp0073585	82558	1	11	18	7.35e-05	0.172	LLDYGSIGPR	0.95	44.3	36.6
FBpp0073585	82558	1	11	18	7.35e-05	0.172	LLGLIDMAR	0.95	35.2	34.1
FBpp0073585	82558	1	11	18	7.35e-05	0.172	MEEEGGLDMVAR	0.844	26.6	35.7
FBpp0073585	82558	1	11	18	7.35e-05	0.172	NFSGAELEGLVR	0.95	65.8	36.3
FBpp0073585	82558	1	11	18	7.35e-05	0.172	SMLSCIVVDNVER	0.95	53.4	35.8
FBpp0073585	82558	1	11	18	7.35e-05	0.172	TVEVPSGYVGFSLVQR	0.95	62.6	34.3
FBpp0073585	82558	1	11	18	7.35e-05	0.172	TVSQEPYDSDQMAK	0.95	56.5	34.1
FBpp0073585	82558	1	11	18	7.35e-05	0.172	VFPPELVEQLGCK	0.95	33.7	34.3
FBpp0073585	82558	1	11	18	7.35e-05	0.172	VQILNIHTK	0.95	35.8	33.8
FBpp0073585	82558	1	11	18	7.35e-05	0.172	VTVDPEAMEK	0.946	31.3	36
FBpp0073585	82558	1	11	18	7.35e-05	0.172	YVGESEANVR	0.949	34.8	36.4
FBpp0076103,FBpp0297857	81332.5	1	8	10	4.08e-05	0.117	APLVAAESDIR	0.95	43.2	35.1
FBpp0076103,FBpp0297857	81332.5	1	8	10	4.08e-05	0.117	ENEEDAYECLK	0.95	41.3	33.6
FBpp0076103,FBpp0297857	81332.5	1	8	10	4.08e-05	0.117	FDNVPWGFR	0.907	30.9	35.7
FBpp0076103,FBpp0297857	81332.5	1	8	10	4.08e-05	0.117	LVGGADYDYPLTVVK	0.95	61	34.3
FBpp0076103,FBpp0297857	81332.5	1	8	10	4.08e-05	0.117	QPMSEVHSEEK	0.892	27.6	35.1
FBpp0076103,FBpp0297857	81332.5	1	8	10	4.08e-05	0.117	SEEELALER	0.95	40.2	36.1
FBpp0076103,FBpp0297857	81332.5	1	8	10	4.08e-05	0.117	VEDIIVR	0.938	32.9	35.5
FBpp0076103,FBpp0297857	81332.5	1	8	10	4.08e-05	0.117	VTEGSIADEAGLR	0.95	97.9	36
FBpp0088527	69232.1	0.998	2	2	8.17e-06	0.0505	VEDAIVQADEVDGK	0.95	58.4	35.3
FBpp0088527	69232.1	0.998	2	2	8.17e-06	0.0505	VQSLEVGIAESDASAATR	0.95	57.8	34.4
FBpp0075471	112874	0.989	2	4	1.63e-05	0.0241	RSLVVANTK	0.842	19.3	28.4
FBpp0075471	112874	0.989	2	4	1.63e-05	0.0241	SAASEVNLMLLRSVEK	0.933	27.6	33.2
FBpp0081881	64405.4	0.993	2	2	8.17e-06	0.0392	DIGGAGVVLER	0.851	30	37.3
FBpp0081881	64405.4	0.993	2	2	8.17e-06	0.0392	SNIEEVLGELQR	0.95	31.6	35.8
FBpp0077859	46822.8	1	15	60	0.000245	0.411	AALYYDAELGEFETPSPPK	0.95	99.3	34.7
FBpp0077859	46822.8	1	15	60	0.000245	0.411	DAFPNATIIRPADIYGSEDR	0.95	44.8	34.4
FBpp0077859	46822.8	1	15	60	0.000245	0.411	GGSEWLK	0.818	28.3	36.7
FBpp0077859	46822.8	1	15	60	0.000245	0.411	HSNVVINLVGR	0.95	42.9	36.8
FBpp0077859	46822.8	1	15	60	0.000245	0.411	IYQAVGPK	0.915	28.8	35.4
FBpp0077859	46822.8	1	15	60	0.000245	0.411	LKVTGDLGQVLFHFYNLEDPASIR	0.95	37.8	31.3
FBpp0077859	46822.8	1	15	60	0.000245	0.411	LNSFICPGTPIGGLHPAR	0.95	53	35.8
FBpp0077859	46822.8	1	15	60	0.000245	0.411	QPVYVSDVAQAIINAAK	0.95	78.1	33.2
FBpp0077859	46822.8	1	15	60	0.000245	0.411	RYQLSELVDWFHR	0.95	45	35
FBpp0077859	46822.8	1	15	60	0.000245	0.411	SGTQMILPYR	0.95	35	36.3
FBpp0077859	46822.8	1	15	60	0.000245	0.411	SGTQMILPYRGDDSDVIR	0.95	43.9	35.7
FBpp0077859	46822.8	1	15	60	0.000245	0.411	TTNPAAMK	0.95	35.2	36.6
FBpp0077859	46822.8	1	15	60	0.000245	0.411	VTGDLGQVLFHFYNLEDPASIR	0.95	101	33.7
FBpp0077859	46822.8	1	15	60	0.000245	0.411	WDPTFLLK	0.95	36	36.2
FBpp0077859	46822.8	1	15	60	0.000245	0.411	YQLSELVDWFHR	0.95	82.5	35.5
FBpp0079697	43421.3	0.999	2	8	3.27e-05	0.0642	LTESLLESGVLK	0.95	77.4	33
FBpp0079697	43421.3	0.999	2	8	3.27e-05	0.0642	TTPVEAALAWLVTK	0.95	87.2	31.8
FBpp0087999	36344	1	2	3	1.22e-05	0.0859	LEMVTPYK	0.95	33.1	36
FBpp0087999	36344	1	2	3	1.22e-05	0.0859	TDGGKQEVEDPLDFLVQAVR	0.95	108	33.7
FBpp0087993	37137.4	1	4	4	1.63e-05	0.127	DLMQGGQFTK	0.95	42.4	36.2
FBpp0087993	37137.4	1	4	4	1.63e-05	0.127	GEINTGDLNSDK	0.924	29.5	35.6
FBpp0087993	37137.4	1	4	4	1.63e-05	0.127	HFVAAFK	0.844	26.7	35.8
FBpp0087993	37137.4	1	4	4	1.63e-05	0.127	VFIVTGANTGIGK	0.941	29.3	34.4
FBpp0086062	6275.7	1	3	18	7.35e-05	0.404	HAEIASSFIR	0.95	37.8	36.7
FBpp0086062	6275.7	1	3	18	7.35e-05	0.404	KHAEIASSFIR	0.938	27.3	34.8
FBpp0086062	6275.7	1	3	18	7.35e-05	0.404	LVLQYVPIYGSK	0.95	62.2	32.5
FBpp0087984	374548	0.994	2	2	8.17e-06	0.00723	VFEAVVADVLNK	0.875	25.8	33.9
FBpp0087984	374548	0.994	2	2	8.17e-06	0.00723	VLWVSFLDGLQR	0.95	55.6	33.6
FBpp0087472,FBpp0300657	65988.5	1	10	13	5.31e-05	0.166	AINEGGFQSLPQK	0.95	50.3	34.8
FBpp0087472,FBpp0300657	65988.5	1	10	13	5.31e-05	0.166	DTFSFLTGSGR	0.95	39.6	36
FBpp0087472,FBpp0300657	65988.5	1	10	13	5.31e-05	0.166	DVFEGATR	0.95	38.7	37.6
FBpp0087472,FBpp0300657	65988.5	1	10	13	5.31e-05	0.166	EVWEIAPEK	0.892	30.5	36.1
FBpp0087472,FBpp0300657	65988.5	1	10	13	5.31e-05	0.166	FGLNEGSEPQAYGIGLK	0.95	47.5	34.8
FBpp0087472,FBpp0300657	65988.5	1	10	13	5.31e-05	0.166	GIATNDVGIAK	0.95	49.9	35
FBpp0087472,FBpp0300657	65988.5	1	10	13	5.31e-05	0.166	GMELHAK	0.95	41	36.2
FBpp0087472,FBpp0300657	65988.5	1	10	13	5.31e-05	0.166	GSHYAMK	0.95	43.8	36.8
FBpp0087472,FBpp0300657	65988.5	1	10	13	5.31e-05	0.166	TTIFAEGCR	0.95	34.9	36.3
FBpp0087472,FBpp0300657	65988.5	1	10	13	5.31e-05	0.166	WTEVDMER	0.95	39	36.1
FBpp0086051	28975.8	1	5	14	5.72e-05	0.213	ELVEFLTEEIVAER	0.95	89.5	35.1
FBpp0086051	28975.8	1	5	14	5.72e-05	0.213	GISQEFAEK	0.95	64.6	36.1
FBpp0086051	28975.8	1	5	14	5.72e-05	0.213	LTGADVELTK	0.797	28.5	37.5
FBpp0086051	28975.8	1	5	14	5.72e-05	0.213	SKPQFEVDIIK	0.95	41	32.6
FBpp0086051	28975.8	1	5	14	5.72e-05	0.213	TVPSTLDGFAVK	0.95	64.5	34.3
FBpp0289511	68369.8	1	17	45	0.000184	0.346	AASTVGLGGTDLSGHVVGELLPYAK	0.95	135	32
FBpp0289511	68369.8	1	17	45	0.000184	0.346	ASENESFMANIFR	0.95	80.4	35.3
FBpp0289511	68369.8	1	17	45	0.000184	0.346	ASNTAEVYFEDVK	0.95	46.9	35
FBpp0289511	68369.8	1	17	45	0.000184	0.346	AVNLNLPTAQHELNMTK	0.95	59.7	34.2
FBpp0289511	68369.8	1	17	45	0.000184	0.346	ELTNSLIDPFER	0.95	63	36
FBpp0289511	68369.8	1	17	45	0.000184	0.346	FFSDVNDAAR	0.95	47.4	36.3
FBpp0289511	68369.8	1	17	45	0.000184	0.346	FGMGATLSGTMK	0.95	68.5	35.9
FBpp0289511	68369.8	1	17	45	0.000184	0.346	GILLYGTPEQK	0.927	30.9	34.4
FBpp0289511	68369.8	1	17	45	0.000184	0.346	GSLVSSQVFPYPDVLTAEQK	0.95	84.8	33.8
FBpp0289511	68369.8	1	17	45	0.000184	0.346	IFEGTNDILR	0.95	51.7	36.7
FBpp0289511	68369.8	1	17	45	0.000184	0.346	IPIENVLGK	0.95	42	33.4
FBpp0289511	68369.8	1	17	45	0.000184	0.346	KTAHCIDLFGQSVEELLLR	0.95	47.7	32.6
FBpp0289511	68369.8	1	17	45	0.000184	0.346	LFIALTGIQYAGSHLK	0.95	87.4	33
FBpp0289511	68369.8	1	17	45	0.000184	0.346	NIVNEQILLTR	0.95	92.9	33.8
FBpp0289511	68369.8	1	17	45	0.000184	0.346	NPSANLGLIFK	0.95	33.2	34.2
FBpp0289511	68369.8	1	17	45	0.000184	0.346	TAHCIDLFGQSVEELLLR	0.95	102	39.8
FBpp0289511	68369.8	1	17	45	0.000184	0.346	VTAFIVER	0.95	43.8	35.6
FBpp0087972	42474.3	1	5	8	3.27e-05	0.227	DQTFAEALSEPGLVFVAAK	0.95	89.5	33.7
FBpp0087972	42474.3	1	5	8	3.27e-05	0.227	FDGILGLGYNSISVDK	0.95	61.3	39.1
FBpp0087972	42474.3	1	5	8	3.27e-05	0.227	IGGTPIIGGQYVVSCDLIPQLPVIK	0.95	44.8	27.8
FBpp0087972	42474.3	1	5	8	3.27e-05	0.227	MDAASIGDLQLCK	0.95	55.2	35.3
FBpp0087972	42474.3	1	5	8	3.27e-05	0.227	VVFDTGSSNLWVPSKK	0.801	22.2	32.3
FBpp0081848	18527.3	0.999	2	8	3.27e-05	0.0936	DESFFEK	0.95	37.5	36.6
FBpp0081848	18527.3	0.999	2	8	3.27e-05	0.0936	VVSVAETQKDESFFEK	0.95	57.3	33.6
FBpp0071095	43470	0.998	2	2	8.17e-06	0.0878	IVAFQDAETDPIDFPIAPALAIPK	0.95	60.6	31.5
FBpp0071095	43470	0.998	2	2	8.17e-06	0.0878	QQQDDFAIESYK	0.95	41.2	33.9
FBpp0073530	74474.6	1	7	10	4.08e-05	0.123	ATLSDGMDVAIK	0.95	38.8	36.2
FBpp0073530	74474.6	1	7	10	4.08e-05	0.123	EALLSPANAER	0.95	37.9	36
FBpp0073530	74474.6	1	7	10	4.08e-05	0.123	EESAISEPAQVSSIR	0.95	49.6	41.6
FBpp0073530	74474.6	1	7	10	4.08e-05	0.123	ELQWEVDYDR	0.95	45.8	36
FBpp0073530	74474.6	1	7	10	4.08e-05	0.123	GALGLGGSTSMR	0.92	32.5	36.5
FBpp0073530	74474.6	1	7	10	4.08e-05	0.123	LMLIDFGSTR	0.95	50.6	36
FBpp0073530	74474.6	1	7	10	4.08e-05	0.123	SSSQNPTEELK	0.948	31.4	36
FBpp0081834	49925.2	1	13	72	0.000294	0.357	AAAPAAAPAPAAPK	0.95	65.2	34.4
FBpp0081834	49925.2	1	13	72	0.000294	0.357	AAVENPAIIVAGL	0.95	131	36.1
FBpp0081834	49925.2	1	13	72	0.000294	0.357	ASAYALQDQPVVNAVIDGTDIVYR	0.95	148	32.7
FBpp0081834	49925.2	1	13	72	0.000294	0.357	DGDTVKPGQALFK	0.95	41.5	33.7
FBpp0081834	49925.2	1	13	72	0.000294	0.357	DYVDISVAVATPR	0.95	67.1	36
FBpp0081834	49925.2	1	13	72	0.000294	0.357	EAVLFLR	0.95	45.1	35.1
FBpp0081834	49925.2	1	13	72	0.000294	0.357	FGFMSIFAK	0.95	44.5	35.8
FBpp0081834	49925.2	1	13	72	0.000294	0.357	GLVVPVIR	0.95	36.4	34.1
FBpp0081834	49925.2	1	13	72	0.000294	0.357	KQNLDAFTK	0.95	33	33.9
FBpp0081834	49925.2	1	13	72	0.000294	0.357	NVEGMNYADIEIALAGLADK	0.95	77.9	33.9
FBpp0081834	49925.2	1	13	72	0.000294	0.357	QNLDAFTK	0.95	37.5	36.2
FBpp0081834	49925.2	1	13	72	0.000294	0.357	TTVAVPAPFSGTLTDILVK	0.95	90.3	31.5
FBpp0081834	49925.2	1	13	72	0.000294	0.357	VGDSFAADEAVMEIETDK	0.95	54.3	34.4
FBpp0071087	28408.4	0.999	2	2	8.17e-06	0.0968	LFEVVDEHK	0.95	41.8	36
FBpp0071087	28408.4	0.999	2	2	8.17e-06	0.0968	MGQVVEADILGDEWK	0.95	62.1	35
FBpp0087958	61050.7	1	5	5	2.04e-05	0.112	DNTLGLPK	0.827	28.1	36.2
FBpp0087958	61050.7	1	5	5	2.04e-05	0.112	DTLIYAASIDSR	0.95	55.5	36.1
FBpp0087958	61050.7	1	5	5	2.04e-05	0.112	LLSSPPSVAAR	0.95	57	35.8
FBpp0087958	61050.7	1	5	5	2.04e-05	0.112	QVDTSIAQYTGGLVK	0.95	67.6	35.6
FBpp0087958	61050.7	1	5	5	2.04e-05	0.112	YGQFCTVGLVIDSGPR	0.95	48.3	34.6
FBpp0288975	52985.8	1	5	9	3.67e-05	0.142	DSEWQSDMAPK	0.95	47.2	34.6
FBpp0288975	52985.8	1	5	9	3.67e-05	0.142	GVGYGIGAGTLTMA	0.95	89	36.2
FBpp0288975	52985.8	1	5	9	3.67e-05	0.142	SVYAAEER	0.88	30.9	37
FBpp0288975	52985.8	1	5	9	3.67e-05	0.142	TLDSIIACDGPDNEVYCK	0.95	93.6	33.4
FBpp0288975	52985.8	1	5	9	3.67e-05	0.142	YLDSTNLNDGPDGGIYCR	0.95	80.7	34.4
FBpp0081828	49068.5	0.998	2	3	1.22e-05	0.0686	ILSTGPIPVAEYMR	0.95	38.7	34
FBpp0081828	49068.5	0.998	2	3	1.22e-05	0.0686	MGSPSPFQLVELGPGR	0.95	47.5	39.9
FBpp0081822	46916.9	0.996	2	2	8.17e-06	0.0361	IGAGIHTK	0.914	28.7	35.3
FBpp0081822	46916.9	0.996	2	2	8.17e-06	0.0361	SALEQIK	0.95	40.1	35.6
FBpp0079642	51711.5	1	3	3	1.22e-05	0.0633	FPLFGGWK	0.893	29.2	36.7
FBpp0079642	51711.5	1	3	3	1.22e-05	0.0633	IILPEGSSDIR	0.838	31.4	39.1
FBpp0079642	51711.5	1	3	3	1.22e-05	0.0633	TLDLTSQLVK	0.95	42.2	34.7
FBpp0079640	36058.4	0.99	2	3	1.22e-05	0.0712	DVIFSFPVEIK	0.95	34.2	34.9
FBpp0079640	36058.4	0.99	2	3	1.22e-05	0.0712	DVSAAFLVGAMPR	0.795	25.7	35.9
FBpp0087109,FBpp0087110,FBpp0293502,FBpp0293503	16811	1	3	5	2.04e-05	0.208	HVMTNLGEK	0.95	37	36.3
FBpp0087109,FBpp0087110,FBpp0293502,FBpp0293503	16811	1	3	5	2.04e-05	0.208	LTDEEVDEMIR	0.95	76.1	35.6
FBpp0087109,FBpp0087110,FBpp0293502,FBpp0293503	16811	1	3	5	2.04e-05	0.208	MKDTDSEEEIR	0.95	32.9	35.1
FBpp0071071	35576	1	3	4	1.63e-05	0.116	GYMAALVEELR	0.95	33.8	35.9
FBpp0071071	35576	1	3	4	1.63e-05	0.116	LIPADVAAGSIIEAQR	0.95	96.4	33.5
FBpp0071071	35576	1	3	4	1.63e-05	0.116	QGLEEAAIPR	0.95	40.9	36.1
FBpp0293670-R	0	1	2	3	1.22e-05	0	LLAIK	0.947	31.2	33.1
FBpp0293670-R	0	1	2	3	1.22e-05	0	RSSLNAK	0.931	30.3	36
FBpp0291051,FBpp0291053	313022	1	11	11	4.49e-05	0.0449	DDVPLYNNER	0.927	26.5	32.5
FBpp0291051,FBpp0291053	313022	1	11	11	4.49e-05	0.0449	DLAPGYNDLLLLPEGATNIR	0.894	31.4	40.8
FBpp0291051,FBpp0291053	313022	1	11	11	4.49e-05	0.0449	DTCQDYTGK	0.916	27.9	34.4
FBpp0291051,FBpp0291053	313022	1	11	11	4.49e-05	0.0449	ECYTDADCR	0.875	22.1	30.3
FBpp0291051,FBpp0291053	313022	1	11	11	4.49e-05	0.0449	EICLLPVATGR	0.902	28.9	36
FBpp0291051,FBpp0291053	313022	1	11	11	4.49e-05	0.0449	FATEEECSAR	0.879	28.8	35
FBpp0291051,FBpp0291053	313022	1	11	11	4.49e-05	0.0449	FPTEESCLAR	0.95	57.7	35.9
FBpp0291051,FBpp0291053	313022	1	11	11	4.49e-05	0.0449	GPDFEGCGLASPVAK	0.95	53.1	35.5
FBpp0291051,FBpp0291053	313022	1	11	11	4.49e-05	0.0449	IEETVPSSNYLACR	0.939	30.1	35.3
FBpp0291051,FBpp0291053	313022	1	11	11	4.49e-05	0.0449	TVTPADDDSK	0.95	43.7	35.9
FBpp0291051,FBpp0291053	313022	1	11	11	4.49e-05	0.0449	YGCCLDGVSPAK	0.95	38.6	35.7
FBpp0083071,FBpp0083072	94852	1	7	8	3.27e-05	0.0971	AILDGEEEE	0.95	58.2	34.7
FBpp0083071,FBpp0083072	94852	1	7	8	3.27e-05	0.0971	DGIVLPDIQDDIPR	0.95	72.2	34.9
FBpp0083071,FBpp0083072	94852	1	7	8	3.27e-05	0.0971	GFQNLIDAYGVASYR	0.95	37	35.1
FBpp0083071,FBpp0083072	94852	1	7	8	3.27e-05	0.0971	LVLSQTEDHR	0.95	35.5	36.6
FBpp0083071,FBpp0083072	94852	1	7	8	3.27e-05	0.0971	NLPSWSIMVK	0.95	37.7	35.2
FBpp0083071,FBpp0083072	94852	1	7	8	3.27e-05	0.0971	SNYLELTELR	0.95	50.5	36.3
FBpp0083071,FBpp0083072	94852	1	7	8	3.27e-05	0.0971	TVFVAFFQGEQLK	0.884	26.6	34.4
FBpp0074020,FBpp0074021,FBpp0074022,FBpp0074023	47056.7	0.998	2	2	8.17e-06	0.0607	FSNILAPIFAEAADK	0.95	32.4	34.1
FBpp0074020,FBpp0074021,FBpp0074022,FBpp0074023	47056.7	0.998	2	2	8.17e-06	0.0607	SAEAFLEFVK	0.95	43.6	35.8
FBpp0081806,FBpp0081807	24145.9	0.998	2	2	8.17e-06	0.102	AVIIGAPGSGK	0.95	38.3	34.9
FBpp0081806,FBpp0081807	24145.9	0.998	2	2	8.17e-06	0.102	NIAQAEALAAR	0.95	50.3	35.8
FBpp0291043	222825	1	166	3227	0.0132	0.665	ADLAEQAISK	0.95	63.4	35.6
FBpp0291043	222825	1	166	3227	0.0132	0.665	ADQEISGLK	0.95	46.2	36.1
FBpp0291043	222825	1	166	3227	0.0132	0.665	ADQEISGLKK	0.873	26.2	34.4
FBpp0291043	222825	1	166	3227	0.0132	0.665	AEDMSNLTYLNDASVLHNLR	0.95	108	33.9
FBpp0291043	222825	1	166	3227	0.0132	0.665	AEELHAAEVK	0.95	73.5	35.9
FBpp0291043	222825	1	166	3227	0.0132	0.665	AEQDHAQTQEK	0.95	53.7	35.1
FBpp0291043	222825	1	166	3227	0.0132	0.665	AFDKIIGEWK	0.917	25.3	33.8
FBpp0291043	222825	1	166	3227	0.0132	0.665	AGVLGQMEEFR	0.95	68	36.1
FBpp0291043	222825	1	166	3227	0.0132	0.665	AGVLGQMEEFRDER	0.95	57.1	34.7
FBpp0291043	222825	1	166	3227	0.0132	0.665	AKLEQTLDELEDSLER	0.95	82.9	34.9
FBpp0291043	222825	1	166	3227	0.0132	0.665	ALDSMQASLEAEAK	0.95	98.2	36
FBpp0291043	222825	1	166	3227	0.0132	0.665	ALEQQIK	0.831	31.3	39.3
FBpp0291043	222825	1	166	3227	0.0132	0.665	AMVDAAR	0.928	33.5	36.9
FBpp0291043	222825	1	166	3227	0.0132	0.665	ANAEAQK	0.91	29.9	36.7
FBpp0291043	222825	1	166	3227	0.0132	0.665	ANAEAQVWR	0.95	63.3	35
FBpp0291043	222825	1	166	3227	0.0132	0.665	ANAIANAAEK	0.95	66.3	36.3
FBpp0291043	222825	1	166	3227	0.0132	0.665	ANAIANAAEKK	0.95	27.3	33.6
FBpp0291043	222825	1	166	3227	0.0132	0.665	ANALQNELEESR	0.95	94.1	34.6
FBpp0291043	222825	1	166	3227	0.0132	0.665	AQLELSQVR	0.95	47.7	35.5
FBpp0291043	222825	1	166	3227	0.0132	0.665	AQQELEEAEER	0.95	71.2	35.6
FBpp0291043	222825	1	166	3227	0.0132	0.665	ATDQTFSEK	0.95	38.7	36.2
FBpp0291043	222825	1	166	3227	0.0132	0.665	CGSIILESTALDPDMYR	0.95	46.6	35.4
FBpp0291043	222825	1	166	3227	0.0132	0.665	CIIPNEMK	0.918	30	36.4
FBpp0291043	222825	1	166	3227	0.0132	0.665	CNETLDTQQK	0.95	45.9	35.9
FBpp0291043	222825	1	166	3227	0.0132	0.665	DDAREQLGISER	0.95	51.9	35.6
FBpp0291043	222825	1	166	3227	0.0132	0.665	DIEDLELNVQK	0.95	75.5	35.9
FBpp0291043	222825	1	166	3227	0.0132	0.665	DIQTALEEEQR	0.95	72.2	36.1
FBpp0291043	222825	1	166	3227	0.0132	0.665	DKELSSITAK	0.95	37.3	33.9
FBpp0291043	222825	1	166	3227	0.0132	0.665	DLEEANIQHESTLANLR	0.95	121	35.1
FBpp0291043	222825	1	166	3227	0.0132	0.665	DLLDQIGEGGR	0.95	65.5	36.3
FBpp0291043	222825	1	166	3227	0.0132	0.665	DLLQQVNPPK	0.95	52	34.7
FBpp0291043	222825	1	166	3227	0.0132	0.665	DLLQQVNPPKYEK	0.95	38.4	32.3
FBpp0291043	222825	1	166	3227	0.0132	0.665	DPLNDTVVDQFK	0.95	84.3	35.4
FBpp0291043	222825	1	166	3227	0.0132	0.665	EEEFENTR	0.95	32.8	35.2
FBpp0291043	222825	1	166	3227	0.0132	0.665	EEQAEQDGEEEGGR	0.95	83.2	32.2
FBpp0291043	222825	1	166	3227	0.0132	0.665	EGYLLGEIK	0.95	44.8	35.4
FBpp0291043	222825	1	166	3227	0.0132	0.665	ELEALNAK	0.95	47.6	36
FBpp0291043	222825	1	166	3227	0.0132	0.665	ELEELGER	0.95	44.7	36.6
FBpp0291043	222825	1	166	3227	0.0132	0.665	ELEELGERLEEAGGATSAQIELNK	0.95	145	32.8
FBpp0291043	222825	1	166	3227	0.0132	0.665	ELENELDGEQR	0.95	77.1	35.5
FBpp0291043	222825	1	166	3227	0.0132	0.665	ELEQTIQR	0.95	61.3	36.4
FBpp0291043	222825	1	166	3227	0.0132	0.665	ELSFQSEEDR	0.95	68.8	35.4
FBpp0291043	222825	1	166	3227	0.0132	0.665	ELSFQSEEDRK	0.95	57.5	36.1
FBpp0291043	222825	1	166	3227	0.0132	0.665	ELSSITAK	0.941	30.7	35.8
FBpp0291043	222825	1	166	3227	0.0132	0.665	EQLGISER	0.95	46.8	34.3
FBpp0291043	222825	1	166	3227	0.0132	0.665	EQLNSLMTTLR	0.95	60.5	36.7
FBpp0291043	222825	1	166	3227	0.0132	0.665	EQVEEEAEGK	0.95	73.6	35.2
FBpp0291043	222825	1	166	3227	0.0132	0.665	GALQDYQER	0.95	46.3	35.4
FBpp0291043	222825	1	166	3227	0.0132	0.665	GASPAPTASK	0.95	32.6	36.3
FBpp0291043	222825	1	166	3227	0.0132	0.665	GAYEEGQEQLEAVR	0.95	115	35.4
FBpp0291043	222825	1	166	3227	0.0132	0.665	GDIVSVGLQGGETR	0.95	72.3	35.2
FBpp0291043	222825	1	166	3227	0.0132	0.665	GGGFATVSSAYK	0.95	71.8	36.2
FBpp0291043	222825	1	166	3227	0.0132	0.665	GGGFATVSSAYKEQLNSLMTTLR	0.95	80.7	32.6
FBpp0291043	222825	1	166	3227	0.0132	0.665	GREEQAEQDGEEEGGR	0.95	80.3	29.3
FBpp0291043	222825	1	166	3227	0.0132	0.665	GSLEDQVVQTNPVLEAFGNAK	0.95	117	33.9
FBpp0291043	222825	1	166	3227	0.0132	0.665	HNDAVAEMAEQVDQLNK	0.95	104	34.4
FBpp0291043	222825	1	166	3227	0.0132	0.665	IEDEIAR	0.95	38.8	36.3
FBpp0291043	222825	1	166	3227	0.0132	0.665	IEDEIARLEEK	0.95	30.9	35.7
FBpp0291043	222825	1	166	3227	0.0132	0.665	IEELEEEVEAER	0.95	85.6	36.1
FBpp0291043	222825	1	166	3227	0.0132	0.665	IHFGPTGK	0.95	40.5	36.2
FBpp0291043	222825	1	166	3227	0.0132	0.665	IIGEWK	0.883	31.7	37.8
FBpp0291043	222825	1	166	3227	0.0132	0.665	IMSWMQAWAR	0.95	68.2	38.4
FBpp0291043	222825	1	166	3227	0.0132	0.665	INHLNK	0.903	32	37.1
FBpp0291043	222825	1	166	3227	0.0132	0.665	IQEKEEEFENTR	0.95	54.4	34.7
FBpp0291043	222825	1	166	3227	0.0132	0.665	ISLTTQLEDTK	0.95	66.9	35.1
FBpp0291043	222825	1	166	3227	0.0132	0.665	ISLTTQLEDTKR	0.95	76.8	36.7
FBpp0291043	222825	1	166	3227	0.0132	0.665	ITAAVMHMGGMK	0.95	71.1	35.4
FBpp0291043	222825	1	166	3227	0.0132	0.665	KADQEISGLK	0.95	40.2	34.7
FBpp0291043	222825	1	166	3227	0.0132	0.665	KAEELHAAEVK	0.95	56.1	33.7
FBpp0291043	222825	1	166	3227	0.0132	0.665	KALEQQIK	0.95	43.9	31.8
FBpp0291043	222825	1	166	3227	0.0132	0.665	KAQQELEEAEER	0.95	73.3	35.3
FBpp0291043	222825	1	166	3227	0.0132	0.665	KCGSIILESTALDPDMYR	0.795	23.9	34.1
FBpp0291043	222825	1	166	3227	0.0132	0.665	KCNETLDTQQK	0.95	50	35.1
FBpp0291043	222825	1	166	3227	0.0132	0.665	KDIEDLELNVQK	0.95	71.1	33
FBpp0291043	222825	1	166	3227	0.0132	0.665	KDLLQQVNPPK	0.95	45.7	31.1
FBpp0291043	222825	1	166	3227	0.0132	0.665	KELEALNAK	0.95	44.7	38.7
FBpp0291043	222825	1	166	3227	0.0132	0.665	KELEQTIQR	0.811	23.9	35.5
FBpp0291043	222825	1	166	3227	0.0132	0.665	KGGGFATVSSAYK	0.95	55.6	33.6
FBpp0291043	222825	1	166	3227	0.0132	0.665	KHNDAVAEMAEQVDQLNK	0.95	79.7	33.5
FBpp0291043	222825	1	166	3227	0.0132	0.665	KLEADINELEIALDHANK	0.95	78.2	32.5
FBpp0291043	222825	1	166	3227	0.0132	0.665	KLESELQTLHSDLDELLNEAK	0.95	131	31.3
FBpp0291043	222825	1	166	3227	0.0132	0.665	KLSIENSDLLR	0.95	45.9	34.4
FBpp0291043	222825	1	166	3227	0.0132	0.665	KMQGETNQK	0.95	40.5	35.5
FBpp0291043	222825	1	166	3227	0.0132	0.665	KSCWIPDEK	0.847	26.4	35.4
FBpp0291043	222825	1	166	3227	0.0132	0.665	KTDEAAK	0.849	24.4	35.1
FBpp0291043	222825	1	166	3227	0.0132	0.665	KVEGDLK	0.937	26.5	34.1
FBpp0291043	222825	1	166	3227	0.0132	0.665	KVIAYFATVGASK	0.95	25.6	31.3
FBpp0291043	222825	1	166	3227	0.0132	0.665	LADEESR	0.95	35.6	36.4
FBpp0291043	222825	1	166	3227	0.0132	0.665	LADELR	0.903	32.6	37.5
FBpp0291043	222825	1	166	3227	0.0132	0.665	LADELRAEQDHAQTQEK	0.95	42.3	34.4
FBpp0291043	222825	1	166	3227	0.0132	0.665	LAEAEETIESLNQK	0.95	84.4	35.2
FBpp0291043	222825	1	166	3227	0.0132	0.665	LAGADIETYLLEK	0.95	92.3	34.4
FBpp0291043	222825	1	166	3227	0.0132	0.665	LDEAEANALK	0.95	79.6	40.3
FBpp0291043	222825	1	166	3227	0.0132	0.665	LDEAEANALKGGK	0.95	50.4	34.3
FBpp0291043	222825	1	166	3227	0.0132	0.665	LEADINELEIALDHANK	0.95	108	34.4
FBpp0291043	222825	1	166	3227	0.0132	0.665	LEAEKDELQAALEEAEAALEQEENK	0.95	148	31.8
FBpp0291043	222825	1	166	3227	0.0132	0.665	LEDEQVVVLK	0.95	57.4	34.6
FBpp0291043	222825	1	166	3227	0.0132	0.665	LEEAGGATSAQIELNK	0.95	115	35.3
FBpp0291043	222825	1	166	3227	0.0132	0.665	LEEAGGATSAQIELNKK	0.95	94.4	32
FBpp0291043	222825	1	166	3227	0.0132	0.665	LEQTLDELEDSLER	0.95	115	35.2
FBpp0291043	222825	1	166	3227	0.0132	0.665	LEQTLDELEDSLEREK	0.95	57.6	34.8
FBpp0291043	222825	1	166	3227	0.0132	0.665	LESELQTLHSDLDELLNEAK	0.95	107	33.8
FBpp0291043	222825	1	166	3227	0.0132	0.665	LFGCDTAELYK	0.95	63	35.4
FBpp0291043	222825	1	166	3227	0.0132	0.665	LKGAYEEGQEQLEAVR	0.95	74.6	34.5
FBpp0291043	222825	1	166	3227	0.0132	0.665	LKVDDLAAELDASQK	0.95	92.9	32.4
FBpp0291043	222825	1	166	3227	0.0132	0.665	LLIEIFADHAGQSGGGEQAK	0.95	125	34
FBpp0291043	222825	1	166	3227	0.0132	0.665	LSIENSDLLR	0.95	65.7	36.8
FBpp0291043	222825	1	166	3227	0.0132	0.665	LSTEVEDLQLEVDR	0.95	131	35.4
FBpp0291043	222825	1	166	3227	0.0132	0.665	LTNTHLGK	0.95	37	35.5
FBpp0291043	222825	1	166	3227	0.0132	0.665	LTQEAVADLER	0.95	86.8	36.4
FBpp0291043	222825	1	166	3227	0.0132	0.665	LTQEEDAR	0.95	38.8	36.4
FBpp0291043	222825	1	166	3227	0.0132	0.665	MMYPDFK	0.95	34	35.3
FBpp0291043	222825	1	166	3227	0.0132	0.665	MQDLVDK	0.94	33.8	36.3
FBpp0291043	222825	1	166	3227	0.0132	0.665	MQDLVDKLQQK	0.95	68.3	32.8
FBpp0291043	222825	1	166	3227	0.0132	0.665	MQGETNQK	0.95	34.8	36.2
FBpp0291043	222825	1	166	3227	0.0132	0.665	NDLENQLR	0.95	49.9	36.9
FBpp0291043	222825	1	166	3227	0.0132	0.665	NEVPPHIFAISDGAYVDMLTNHVNQSMLITGESGAGK	0.95	69.9	30.4
FBpp0291043	222825	1	166	3227	0.0132	0.665	NIHEIEK	0.95	47.3	36.8
FBpp0291043	222825	1	166	3227	0.0132	0.665	NKDPLNDTVVDQFK	0.95	76.8	34
FBpp0291043	222825	1	166	3227	0.0132	0.665	NLADEVK	0.95	35.6	36.5
FBpp0291043	222825	1	166	3227	0.0132	0.665	NLADEVKDLLDQIGEGGR	0.95	97.3	33.7
FBpp0291043	222825	1	166	3227	0.0132	0.665	NLEHDLDNLR	0.95	61.8	35.8
FBpp0291043	222825	1	166	3227	0.0132	0.665	NLEHDLDNLREQVEEEAEGK	0.95	82.9	33.2
FBpp0291043	222825	1	166	3227	0.0132	0.665	NLNDEIAHQDELINK	0.95	85.4	35.3
FBpp0291043	222825	1	166	3227	0.0132	0.665	NLNDEIAHQDELINKLNK	0.95	85.7	32.4
FBpp0291043	222825	1	166	3227	0.0132	0.665	NQLFQQK	0.95	36.8	36
FBpp0291043	222825	1	166	3227	0.0132	0.665	NVQQVTNSIGALCK	0.95	91.3	34.2
FBpp0291043	222825	1	166	3227	0.0132	0.665	NYSTELFR	0.95	44.8	36.5
FBpp0291043	222825	1	166	3227	0.0132	0.665	PKPVANQEDEDPTPYLFVSLEQR	0.95	93.6	32.8
FBpp0291043	222825	1	166	3227	0.0132	0.665	QAEQELADAHEQLNEVSAQNASISAAK	0.95	144	32.5
FBpp0291043	222825	1	166	3227	0.0132	0.665	QEKEDVYR	0.939	31.2	36.4
FBpp0291043	222825	1	166	3227	0.0132	0.665	QIEEAEEIAALNLAK	0.95	91.5	34.7
FBpp0291043	222825	1	166	3227	0.0132	0.665	QIEEAEEIAALNLAKFR	0.95	55.5	35.1
FBpp0291043	222825	1	166	3227	0.0132	0.665	QLEEAESQVSQLSK	0.95	103	35
FBpp0291043	222825	1	166	3227	0.0132	0.665	QLQHTLNEVQSK	0.95	82.7	34.7
FBpp0291043	222825	1	166	3227	0.0132	0.665	QTCHNELNQTR	0.95	57.3	34
FBpp0291043	222825	1	166	3227	0.0132	0.665	RANALQNELEESR	0.95	78.6	35.7
FBpp0291043	222825	1	166	3227	0.0132	0.665	RDLEEANIQHESTLANLR	0.95	28.9	35
FBpp0291043	222825	1	166	3227	0.0132	0.665	RQAEQELADAHEQLNEVSAQNASISAAK	0.95	143	32.3
FBpp0291043	222825	1	166	3227	0.0132	0.665	SALLEQ	0.929	34.1	37.5
FBpp0291043	222825	1	166	3227	0.0132	0.665	SCWIPDEK	0.95	36.6	35.8
FBpp0291043	222825	1	166	3227	0.0132	0.665	SCWIPDEKEGYLLGEIK	0.95	56.3	33.6
FBpp0291043	222825	1	166	3227	0.0132	0.665	SEELEEAK	0.95	50.3	36.2
FBpp0291043	222825	1	166	3227	0.0132	0.665	SKGSLEDQVVQTNPVLEAFGNAK	0.95	88.1	30.9
FBpp0291043	222825	1	166	3227	0.0132	0.665	SKYESDGVAR	0.95	48.8	35.6
FBpp0291043	222825	1	166	3227	0.0132	0.665	SYHIFYQIMSGSVPGVK	0.95	81.9	34.7
FBpp0291043	222825	1	166	3227	0.0132	0.665	TACDQLGR	0.95	47.7	35.3
FBpp0291043	222825	1	166	3227	0.0132	0.665	TALLDSLSGEK	0.95	106	36.3
FBpp0291043	222825	1	166	3227	0.0132	0.665	TGEELQAAEDK	0.95	65.1	35.1
FBpp0291043	222825	1	166	3227	0.0132	0.665	TGEELQAAEDKINHLNK	0.95	89.2	33.1
FBpp0291043	222825	1	166	3227	0.0132	0.665	TLLEQADR	0.95	48.6	35.3
FBpp0291043	222825	1	166	3227	0.0132	0.665	TLNDFDASK	0.95	53.9	36.4
FBpp0291043	222825	1	166	3227	0.0132	0.665	TLNDFDASKK	0.934	27.1	34.8
FBpp0291043	222825	1	166	3227	0.0132	0.665	VDDLAAELDASQK	0.95	92.2	35.4
FBpp0291043	222825	1	166	3227	0.0132	0.665	VDDLAAELDASQKECR	0.95	46.9	34.4
FBpp0291043	222825	1	166	3227	0.0132	0.665	VEGDLK	0.83	27.2	36.7
FBpp0291043	222825	1	166	3227	0.0132	0.665	VGNEFVTQGR	0.865	29.9	36.7
FBpp0291043	222825	1	166	3227	0.0132	0.665	VIAYFATVGASK	0.95	71.6	35.8
FBpp0291043	222825	1	166	3227	0.0132	0.665	VISQQSLER	0.95	71.6	36
FBpp0291043	222825	1	166	3227	0.0132	0.665	VKELSFQSEEDR	0.95	56.5	35.6
FBpp0291043	222825	1	166	3227	0.0132	0.665	VKPLLNVSR	0.95	39.4	32.8
FBpp0291043	222825	1	166	3227	0.0132	0.665	VRELENELDGEQR	0.95	78.8	35.6
FBpp0291043	222825	1	166	3227	0.0132	0.665	YEKAEDMSNLTYLNDASVLHNLR	0.95	49.5	31.2
FBpp0291043	222825	1	166	3227	0.0132	0.665	YESDGVAR	0.95	46.4	36.2
FBpp0291043	222825	1	166	3227	0.0132	0.665	YQILNPAGIVGVDDPK	0.95	121	33.7
FBpp0291043	222825	1	166	3227	0.0132	0.665	YQILNPAGIVGVDDPKK	0.95	81.3	30.6
FBpp0085489	33742	1	15	70	0.000286	0.542	AIAEIKK	0.925	23.3	31.4
FBpp0085489	33742	1	15	70	0.000286	0.542	AQYLQSVEDR	0.95	63.6	36.6
FBpp0085489	33742	1	15	70	0.000286	0.542	CHTIMNCTR	0.95	36.7	31.6
FBpp0085489	33742	1	15	70	0.000286	0.542	DLVPDMNNFYEQYR	0.95	78.2	34.1
FBpp0085489	33742	1	15	70	0.000286	0.542	EAQEPQIK	0.95	37	36.4
FBpp0085489	33742	1	15	70	0.000286	0.542	ECGPMVLDALIK	0.95	80	35.3
FBpp0085489	33742	1	15	70	0.000286	0.542	EGICGSCAMNIGGTNTLACISK	0.95	93.9	32.7
FBpp0085489	33742	1	15	70	0.000286	0.542	IDINTSK	0.925	32.2	35.9
FBpp0085489	33742	1	15	70	0.000286	0.542	IKNEMDPTLTFR	0.95	47.2	34.8
FBpp0085489	33742	1	15	70	0.000286	0.542	LETAALHK	0.95	38.3	35.8
FBpp0085489	33742	1	15	70	0.000286	0.542	LLSGLASKPAPK	0.95	51.2	28
FBpp0085489	33742	1	15	70	0.000286	0.542	NEMDPTLTFR	0.95	40.2	36.3
FBpp0085489	33742	1	15	70	0.000286	0.542	NIQPWLQR	0.95	39.6	37.3
FBpp0085489	33742	1	15	70	0.000286	0.542	WNPDNAGEKPYMQTYEVDLR	0.95	72.2	33.2
FBpp0085489	33742	1	15	70	0.000286	0.542	YLGPAVLMQAYR	0.95	82.6	35.8
FBpp0079620,FBpp0079621	122688	1	4	4	1.63e-05	0.0454	FNSDIASDGIFR	0.95	62	40.5
FBpp0079620,FBpp0079621	122688	1	4	4	1.63e-05	0.0454	IDVEDDTAR	0.943	38.8	41
FBpp0079620,FBpp0079621	122688	1	4	4	1.63e-05	0.0454	NVLSAFDVEGIR	0.95	53.8	35.6
FBpp0079620,FBpp0079621	122688	1	4	4	1.63e-05	0.0454	YEIVFLATNIPALGYR	0.929	33.8	39.6
FBpp0071050,FBpp0071051,FBpp0071052	16264.9	0.999	2	4	1.63e-05	0.185	IEDVTPIPSDSTR	0.95	48.9	35.7
FBpp0071050,FBpp0071051,FBpp0071052	16264.9	0.999	2	4	1.63e-05	0.185	VQKEEVQVQLGPQVR	0.95	44.7	33.1
FBpp0085482	77965.8	1	6	7	2.86e-05	0.122	ETTATTDFGEGSLLR	0.95	93	35.7
[truncated: 2,500 more rows]
