# Supplementary material for: Quantitative Evaluation of the Mitochondrial Proteomes of Drosophila melanogaster Adapted to Extreme Oxygen Conditions
Source: PLoS One. 2013 Sep 12;8(9):e74011. doi: 10.1371/journal.pone.0074011 (PMC3771901; doi:10.1371/journal.pone.0074011)
Supplement: Table S3 — List of peptides identified in the second injection. (XLSX) [file pone.0074011.s004.xlsx]

## Sheet: Sheet1
Table S3. List of peptides identified in the second injection.
Protein accession numbers	Protein molecular weight (Da)	Protein identification probability	Number of unique peptides	Number of total spectra	Percentage of total spectra	Percentage sequence coverage	Peptide sequence	Best Peptide identification probability	Best Mascot Ion score	Best Mascot Identity score
FBpp0071326,FBpp0071327	12918.1	0.991	2	3	2.72e-05	0.116	EFGSSVAQK	0.95	33.2	33.6
FBpp0071326,FBpp0071327	12918.1	0.991	2	3	2.72e-05	0.116	YDELK	0.822	25.8	33.7
FBpp0075609	11016.6	1	5	15	0.000136	0.398	ESDILAK	0.931	30.9	34.1
FBpp0075609	11016.6	1	5	15	0.000136	0.398	ESDILAKLE	0.95	42.6	33.7
FBpp0075609	11016.6	1	5	15	0.000136	0.398	VLEGTVLAVGPGTR	0.95	99.9	32.9
FBpp0075609	11016.6	1	5	15	0.000136	0.398	VLLPEFGGTK	0.95	39.2	32.3
FBpp0075609	11016.6	1	5	15	0.000136	0.398	VNLEGDQK	0.95	35.5	34.3
FBpp0072166,FBpp0099583,FBpp0289464,FBpp0289465,FBpp0289466,FBpp0290083,FBpp0293141	56832	0.998	2	2	1.81e-05	0.0433	IAELDTSQWPLLLK	0.95	49.9	28.9
FBpp0072166,FBpp0099583,FBpp0289464,FBpp0289465,FBpp0289466,FBpp0290083,FBpp0293141	56832	0.998	2	2	1.81e-05	0.0433	LLDYDETR	0.95	33.2	33.3
FBpp0087577,FBpp0087578	23852.7	1	3	3	2.72e-05	0.152	EAAALATAEAQK	0.95	69.7	33.2
FBpp0087577,FBpp0087578	23852.7	1	3	3	2.72e-05	0.152	GEAEQLAASTAK	0.95	69.5	38.7
FBpp0087577,FBpp0087578	23852.7	1	3	3	2.72e-05	0.152	QAEGAIDGALK	0.804	25.1	33.6
FBpp0073131,FBpp0073132,FBpp0073133	57821.1	1	7	10	9.06e-05	0.169	ALPLQQLIEDCATTLK	0.95	72	30.4
FBpp0073131,FBpp0073132,FBpp0073133	57821.1	1	7	10	9.06e-05	0.169	GTEGFEQQQDR	0.95	44	29.7
FBpp0073131,FBpp0073132,FBpp0073133	57821.1	1	7	10	9.06e-05	0.169	GTLMVGYQPDDR	0.95	61	31.9
FBpp0073131,FBpp0073132,FBpp0073133	57821.1	1	7	10	9.06e-05	0.169	LLDLDVPDR	0.95	44.6	34.3
FBpp0073131,FBpp0073132,FBpp0073133	57821.1	1	7	10	9.06e-05	0.169	LMELVQYQLK	0.95	49.8	30.2
FBpp0073131,FBpp0073132,FBpp0073133	57821.1	1	7	10	9.06e-05	0.169	LTAYDLMPTTVTAGPETR	0.95	58	32.2
FBpp0073131,FBpp0073132,FBpp0073133	57821.1	1	7	10	9.06e-05	0.169	VIDVLLDFVK	0.95	52.8	30.5
FBpp0077419	43862.9	0.999	2	3	2.72e-05	0.0482	IVAALDSIK	0.95	34.9	31.6
FBpp0077419	43862.9	0.999	2	3	2.72e-05	0.0482	TLPGVAALTSA	0.95	58	34.5
FBpp0077410,FBpp0077411,FBpp0077412	53260.7	1	5	6	5.44e-05	0.133	DLVSVEGEGGQEK	0.95	84.2	33.5
FBpp0077410,FBpp0077411,FBpp0077412	53260.7	1	5	6	5.44e-05	0.133	KIEHVGEVVTEVIAER	0.95	45.1	29.6
FBpp0077410,FBpp0077411,FBpp0077412	53260.7	1	5	6	5.44e-05	0.133	LTVVILEAK	0.95	48.4	29.8
FBpp0077410,FBpp0077411,FBpp0077412	53260.7	1	5	6	5.44e-05	0.133	MDVGGLSDPYVK	0.95	53.2	33.4
FBpp0077410,FBpp0077411,FBpp0077412	53260.7	1	5	6	5.44e-05	0.133	TLSPVFNETFTFK	0.95	41.2	32.7
FBpp0077402,FBpp0077403	16596.4	0.99	2	2	1.81e-05	0.153	ELGLADGYR	0.929	34.9	38.3
FBpp0077402,FBpp0077403	16596.4	0.99	2	2	1.81e-05	0.153	SQTAAASEDTIFGK	0.862	26.4	33.1
FBpp0083264,FBpp0083265	71279.2	0.999	2	2	1.81e-05	0.0565	ALLGLDEVDLTFTEDAVK	0.927	28.3	31.8
FBpp0083264,FBpp0083265	71279.2	0.999	2	2	1.81e-05	0.0565	SIMEQLLLDPMFIVPGSDIR	0.95	68.9	31.7
FBpp0076882	33618.2	0.999	2	3	2.72e-05	0.0726	LAEDGAAVVISSR	0.95	40.8	34.2
FBpp0076882	33618.2	0.999	2	3	2.72e-05	0.0726	NVDSALAELR	0.95	42.8	34
FBpp0077414,FBpp0089375,FBpp0089376,FBpp0089377	32953.7	1	7	18	0.000163	0.34	AFPANAACFFGIELANK	0.95	62.5	31
FBpp0077414,FBpp0089375,FBpp0089376,FBpp0089377	32953.7	1	7	18	0.000163	0.34	DGPLALYR	0.95	50.5	35
FBpp0077414,FBpp0089375,FBpp0089376,FBpp0089377	32953.7	1	7	18	0.000163	0.34	FFNIVAPNF	0.95	45.6	34.4
FBpp0077414,FBpp0089375,FBpp0089376,FBpp0089377	32953.7	1	7	18	0.000163	0.34	GMSAPLTGVAPIFAMCFAGYALGK	0.95	96.4	30.7
FBpp0077414,FBpp0089375,FBpp0089376,FBpp0089377	32953.7	1	7	18	0.000163	0.34	LQSAPEGTYK	0.95	32.7	34.1
FBpp0077414,FBpp0089375,FBpp0089376,FBpp0089377	32953.7	1	7	18	0.000163	0.34	SFLTGGFGGICNVLSGHPLDTIK	0.95	57.6	30.3
FBpp0077414,FBpp0089375,FBpp0089376,FBpp0089377	32953.7	1	7	18	0.000163	0.34	VLLQTQQGQGGER	0.95	60.1	34.7
FBpp0100186	43227.5	0.999	2	9	8.16e-05	0.0423	DVNYGWLLR	0.95	38.9	34.3
FBpp0100186	43227.5	0.999	2	9	8.16e-05	0.0423	WWDNLLN	0.95	46.9	33.2
FBpp0100183	51388.6	0.998	2	3	2.72e-05	0.0314	SESFMLWL	0.95	41.6	32.9
FBpp0100183	51388.6	0.998	2	3	2.72e-05	0.0314	SMLINK	0.95	33	34
FBpp0081437,FBpp0112118,FBpp0291000,FBpp0291001,FBpp0292559,FBpp0292560	54809.9	1	19	135	0.00122	0.432	AADLAVHLAQIVK	0.95	94.8	26.2
FBpp0081437,FBpp0112118,FBpp0291000,FBpp0291001,FBpp0292559,FBpp0292560	54809.9	1	19	135	0.00122	0.432	AQVLAGGR	0.837	26.2	33.7
FBpp0081437,FBpp0112118,FBpp0291000,FBpp0291001,FBpp0292559,FBpp0292560	54809.9	1	19	135	0.00122	0.432	CDVIAEGIISATK	0.95	97.6	32.1
FBpp0081437,FBpp0112118,FBpp0291000,FBpp0291001,FBpp0292559,FBpp0292560	54809.9	1	19	135	0.00122	0.432	DDLDKAADLAVHLAQIVK	0.9	25	27.4
FBpp0081437,FBpp0112118,FBpp0291000,FBpp0291001,FBpp0292559,FBpp0292560	54809.9	1	19	135	0.00122	0.432	DLNLNMPVVVR	0.95	63.6	34.2
FBpp0081437,FBpp0112118,FBpp0291000,FBpp0291001,FBpp0292559,FBpp0292560	54809.9	1	19	135	0.00122	0.432	DWTQEDPK	0.95	35.8	33.8
FBpp0081437,FBpp0112118,FBpp0291000,FBpp0291001,FBpp0292559,FBpp0292560	54809.9	1	19	135	0.00122	0.432	DWTQEDPKEVEAAK	0.95	49.7	32.1
FBpp0081437,FBpp0112118,FBpp0291000,FBpp0291001,FBpp0292559,FBpp0292560	54809.9	1	19	135	0.00122	0.432	EGGVDIEEVAASSPDAILYEPIDIGTGLTSEQAEK	0.95	122	28
FBpp0081437,FBpp0112118,FBpp0291000,FBpp0291001,FBpp0292559,FBpp0292560	54809.9	1	19	135	0.00122	0.432	FDDNAEFR	0.95	54.8	25.3
FBpp0081437,FBpp0112118,FBpp0291000,FBpp0291001,FBpp0292559,FBpp0292560	54809.9	1	19	135	0.00122	0.432	KVGLGGDGEDTHVQMLLNLYDLFVK	0.95	86.3	26.4
FBpp0081437,FBpp0112118,FBpp0291000,FBpp0291001,FBpp0292559,FBpp0292560	54809.9	1	19	135	0.00122	0.432	LKTDNLVLK	0.95	37.8	22.8
FBpp0081437,FBpp0112118,FBpp0291000,FBpp0291001,FBpp0292559,FBpp0292560	54809.9	1	19	135	0.00122	0.432	LYGGEPANFLDVGGGATAEAVK	0.95	101	30.8
FBpp0081437,FBpp0112118,FBpp0291000,FBpp0291001,FBpp0292559,FBpp0292560	54809.9	1	19	135	0.00122	0.432	MDVNFEIPDAQK	0.95	72.6	32.6
FBpp0081437,FBpp0112118,FBpp0291000,FBpp0291001,FBpp0292559,FBpp0292560	54809.9	1	19	135	0.00122	0.432	MIDQLLVTK	0.95	48.3	29.8
FBpp0081437,FBpp0112118,FBpp0291000,FBpp0291001,FBpp0292559,FBpp0292560	54809.9	1	19	135	0.00122	0.432	QKELFALR	0.95	32.6	35
FBpp0081437,FBpp0112118,FBpp0291000,FBpp0291001,FBpp0292559,FBpp0292560	54809.9	1	19	135	0.00122	0.432	REFYFAVMMER	0.913	25.7	30.6
FBpp0081437,FBpp0112118,FBpp0291000,FBpp0291001,FBpp0292559,FBpp0292560	54809.9	1	19	135	0.00122	0.432	TDNLVLK	0.857	26.8	33.6
FBpp0081437,FBpp0112118,FBpp0291000,FBpp0291001,FBpp0292559,FBpp0292560	54809.9	1	19	135	0.00122	0.432	VGLGGDGEDTHVQMLLNLYDLFVK	0.95	76.7	29.7
FBpp0081437,FBpp0112118,FBpp0291000,FBpp0291001,FBpp0292559,FBpp0292560	54809.9	1	19	135	0.00122	0.432	VVYDPQTAEELSSK	0.95	109	32.4
FBpp0100177	26191.8	1	5	46	0.000417	0.263	ILVTAADVIHSWTVPALGVK	0.95	112	24.9
FBpp0100177	26191.8	1	5	46	0.000417	0.263	LLDVDNR	0.875	29.1	35.3
FBpp0100177	26191.8	1	5	46	0.000417	0.263	LLYLLDEINEPSVTLK	0.95	77.2	27
FBpp0100177	26191.8	1	5	46	0.000417	0.263	VVLPMNSQIR	0.95	38.8	34.6
FBpp0100177	26191.8	1	5	46	0.000417	0.263	WISSNNS	0.95	34.9	32.2
FBpp0072570	16002.8	1	6	16	0.000145	0.266	EDVYE	0.839	23.9	31.3
FBpp0072570	16002.8	1	6	16	0.000145	0.266	LLKPADIIK	0.95	25.9	15.8
FBpp0072570	16002.8	1	6	16	0.000145	0.266	STIEDIK	0.95	32.7	34.6
FBpp0072570	16002.8	1	6	16	0.000145	0.266	VVSAYDK	0.933	31.9	35
FBpp0072570	16002.8	1	6	16	0.000145	0.266	VVSAYDKVTAEK	0.95	29.9	29.9
FBpp0072570	16002.8	1	6	16	0.000145	0.266	YVADKEDVYE	0.95	45.6	33.2
FBpp0085075,FBpp0085076	105964	1	5	6	5.44e-05	0.0483	EPPTCVLCEFIMTK	0.95	37.6	31.9
FBpp0085075,FBpp0085076	105964	1	5	6	5.44e-05	0.0483	HILEESCDR	0.95	32.6	31.1
FBpp0085075,FBpp0085076	105964	1	5	6	5.44e-05	0.0483	IADLLLK	0.874	23.4	29.8
FBpp0085075,FBpp0085076	105964	1	5	6	5.44e-05	0.0483	LLSDVPPK	0.807	24.4	32.6
FBpp0085075,FBpp0085076	105964	1	5	6	5.44e-05	0.0483	QVMEGFCK	0.933	27.3	30.4
FBpp0078699	16796.8	1	3	4	3.63e-05	0.275	EILAALDDK	0.95	42.9	33.6
FBpp0078699	16796.8	1	3	4	3.63e-05	0.275	TGFIETLR	0.882	28.8	34.7
FBpp0078699	16796.8	1	3	4	3.63e-05	0.275	VNFDGFCSIAAHFLEEEDAEAIQK	0.95	40.2	29.5
FBpp0078698	57272.3	1	5	7	6.34e-05	0.143	DDFLNYMLQLQEK	0.95	51	32.7
FBpp0078698	57272.3	1	5	7	6.34e-05	0.143	NTDSIVGVFQTR	0.95	32.2	33.8
FBpp0078698	57272.3	1	5	7	6.34e-05	0.143	NVVYDIDEIYEQYK	0.95	58.5	31.9
FBpp0078698	57272.3	1	5	7	6.34e-05	0.143	SWPFVGSFPSVFTQK	0.95	34.9	32.3
FBpp0078698	57272.3	1	5	7	6.34e-05	0.143	TDPILANNPFVLTGEAWK	0.95	67	31.3
FBpp0072565,FBpp0072566,FBpp0072567,FBpp0072568	117988	1	4	4	3.63e-05	0.0556	GAPIGGNILNYLLEK	0.95	68.5	30.4
FBpp0072565,FBpp0072566,FBpp0072567,FBpp0072568	117988	1	4	4	3.63e-05	0.0556	GDVVTSPLNQELAIYAR	0.95	67.3	32.5
FBpp0072565,FBpp0072566,FBpp0072567,FBpp0072568	117988	1	4	4	3.63e-05	0.0556	LLGVNASELEAALTHR	0.921	27.8	32.3
FBpp0072565,FBpp0072566,FBpp0072567,FBpp0072568	117988	1	4	4	3.63e-05	0.0556	VVAQMGGER	0.95	39.6	33.7
FBpp0083227	43655.7	1	6	15	0.000136	0.17	GISAFIVPK	0.95	31.9	28.9
FBpp0083227	43655.7	1	6	15	0.000136	0.17	GSSTCQLIFEDCVVPK	0.95	56.7	32.3
FBpp0083227	43655.7	1	6	15	0.000136	0.17	IADMSLAMESAR	0.95	63.1	32
FBpp0083227	43655.7	1	6	15	0.000136	0.17	IAMQTLDAGR	0.95	33.6	34
FBpp0083227	43655.7	1	6	15	0.000136	0.17	ITEIYEGTSEIQR	0.95	84	33.1
FBpp0083227	43655.7	1	6	15	0.000136	0.17	LVIAGSILK	0.95	45	27.5
FBpp0086993	31910.1	0.995	2	2	1.81e-05	0.0736	ILSPALAK	0.905	25	29.9
FBpp0086993	31910.1	0.995	2	2	1.81e-05	0.0736	SLSPGIFCAGADLK	0.95	40.8	33.6
FBpp0078688	28175.5	1	5	8	7.25e-05	0.287	AAIGGSWELVDSQGAVR	0.95	77.5	32.6
FBpp0078688	28175.5	1	5	8	7.25e-05	0.287	DKDQCVASILVNIAK	0.95	35.7	28.4
FBpp0078688	28175.5	1	5	8	7.25e-05	0.287	LLGLTGTVEQIR	0.95	42.2	32
FBpp0078688	28175.5	1	5	8	7.25e-05	0.287	MAAVVDEVEK	0.95	51.6	34.1
FBpp0078688	28175.5	1	5	8	7.25e-05	0.287	SPQTPAVQPIFITVDPER	0.95	96.7	32.4
FBpp0086984	32829.6	1	4	5	4.53e-05	0.119	AALVLSGAK	0.95	41.1	32.3
FBpp0086984	32829.6	1	4	5	4.53e-05	0.119	ALSSGFK	0.939	31.1	33.8
FBpp0086984	32829.6	1	4	5	4.53e-05	0.119	HALIGGGTGFIGR	0.95	40.1	34.3
FBpp0086984	32829.6	1	4	5	4.53e-05	0.119	TLAQAIK	0.942	30	32.4
FBpp0083214	13626.1	0.998	2	2	1.81e-05	0.145	AFKEFEAK	0.924	28	31.7
FBpp0083214	13626.1	0.998	2	2	1.81e-05	0.145	DEATEEIEK	0.95	48.7	33.5
FBpp0078672	193779	1	7	18	0.000163	0.0479	AQPVIECHGHGR	0.95	39.3	32.7
FBpp0078672	193779	1	7	18	0.000163	0.0479	AVGQDLGQSGSCMMR	0.95	68.5	29.1
FBpp0078672	193779	1	7	18	0.000163	0.0479	GDQGEVGYTGADGPQGQR	0.95	97.5	28.1
FBpp0078672	193779	1	7	18	0.000163	0.0479	GDYGDAGYQGR	0.95	42.5	27.9
FBpp0078672	193779	1	7	18	0.000163	0.0479	GFTGDQGLQGER	0.95	57	31.4
FBpp0078672	193779	1	7	18	0.000163	0.0479	GPVGDSQPALDGVAGR	0.95	74.8	32.7
FBpp0078672	193779	1	7	18	0.000163	0.0479	VGAAGPDGK	0.95	39.8	33.9
FBpp0086974	6294.9	0.998	2	12	0.000109	0.418	ALDVTSVAIFEGINK	0.95	64.2	30.7
FBpp0086974	6294.9	0.998	2	12	0.000109	0.418	VIYNTLFK	0.95	37.8	32.5
FBpp0078662	14357.2	1	4	6	5.44e-05	0.381	VTHTGQVFDK	0.819	32.3	40.3
FBpp0078662	14357.2	1	4	6	5.44e-05	0.381	VTHTGQVFDKEDYR	0.946	30.3	32.2
FBpp0078662	14357.2	1	4	6	5.44e-05	0.381	VVFCDGGDGPLGHPK	0.95	87.6	32.7
FBpp0078662	14357.2	1	4	6	5.44e-05	0.381	VYINLDKPGNHICGYCGLR	0.95	40.8	30.9
FBpp0070094	62972.7	1	12	22	0.000199	0.236	AIFGDNMLR	0.897	29.3	34.5
FBpp0070094	62972.7	1	12	22	0.000199	0.236	AIVEEISTPVASTPASK	0.95	59.8	30.5
FBpp0070094	62972.7	1	12	22	0.000199	0.236	DCTFADTMEMK	0.95	52.7	31.1
FBpp0070094	62972.7	1	12	22	0.000199	0.236	ENFQEESR	0.932	26.7	30.5
FBpp0070094	62972.7	1	12	22	0.000199	0.236	FDPDNFLPER	0.95	40.2	32.7
FBpp0070094	62972.7	1	12	22	0.000199	0.236	LALLDAMVEMAK	0.95	72	32.5
FBpp0070094	62972.7	1	12	22	0.000199	0.236	LQADIILK	0.95	44	29.1
FBpp0070094	62972.7	1	12	22	0.000199	0.236	LYPPVPLIAR	0.95	32.3	32.7
FBpp0070094	62972.7	1	12	22	0.000199	0.236	MMNIILGMTSK	0.95	49.4	33.5
FBpp0070094	62972.7	1	12	22	0.000199	0.236	SFEYAQAVVDMCDIIHK	0.95	52.1	30.9
FBpp0070094	62972.7	1	12	22	0.000199	0.236	SFVPTFVDHSK	0.95	49.3	33.1
FBpp0070094	62972.7	1	12	22	0.000199	0.236	VILETLR	0.84	26.2	33.6
FBpp0084043	17000.9	0.971	2	2	1.81e-05	0.113	QWEPEQEPEK	0.821	21.6	29.6
FBpp0084043	17000.9	0.971	2	2	1.81e-05	0.113	VFVVSEK	0.839	25.6	33
FBpp0080835,FBpp0080836	20519.9	1	5	72	0.000653	0.341	ASFCQTIAEVQAGSGEWK	0.95	80	32.1
FBpp0080835,FBpp0080836	20519.9	1	5	72	0.000653	0.341	FREPTNEINALR	0.95	50	33.7
FBpp0080835,FBpp0080836	20519.9	1	5	72	0.000653	0.341	IIDLEINPVTGLTSK	0.95	107	25.3
FBpp0080835,FBpp0080836	20519.9	1	5	72	0.000653	0.341	KLSTQEIK	0.95	25	27.1
FBpp0080835,FBpp0080836	20519.9	1	5	72	0.000653	0.341	VDYPLPAVR	0.95	51.3	34.5
FBpp0070087,FBpp0070088	55972.3	1	5	7	6.34e-05	0.125	ENTLNQLAGAAFGAAGQR	0.95	85.6	32.6
FBpp0070087,FBpp0070088	55972.3	1	5	7	6.34e-05	0.125	SWSNQSILTR	0.95	46.3	33.6
FBpp0070087,FBpp0070088	55972.3	1	5	7	6.34e-05	0.125	TLADAEGDVLR	0.95	74.8	34.5
FBpp0070087,FBpp0070088	55972.3	1	5	7	6.34e-05	0.125	TNEWIDVHDPATNQVVTR	0.95	56.5	31.7
FBpp0070087,FBpp0070088	55972.3	1	5	7	6.34e-05	0.125	VQSNMGAK	0.948	30.8	33.4
FBpp0071903,FBpp0292516	17614.1	0.998	2	3	2.72e-05	0.224	DCSLGGGGGPGGVGGGGGGGGGGMR	0.95	24.4	26.6
FBpp0071903,FBpp0292516	17614.1	0.998	2	3	2.72e-05	0.224	DCTQADNPTCYR	0.95	67.8	23.6
FBpp0070078	75786.6	0.997	2	2	1.81e-05	0.0419	ENILYGANPGETPSPER	0.95	84.7	31.3
FBpp0070078	75786.6	0.997	2	2	1.81e-05	0.0419	NADQIAVLSDGK	0.826	25.4	33.2
FBpp0078640,FBpp0078641,FBpp0078642	174303	0.999	2	6	5.44e-05	0.0146	FPIDDSYDIVDSAGVAR	0.95	94.9	31.9
FBpp0078640,FBpp0078641,FBpp0078642	174303	0.999	2	6	5.44e-05	0.0146	GLIGIQGER	0.95	38.3	34.7
FBpp0086941	65902	1	8	17	0.000154	0.174	GLFPANFTRPI	0.95	35.5	33.4
FBpp0086941	65902	1	8	17	0.000154	0.174	IYSELEAIVDK	0.95	44.7	32.8
FBpp0086941	65902	1	8	17	0.000154	0.174	LGDQVLIPLNTYTGQFPEMK	0.95	76.3	31.5
FBpp0086941	65902	1	8	17	0.000154	0.174	LIDYDGQR	0.813	25.7	33.9
FBpp0086941	65902	1	8	17	0.000154	0.174	RTYEILNTELHDELPALYDSR	0.95	30.2	31.3
FBpp0086941	65902	1	8	17	0.000154	0.174	TADEIFDDHLNNFNR	0.95	29.5	29.4
FBpp0086941	65902	1	8	17	0.000154	0.174	TYEILNTELHDELPALYDSR	0.95	43.2	31.5
FBpp0086941	65902	1	8	17	0.000154	0.174	VIEYDDPEDQEEGWLMGQK	0.95	79.2	29.4
FBpp0082657	15730.9	1	3	3	2.72e-05	0.262	QEIAASQEAAR	0.95	48.2	32.9
FBpp0082657	15730.9	1	3	3	2.72e-05	0.262	QILNIDDPK	0.864	28.4	35
FBpp0082657	15730.9	1	3	3	2.72e-05	0.262	SSNTEAAQDTAEESQSR	0.95	106	27.7
FBpp0073623,FBpp0073624,FBpp0073625,FBpp0073626,FBpp0087321,FBpp0290052	14771.9	0.999	2	4	3.63e-05	0.123	FLTVMMK	0.947	31.2	34
FBpp0073623,FBpp0073624,FBpp0073625,FBpp0073626,FBpp0087321,FBpp0290052	14771.9	0.999	2	4	3.63e-05	0.123	MNVLADALK	0.95	58.3	33.7
FBpp0070057,FBpp0070058,FBpp0070059,FBpp0070060,FBpp0070061	105732	0.992	2	2	1.81e-05	0.0238	IVIAGLEK	0.831	23.8	31.4
FBpp0070057,FBpp0070058,FBpp0070059,FBpp0070060,FBpp0070061	105732	0.992	2	2	1.81e-05	0.0238	LYNLDVFEYVVDSK	0.95	37.3	32.3
FBpp0077773,FBpp0077774,FBpp0289795	44396.7	1	5	12	0.000109	0.138	ACDDLWVSR	0.95	50	30.5
FBpp0077773,FBpp0077774,FBpp0289795	44396.7	1	5	12	0.000109	0.138	AIEEAIEK	0.95	40.9	34.8
FBpp0077773,FBpp0077774,FBpp0289795	44396.7	1	5	12	0.000109	0.138	LETSSIDK	0.95	37	33.5
FBpp0077773,FBpp0077774,FBpp0289795	44396.7	1	5	12	0.000109	0.138	SQFLANSPNTALDK	0.95	39.7	37.6
FBpp0077773,FBpp0077774,FBpp0289795	44396.7	1	5	12	0.000109	0.138	VQATYLWIDGTGENIR	0.95	70.2	32.3
FBpp0076180	23778.3	0.996	3	3	2.72e-05	0.165	IDIDVR	0.8	26.4	35
FBpp0076180	23778.3	0.996	3	3	2.72e-05	0.165	SDLLRPLDELVSR	0.839	21.9	32.9
FBpp0076180	23778.3	0.996	3	3	2.72e-05	0.165	TNDDYVIVQGNHNR	0.879	23.9	30.1
FBpp0082645	24578.7	1	8	61	0.000553	0.359	AASTMFFGELLR	0.95	66.6	33.3
FBpp0082645	24578.7	1	8	61	0.000553	0.359	DIVEVPK	0.86	26.3	33.2
FBpp0082645	24578.7	1	8	61	0.000553	0.359	ELSMEFADITDR	0.95	73.4	30.5
FBpp0082645	24578.7	1	8	61	0.000553	0.359	EPATINYPFEK	0.95	38.2	33.3
FBpp0082645	24578.7	1	8	61	0.000553	0.359	GFAVTLAHIFK	0.95	68	30.7
FBpp0082645	24578.7	1	8	61	0.000553	0.359	GFAVTLAHIFKEPATINYPFEK	0.95	42.6	26.5
FBpp0082645	24578.7	1	8	61	0.000553	0.359	LCEAICPAQAITIEAEER	0.95	96.8	31.2
FBpp0082645	24578.7	1	8	61	0.000553	0.359	YDIDMTK	0.917	28.4	32.6
FBpp0071970	12482.2	0.996	2	4	3.63e-05	0.0826	FPWGEGQK	0.95	33.2	33.5
FBpp0071970	12482.2	0.996	2	4	3.63e-05	0.0826	RFPWGEGQK	0.93	30.3	33.6
FBpp0070039,FBpp0070040	9434	1	7	22	0.000199	0.53	LATRNPDVTWNR	0.95	87.8	32.9
FBpp0070039,FBpp0070040	9434	1	7	22	0.000199	0.53	MQGLGLQSLK	0.95	52.8	31.4
FBpp0070039,FBpp0070040	9434	1	7	22	0.000199	0.53	MQGLGLQSLKK	0.95	38.9	23.8
FBpp0070039,FBpp0070040	9434	1	7	22	0.000199	0.53	NPDVTWNR	0.95	47.3	30
FBpp0070039,FBpp0070040	9434	1	7	22	0.000199	0.53	SAAPNFDE	0.95	50.8	30.5
FBpp0070039,FBpp0070040	9434	1	7	22	0.000199	0.53	TSNPEPWQEYK	0.95	52.4	33.1
FBpp0070039,FBpp0070040	9434	1	7	22	0.000199	0.53	TSNPEPWQEYKEK	0.95	32.3	31.6
FBpp0085233,FBpp0293791	60310.5	0.999	2	3	2.72e-05	0.0554	AILVTNLTSDATEADLR	0.95	46	32.5
FBpp0085233,FBpp0293791	60310.5	0.999	2	3	2.72e-05	0.0554	VAPVEAVTISSNR	0.95	60.8	34.1
FBpp0086905	30872.4	0.998	2	2	1.81e-05	0.115	GIVPGTVVGGHDADGDQIYVGR	0.95	50.5	30.9
FBpp0086905	30872.4	0.998	2	2	1.81e-05	0.115	TSDGEPLFIGR	0.95	37.8	33.5
FBpp0080177	36698.6	1	3	3	2.72e-05	0.105	TIVDKNGR	0.95	33.7	35.1
FBpp0080177	36698.6	1	3	3	2.72e-05	0.105	TQNDAGQVTTLTYELGPDFR	0.95	37.5	31.7
FBpp0080177	36698.6	1	3	3	2.72e-05	0.105	VIDDYLK	0.867	27.3	33.8
FBpp0076152,FBpp0076154	22624.4	1	6	9	8.16e-05	0.226	IEDFLER	0.95	39.1	34.4
FBpp0076152,FBpp0076154	22624.4	1	6	9	8.16e-05	0.226	IGVLDESR	0.937	31.3	34.1
FBpp0076152,FBpp0076154	22624.4	1	6	9	8.16e-05	0.226	KQVVNIPSFVVR	0.892	23.3	28.6
FBpp0076152,FBpp0076154	22624.4	1	6	9	8.16e-05	0.226	LDYVLGLK	0.95	47.4	31.2
FBpp0076152,FBpp0076154	22624.4	1	6	9	8.16e-05	0.226	LFQGNALLR	0.919	30.6	34.6
FBpp0076152,FBpp0076154	22624.4	1	6	9	8.16e-05	0.226	QVVNIPSFVVR	0.95	38	33.8
FBpp0070395,FBpp0290016	103448	0.999	2	3	2.72e-05	0.0206	GMIDGAEK	0.95	32.7	34.5
FBpp0070395,FBpp0290016	103448	0.999	2	3	2.72e-05	0.0206	TIDNPIVDLYR	0.95	36.3	33.7
FBpp0083588,FBpp0290012	40381.7	1	15	93	0.000843	0.543	AASVPVDFECYFLSEINPVLSAK	0.95	97.1	30.6
FBpp0083588,FBpp0290012	40381.7	1	15	93	0.000843	0.543	AIILNMS	0.95	50.6	36.5
FBpp0083588,FBpp0290012	40381.7	1	15	93	0.000843	0.543	DLGGQSTTQDFTR	0.95	93	31.5
FBpp0083588,FBpp0290012	40381.7	1	15	93	0.000843	0.543	EQTEGEYSALEHESVPGIVECLK	0.95	75.5	31
FBpp0083588,FBpp0290012	40381.7	1	15	93	0.000843	0.543	FAFDYATK	0.921	29.5	33.9
FBpp0083588,FBpp0290012	40381.7	1	15	93	0.000843	0.543	GVLATPDYSNVGDLQTLNMK	0.95	114	30.9
FBpp0083588,FBpp0290012	40381.7	1	15	93	0.000843	0.543	HINLPTYGEIIQNAINK	0.95	66.5	28.7
FBpp0083588,FBpp0290012	40381.7	1	15	93	0.000843	0.543	HTFAEAVGK	0.95	42.5	33.7
FBpp0083588,FBpp0290012	40381.7	1	15	93	0.000843	0.543	HTNIDTVIIR	0.95	48.2	34.4
FBpp0083588,FBpp0290012	40381.7	1	15	93	0.000843	0.543	LEDVVASIQK	0.95	51.1	31.9
FBpp0083588,FBpp0290012	40381.7	1	15	93	0.000843	0.543	LGDGLFLR	0.95	46.9	33.2
FBpp0083588,FBpp0290012	40381.7	1	15	93	0.000843	0.543	NDLDLYANVVHVR	0.95	80.1	33.2
FBpp0083588,FBpp0290012	40381.7	1	15	93	0.000843	0.543	NVANPTAMLLCGVK	0.95	108	31.3
FBpp0083588,FBpp0290012	40381.7	1	15	93	0.000843	0.543	TKDLGGQSTTQDFTR	0.95	58.2	32.7
FBpp0083588,FBpp0290012	40381.7	1	15	93	0.000843	0.543	TTCTLIPGDGVGPELVYSLQEVFK	0.95	95.8	30.6
FBpp0073796	68888.1	1	4	5	4.53e-05	0.0851	GYVAATGFNDR	0.95	40.8	32.5
FBpp0073796	68888.1	1	4	5	4.53e-05	0.0851	MGPSTDPTAVVDPQLR	0.95	71.2	32.1
FBpp0073796	68888.1	1	4	5	4.53e-05	0.0851	SAGPANTLMSLLLSTLITK	0.95	78.5	26.2
FBpp0073796	68888.1	1	4	5	4.53e-05	0.0851	SLGIPVK	0.95	34.9	30.2
FBpp0291928,FBpp0291935	819496	1	88	465	0.00421	0.14	AAEEAAAR	0.95	34.7	34.1
FBpp0291928,FBpp0291935	819496	1	88	465	0.00421	0.14	AILEVGNVTSADSGVYK	0.95	113	31.7
FBpp0291928,FBpp0291935	819496	1	88	465	0.00421	0.14	AINSSGEVQINHTVEVAR	0.95	137	33
FBpp0291928,FBpp0291935	819496	1	88	465	0.00421	0.14	ALVMDISEPLDVQKPVR	0.95	76.8	28.9
FBpp0291928,FBpp0291935	819496	1	88	465	0.00421	0.14	AMEAALK	0.832	27	34.6
FBpp0291928,FBpp0291935	819496	1	88	465	0.00421	0.14	ASAEPEAASAQDTLQVPTQK	0.95	123	31.7
FBpp0291928,FBpp0291935	819496	1	88	465	0.00421	0.14	AVEAGQSVR	0.95	57.6	34.7
FBpp0291928,FBpp0291935	819496	1	88	465	0.00421	0.14	CWGRDETGEASTSCR	0.95	82.6	17.9
FBpp0291928,FBpp0291935	819496	1	88	465	0.00421	0.14	DADWQR	0.878	25.3	31.3
FBpp0291928,FBpp0291935	819496	1	88	465	0.00421	0.14	DDKWVVVGGNIK	0.95	47	28.9
FBpp0291928,FBpp0291935	819496	1	88	465	0.00421	0.14	DDQNVTYGPNIR	0.95	46.3	32.3
FBpp0291928,FBpp0291935	819496	1	88	465	0.00421	0.14	DGEQIQNSPK	0.95	42.7	33.7
FBpp0291928,FBpp0291935	819496	1	88	465	0.00421	0.14	DGGIYTMK	0.938	31.2	34
FBpp0291928,FBpp0291935	819496	1	88	465	0.00421	0.14	DITQSDR	0.95	44.4	33.2
FBpp0291928,FBpp0291935	819496	1	88	465	0.00421	0.14	DQIPVVLDDR	0.95	62.1	34.1
FBpp0291928,FBpp0291935	819496	1	88	465	0.00421	0.14	DSGIYWCVAR	0.95	35.5	32.9
FBpp0291928,FBpp0291935	819496	1	88	465	0.00421	0.14	DSIEIQSGGR	0.95	34.9	33.2
FBpp0291928,FBpp0291935	819496	1	88	465	0.00421	0.14	DSLAVLEFTNAK	0.95	81.2	33.2
FBpp0291928,FBpp0291935	819496	1	88	465	0.00421	0.14	DTYSLNENELVLDCR	0.95	101	31.5
FBpp0291928,FBpp0291935	819496	1	88	465	0.00421	0.14	EDEPEGGDGGYER	0.95	80.7	23.2
FBpp0291928,FBpp0291935	819496	1	88	465	0.00421	0.14	EDSVDLDDGDEPVK	0.95	71.6	30.6
FBpp0291928,FBpp0291935	819496	1	88	465	0.00421	0.14	EGKTEIVHMITVEPR	0.95	31.3	31.7
FBpp0291928,FBpp0291935	819496	1	88	465	0.00421	0.14	EGRPPRPSGDEEPAAAGEEGAEGAADGEGGEK	0.95	98.1	28.2
FBpp0291928,FBpp0291935	819496	1	88	465	0.00421	0.14	EGRPPRPSGDEEPAAAGEEGAEGAADGEGGEKR	0.95	65.8	27.3
FBpp0291928,FBpp0291935	819496	1	88	465	0.00421	0.14	ETYHLNTNELILETAVR	0.95	69.6	32.7
FBpp0291928,FBpp0291935	819496	1	88	465	0.00421	0.14	EVEKPVEK	0.946	28.1	30.1
FBpp0291928,FBpp0291935	819496	1	88	465	0.00421	0.14	EVPPPPDLR	0.95	52	34.3
FBpp0291928,FBpp0291935	819496	1	88	465	0.00421	0.14	EVSDDYTR	0.95	58.9	31
FBpp0291928,FBpp0291935	819496	1	88	465	0.00421	0.14	FINFLSDR	0.95	39.3	33.4
FBpp0291928,FBpp0291935	819496	1	88	465	0.00421	0.14	FKPSDQADGYAK	0.95	39.9	33.2
FBpp0291928,FBpp0291935	819496	1	88	465	0.00421	0.14	FQIIEHQDGTCELIIDRPDNK	0.95	66.8	30.9
FBpp0291928,FBpp0291935	819496	1	88	465	0.00421	0.14	FSVQQAQISDSGTYFVVAR	0.95	123	32.1
FBpp0291928,FBpp0291935	819496	1	88	465	0.00421	0.14	FTMLEEAHGVCK	0.95	68.7	32.9
FBpp0291928,FBpp0291935	819496	1	88	465	0.00421	0.14	FVATVIGPDPNTR	0.95	71.3	33.3
FBpp0291928,FBpp0291935	819496	1	88	465	0.00421	0.14	GCFQVKPSYK	0.866	24.3	30.9
FBpp0291928,FBpp0291935	819496	1	88	465	0.00421	0.14	GETFEER	0.95	31.6	32.6
FBpp0291928,FBpp0291935	819496	1	88	465	0.00421	0.14	GLPTPAVTWVK	0.95	63	31.3
FBpp0291928,FBpp0291935	819496	1	88	465	0.00421	0.14	GQPRPEIQWIK	0.84	24.6	32
FBpp0291928,FBpp0291935	819496	1	88	465	0.00421	0.14	GQPTPAVQWFK	0.95	60.7	32
FBpp0291928,FBpp0291935	819496	1	88	465	0.00421	0.14	GTEPIEASEK	0.95	31.6	33.7
FBpp0291928,FBpp0291935	819496	1	88	465	0.00421	0.14	GVYTLTIMNAGPEVEGTYTCR	0.95	118	31.2
FBpp0291928,FBpp0291935	819496	1	88	465	0.00421	0.14	IAAVEGEEFMQQMR	0.95	110	30.3
FBpp0291928,FBpp0291935	819496	1	88	465	0.00421	0.14	IAVGDPFSLSFR	0.95	80.1	34.1
FBpp0291928,FBpp0291935	819496	1	88	465	0.00421	0.14	IESNVNVDVAVGAEK	0.95	67.2	32.4
FBpp0291928,FBpp0291935	819496	1	88	465	0.00421	0.14	IFVTVTIK	0.95	33.8	30.7
FBpp0291928,FBpp0291935	819496	1	88	465	0.00421	0.14	IQLDSLK	0.95	31.4	32.5
FBpp0291928,FBpp0291935	819496	1	88	465	0.00421	0.14	ISCFLEAK	0.95	32.4	34
FBpp0291928,FBpp0291935	819496	1	88	465	0.00421	0.14	ISHQVDFK	0.95	40.6	33.2
FBpp0291928,FBpp0291935	819496	1	88	465	0.00421	0.14	ITTSAMLHVYETK	0.859	23.9	30.5
FBpp0291928,FBpp0291935	819496	1	88	465	0.00421	0.14	KAMEAALK	0.95	45.3	29
FBpp0291928,FBpp0291935	819496	1	88	465	0.00421	0.14	KEDEPEGGDGGYER	0.95	49.5	30.9
FBpp0291928,FBpp0291935	819496	1	88	465	0.00421	0.14	KPAPAAEPESEAEDGK	0.95	49.4	31.7
FBpp0291928,FBpp0291935	819496	1	88	465	0.00421	0.14	LACAVDGPELSVK	0.95	79.9	32.5
FBpp0291928,FBpp0291935	819496	1	88	465	0.00421	0.14	LAFATQLR	0.95	38.1	33.8
FBpp0291928,FBpp0291935	819496	1	88	465	0.00421	0.14	LEVYENPGTGDVPPTFTR	0.95	79.2	33.4
FBpp0291928,FBpp0291935	819496	1	88	465	0.00421	0.14	LGSQSTTHTVVVDTTHTSR	0.95	31.5	31.4
FBpp0291928,FBpp0291935	819496	1	88	465	0.00421	0.14	LLIYKPGNK	0.95	25	24.4
FBpp0291928,FBpp0291935	819496	1	88	465	0.00421	0.14	LQAEKEEQER	0.876	27.2	33.3
FBpp0291928,FBpp0291935	819496	1	88	465	0.00421	0.14	LQAVIGGPQPMIK	0.95	78.9	27.3
FBpp0291928,FBpp0291935	819496	1	88	465	0.00421	0.14	LVIVNPTEK	0.95	37.7	31
FBpp0291928,FBpp0291935	819496	1	88	465	0.00421	0.14	MALEGSTIK	0.95	43.8	34.2
FBpp0291928,FBpp0291935	819496	1	88	465	0.00421	0.14	MSMQDGIAWLNLVGVTEEDAGEYTLR	0.95	62.5	29.5
FBpp0291928,FBpp0291935	819496	1	88	465	0.00421	0.14	MVLQMEEQAK	0.95	71	33.4
FBpp0291928,FBpp0291935	819496	1	88	465	0.00421	0.14	NDLSEIETSCYFK	0.95	47.9	31.1
FBpp0291928,FBpp0291935	819496	1	88	465	0.00421	0.14	NIKDTMHGK	0.805	24.2	32.3
FBpp0291928,FBpp0291935	819496	1	88	465	0.00421	0.14	RAEAEEEQAR	0.95	62.7	31.7
FBpp0291928,FBpp0291935	819496	1	88	465	0.00421	0.14	RKPKPDEEEQTSSR	0.95	35.4	30.2
FBpp0291928,FBpp0291935	819496	1	88	465	0.00421	0.14	RVVDGPNVK	0.797	22.7	31.3
FBpp0291928,FBpp0291935	819496	1	88	465	0.00421	0.14	SATPSTWR	0.95	36.8	34.3
FBpp0291928,FBpp0291935	819496	1	88	465	0.00421	0.14	SITPFLK	0.95	29.6	30.8
FBpp0291928,FBpp0291935	819496	1	88	465	0.00421	0.14	SQTPFTLYMTR	0.95	50.5	32.9
FBpp0291928,FBpp0291935	819496	1	88	465	0.00421	0.14	SQTTCNIAVFDR	0.95	76.2	31.3
FBpp0291928,FBpp0291935	819496	1	88	465	0.00421	0.14	SSILSAIAMQEGGGGGESADAK	0.95	96.5	32.3
FBpp0291928,FBpp0291935	819496	1	88	465	0.00421	0.14	TEIVHMITVEPR	0.95	86.8	33.7
FBpp0291928,FBpp0291935	819496	1	88	465	0.00421	0.14	TPFELGR	0.825	24.5	32.4
FBpp0291928,FBpp0291935	819496	1	88	465	0.00421	0.14	VEDSGTYSIVAQNESCK	0.95	118	31.2
FBpp0291928,FBpp0291935	819496	1	88	465	0.00421	0.14	VNTDVQPVFIR	0.95	72.8	34.2
FBpp0291928,FBpp0291935	819496	1	88	465	0.00421	0.14	VVDGPNVK	0.95	31.5	33.8
FBpp0291928,FBpp0291935	819496	1	88	465	0.00421	0.14	VYAAQADGDESEPIFALPLR	0.95	139	33
FBpp0291928,FBpp0291935	819496	1	88	465	0.00421	0.14	WFFGDQPIAFGPR	0.95	87.9	32.5
FBpp0291928,FBpp0291935	819496	1	88	465	0.00421	0.14	WLKDDQNVTYGPNIR	0.95	56.2	31.3
FBpp0291928,FBpp0291935	819496	1	88	465	0.00421	0.14	WMVNIDGPEPTAK	0.95	54.8	32.6
FBpp0291928,FBpp0291935	819496	1	88	465	0.00421	0.14	WVVVGGNIK	0.95	41.1	32.6
FBpp0291928,FBpp0291935	819496	1	88	465	0.00421	0.14	YITSDLSVIDR	0.95	78	34
FBpp0291928,FBpp0291935	819496	1	88	465	0.00421	0.14	YQQVDHDDGTCELFISRPK	0.95	50.3	31.2
FBpp0291928,FBpp0291935	819496	1	88	465	0.00421	0.14	YSEGLCLLEVMSATAEDNGEYK	0.928	26.4	29.7
FBpp0291928,FBpp0291935	819496	1	88	465	0.00421	0.14	YVAEGSK	0.873	27.5	34
FBpp0291928,FBpp0291935	819496	1	88	465	0.00421	0.14	YVCQAENR	0.95	29.1	31.4
FBpp0071939,FBpp0071940	9541.3	1	4	12	0.000109	0.305	AWAESQAK	0.95	50.3	34.6
FBpp0071939,FBpp0071940	9541.3	1	4	12	0.000109	0.305	KAWAESQAK	0.95	43.1	31.3
FBpp0071939,FBpp0071940	9541.3	1	4	12	0.000109	0.305	LANSPENK	0.95	46.6	33.7
FBpp0071939,FBpp0071940	9541.3	1	4	12	0.000109	0.305	YPYTFSAK	0.95	35.3	34
FBpp0291925	113886	1	3	4	3.63e-05	0.0415	ELSPSATESELEEDAAIAEQSR	0.95	132	29.3
FBpp0291925	113886	1	3	4	3.63e-05	0.0415	FISFEDR	0.95	31.8	33
FBpp0291925	113886	1	3	4	3.63e-05	0.0415	ILAEAEAAQAER	0.95	51.3	33.7
FBpp0086555	49059.7	1	7	8	7.25e-05	0.201	ASNFQDLMLEAMSTK	0.95	73.5	32.3
FBpp0086555	49059.7	1	7	8	7.25e-05	0.201	GADASPQGYEVTFK	0.95	42.1	32.6
FBpp0086555	49059.7	1	7	8	7.25e-05	0.201	GENISLQGSYSSTR	0.95	29.6	30.9
FBpp0086555	49059.7	1	7	8	7.25e-05	0.201	IELNYCVPVR	0.829	25.9	33.6
FBpp0086555	49059.7	1	7	8	7.25e-05	0.201	MMGSAGTEIGQNEGSLR	0.95	92.1	30.2
FBpp0086555	49059.7	1	7	8	7.25e-05	0.201	TELTIPNILGR	0.95	39.5	34
FBpp0086555	49059.7	1	7	8	7.25e-05	0.201	VNVSGLLR	0.797	26.6	35.2
FBpp0076134	27358.3	1	14	128	0.00116	0.498	ADGALLLMEAK	0.95	70.5	32.9
FBpp0076134	27358.3	1	14	128	0.00116	0.498	AMNVYSEVK	0.95	54.7	33.7
FBpp0076134	27358.3	1	14	128	0.00116	0.498	CIADLSALALR	0.95	81.8	34.3
FBpp0076134	27358.3	1	14	128	0.00116	0.498	ENIALQLEAAFR	0.95	42.6	38.7
FBpp0076134	27358.3	1	14	128	0.00116	0.498	HMVNWITTNVLASISPQQEK	0.95	91.3	29.5
FBpp0076134	27358.3	1	14	128	0.00116	0.498	KENIALQLEAAFR	0.95	57.2	30.2
FBpp0076134	27358.3	1	14	128	0.00116	0.498	KLGPVIAK	0.95	28.3	21.2
FBpp0076134	27358.3	1	14	128	0.00116	0.498	LDYQVECR	0.95	48.5	27.4
FBpp0076134	27358.3	1	14	128	0.00116	0.498	LGFLPEEWFQFFYNK	0.95	61.2	32.1
FBpp0076134	27358.3	1	14	128	0.00116	0.498	RLDYQVECR	0.95	40	29.7
FBpp0076134	27358.3	1	14	128	0.00116	0.498	VLSDAIEAEK	0.95	61.7	33.4
FBpp0076134	27358.3	1	14	128	0.00116	0.498	VLSDAIEAEKK	0.95	41.7	28.8
FBpp0076134	27358.3	1	14	128	0.00116	0.498	WADGEIDK	0.95	34.4	34.6
FBpp0076134	27358.3	1	14	128	0.00116	0.498	WADGEIDKIESEWK	0.95	58.7	32.1
FBpp0292230,FBpp0292231,FBpp0292232,FBpp0292233,FBpp0292234,FBpp0292236,FBpp0292237,FBpp0292238,FBpp0292240,FBpp0292241,FBpp0292242,FBpp0292243,FBpp0292244	460656	1	5	6	5.44e-05	0.0116	EIIILR	0.95	30.3	30.3
FBpp0292230,FBpp0292231,FBpp0292232,FBpp0292233,FBpp0292234,FBpp0292236,FBpp0292237,FBpp0292238,FBpp0292240,FBpp0292241,FBpp0292242,FBpp0292243,FBpp0292244	460656	1	5	6	5.44e-05	0.0116	FVTYDFPQYFAVVSR	0.95	42.7	32.5
FBpp0292230,FBpp0292231,FBpp0292232,FBpp0292233,FBpp0292234,FBpp0292236,FBpp0292237,FBpp0292238,FBpp0292240,FBpp0292241,FBpp0292242,FBpp0292243,FBpp0292244	460656	1	5	6	5.44e-05	0.0116	TNMVSLLLEK	0.95	35.1	32.9
FBpp0292230,FBpp0292231,FBpp0292232,FBpp0292233,FBpp0292234,FBpp0292236,FBpp0292237,FBpp0292238,FBpp0292240,FBpp0292241,FBpp0292242,FBpp0292243,FBpp0292244	460656	1	5	6	5.44e-05	0.0116	VVAVLLESDTR	0.95	56.1	34.1
FBpp0292230,FBpp0292231,FBpp0292232,FBpp0292233,FBpp0292234,FBpp0292236,FBpp0292237,FBpp0292238,FBpp0292240,FBpp0292241,FBpp0292242,FBpp0292243,FBpp0292244	460656	1	5	6	5.44e-05	0.0116	VVELLLR	0.939	30.9	33.6
FBpp0073777	13882.4	1	4	25	0.000227	0.427	DYCAHLAIAYQACR	0.95	56.8	28.5
FBpp0073777	13882.4	1	4	25	0.000227	0.427	HEYLTCEYEDYVLR	0.95	100	29.5
FBpp0073777	13882.4	1	4	25	0.000227	0.427	SDTFPFVYK	0.95	52.1	33.4
FBpp0073777	13882.4	1	4	25	0.000227	0.427	VMIATQEEMESAK	0.95	83.1	33.6
FBpp0070006	33819.1	1	5	15	0.000136	0.247	AIVLSASGK	0.95	34.1	31.6
FBpp0070006	33819.1	1	5	15	0.000136	0.247	ECFDGLATNPDCR	0.95	65.5	26.1
FBpp0070006	33819.1	1	5	15	0.000136	0.247	EVDIGMAADVGTLQR	0.95	89.3	32.5
FBpp0070006	33819.1	1	5	15	0.000136	0.247	LFPDKDSLLTGALAVAELIASK	0.95	34.4	24.3
FBpp0070006	33819.1	1	5	15	0.000136	0.247	LNLLSEDFAQAVAAQLTK	0.95	103	28.4
FBpp0300555	29111	1	14	54	0.000489	0.435	AAPAAAAAPAGPPK	0.95	68.4	32.6
FBpp0300555	29111	1	14	54	0.000489	0.435	DAAVLNK	0.814	25.9	33.9
FBpp0300555	29111	1	14	54	0.000489	0.435	DWEINDLNAQVNDLR	0.95	89.3	31.5
FBpp0300555	29111	1	14	54	0.000489	0.435	EFTLEEEEK	0.95	57.1	33.6
FBpp0300555	29111	1	14	54	0.000489	0.435	EFTLEEEEKEK	0.95	46.9	30.9
FBpp0300555	29111	1	14	54	0.000489	0.435	FVKPALK	0.867	19.4	25.7
FBpp0300555	29111	1	14	54	0.000489	0.435	GFMTPER	0.854	26	33
FBpp0300555	29111	1	14	54	0.000489	0.435	IKDAAVLNK	0.95	41.5	25.6
FBpp0300555	29111	1	14	54	0.000489	0.435	KAAEELK	0.914	25.3	29.7
FBpp0300555	29111	1	14	54	0.000489	0.435	KDWEINDLNAQVNDLR	0.95	39.4	31.9
FBpp0300555	29111	1	14	54	0.000489	0.435	MEEASK	0.916	28	32.7
FBpp0300555	29111	1	14	54	0.000489	0.435	MYICEGQK	0.95	37.2	33.8
FBpp0300555	29111	1	14	54	0.000489	0.435	NLSDASEGELQEICEEYYER	0.95	103	25.3
FBpp0300555	29111	1	14	54	0.000489	0.435	WDLEYEVR	0.95	35.6	33.6
FBpp0100015,FBpp0291136,FBpp0291137,FBpp0300554	47349.6	0.998	2	8	7.25e-05	0.379	DAGLGLSSAAMER	0.95	78.8	33
FBpp0100015,FBpp0291136,FBpp0291137,FBpp0300554	47349.6	0.998	2	8	7.25e-05	0.379	KDAGLGLSSAAMER	0.95	37.6	38.1
FBpp0076238,FBpp0300544	19658.6	1	3	7	6.34e-05	0.214	AAPAEDEEEAAPK	0.95	79.8	32.3
FBpp0076238,FBpp0300544	19658.6	1	3	7	6.34e-05	0.214	AGAIIEIE	0.95	76.5	38.7
FBpp0076238,FBpp0300544	19658.6	1	3	7	6.34e-05	0.214	LNLPETAFAPQFAAGPAR	0.95	100	32.7
FBpp0088707	57387.9	0.995	2	2	1.81e-05	0.0453	AMFETSDSVGDK	0.907	26.7	31.8
FBpp0088707	57387.9	0.995	2	2	1.81e-05	0.0453	YLEACILETAR	0.95	54.7	33.4
FBpp0076111	182339	1	13	15	0.000136	0.11	ALPDSCFSR	0.929	28.7	32.1
FBpp0076111	182339	1	13	15	0.000136	0.11	ALQTVPNIEK	0.95	34.7	32.3
FBpp0076111	182339	1	13	15	0.000136	0.11	ATYSVQGEAILDDVELQTAHR	0.909	27.7	32.2
FBpp0076111	182339	1	13	15	0.000136	0.11	DTYSLPDSR	0.95	31.3	32.6
FBpp0076111	182339	1	13	15	0.000136	0.11	EIQNAESLISQAEEALDGANK	0.95	74.9	31.2
FBpp0076111	182339	1	13	15	0.000136	0.11	ELKDEVQNIGLISK	0.889	21.2	27
FBpp0076111	182339	1	13	15	0.000136	0.11	ELQQALDLLNDEGAQALAR	0.95	62.7	37.9
FBpp0076111	182339	1	13	15	0.000136	0.11	LATVEGEINR	0.95	35.7	34.8
FBpp0076111	182339	1	13	15	0.000136	0.11	LQLVGQVANTGVSDVILEGAGSR	0.95	91.9	31.4
FBpp0076111	182339	1	13	15	0.000136	0.11	LTEMDIFK	0.936	30.2	33.8
FBpp0076111	182339	1	13	15	0.000136	0.11	QTQPEIDISQLK	0.95	57.9	33.4
FBpp0076111	182339	1	13	15	0.000136	0.11	SVEFGQQSEQISDISR	0.95	95.5	31.8
FBpp0076111	182339	1	13	15	0.000136	0.11	SYDITYVR	0.929	30.7	34.1
FBpp0076353,FBpp0293740	306990	1	5	5	4.53e-05	0.0219	EQGIDEAETVLLR	0.95	45.3	32.9
FBpp0076353,FBpp0293740	306990	1	5	5	4.53e-05	0.0219	GIMGASAALVR	0.816	26	34.1
FBpp0076353,FBpp0293740	306990	1	5	5	4.53e-05	0.0219	GVIDGVVEMVK	0.95	56.3	32.7
FBpp0076353,FBpp0293740	306990	1	5	5	4.53e-05	0.0219	SVVESAITLVQSAK	0.95	50.7	29.4
FBpp0076353,FBpp0293740	306990	1	5	5	4.53e-05	0.0219	TLEAGTAVGESYR	0.95	40.7	33.4
FBpp0086257	50356.1	1	4	5	4.53e-05	0.0885	FVNTVYSLVK	0.95	38.7	32.3
FBpp0086257	50356.1	1	4	5	4.53e-05	0.0885	GANAPLIK	0.95	31.2	32.6
FBpp0086257	50356.1	1	4	5	4.53e-05	0.0885	NPEFNVAAQVK	0.95	71.2	31.9
FBpp0086257	50356.1	1	4	5	4.53e-05	0.0885	YLELLESPTGR	0.95	48.7	34.2
FBpp0079874	51074.6	1	4	4	3.63e-05	0.119	FTTVEEVDYTADK	0.95	47.7	31.5
FBpp0079874	51074.6	1	4	4	3.63e-05	0.119	LEPIQSGGGQER	0.902	29.2	34.2
FBpp0079874	51074.6	1	4	4	3.63e-05	0.119	NEQTEGRPLYLDAQATTPMDPR	0.95	44	30.6
FBpp0079874	51074.6	1	4	4	3.63e-05	0.119	QPVDEIGK	0.835	26.3	33.9
FBpp0088066,FBpp0089176,FBpp0289704,FBpp0289705,FBpp0289706,FBpp0289707,FBpp0289708,FBpp0300518	55738.3	0.999	2	3	2.72e-05	0.0382	FIADVIPK	0.871	27.2	33.7
FBpp0088066,FBpp0089176,FBpp0289704,FBpp0289705,FBpp0289706,FBpp0289707,FBpp0289708,FBpp0300518	55738.3	0.999	2	3	2.72e-05	0.0382	FIEPTILVDVK	0.95	47.5	30.3
FBpp0071212,FBpp0071213,FBpp0071214,FBpp0071215,FBpp0089231,FBpp0089232,FBpp0089233,FBpp0089234,FBpp0089235,FBpp0089236,FBpp0300513,FBpp0300514	75317.8	1	2	2	1.81e-05	0.0348	APDFMFFAPR	0.95	36.7	32.5
FBpp0071212,FBpp0071213,FBpp0071214,FBpp0071215,FBpp0089231,FBpp0089232,FBpp0089233,FBpp0089234,FBpp0089235,FBpp0089236,FBpp0300513,FBpp0300514	75317.8	1	2	2	1.81e-05	0.0348	DLLEAQDMIR	0.901	33.2	38.2
FBpp0074500,FBpp0074501,FBpp0300512	17878.6	0.998	2	2	1.81e-05	0.138	GDVGPGAGEVEFR	0.95	53.2	32.7
FBpp0074500,FBpp0074501,FBpp0300512	17878.6	0.998	2	2	1.81e-05	0.138	VAIYEYLFK	0.95	42.3	32.1
FBpp0111278,FBpp0300508	6554.2	0.998	2	43	0.00039	0.355	ALPDGLSNK	0.95	56.6	34.3
FBpp0111278,FBpp0300508	6554.2	0.998	2	43	0.00039	0.355	VFQAVNELPVFLK	0.95	90.9	33.9
FBpp0086226	24659.9	1	6	25	0.000227	0.323	EIMELHHQK	0.95	42.1	34.1
FBpp0086226	24659.9	1	6	25	0.000227	0.323	LIQLAPALR	0.95	52.5	29.9
FBpp0086226	24659.9	1	6	25	0.000227	0.323	LPYDYAALEPIICR	0.95	66.3	33.1
FBpp0086226	24659.9	1	6	25	0.000227	0.323	NVRPSYVEAIWDIANWDDISCR	0.95	69.9	30.4
FBpp0086226	24659.9	1	6	25	0.000227	0.323	SLEEFKK	0.946	28.5	31.3
FBpp0086226	24659.9	1	6	25	0.000227	0.323	TQPSDDLKK	0.809	23.6	31.6
FBpp0071279	49981.3	1	3	3	2.72e-05	0.0869	ASDIQLEFVR	0.95	40	34.3
FBpp0071279	49981.3	1	3	3	2.72e-05	0.0869	LADDSSLLLSK	0.877	30.9	37
FBpp0071279	49981.3	1	3	3	2.72e-05	0.0869	LAQFVDDGGNVLVAGSEK	0.95	40.6	31.3
FBpp0088808,FBpp0088809,FBpp0293707	12942.1	0.998	2	5	4.53e-05	0.303	ATDLWVVIDNK	0.95	64.5	31.7
FBpp0088808,FBpp0088809,FBpp0293707	12942.1	0.998	2	5	4.53e-05	0.303	LEHPGGEESLVDEAGR	0.95	85.1	31.6
FBpp0083958-R	0	0.993	2	2	1.81e-05	0	AELKQLK	0.93	29.5	32.9
FBpp0083958-R	0	0.993	2	2	1.81e-05	0	ATDPAR	0.902	21.9	31
FBpp0074677,FBpp0074678,FBpp0291259	54586.6	1	9	18	0.000163	0.222	IFNTWMGDPGK	0.903	28.2	33.5
FBpp0074677,FBpp0074678,FBpp0291259	54586.6	1	9	18	0.000163	0.222	LDVPSFDWPIASFPEYR	0.95	70.1	32.1
FBpp0074677,FBpp0074678,FBpp0291259	54586.6	1	9	18	0.000163	0.222	LHSVLLNIAPK	0.95	56.9	27.7
FBpp0074677,FBpp0074678,FBpp0291259	54586.6	1	9	18	0.000163	0.222	LLANVDVAGK	0.95	44.5	30.9
FBpp0074677,FBpp0074678,FBpp0291259	54586.6	1	9	18	0.000163	0.222	NPVAGIVVEPIQSEGGDNEASPEFFR	0.95	153	30.2
FBpp0074677,FBpp0074678,FBpp0291259	54586.6	1	9	18	0.000163	0.222	SIFIWYQNK	0.887	27	32.9
FBpp0074677,FBpp0074678,FBpp0291259	54586.6	1	9	18	0.000163	0.222	VLLLEEVVK	0.95	56.9	29.5
FBpp0074677,FBpp0074678,FBpp0291259	54586.6	1	9	18	0.000163	0.222	VLQGI	0.883	26.7	32.6
FBpp0074677,FBpp0074678,FBpp0291259	54586.6	1	9	18	0.000163	0.222	VRDQIIGALK	0.95	38.9	29.9
FBpp0088054	49674.2	1	3	3	2.72e-05	0.0899	DISSPFILPIDNAFTVPGR	0.95	62.5	31.8
FBpp0088054	49674.2	1	3	3	2.72e-05	0.0899	MVMTPGQAFTIR	0.95	57.2	33.3
FBpp0088054	49674.2	1	3	3	2.72e-05	0.0899	TSISDIQIFR	0.897	28.8	34.1
FBpp0077425,FBpp0271901	16824.3	1	6	15	0.000136	0.387	EAYYPYSTTPNK	0.95	40.6	32.9
FBpp0077425,FBpp0271901	16824.3	1	6	15	0.000136	0.387	IGTLVGIDK	0.95	47.2	31.5
FBpp0077425,FBpp0271901	16824.3	1	6	15	0.000136	0.387	IGTLVGIDKYGNK	0.95	28	27.2
FBpp0077425,FBpp0271901	16824.3	1	6	15	0.000136	0.387	LFQMVR	0.95	34.6	34.9
FBpp0077425,FBpp0271901	16824.3	1	6	15	0.000136	0.387	WIADHSENLSGTK	0.95	73.6	32.9
FBpp0077425,FBpp0271901	16824.3	1	6	15	0.000136	0.387	YFENPYYFYGR	0.95	45.3	30.4
FBpp0085697	184171	1	5	9	8.16e-05	0.0442	EQQYISSSVDPK	0.95	40.3	33.4
FBpp0085697	184171	1	5	9	8.16e-05	0.0442	LIEVGQQIDPIVEVTSLAGK	0.95	82.4	27.8
FBpp0085697	184171	1	5	9	8.16e-05	0.0442	SLGVLNLDTGLLDTK	0.95	80.7	30.1
FBpp0085697	184171	1	5	9	8.16e-05	0.0442	TTATVTSGDQYQR	0.95	58.2	31.5
FBpp0085697	184171	1	5	9	8.16e-05	0.0442	VTLLDGSLLDVSIDR	0.95	84.5	33.1
FBpp0086204	35719.4	1	3	3	2.72e-05	0.1	DLLELVK	0.88	27.1	33.3
FBpp0086204	35719.4	1	3	3	2.72e-05	0.1	ELTMILLTLAK	0.95	37.5	29.3
FBpp0086204	35719.4	1	3	3	2.72e-05	0.1	FDNPLESSVEFMK	0.95	51.5	32.8
FBpp0087540,FBpp0087541,FBpp0087542,FBpp0087544,FBpp0087547,FBpp0293088	130866	1	45	125	0.00113	0.485	ACTELGIK	0.95	38.7	34.1
FBpp0087540,FBpp0087541,FBpp0087542,FBpp0087544,FBpp0087547,FBpp0293088	130866	1	45	125	0.00113	0.485	ADESYIVGK	0.95	45.8	34
FBpp0087540,FBpp0087541,FBpp0087542,FBpp0087544,FBpp0087547,FBpp0293088	130866	1	45	125	0.00113	0.485	AEELSFPK	0.95	41.2	33.5
FBpp0087540,FBpp0087541,FBpp0087542,FBpp0087544,FBpp0087547,FBpp0293088	130866	1	45	125	0.00113	0.485	AGGVVEAAISYTGDVSDPK	0.95	61.9	31.9
FBpp0087540,FBpp0087541,FBpp0087542,FBpp0087544,FBpp0087547,FBpp0293088	130866	1	45	125	0.00113	0.485	AGTHVLCIK	0.95	49.7	32
FBpp0087540,FBpp0087541,FBpp0087542,FBpp0087544,FBpp0087547,FBpp0293088	130866	1	45	125	0.00113	0.485	AVHILDK	0.95	31.5	32.7
FBpp0087540,FBpp0087541,FBpp0087542,FBpp0087544,FBpp0087547,FBpp0293088	130866	1	45	125	0.00113	0.485	AVHILDKEAVK	0.95	34	26.8
FBpp0087540,FBpp0087541,FBpp0087542,FBpp0087544,FBpp0087547,FBpp0293088	130866	1	45	125	0.00113	0.485	DMAGLLKPESAR	0.95	33.8	33.4
FBpp0087540,FBpp0087541,FBpp0087542,FBpp0087544,FBpp0087547,FBpp0293088	130866	1	45	125	0.00113	0.485	DVMSAALYPQVTNDFLNFR	0.95	51.4	31.5
FBpp0087540,FBpp0087541,FBpp0087542,FBpp0087544,FBpp0087547,FBpp0293088	130866	1	45	125	0.00113	0.485	EANLLLGDIIK	0.95	72.5	27.9
FBpp0087540,FBpp0087541,FBpp0087542,FBpp0087544,FBpp0087547,FBpp0293088	130866	1	45	125	0.00113	0.485	EEALEFCK	0.903	28.5	33.4
FBpp0087540,FBpp0087541,FBpp0087542,FBpp0087544,FBpp0087547,FBpp0293088	130866	1	45	125	0.00113	0.485	ELLLMDTTFR	0.95	44.5	34
FBpp0087540,FBpp0087541,FBpp0087542,FBpp0087544,FBpp0087547,FBpp0293088	130866	1	45	125	0.00113	0.485	ELQESHTCVTNR	0.95	64.8	30.7
FBpp0087540,FBpp0087541,FBpp0087542,FBpp0087544,FBpp0087547,FBpp0293088	130866	1	45	125	0.00113	0.485	ENDVDAVHPGYGFLSER	0.95	52.6	31.2
FBpp0087540,FBpp0087541,FBpp0087542,FBpp0087544,FBpp0087547,FBpp0293088	130866	1	45	125	0.00113	0.485	EVLVCEGPEAFAK	0.95	76.7	32.2
FBpp0087540,FBpp0087541,FBpp0087542,FBpp0087544,FBpp0087547,FBpp0293088	130866	1	45	125	0.00113	0.485	FCELAVQTGMDIFR	0.95	74	31.3
FBpp0087540,FBpp0087541,FBpp0087542,FBpp0087544,FBpp0087547,FBpp0293088	130866	1	45	125	0.00113	0.485	FLHECPWER	0.95	30.5	30.1
FBpp0087540,FBpp0087541,FBpp0087542,FBpp0087544,FBpp0087547,FBpp0293088	130866	1	45	125	0.00113	0.485	GANAVGYTSYPDNVVYK	0.95	70.5	32.4
FBpp0087540,FBpp0087541,FBpp0087542,FBpp0087544,FBpp0087547,FBpp0293088	130866	1	45	125	0.00113	0.485	GLPPVEAYLNIPELIR	0.95	101	32.1
FBpp0087540,FBpp0087541,FBpp0087542,FBpp0087544,FBpp0087547,FBpp0293088	130866	1	45	125	0.00113	0.485	GQPLVVLSAMK	0.95	38.2	31.7
FBpp0087540,FBpp0087541,FBpp0087542,FBpp0087544,FBpp0087547,FBpp0293088	130866	1	45	125	0.00113	0.485	HGLPVIFK	0.95	30.3	30.1
FBpp0087540,FBpp0087541,FBpp0087542,FBpp0087544,FBpp0087547,FBpp0293088	130866	1	45	125	0.00113	0.485	HIEVQLLGDK	0.95	53.3	30.6
FBpp0087540,FBpp0087541,FBpp0087542,FBpp0087544,FBpp0087547,FBpp0293088	130866	1	45	125	0.00113	0.485	IFLTGPK	0.941	29.7	32.9
FBpp0087540,FBpp0087541,FBpp0087542,FBpp0087544,FBpp0087547,FBpp0293088	130866	1	45	125	0.00113	0.485	IPNIPFQMLLR	0.95	59.7	33.5
FBpp0087540,FBpp0087541,FBpp0087542,FBpp0087544,FBpp0087547,FBpp0293088	130866	1	45	125	0.00113	0.485	KMEDVEESFQR	0.822	24.5	32.4
FBpp0087540,FBpp0087541,FBpp0087542,FBpp0087544,FBpp0087547,FBpp0293088	130866	1	45	125	0.00113	0.485	LEGEDLIMIIE	0.95	80.8	33.3
FBpp0087540,FBpp0087541,FBpp0087542,FBpp0087544,FBpp0087547,FBpp0293088	130866	1	45	125	0.00113	0.485	LLITAIR	0.896	24	29.2
FBpp0087540,FBpp0087541,FBpp0087542,FBpp0087544,FBpp0087547,FBpp0293088	130866	1	45	125	0.00113	0.485	LLNYMGEVLVNGPQTPLATTLKPALVSPHVPEVPLVTEPPK	0.95	29	18.5
FBpp0087540,FBpp0087541,FBpp0087542,FBpp0087544,FBpp0087547,FBpp0293088	130866	1	45	125	0.00113	0.485	LQVEHTVTEEITGIDLVQSQIR	0.95	116	30.8
FBpp0087540,FBpp0087541,FBpp0087542,FBpp0087544,FBpp0087547,FBpp0293088	130866	1	45	125	0.00113	0.485	MEDVEESFQR	0.929	26.6	30
FBpp0087540,FBpp0087541,FBpp0087542,FBpp0087544,FBpp0087547,FBpp0293088	130866	1	45	125	0.00113	0.485	MEMVVQSPLAGVVK	0.95	53.2	31.6
FBpp0087540,FBpp0087541,FBpp0087542,FBpp0087544,FBpp0087547,FBpp0293088	130866	1	45	125	0.00113	0.485	RIPNIPFQMLLR	0.842	24.2	31.5
FBpp0087540,FBpp0087541,FBpp0087542,FBpp0087544,FBpp0087547,FBpp0293088	130866	1	45	125	0.00113	0.485	SDFAQAVIDAGLR	0.95	69.6	33.4
FBpp0087540,FBpp0087541,FBpp0087542,FBpp0087544,FBpp0087547,FBpp0293088	130866	1	45	125	0.00113	0.485	SEVGAPMPGTVIDIR	0.95	69.3	33.1
FBpp0087540,FBpp0087541,FBpp0087542,FBpp0087544,FBpp0087547,FBpp0293088	130866	1	45	125	0.00113	0.485	SVAVYSEQDK	0.95	41.4	33.6
FBpp0087540,FBpp0087541,FBpp0087542,FBpp0087544,FBpp0087547,FBpp0293088	130866	1	45	125	0.00113	0.485	SVVEYLQGSIGIPHGGFPEPLR	0.95	99.5	30.9
FBpp0087540,FBpp0087541,FBpp0087542,FBpp0087544,FBpp0087547,FBpp0293088	130866	1	45	125	0.00113	0.485	TNIPFLLNVLENQK	0.95	75.3	28.8
FBpp0087540,FBpp0087541,FBpp0087542,FBpp0087544,FBpp0087547,FBpp0293088	130866	1	45	125	0.00113	0.485	TVSEYSAYWEQTR	0.95	77.3	30.2
FBpp0087540,FBpp0087541,FBpp0087542,FBpp0087544,FBpp0087547,FBpp0293088	130866	1	45	125	0.00113	0.485	VAAIEAGVPIVPGTDGPVTTK	0.95	109	27.1
FBpp0087540,FBpp0087541,FBpp0087542,FBpp0087544,FBpp0087547,FBpp0293088	130866	1	45	125	0.00113	0.485	VAEGMTLPELGYTQDK	0.95	74.7	32.1
FBpp0087540,FBpp0087541,FBpp0087542,FBpp0087544,FBpp0087547,FBpp0293088	130866	1	45	125	0.00113	0.485	VFDSLNYLPNLILGMEAAGK	0.95	30.4	31.8
FBpp0087540,FBpp0087541,FBpp0087542,FBpp0087544,FBpp0087547,FBpp0293088	130866	1	45	125	0.00113	0.485	VGEEFDVPLER	0.95	82	33.2
FBpp0087540,FBpp0087541,FBpp0087542,FBpp0087544,FBpp0087547,FBpp0293088	130866	1	45	125	0.00113	0.485	VVEIAPAPR	0.95	52.4	35.2
FBpp0087540,FBpp0087541,FBpp0087542,FBpp0087544,FBpp0087547,FBpp0293088	130866	1	45	125	0.00113	0.485	VVGDLAQFMVQNDLTADQVLER	0.95	127	31.2
FBpp0087540,FBpp0087541,FBpp0087542,FBpp0087544,FBpp0087547,FBpp0293088	130866	1	45	125	0.00113	0.485	YYTNLADELVK	0.95	65.8	33.2
FBpp0071256	155689	0.999	2	2	1.81e-05	0.0231	ELQLCDGTTLLGANR	0.848	22.3	33.2
FBpp0071256	155689	0.999	2	2	1.81e-05	0.0231	SSQDPLLQGLAGTLSTR	0.95	42	32.6
FBpp0079625,FBpp0079626,FBpp0293078	117100	1	3	5	4.53e-05	0.0366	ELTSISVSPGR	0.925	30.9	34.6
FBpp0079625,FBpp0079626,FBpp0293078	117100	1	3	5	4.53e-05	0.0366	LLQVTETELSTALTK	0.95	61.7	28.5
FBpp0079625,FBpp0079626,FBpp0293078	117100	1	3	5	4.53e-05	0.0366	SMADLVVTLLK	0.95	43.9	30.3
FBpp0073081,FBpp0073082	51163	0.999	2	3	2.72e-05	0.0394	ELMPVLYWK	0.95	43	31.8
FBpp0073081,FBpp0073082	51163	0.999	2	3	2.72e-05	0.0394	VVVLEPEDK	0.95	33.3	33.4
FBpp0077365,FBpp0077367	51121.5	1	3	6	5.44e-05	0.097	AIESGLVDPLAGGETTVEAYR	0.95	99.9	32.1
FBpp0077365,FBpp0077367	51121.5	1	3	6	5.44e-05	0.097	LVLYEELFK	0.95	52.8	32.6
FBpp0077365,FBpp0077367	51121.5	1	3	6	5.44e-05	0.097	VQYAAIIDAGSTGSR	0.95	46	33.5
FBpp0081384	36193.5	0.993	2	2	1.81e-05	0.0621	EAPPTTPTSPVNR	0.95	47.6	33.1
FBpp0081384	36193.5	0.993	2	2	1.81e-05	0.0621	LDMLDR	0.862	28.1	34.8
FBpp0073079	24278.9	1	3	6	5.44e-05	0.174	DVPVAVAPVAPVLAK	0.95	81.2	22.9
FBpp0073079	24278.9	1	3	6	5.44e-05	0.174	TLAAPIVA	0.95	33.7	37.8
FBpp0073079	24278.9	1	3	6	5.44e-05	0.174	TVAAPVAPVVAAAPAPVFAK	0.95	84.7	28.4
FBpp0081374	85082.5	1	4	4	3.63e-05	0.0564	DSLTLIFVETK	0.95	34.2	32.1
FBpp0081374	85082.5	1	4	4	3.63e-05	0.0564	EGGGSNVDYTK	0.925	27.8	32
FBpp0081374	85082.5	1	4	4	3.63e-05	0.0564	FLVLDEADR	0.928	30.8	34.3
FBpp0081374	85082.5	1	4	4	3.63e-05	0.0564	NICSDLLELLIETK	0.95	66.1	31.2
FBpp0079188,FBpp0079189,FBpp0079190,FBpp0079191,FBpp0079192,FBpp0079193,FBpp0079194,FBpp0079195,FBpp0079196	29226	1	3	6	5.44e-05	0.113	DGTPGGVLIWK	0.95	46.6	32
FBpp0079188,FBpp0079189,FBpp0079190,FBpp0079191,FBpp0079192,FBpp0079193,FBpp0079194,FBpp0079195,FBpp0079196	29226	1	3	6	5.44e-05	0.113	LIADENK	0.95	42.5	34.5
FBpp0079188,FBpp0079189,FBpp0079190,FBpp0079191,FBpp0079192,FBpp0079193,FBpp0079194,FBpp0079195,FBpp0079196	29226	1	3	6	5.44e-05	0.113	VPSNTAVVEGEK	0.95	45.7	33.1
FBpp0075508	62131.2	1	3	3	2.72e-05	0.0601	DEIPDQYDWR	0.937	27.1	30.6
FBpp0075508	62131.2	1	3	3	2.72e-05	0.0601	LESTIGQK	0.95	37	32.3
FBpp0075508	62131.2	1	3	3	2.72e-05	0.0601	TYQLAGEGQYGTLLK	0.95	70.1	31.8
FBpp0079187	35618.3	0.999	3	3	2.72e-05	0.0943	ALLWDLNDGK	0.95	39.3	32.9
FBpp0079187	35618.3	0.999	3	3	2.72e-05	0.0943	DVLSVAFSADNR	0.922	29.2	33.1
FBpp0079187	35618.3	0.999	3	3	2.72e-05	0.0943	LWDLAAGK	0.803	25.8	34.1
FBpp0077339,FBpp0077340	39067.7	0.999	2	3	2.72e-05	0.0912	ATAVNPIDLAMLR	0.95	44.4	33.9
FBpp0077339,FBpp0077340	39067.7	0.999	2	3	2.72e-05	0.0912	EFCGELVQTGMGVSLPLGSR	0.95	58.5	37.3
FBpp0083802	27471.7	1	6	14	0.000127	0.26	AELNEFLTR	0.95	36.5	34
FBpp0083802	27471.7	1	6	14	0.000127	0.26	ELAEDGYSGVEVR	0.95	73.1	31.8
FBpp0083802	27471.7	1	6	14	0.000127	0.26	ELTAMVQK	0.95	37.7	33.1
FBpp0083802	27471.7	1	6	14	0.000127	0.26	GLCAIAQAESLR	0.95	40.4	33.8
FBpp0083802	27471.7	1	6	14	0.000127	0.26	KPLPDNVSVVEPK	0.95	36.7	27.7
FBpp0083802	27471.7	1	6	14	0.000127	0.26	TEIIIMATK	0.95	65.3	31.6
FBpp0074982	13750.2	1	5	17	0.000154	0.451	DTFQDFAQSPAIAGGAESSPPK	0.95	102	31.3
FBpp0074982	13750.2	1	5	17	0.000154	0.451	GGLVAATVYYTQK	0.95	86	30.7
FBpp0074982	13750.2	1	5	17	0.000154	0.451	QLPFEVPQLPK	0.95	48.7	29.1
FBpp0074982	13750.2	1	5	17	0.000154	0.451	VKDTFQDFAQSPAIAGGAESSPPK	0.95	52.9	29.3
FBpp0074982	13750.2	1	5	17	0.000154	0.451	VLGFLVR	0.95	33.5	32.2
FBpp0071211	30895.6	0.996	2	4	3.63e-05	0.126	ALPLLLPCGNLATDTLLSK	0.95	78.4	25.3
FBpp0071211	30895.6	0.996	2	4	3.63e-05	0.126	HDFNPVFVPTLSFGFK	0.925	28.7	32.3
FBpp0289017	28141.8	1	3	5	4.53e-05	0.179	FFAEVGDNQELR	0.95	61.8	32.1
FBpp0289017	28141.8	1	3	5	4.53e-05	0.179	NMEEDDPMGQFEAGEEK	0.95	84.8	26.7
FBpp0289017	28141.8	1	3	5	4.53e-05	0.179	TNTIENMLMALPSASK	0.95	79.5	32.4
FBpp0074086,FBpp0074087,FBpp0074088	17291.4	0.998	2	2	1.81e-05	0.147	ELAPYDPDWFYVR	0.95	34.5	31.4
FBpp0074086,FBpp0074087,FBpp0074088	17291.4	0.998	2	2	1.81e-05	0.147	SPAGVGSITK	0.95	45.5	33.9
FBpp0087479	88862.6	1	4	6	5.44e-05	0.0637	GEDLATAILK	0.95	50	31.3
FBpp0087479	88862.6	1	4	6	5.44e-05	0.0637	MDELQLFR	0.813	26.4	34.6
FBpp0087479	88862.6	1	4	6	5.44e-05	0.0637	NSPAIIFIDEIDAIAPK	0.95	37.8	30.9
FBpp0087479	88862.6	1	4	6	5.44e-05	0.0637	VTQGFSGADLTEICQR	0.95	36.1	31.5
FBpp0073033	16152.1	0.998	2	2	1.81e-05	0.257	AVAATSNDPQRENYDDEPDETASER	0.95	60	23.8
FBpp0073033	16152.1	0.998	2	2	1.81e-05	0.257	FWGLTEMFPEPVR	0.95	41.6	32.5
FBpp0070676,FBpp0070677,FBpp0070679	48876.9	1	17	114	0.00103	0.566	ASCNTDYYTR	0.95	52.1	27.6
FBpp0070676,FBpp0070677,FBpp0070679	48876.9	1	17	114	0.00103	0.566	DPITSFK	0.808	25.7	34
FBpp0070676,FBpp0070677,FBpp0070679	48876.9	1	17	114	0.00103	0.566	DVDNIISAYR	0.95	48.7	33.9
FBpp0070676,FBpp0070677,FBpp0070679	48876.9	1	17	114	0.00103	0.566	EEIQEVR	0.95	37.8	34.6
FBpp0070676,FBpp0070677,FBpp0070679	48876.9	1	17	114	0.00103	0.566	ELCIELGLITTDEVK	0.95	63.8	31.9
FBpp0070676,FBpp0070677,FBpp0070679	48876.9	1	17	114	0.00103	0.566	EVDEATAFAK	0.95	63.5	33.8
FBpp0070676,FBpp0070677,FBpp0070679	48876.9	1	17	114	0.00103	0.566	GDALPGIWVDGMDVLAVR	0.95	122	32.6
FBpp0070676,FBpp0070677,FBpp0070679	48876.9	1	17	114	0.00103	0.566	GFCHLYSGQEACAVGMK	0.95	60.2	32
FBpp0070676,FBpp0070677,FBpp0070679	48876.9	1	17	114	0.00103	0.566	GTIAYDIDHIQER	0.95	80.6	32.9
FBpp0070676,FBpp0070677,FBpp0070679	48876.9	1	17	114	0.00103	0.566	KEVDEATAFAK	0.95	40.4	32.1
FBpp0070676,FBpp0070677,FBpp0070679	48876.9	1	17	114	0.00103	0.566	LDEGPATEVK	0.95	48	33.7
FBpp0070676,FBpp0070677,FBpp0070679	48876.9	1	17	114	0.00103	0.566	RLETAAGNLYK	0.95	39.1	33
FBpp0070676,FBpp0070677,FBpp0070679	48876.9	1	17	114	0.00103	0.566	SATEFAINYVNTHGPLVMETNTYR	0.95	102	29.7
FBpp0070676,FBpp0070677,FBpp0070679	48876.9	1	17	114	0.00103	0.566	SDAELGVSHLWTDVYSNNLEPK	0.95	63	32.1
FBpp0070676,FBpp0070677,FBpp0070679	48876.9	1	17	114	0.00103	0.566	VHGWTYLMGVSPSGVLAELTGVQGGCAR	0.95	69.7	30.4
FBpp0070676,FBpp0070677,FBpp0070679	48876.9	1	17	114	0.00103	0.566	YSGHSMSDPGTSYR	0.95	29.6	29.1
FBpp0070676,FBpp0070677,FBpp0070679	48876.9	1	17	114	0.00103	0.566	YYTQMQTIR	0.95	60.2	30.2
FBpp0085615	40553.9	1	17	171	0.00155	0.42	FACFER	0.95	30.7	24
FBpp0085615	40553.9	1	17	171	0.00155	0.42	FGLYEVFK	0.95	39.4	33.1
FBpp0085615	40553.9	1	17	171	0.00155	0.42	FGLYEVFKK	0.95	33.4	29.8
FBpp0085615	40553.9	1	17	171	0.00155	0.42	GASALDVAK	0.95	49.7	33.7
FBpp0085615	40553.9	1	17	171	0.00155	0.42	GLVPLWMR	0.909	29.3	33.9
FBpp0085615	40553.9	1	17	171	0.00155	0.42	GWAPTFIGYSMQGLCK	0.95	86.3	32.6
FBpp0085615	40553.9	1	17	171	0.00155	0.42	IQTTPGFAK	0.95	48	34.6
FBpp0085615	40553.9	1	17	171	0.00155	0.42	ISLAEEGVR	0.95	58.9	34.8
FBpp0085615	40553.9	1	17	171	0.00155	0.42	LGVTGEQ	0.95	45.7	35.1
FBpp0085615	40553.9	1	17	171	0.00155	0.42	LQVDPAK	0.95	36.4	34.1
FBpp0085615	40553.9	1	17	171	0.00155	0.42	MPRPPPPEMPESLK	0.95	35	32.8
FBpp0085615	40553.9	1	17	171	0.00155	0.42	MTAQEGVTAFYK	0.95	89.5	32.9
FBpp0085615	40553.9	1	17	171	0.00155	0.42	QIPYTMMK	0.95	37	33.7
FBpp0085615	40553.9	1	17	171	0.00155	0.42	QLGWSGLWGGLVPR	0.95	86.2	34
FBpp0085615	40553.9	1	17	171	0.00155	0.42	SVFTGFR	0.95	30.4	31.3
FBpp0085615	40553.9	1	17	171	0.00155	0.42	TLELLYK	0.95	37.8	31.9
FBpp0085615	40553.9	1	17	171	0.00155	0.42	VYGDAIGEENAFLYR	0.95	74.5	32.4
FBpp0289781,FBpp0289784,FBpp0293009,FBpp0293010	132947	1	15	19	0.000172	0.173	EASDIILTDDNFSSIVK	0.95	56.8	32.2
FBpp0289781,FBpp0289784,FBpp0293009,FBpp0293010	132947	1	15	19	0.000172	0.173	ETVTSEITK	0.95	56	34
FBpp0289781,FBpp0289784,FBpp0293009,FBpp0293010	132947	1	15	19	0.000172	0.173	EVIEPMACDGLR	0.899	26.5	32
FBpp0289781,FBpp0289784,FBpp0293009,FBpp0293010	132947	1	15	19	0.000172	0.173	EVVAVTGDGTNDGPALK	0.95	110	32.1
FBpp0289781,FBpp0289784,FBpp0293009,FBpp0293010	132947	1	15	19	0.000172	0.173	GASEIIMK	0.874	27.5	33.9
FBpp0289781,FBpp0289784,FBpp0293009,FBpp0293010	132947	1	15	19	0.000172	0.173	GGEVCQISVGDILVGDIAQVK	0.95	85.1	30
FBpp0289781,FBpp0289784,FBpp0293009,FBpp0293010	132947	1	15	19	0.000172	0.173	GHPEEYTDGMNLGEER	0.95	71.4	26.8
FBpp0289781,FBpp0289784,FBpp0293009,FBpp0293010	132947	1	15	19	0.000172	0.173	GIIDSTVSENR	0.95	46.5	33.7
FBpp0289781,FBpp0289784,FBpp0293009,FBpp0293010	132947	1	15	19	0.000172	0.173	KADVGFAMGIAGTDVAK	0.95	31.7	29.4
FBpp0289781,FBpp0289784,FBpp0293009,FBpp0293010	132947	1	15	19	0.000172	0.173	LQTQVIGGELQER	0.95	69.6	33.4
FBpp0289781,FBpp0289784,FBpp0293009,FBpp0293010	132947	1	15	19	0.000172	0.173	LYTSPNEGLSGSK	0.95	48.6	33
FBpp0289781,FBpp0289784,FBpp0293009,FBpp0293010	132947	1	15	19	0.000172	0.173	MTVVQSYICEK	0.946	30.8	33.7
FBpp0289781,FBpp0289784,FBpp0293009,FBpp0293010	132947	1	15	19	0.000172	0.173	MVTGDNINTAR	0.95	47	32.4
FBpp0289781,FBpp0289784,FBpp0293009,FBpp0293010	132947	1	15	19	0.000172	0.173	TECALLGFVQGLGVK	0.95	59.6	35.6
FBpp0289781,FBpp0289784,FBpp0293009,FBpp0293010	132947	1	15	19	0.000172	0.173	YGDLLPADGCLIQSNDLK	0.95	46.6	33
FBpp0086317,FBpp0086319,FBpp0086320,FBpp0288470,FBpp0288471	92390.8	1	4	4	3.63e-05	0.101	DFVYNEEELAAGK	0.95	34	32
FBpp0086317,FBpp0086319,FBpp0086320,FBpp0288470,FBpp0288471	92390.8	1	4	4	3.63e-05	0.101	GNLQNLEK	0.873	26.9	33.2
FBpp0086317,FBpp0086319,FBpp0086320,FBpp0288470,FBpp0288471	92390.8	1	4	4	3.63e-05	0.101	LDTYVEQITR	0.95	67.5	34.5
FBpp0086317,FBpp0086319,FBpp0086320,FBpp0288470,FBpp0288471	92390.8	1	4	4	3.63e-05	0.101	VFVESVLR	0.95	36.8	33.2
FBpp0083163,FBpp0083164	48926.7	1	8	21	0.00019	0.181	EMDSASIENR	0.95	35	29
FBpp0083163,FBpp0083164	48926.7	1	8	21	0.00019	0.181	GDLEILK	0.95	31.4	32.5
FBpp0083163,FBpp0083164	48926.7	1	8	21	0.00019	0.181	ILDIENIELAMGK	0.95	73.6	29.6
FBpp0083163,FBpp0083164	48926.7	1	8	21	0.00019	0.181	SQVVEGDPEK	0.936	30	33
FBpp0083163,FBpp0083164	48926.7	1	8	21	0.00019	0.181	TELSETMTELVK	0.95	81.9	32.7
FBpp0083163,FBpp0083164	48926.7	1	8	21	0.00019	0.181	VQLVMSDSDR	0.846	26.4	33.6
FBpp0083163,FBpp0083164	48926.7	1	8	21	0.00019	0.181	VSDVMGGLFSK	0.95	65	33.6
FBpp0083163,FBpp0083164	48926.7	1	8	21	0.00019	0.181	YDESENPVIR	0.95	49.8	31.6
FBpp0073017	34186.4	1	3	5	4.53e-05	0.106	DTDTLESLSLR	0.95	37.7	34.2
FBpp0073017	34186.4	1	3	5	4.53e-05	0.106	SIFPFVL	0.95	47.8	35.8
FBpp0073017	34186.4	1	3	5	4.53e-05	0.106	VKVPSGATPIGDLR	0.95	39.4	29.5
FBpp0076782,FBpp0076783,FBpp0076784	58851.2	1	3	7	6.34e-05	0.0603	GKEFALTPIK	0.95	26.5	26.6
FBpp0076782,FBpp0076783,FBpp0076784	58851.2	1	3	7	6.34e-05	0.0603	IAFHLELPK	0.95	35.5	30.5
FBpp0076782,FBpp0076783,FBpp0076784	58851.2	1	3	7	6.34e-05	0.0603	VFTVGCAEQGQLGR	0.95	58.6	33.3
FBpp0083604,FBpp0083606,FBpp0083607,FBpp0089284	21812.3	1	4	4	3.63e-05	0.28	IDKPGAASEDELR	0.95	37.6	37.2
FBpp0083604,FBpp0083606,FBpp0083607,FBpp0089284	21812.3	1	4	4	3.63e-05	0.28	LLFLGLDNAGK	0.95	44.8	31.7
FBpp0083604,FBpp0083606,FBpp0083607,FBpp0089284	21812.3	1	4	4	3.63e-05	0.28	NELDSLLTDEALSNCPVLILGNK	0.95	71	30.4
FBpp0083604,FBpp0083606,FBpp0083607,FBpp0089284	21812.3	1	4	4	3.63e-05	0.28	WLAQYID	0.95	31.6	34.1
FBpp0085470,FBpp0290637	196587	1	23	38	0.000344	0.198	AAADYGIDSIPAIVYFEK	0.95	70.2	32
FBpp0085470,FBpp0290637	196587	1	23	38	0.000344	0.198	ADQSIQLINR	0.95	32.2	34.4
FBpp0085470,FBpp0290637	196587	1	23	38	0.000344	0.198	DFLAVVFYK	0.95	49	33.8
FBpp0085470,FBpp0290637	196587	1	23	38	0.000344	0.198	DPSGDVIEDLEGER	0.95	98.5	30.5
FBpp0085470,FBpp0290637	196587	1	23	38	0.000344	0.198	EEDVLEWLVQNK	0.95	51.1	32.8
FBpp0085470,FBpp0290637	196587	1	23	38	0.000344	0.198	EIPNVYDGDLMDEEQILK	0.95	86.1	37.7
FBpp0085470,FBpp0290637	196587	1	23	38	0.000344	0.198	ELADEIEEVNER	0.95	33	32.7
FBpp0085470,FBpp0290637	196587	1	23	38	0.000344	0.198	EWGIDEIPSIVLFER	0.95	78.7	32.5
FBpp0085470,FBpp0290637	196587	1	23	38	0.000344	0.198	EYGLDHLPALIYFENK	0.95	61.5	32
FBpp0085470,FBpp0290637	196587	1	23	38	0.000344	0.198	GDLLSEDEVLEWLR	0.95	96.2	32.6
FBpp0085470,FBpp0290637	196587	1	23	38	0.000344	0.198	GIPTIYEGNLEDEEK	0.95	65.5	32.7
FBpp0085470,FBpp0290637	196587	1	23	38	0.000344	0.198	GSQPVAPPEPEAVIEEVNAK	0.95	35.1	31.1
FBpp0085470,FBpp0290637	196587	1	23	38	0.000344	0.198	IDDDTDSFGVDFVK	0.95	68.1	32.2
FBpp0085470,FBpp0290637	196587	1	23	38	0.000344	0.198	IDNPEEAVEYGINK	0.95	46.6	32.8
FBpp0085470,FBpp0290637	196587	1	23	38	0.000344	0.198	IHDEALADEYNLGNLPALVYYR	0.95	81.7	31.3
FBpp0085470,FBpp0290637	196587	1	23	38	0.000344	0.198	IIEDTDFVAVLFCPDHETCPPR	0.95	135	28.7
FBpp0085470,FBpp0290637	196587	1	23	38	0.000344	0.198	IQDPQLAK	0.95	32	32.8
FBpp0085470,FBpp0290637	196587	1	23	38	0.000344	0.198	LENIDSETDNLDITFVK	0.95	89.2	31.8
FBpp0085470,FBpp0290637	196587	1	23	38	0.000344	0.198	NFPALTYFR	0.946	31.9	33.9
FBpp0085470,FBpp0290637	196587	1	23	38	0.000344	0.198	NPPGLTYFR	0.95	41	33.6
FBpp0085470,FBpp0290637	196587	1	23	38	0.000344	0.198	STGDEDDVIEDVTSK	0.95	106	30.7
FBpp0085470,FBpp0290637	196587	1	23	38	0.000344	0.198	VITWLTSQDVFEIK	0.95	48.5	30.6
FBpp0085470,FBpp0290637	196587	1	23	38	0.000344	0.198	VLEELENIDDECDALGITFVK	0.95	88.6	31.2
FBpp0071006,FBpp0292475	35392.3	0.998	2	4	3.63e-05	0.0909	ATEDETVDFIMLNLR	0.95	67.6	32.1
FBpp0071006,FBpp0292475	35392.3	0.998	2	4	3.63e-05	0.0909	LIVVDISPISVPR	0.95	66.6	30.7
FBpp0089270	32981.1	1	19	237	0.00215	0.606	ADKLNEEVR	0.869	26.8	33.2
FBpp0089270	32981.1	1	19	237	0.00215	0.606	ADTCENQAK	0.95	38.3	31.7
FBpp0089270	32981.1	1	19	237	0.00215	0.606	AICDDLDQTFAELTGY	0.95	110	27.9
FBpp0089270	32981.1	1	19	237	0.00215	0.606	ANTELEEK	0.95	54.2	38
FBpp0089270	32981.1	1	19	237	0.00215	0.606	ANTELEEKEK	0.95	32	32.1
FBpp0089270	32981.1	1	19	237	0.00215	0.606	DNAIDKADTCENQAK	0.95	85.1	31.7
FBpp0089270	32981.1	1	19	237	0.00215	0.606	EVDRLEDR	0.95	33.1	32.5
FBpp0089270	32981.1	1	19	237	0.00215	0.606	FVQVEIDLVTAK	0.95	91.2	28.3
FBpp0089270	32981.1	1	19	237	0.00215	0.606	IMELEEELK	0.95	60.7	33.6
FBpp0089270	32981.1	1	19	237	0.00215	0.606	KFVQVEIDLVTAK	0.95	76.9	23.7
FBpp0089270	32981.1	1	19	237	0.00215	0.606	KLAFVEDELEVAEDR	0.95	97.7	32.4
FBpp0089270	32981.1	1	19	237	0.00215	0.606	KVQQIEEDLEK	0.95	53.6	30.1
FBpp0089270	32981.1	1	19	237	0.00215	0.606	LAFVEDELEVAEDR	0.95	94.1	32.5
FBpp0089270	32981.1	1	19	237	0.00215	0.606	LLEATQSADENNR	0.95	94.9	32
FBpp0089270	32981.1	1	19	237	0.00215	0.606	LLTATESEVATQNR	0.95	104	33.2
FBpp0089270	32981.1	1	19	237	0.00215	0.606	MDQLTNQLK	0.95	53.1	33.5
FBpp0089270	32981.1	1	19	237	0.00215	0.606	MLAEDADTK	0.95	61	33.7
FBpp0089270	32981.1	1	19	237	0.00215	0.606	MLAEDADTKSDEVSR	0.95	36.1	31.8
FBpp0089270	32981.1	1	19	237	0.00215	0.606	VVGNSLK	0.844	26.6	33.9
FBpp0083145	61778.5	0.998	2	3	2.72e-05	0.0485	MSQVNQEFVQR	0.95	49.2	32.4
FBpp0083145	61778.5	0.998	2	3	2.72e-05	0.0485	STNPFVFLPFGFGPR	0.95	60.2	33.1
FBpp0083141,FBpp0083142	20200.9	1	18	200	0.00181	0.871	ASQSEIDAYK	0.95	46.4	33.7
FBpp0083141,FBpp0083142	20200.9	1	18	200	0.00181	0.871	ASQSEIDAYKK	0.95	42.7	31.3
FBpp0083141,FBpp0083142	20200.9	1	18	200	0.00181	0.871	AVLANPECPPQIDWANYK	0.95	87.7	31.8
FBpp0083141,FBpp0083142	20200.9	1	18	200	0.00181	0.871	AVLANPECPPQIDWANYKK	0.95	37.1	29.4
FBpp0083141,FBpp0083142	20200.9	1	18	200	0.00181	0.871	DAFPDSALDPLNKPTFWPHTPEEQVGYK	0.95	62.6	28.5
FBpp0083141,FBpp0083142	20200.9	1	18	200	0.00181	0.871	EIAHLK	0.873	27.2	33.7
FBpp0083141,FBpp0083142	20200.9	1	18	200	0.00181	0.871	EQLEAEAQGHH	0.95	93.8	31.6
FBpp0083141,FBpp0083142	20200.9	1	18	200	0.00181	0.871	IAQSSINWSALAER	0.95	136	32.6
FBpp0083141,FBpp0083142	20200.9	1	18	200	0.00181	0.871	KLVPVAGLVDSFQK	0.95	67.2	23.3
FBpp0083141,FBpp0083142	20200.9	1	18	200	0.00181	0.871	LVPVAGLVDSFQK	0.95	90.3	30.3
FBpp0083141,FBpp0083142	20200.9	1	18	200	0.00181	0.871	QYEALKVPYPQDK	0.95	32.9	32.8
FBpp0083141,FBpp0083142	20200.9	1	18	200	0.00181	0.871	RIAQSSINWSALAER	0.95	40.1	33.6
FBpp0083141,FBpp0083142	20200.9	1	18	200	0.00181	0.871	SDIYVR	0.808	26	34.4
FBpp0083141,FBpp0083142	20200.9	1	18	200	0.00181	0.871	SKEQLEAEAQGHH	0.95	36.5	32.9
FBpp0083141,FBpp0083142	20200.9	1	18	200	0.00181	0.871	SLLPYDQMTMEDYR	0.95	78.8	29.7
FBpp0083141,FBpp0083142	20200.9	1	18	200	0.00181	0.871	SLLPYDQMTMEDYRDAFPDSALDPLNKPTFWPHTPEEQVGYK	0.95	28.1	23.9
FBpp0083141,FBpp0083142	20200.9	1	18	200	0.00181	0.871	SSFGAFK	0.95	35.6	34.2
FBpp0083141,FBpp0083142	20200.9	1	18	200	0.00181	0.871	VSSQVDAEIK	0.95	57.4	33.4
FBpp0070474	49671.9	1	5	6	5.44e-05	0.14	DATHFVDGHHVK	0.855	26.2	32.9
FBpp0070474	49671.9	1	5	6	5.44e-05	0.14	DVLVHPDWTYQTGWR	0.95	55.5	32.3
FBpp0070474	49671.9	1	5	6	5.44e-05	0.14	IIAQNNVDDVR	0.95	66.3	33.6
FBpp0070474	49671.9	1	5	6	5.44e-05	0.14	LLPDPLKPPYVQPR	0.865	21.3	28
FBpp0070474	49671.9	1	5	6	5.44e-05	0.14	YTLVLEMK	0.95	34.3	33.9
FBpp0100079,FBpp0100080	19896	1	4	11	9.97e-05	0.242	ALDVTIDLPPLGGVR	0.95	69.1	32.3
FBpp0100079,FBpp0100080	19896	1	4	11	9.97e-05	0.242	KVIIFGVPGAFTPGCSK	0.95	42.4	27.1
FBpp0100079,FBpp0100080	19896	1	4	11	9.97e-05	0.242	THLPGYVSSADELK	0.95	51.7	32.2
FBpp0100079,FBpp0100080	19896	1	4	11	9.97e-05	0.242	VIIFGVPGAFTPGCSK	0.95	71.8	29.9
FBpp0070894,FBpp0073034,FBpp0073035,FBpp0077159,FBpp0079606,FBpp0089269	17940.6	1	5	64	0.00058	0.088	EGIPPDQQR	0.95	36.9	33.9
FBpp0070894,FBpp0073034,FBpp0073035,FBpp0077159,FBpp0079606,FBpp0089269	17940.6	1	5	64	0.00058	0.088	ESTLHLVLR	0.95	51.9	34
FBpp0070894,FBpp0073034,FBpp0073035,FBpp0077159,FBpp0079606,FBpp0089269	17940.6	1	5	64	0.00058	0.088	IQDKEGIPPDQQR	0.95	46.1	32.6
FBpp0070894,FBpp0073034,FBpp0073035,FBpp0077159,FBpp0079606,FBpp0089269	17940.6	1	5	64	0.00058	0.088	TITLEVEPSDTIENVK	0.95	94	31.9
FBpp0070894,FBpp0073034,FBpp0073035,FBpp0077159,FBpp0079606,FBpp0089269	17940.6	1	5	64	0.00058	0.088	TLSDYNIQK	0.95	53.5	33.6
FBpp0070633,FBpp0070634,FBpp0070635	96927.4	0.998	2	2	1.81e-05	0.0286	DATQLNVATADR	0.95	57	33
FBpp0070633,FBpp0070634,FBpp0070635	96927.4	0.998	2	2	1.81e-05	0.0286	NVQESDEGIYTCR	0.95	46.3	29.6
FBpp0074740	14104.6	0.997	2	6	5.44e-05	0.184	MLVWTGK	0.94	30.6	33.1
FBpp0074740	14104.6	0.997	2	6	5.44e-05	0.184	SQSEIPNFVSQDVMER	0.95	61.2	30.7
FBpp0079113,FBpp0079114	198332	1	5	6	5.44e-05	0.0246	LEPEEIETLGDQINR	0.95	52.5	37.4
FBpp0079113,FBpp0079114	198332	1	5	6	5.44e-05	0.0246	LIEDYR	0.89	29	34.6
FBpp0079113,FBpp0079114	198332	1	5	6	5.44e-05	0.0246	LVQQLSK	0.815	23.7	31.8
FBpp0079113,FBpp0079114	198332	1	5	6	5.44e-05	0.0246	NVEAIIYR	0.95	42	34
FBpp0079113,FBpp0079114	198332	1	5	6	5.44e-05	0.0246	YSNVEPSR	0.856	26.6	33.5
FBpp0292445,FBpp0292447,FBpp0292450,FBpp0292451	958378	1	17	22	0.000199	0.0258	DGVAFLALIDAIK	0.95	42.6	36.6
FBpp0292445,FBpp0292447,FBpp0292450,FBpp0292451	958378	1	17	22	0.000199	0.0258	DLGTEVDAVNR	0.95	76	33.2
FBpp0292445,FBpp0292447,FBpp0292450,FBpp0292451	958378	1	17	22	0.000199	0.0258	ELQTEWDR	0.95	32.8	32.4
FBpp0292445,FBpp0292447,FBpp0292450,FBpp0292451	958378	1	17	22	0.000199	0.0258	ELTDLQDLWSGIALR	0.95	52.6	33.1
FBpp0292445,FBpp0292447,FBpp0292450,FBpp0292451	958378	1	17	22	0.000199	0.0258	IEDVQDLLGAYEGILK	0.95	27.9	30.4
FBpp0292445,FBpp0292447,FBpp0292450,FBpp0292451	958378	1	17	22	0.000199	0.0258	LEDWVGQGEQQMSR	0.879	25.3	31.5
FBpp0292445,FBpp0292447,FBpp0292450,FBpp0292451	958378	1	17	22	0.000199	0.0258	LEYMQLVAK	0.865	26.4	33.1
FBpp0292445,FBpp0292447,FBpp0292450,FBpp0292451	958378	1	17	22	0.000199	0.0258	LSAITTSFNDQEQELR	0.95	58.3	32.4
FBpp0292445,FBpp0292447,FBpp0292450,FBpp0292451	958378	1	17	22	0.000199	0.0258	LVNFSNWMEQLR	0.944	29.7	32.7
FBpp0292445,FBpp0292447,FBpp0292450,FBpp0292451	958378	1	17	22	0.000199	0.0258	NEDVDSILQR	0.95	67.2	37.2
FBpp0292445,FBpp0292447,FBpp0292450,FBpp0292451	958378	1	17	22	0.000199	0.0258	NIEALQSEDLTPEER	0.95	82.7	31.8
FBpp0292445,FBpp0292447,FBpp0292450,FBpp0292451	958378	1	17	22	0.000199	0.0258	NQQFLLQQDVVPR	0.95	38.4	33.3
FBpp0292445,FBpp0292447,FBpp0292450,FBpp0292451	958378	1	17	22	0.000199	0.0258	QLDLLAADASELAPK	0.95	50.7	33.7
FBpp0292445,FBpp0292447,FBpp0292450,FBpp0292451	958378	1	17	22	0.000199	0.0258	TEYVDGVDEVQR	0.95	42.1	31.2
FBpp0292445,FBpp0292447,FBpp0292450,FBpp0292451	958378	1	17	22	0.000199	0.0258	TLVQTTIDQLAASLAQVR	0.95	116	31.2
FBpp0292445,FBpp0292447,FBpp0292450,FBpp0292451	958378	1	17	22	0.000199	0.0258	VLDTFDELFAK	0.95	46.1	32.9
FBpp0292445,FBpp0292447,FBpp0292450,FBpp0292451	958378	1	17	22	0.000199	0.0258	WTELLGWK	0.839	26.1	33.5
FBpp0074906	53084.4	1	21	156	0.00141	0.48	AAQMGMK	0.88	28.4	34.4
FBpp0074906	53084.4	1	21	156	0.00141	0.48	ALTGGIAMLFK	0.95	63.3	30.8
FBpp0074906	53084.4	1	21	156	0.00141	0.48	EANVAAAFGKPINF	0.95	81.3	32.4
FBpp0074906	53084.4	1	21	156	0.00141	0.48	EATLGGTCLNVGCIPSK	0.95	111	31.3
FBpp0074906	53084.4	1	21	156	0.00141	0.48	EEIQCDALLVSVGR	0.95	83.8	33
FBpp0074906	53084.4	1	21	156	0.00141	0.48	GISCGSVSLDLEK	0.95	98.7	33.1
FBpp0074906	53084.4	1	21	156	0.00141	0.48	IPVNATFQTVVPNIYAIGDCIHGPMLAHK	0.95	109	28.2
FBpp0074906	53084.4	1	21	156	0.00141	0.48	KSDGSTETVK	0.95	37.8	32.5
FBpp0074906	53084.4	1	21	156	0.00141	0.48	LGAEVTAIEFMDTIGGVGIDNEVSK	0.95	123	37.1
FBpp0074906	53084.4	1	21	156	0.00141	0.48	NKVTQLTGFGTIVNPNEVEVK	0.95	79.3	27
FBpp0074906	53084.4	1	21	156	0.00141	0.48	QEGVAYK	0.95	36.3	34.3
FBpp0074906	53084.4	1	21	156	0.00141	0.48	RPYTEGLGLEAVGIVK	0.95	54	25.7
FBpp0074906	53084.4	1	21	156	0.00141	0.48	RPYTEGLGLEAVGIVKDDR	0.95	45.4	30
FBpp0074906	53084.4	1	21	156	0.00141	0.48	SDGSTETVK	0.905	28.2	33.5
FBpp0074906	53084.4	1	21	156	0.00141	0.48	SEEQLKQEGVAYK	0.95	83.8	29.2
FBpp0074906	53084.4	1	21	156	0.00141	0.48	SGDNVTVSVENAK	0.95	85.1	33.2
FBpp0074906	53084.4	1	21	156	0.00141	0.48	SGEKEEIQCDALLVSVGR	0.95	72.6	31.4
FBpp0074906	53084.4	1	21	156	0.00141	0.48	TNNDTDGFVK	0.95	39.6	33.1
FBpp0074906	53084.4	1	21	156	0.00141	0.48	VCHAHPTCSEALR	0.95	79.4	29.3
FBpp0074906	53084.4	1	21	156	0.00141	0.48	VLADQATDK	0.95	48.5	33.8
FBpp0074906	53084.4	1	21	156	0.00141	0.48	VTQLTGFGTIVNPNEVEVK	0.95	96.5	30.5
FBpp0288428	31402.8	0.999	2	2	1.81e-05	0.086	DQGCVFTGDTLLIR	0.944	25.3	32.2
FBpp0288428	31402.8	0.999	2	2	1.81e-05	0.086	QPFSPDFFFR	0.95	40	31.3
FBpp0100045,FBpp0100047,FBpp0100048,FBpp0100050,FBpp0100051	27734.8	1	5	12	0.000109	0.309	AAVVNFTSSLAK	0.95	42	31.9
FBpp0100045,FBpp0100047,FBpp0100048,FBpp0100050,FBpp0100051	27734.8	1	5	12	0.000109	0.309	LAPITGVTAYTVNPGITR	0.95	86.4	32
FBpp0100045,FBpp0100047,FBpp0100048,FBpp0100050,FBpp0100051	27734.8	1	5	12	0.000109	0.309	LDLGTLEAIQWTK	0.95	68.2	31.2
FBpp0100045,FBpp0100047,FBpp0100048,FBpp0100050,FBpp0100051	27734.8	1	5	12	0.000109	0.309	NVIFVAGLGGIGLDTSK	0.95	57.2	30.8
FBpp0100045,FBpp0100047,FBpp0100048,FBpp0100050,FBpp0100051	27734.8	1	5	12	0.000109	0.309	VTVTFYPYDVTVPIAETTK	0.95	35.7	31.6
FBpp0072355,FBpp0110199	95295.4	1	3	3	2.72e-05	0.0498	AAGINVADGVIPYSPTGFQFPK	0.95	31.6	29.9
FBpp0072355,FBpp0110199	95295.4	1	3	3	2.72e-05	0.0498	GGLDGLILAK	0.95	61.1	30.1
FBpp0072355,FBpp0110199	95295.4	1	3	3	2.72e-05	0.0498	NNLEATDAEIR	0.95	48.4	37.4
FBpp0086872	74209.2	1	4	4	3.63e-05	0.0675	AAALQALPEFK	0.95	30.1	32.3
FBpp0086872	74209.2	1	4	4	3.63e-05	0.0675	SLVGESFLDK	0.95	41.8	33.3
FBpp0086872	74209.2	1	4	4	3.63e-05	0.0675	SPTDLLQALASTVAR	0.95	40.6	33.3
FBpp0086872	74209.2	1	4	4	3.63e-05	0.0675	VALDMFER	0.95	39.1	33
FBpp0074285	26905.2	1	10	38	0.000344	0.576	AAVVGMTLPIAR	0.95	62.3	33.6
FBpp0074285	26905.2	1	10	38	0.000344	0.576	DLSTQGIR	0.855	28.3	35.2
FBpp0074285	26905.2	1	10	38	0.000344	0.576	DVSAALQTAK	0.95	36.6	33.5
FBpp0074285	26905.2	1	10	38	0.000344	0.576	GVIVNTASVAAFDGQIGQAAYSASK	0.95	101	30.2
FBpp0074285	26905.2	1	10	38	0.000344	0.576	ICTIAPGLFNTPMLAALPEK	0.95	104	28.2
FBpp0074285	26905.2	1	10	38	0.000344	0.576	LDLTVNCAGTATAVK	0.95	100	31.2
FBpp0074285	26905.2	1	10	38	0.000344	0.576	LSAGLMGANEPNQDGQR	0.95	92.8	30.6
FBpp0074285	26905.2	1	10	38	0.000344	0.576	QGASVILADLPSSK	0.95	54.5	33.6
FBpp0074285	26905.2	1	10	38	0.000344	0.576	VININTVGTFNVIR	0.95	43.3	32.3
FBpp0074285	26905.2	1	10	38	0.000344	0.576	VVFVPVDVTSEK	0.95	48.2	30.2
FBpp0082421,FBpp0082422,FBpp0082423,FBpp0085280,FBpp0091116,FBpp0091118,FBpp0091120,FBpp0091128,FBpp0091130,FBpp0091132,FBpp0091134,FBpp0091136,FBpp0091138,FBpp0091140,FBpp0091142,FBpp0091144,FBpp0091146,FBpp0091148,FBpp0091150,FBpp0091152,FBpp0091154	11381.8	1	6	47	0.000426	0.573	DAVTYTEHAK	0.95	53.3	33.7
FBpp0082421,FBpp0082422,FBpp0082423,FBpp0085280,FBpp0091116,FBpp0091118,FBpp0091120,FBpp0091128,FBpp0091130,FBpp0091132,FBpp0091134,FBpp0091136,FBpp0091138,FBpp0091140,FBpp0091142,FBpp0091144,FBpp0091146,FBpp0091148,FBpp0091150,FBpp0091152,FBpp0091154	11381.8	1	6	47	0.000426	0.573	DNIQGITKPAIR	0.95	48.7	28.6
FBpp0082421,FBpp0082422,FBpp0082423,FBpp0085280,FBpp0091116,FBpp0091118,FBpp0091120,FBpp0091128,FBpp0091130,FBpp0091132,FBpp0091134,FBpp0091136,FBpp0091138,FBpp0091140,FBpp0091142,FBpp0091144,FBpp0091146,FBpp0091148,FBpp0091150,FBpp0091152,FBpp0091154	11381.8	1	6	47	0.000426	0.573	ISGLIYEETR	0.95	63	33.7
FBpp0082421,FBpp0082422,FBpp0082423,FBpp0085280,FBpp0091116,FBpp0091118,FBpp0091120,FBpp0091128,FBpp0091130,FBpp0091132,FBpp0091134,FBpp0091136,FBpp0091138,FBpp0091140,FBpp0091142,FBpp0091144,FBpp0091146,FBpp0091148,FBpp0091150,FBpp0091152,FBpp0091154	11381.8	1	6	47	0.000426	0.573	TLYGFGG	0.95	35.7	33.3
FBpp0082421,FBpp0082422,FBpp0082423,FBpp0085280,FBpp0091116,FBpp0091118,FBpp0091120,FBpp0091128,FBpp0091130,FBpp0091132,FBpp0091134,FBpp0091136,FBpp0091138,FBpp0091140,FBpp0091142,FBpp0091144,FBpp0091146,FBpp0091148,FBpp0091150,FBpp0091152,FBpp0091154	11381.8	1	6	47	0.000426	0.573	TVTAMDVVYALK	0.95	89.4	31
FBpp0082421,FBpp0082422,FBpp0082423,FBpp0085280,FBpp0091116,FBpp0091118,FBpp0091120,FBpp0091128,FBpp0091130,FBpp0091132,FBpp0091134,FBpp0091136,FBpp0091138,FBpp0091140,FBpp0091142,FBpp0091144,FBpp0091146,FBpp0091148,FBpp0091150,FBpp0091152,FBpp0091154	11381.8	1	6	47	0.000426	0.573	VFLENVIR	0.913	29.2	33.6
FBpp0076722	411121	1	10	13	0.000118	0.0348	AQDLAAQYTDMTASAEPAIK	0.95	88.9	31.3
FBpp0076722	411121	1	10	13	0.000118	0.0348	DDDVICTTEYSK	0.95	27.9	30.4
FBpp0076722	411121	1	10	13	0.000118	0.0348	EAIASVEALSK	0.95	48.1	33.6
FBpp0076722	411121	1	10	13	0.000118	0.0348	FTITTDR	0.9	29.3	34.4
FBpp0076722	411121	1	10	13	0.000118	0.0348	LNSMGSQLVIDDR	0.876	26.3	32.7
FBpp0076722	411121	1	10	13	0.000118	0.0348	NVLEILEPVSVQTPK	0.95	78.9	28.6
FBpp0076722	411121	1	10	13	0.000118	0.0348	QLDDVEGSVSK	0.863	26.3	33
FBpp0076722	411121	1	10	13	0.000118	0.0348	SAPVLAVELPIYLGGVNK	0.95	82.9	26.1
FBpp0076722	411121	1	10	13	0.000118	0.0348	VDATKPNLFVILVK	0.95	32.3	19.8
FBpp0076722	411121	1	10	13	0.000118	0.0348	VDDIVISR	0.95	41.7	34.4
FBpp0078561,FBpp0078562	59743.4	1	3	3	2.72e-05	0.0661	AESAETATPVQTK	0.95	43.9	33.8
FBpp0078561,FBpp0078562	59743.4	1	3	3	2.72e-05	0.0661	GVPSTQDDMDKVLK	0.936	29.5	32.4
FBpp0078561,FBpp0078562	59743.4	1	3	3	2.72e-05	0.0661	ILPVLQQLK	0.95	46.1	25.5
FBpp0078553,FBpp0078554,FBpp0078555,FBpp0078556	35744.6	1	3	7	6.34e-05	0.143	HFFLLTNPLNVLASASK	0.95	72.8	26.7
FBpp0078553,FBpp0078554,FBpp0078555,FBpp0078556	35744.6	1	3	7	6.34e-05	0.143	IAMAIPGMTLTPVLMNVLEK	0.95	71.1	26.9
FBpp0078553,FBpp0078554,FBpp0078555,FBpp0078556	35744.6	1	3	7	6.34e-05	0.143	VDSLESEVR	0.95	35.9	33.8
FBpp0082574	39344.1	0.995	2	2	1.81e-05	0.0588	AIPQVALDLNFSK	0.95	50.2	32
FBpp0082574	39344.1	0.995	2	2	1.81e-05	0.0588	IVDQVVGK	0.898	27.7	32.9
FBpp0074792	36495.8	1	3	5	4.53e-05	0.113	FQYFAWMTDPR	0.95	38.6	30.7
FBpp0074792	36495.8	1	3	5	4.53e-05	0.113	GIGEVVVSR	0.942	32.1	34.5
FBpp0074792	36495.8	1	3	5	4.53e-05	0.113	IAMAAPGMLVLPLIMER	0.95	84.7	32
FBpp0080728	50128.9	1	6	10	9.06e-05	0.163	AQAMDLDGNLVDDFVFDR	0.95	103	29.6
FBpp0080728	50128.9	1	6	10	9.06e-05	0.163	GEYLLLTK	0.95	37.5	32.1
FBpp0080728	50128.9	1	6	10	9.06e-05	0.163	GIANNVPDLR	0.95	56.8	34.4
FBpp0080728	50128.9	1	6	10	9.06e-05	0.163	GNIYPVPDPR	0.95	58.8	33.7
FBpp0080728	50128.9	1	6	10	9.06e-05	0.163	MDGSIWLGPNAVLALK	0.95	44.7	30.4
FBpp0080728	50128.9	1	6	10	9.06e-05	0.163	YIPDITEYDIQR	0.95	49.4	32.8
FBpp0080720	42061.9	1	3	4	3.63e-05	0.106	AEQMLHLALR	0.95	36.9	34.4
FBpp0080720	42061.9	1	3	4	3.63e-05	0.106	DATQEGILQANLGLVYLR	0.95	49.7	31.7
FBpp0080720	42061.9	1	3	4	3.63e-05	0.106	ETLLEAMELTK	0.95	60.8	33.5
FBpp0072419	103101	1	6	7	6.34e-05	0.0788	AFLLPDFHYITLMISGIR	0.95	33.7	31.2
FBpp0072419	103101	1	6	7	6.34e-05	0.0788	AVVGTDGEEIVK	0.95	68.8	31.7
FBpp0072419	103101	1	6	7	6.34e-05	0.0788	QITFSHVLAPK	0.95	38.4	34
FBpp0072419	103101	1	6	7	6.34e-05	0.0788	QVLSGDTVVIR	0.95	37.5	34.9
FBpp0072419	103101	1	6	7	6.34e-05	0.0788	TEAIVEFVASGSR	0.95	34	33.1
FBpp0072419	103101	1	6	7	6.34e-05	0.0788	VQLNVELK	0.95	38.3	32
FBpp0088688	23715.5	1	20	340	0.00308	0.869	AAFDSVGK	0.95	43.4	34.6
FBpp0088688	23715.5	1	20	340	0.00308	0.869	AGSSVFSVFSQK	0.95	77.6	33.3
FBpp0088688	23715.5	1	20	340	0.00308	0.869	EAFQLMDADK	0.95	68.2	33.7
FBpp0088688	23715.5	1	20	340	0.00308	0.869	EAFQLMDADKDGIIGK	0.95	54.7	31.2
FBpp0088688	23715.5	1	20	340	0.00308	0.869	EEGGTSETASEAASEAATPAPAATPAPAASATGSK	0.95	159	27.8
FBpp0088688	23715.5	1	20	340	0.00308	0.869	ELDAMLGEASGPINFTQLLTLFANR	0.95	168	31
FBpp0088688	23715.5	1	20	340	0.00308	0.869	EMLMNFGDK	0.95	47	32.5
FBpp0088688	23715.5	1	20	340	0.00308	0.869	EMLMNFGDKFTMK	0.95	54.1	31.5
FBpp0088688	23715.5	1	20	340	0.00308	0.869	EVDDAYDQMVIDDK	0.95	75.8	30.2
FBpp0088688	23715.5	1	20	340	0.00308	0.869	EVDDAYDQMVIDDKNQIDTAALIEMLTGK	0.95	69.3	27.3
FBpp0088688	23715.5	1	20	340	0.00308	0.869	GEEEEEEAA	0.95	67.3	24.5
FBpp0088688	23715.5	1	20	340	0.00308	0.869	IANDKELDAMLGEASGPINFTQLLTLFANR	0.95	93.1	28.7
FBpp0088688	23715.5	1	20	340	0.00308	0.869	MATSGANDEDEVVIAAFK	0.95	115	32
FBpp0088688	23715.5	1	20	340	0.00308	0.869	NQIDTAALIEMLTGK	0.95	117	30
FBpp0088688	23715.5	1	20	340	0.00308	0.869	NQIDTAALIEMLTGKGEEEEEEAA	0.95	117	29.4
FBpp0088688	23715.5	1	20	340	0.00308	0.869	QIAEFK	0.834	26.5	34.1
FBpp0088688	23715.5	1	20	340	0.00308	0.869	RAGSSVFSVFSQK	0.922	28	31.7
FBpp0088688	23715.5	1	20	340	0.00308	0.869	TFDNDGLIDGDK	0.95	80.4	32.9
FBpp0088688	23715.5	1	20	340	0.00308	0.869	TFDNDGLIDGDKFR	0.95	70.6	28.5
FBpp0088688	23715.5	1	20	340	0.00308	0.869	TKEEGGTSETASEAASEAATPAPAATPAPAASATGSK	0.95	106	30.3
FBpp0073682,FBpp0073683,FBpp0100013	47448.7	1	24	148	0.00134	0.38	AGEPETPEGEEDAK	0.95	46.5	30.1
FBpp0073682,FBpp0073683,FBpp0100013	47448.7	1	24	148	0.00134	0.38	AQELWELIVK	0.95	72.9	30.6
FBpp0073682,FBpp0073683,FBpp0100013	47448.7	1	24	148	0.00134	0.38	DAGVLGLSSAAMER	0.95	86.9	33.2
FBpp0073682,FBpp0073683,FBpp0100013	47448.7	1	24	148	0.00134	0.38	EKAQELWELIVK	0.95	37	24.8
FBpp0073682,FBpp0073683,FBpp0100013	47448.7	1	24	148	0.00134	0.38	EQLEEEK	0.95	39.8	34.2
FBpp0073682,FBpp0073683,FBpp0100013	47448.7	1	24	148	0.00134	0.38	EYITEWR	0.95	37.5	32.4
FBpp0073682,FBpp0073683,FBpp0100013	47448.7	1	24	148	0.00134	0.38	GLDPEALTGK	0.95	53.1	33.6
FBpp0073682,FBpp0073683,FBpp0100013	47448.7	1	24	148	0.00134	0.38	GLDPEALTGKYPPK	0.95	47.6	35.7
FBpp0073682,FBpp0073683,FBpp0100013	47448.7	1	24	148	0.00134	0.38	IKPLAIEGFGEAK	0.95	53.4	26.2
FBpp0073682,FBpp0073683,FBpp0100013	47448.7	1	24	148	0.00134	0.38	KDAGVLGLSSAAMER	0.95	60.5	32.8
FBpp0073682,FBpp0073683,FBpp0100013	47448.7	1	24	148	0.00134	0.38	KGLDPEALTGK	0.95	38.8	29.4
FBpp0073682,FBpp0073683,FBpp0100013	47448.7	1	24	148	0.00134	0.38	KGPNFTIAK	0.884	21.8	27.9
FBpp0073682,FBpp0073683,FBpp0100013	47448.7	1	24	148	0.00134	0.38	KLFEGGWDEISK	0.911	26.8	31.2
FBpp0073682,FBpp0073683,FBpp0100013	47448.7	1	24	148	0.00134	0.38	LEEAEK	0.95	35.3	34.8
FBpp0073682,FBpp0073683,FBpp0100013	47448.7	1	24	148	0.00134	0.38	LETEKYDLEER	0.95	56	32.5
FBpp0073682,FBpp0073683,FBpp0100013	47448.7	1	24	148	0.00134	0.38	LFEGGWDEISK	0.95	46.4	33.4
FBpp0073682,FBpp0073683,FBpp0100013	47448.7	1	24	148	0.00134	0.38	LFEGGWDEISKDSNEK	0.95	45.2	31.4
FBpp0073682,FBpp0073683,FBpp0100013	47448.7	1	24	148	0.00134	0.38	QAMLQAMK	0.95	39.1	34.2
FBpp0073682,FBpp0073683,FBpp0100013	47448.7	1	24	148	0.00134	0.38	QDYDLK	0.95	35.2	33.5
FBpp0073682,FBpp0073683,FBpp0100013	47448.7	1	24	148	0.00134	0.38	RSDLDDQLK	0.95	37.2	33.3
FBpp0073682,FBpp0073683,FBpp0100013	47448.7	1	24	148	0.00134	0.38	SDLDDQLK	0.95	53.8	34.9
FBpp0073682,FBpp0073683,FBpp0100013	47448.7	1	24	148	0.00134	0.38	SDLDDQLKEYITEWR	0.95	50.6	32.4
FBpp0073682,FBpp0073683,FBpp0100013	47448.7	1	24	148	0.00134	0.38	TKEQLEEEK	0.95	43.7	31.9
FBpp0073682,FBpp0073683,FBpp0100013	47448.7	1	24	148	0.00134	0.38	YDLEER	0.95	33.1	28.2
FBpp0078532	31104.1	0.997	2	2	1.81e-05	0.0929	VHPVVLFQVVDAFER	0.95	63.7	32.5
FBpp0078532	31104.1	0.997	2	2	1.81e-05	0.0929	VIGTLLGSVDK	0.874	26	32.4
FBpp0080707,FBpp0080708	30384.2	1	13	60	0.000544	0.62	AVVAQFDAGELITQR	0.95	103	33.1
FBpp0080707,FBpp0080708	30384.2	1	13	60	0.000544	0.62	DLQNVNITLR	0.95	44.3	34
FBpp0080707,FBpp0080708	30384.2	1	13	60	0.000544	0.62	EFTLAVEMK	0.95	41.5	34
FBpp0080707,FBpp0080708	30384.2	1	13	60	0.000544	0.62	GVAYLPSGQSTLLNLPSTIAQ	0.95	112	32.1
FBpp0080707,FBpp0080708	30384.2	1	13	60	0.000544	0.62	IEAAEDIAYQLSR	0.95	67	32.5
FBpp0080707,FBpp0080708	30384.2	1	13	60	0.000544	0.62	ILYRPIPDQLPK	0.95	37.9	24.3
FBpp0080707,FBpp0080708	30384.2	1	13	60	0.000544	0.62	IYTILGQDYDER	0.95	88.7	31.2
FBpp0080707,FBpp0080708	30384.2	1	13	60	0.000544	0.62	LASIISAEGDAEAAGLLAK	0.95	115	29.2
FBpp0080707,FBpp0080708	30384.2	1	13	60	0.000544	0.62	NVPVITGSK	0.95	33.4	33.1
FBpp0080707,FBpp0080708	30384.2	1	13	60	0.000544	0.62	QFGFILDDISLTHLTFGR	0.95	83	31.5
FBpp0080707,FBpp0080708	30384.2	1	13	60	0.000544	0.62	QVAQQEAEK	0.95	38.1	34.1
FBpp0080707,FBpp0080708	30384.2	1	13	60	0.000544	0.62	SFGEAGDGLVELR	0.95	85.7	33.1
FBpp0080707,FBpp0080708	30384.2	1	13	60	0.000544	0.62	VLPSIAPEVLK	0.95	55.7	28.3
FBpp0289693	99411.6	0.998	2	3	2.72e-05	0.0404	GAAYQEAPVDAEVAVTPK	0.95	92.4	32.6
FBpp0289693	99411.6	0.998	2	3	2.72e-05	0.0404	VATVDVEGGDNMATLPVSR	0.95	83.4	32.7
FBpp0082546,FBpp0082547	42749.1	0.999	2	3	2.72e-05	0.0545	AFCAGGDVR	0.95	33.1	31.6
FBpp0082546,FBpp0082547	42749.1	0.999	2	3	2.72e-05	0.0545	ALVEAGPTDESK	0.95	51.6	33.1
FBpp0082535,FBpp0082536	32806.9	0.998	2	3	2.72e-05	0.623	EVDRLEDELGINK	0.95	33.2	32.6
FBpp0082535,FBpp0082536	32806.9	0.998	2	3	2.72e-05	0.623	SLADEMDSTFAELAGY	0.95	81.1	28.3
FBpp0074228	265744	1	29	41	0.000372	0.161	DAGSVSTLQR	0.95	43.5	33.8
FBpp0074228	265744	1	29	41	0.000372	0.161	DALLLWCQMK	0.893	28	33.7
FBpp0074228	265744	1	29	41	0.000372	0.161	ETWLSENQR	0.95	40.9	33.2
FBpp0074228	265744	1	29	41	0.000372	0.161	EVDDLEQWITDR	0.95	71.2	32.1
FBpp0074228	265744	1	29	41	0.000372	0.161	EVVAGSQELGQDFDHVTLLSER	0.95	78.5	31.4
FBpp0074228	265744	1	29	41	0.000372	0.161	FEALISDLTQK	0.922	28.4	32.8
FBpp0074228	265744	1	29	41	0.000372	0.161	GEPSYDLQNAAIEIASDYTK	0.95	68.2	30.6
FBpp0074228	265744	1	29	41	0.000372	0.161	GNLEVLLFTLQSK	0.95	69.7	29.6
FBpp0074228	265744	1	29	41	0.000372	0.161	HLMGVEDLLQK	0.95	64.5	32.6
FBpp0074228	265744	1	29	41	0.000372	0.161	IADLYVDMR	0.95	34.8	33.1
FBpp0074228	265744	1	29	41	0.000372	0.161	IEPIVVK	0.915	25.9	30.6
FBpp0074228	265744	1	29	41	0.000372	0.161	LADTGDLFR	0.95	38.7	34
FBpp0074228	265744	1	29	41	0.000372	0.161	LEAIDNR	0.853	28	35
FBpp0074228	265744	1	29	41	0.000372	0.161	LLDALSLYK	0.95	42.9	31.3
FBpp0074228	265744	1	29	41	0.000372	0.161	LMSEADGVEQWIK	0.95	53.5	37.3
FBpp0074228	265744	1	29	41	0.000372	0.161	LTSEGSTSDDPQYMFLR	0.95	75.2	30.4
FBpp0074228	265744	1	29	41	0.000372	0.161	LVSQDNFGFDLAAVEAAAK	0.95	72	32
FBpp0074228	265744	1	29	41	0.000372	0.161	MISDINK	0.897	28.7	34
FBpp0074228	265744	1	29	41	0.000372	0.161	NQSLATEIDNHEPR	0.95	54.4	36.5
FBpp0074228	265744	1	29	41	0.000372	0.161	QFDDLEVHTK	0.95	38.8	32.4
FBpp0074228	265744	1	29	41	0.000372	0.161	QFSGDDISSGDAVAVK	0.95	77.8	32.8
FBpp0074228	265744	1	29	41	0.000372	0.161	QTEVLLSQQEHFLSK	0.943	29.3	32.4
FBpp0074228	265744	1	29	41	0.000372	0.161	QVEEIDKQTEYLQK	0.95	31.1	32.5
FBpp0074228	265744	1	29	41	0.000372	0.161	QVLLSQSLDQQLFNR	0.95	61	32.8
FBpp0074228	265744	1	29	41	0.000372	0.161	TQTDVASEDTPTSLPEAEK	0.95	97.2	31.1
FBpp0074228	265744	1	29	41	0.000372	0.161	VQAVVAVCDELESER	0.95	77.2	32.4
FBpp0074228	265744	1	29	41	0.000372	0.161	VQQLEDAYAELVR	0.95	49	37.6
FBpp0074228	265744	1	29	41	0.000372	0.161	WIETTIQSLGER	0.95	32.8	33.7
FBpp0074228	265744	1	29	41	0.000372	0.161	YATSQDESYR	0.95	64.7	28.5
FBpp0074226	26782.6	1	16	82	0.000743	0.57	DMQDILNDLK	0.95	59.2	33.7
FBpp0074226	26782.6	1	16	82	0.000743	0.57	DMQDILNDLKADK	0.95	36	32.8
FBpp0074226	26782.6	1	16	82	0.000743	0.57	DTPEDNPNIPFEFTAENK	0.95	70.9	29.8
FBpp0074226	26782.6	1	16	82	0.000743	0.57	GAMIPLLDLAQR	0.95	69.1	33.4
FBpp0074226	26782.6	1	16	82	0.000743	0.57	GEPTSLSEEPK	0.95	55.7	33.4
FBpp0074226	26782.6	1	16	82	0.000743	0.57	GPGFGLQAGL	0.95	61	34.6
FBpp0074226	26782.6	1	16	82	0.000743	0.57	GSDDILETCK	0.95	52.5	33.1
FBpp0074226	26782.6	1	16	82	0.000743	0.57	GSDDILETCKK	0.95	35.9	32.8
FBpp0074226	26782.6	1	16	82	0.000743	0.57	KQLGIGVGDTTK	0.95	26.7	27.6
FBpp0074226	26782.6	1	16	82	0.000743	0.57	QLGIGVGDTTK	0.95	58.5	33.6
FBpp0074226	26782.6	1	16	82	0.000743	0.57	QLGIGVGDTTKDR	0.95	32.5	33.8
FBpp0074226	26782.6	1	16	82	0.000743	0.57	QYGWLPISAMHK	0.904	28	33.3
FBpp0074226	26782.6	1	16	82	0.000743	0.57	VAEILQLPNMR	0.95	79.6	33.7
FBpp0074226	26782.6	1	16	82	0.000743	0.57	VEAILSIYPEGHK	0.95	47.6	32.2
FBpp0074226	26782.6	1	16	82	0.000743	0.57	VEAILSIYPEGHKR	0.95	37.7	31
FBpp0074226	26782.6	1	16	82	0.000743	0.57	VYEVATFYTMFMR	0.95	65.8	31.4
FBpp0081376,FBpp0289671	44342.9	1	6	10	9.06e-05	0.178	LLPAEASHQLAVLACK	0.95	54.1	31
FBpp0081376,FBpp0289671	44342.9	1	6	10	9.06e-05	0.178	MLSNPIGIAAGFDK	0.95	55.6	33.1
FBpp0081376,FBpp0289671	44342.9	1	6	10	9.06e-05	0.178	NQDQLFR	0.833	26.6	34.3
FBpp0081376,FBpp0289671	44342.9	1	6	10	9.06e-05	0.178	TFVMPAVR	0.95	46.1	34.5
FBpp0081376,FBpp0289671	44342.9	1	6	10	9.06e-05	0.178	TTMSPIADYVQGVR	0.95	46.9	32.8
FBpp0081376,FBpp0289671	44342.9	1	6	10	9.06e-05	0.178	VDGLIVSNTTVSR	0.836	26.5	34
FBpp0082522	22423.2	1	14	183	0.00166	0.569	DLTALQATIR	0.95	52.4	34.6
FBpp0082522	22423.2	1	14	183	0.00166	0.569	EYVTSPIINK	0.95	62.4	34.6
FBpp0082522	22423.2	1	14	183	0.00166	0.569	EYVTSPIINKK	0.95	35.3	28.1
FBpp0082522	22423.2	1	14	183	0.00166	0.569	GEVVCEVVTAKPLDASQSK	0.95	68.1	28.3
FBpp0082522	22423.2	1	14	183	0.00166	0.569	KLDTVINAYK	0.95	41	28.1
FBpp0082522	22423.2	1	14	183	0.00166	0.569	KVMATALK	0.95	27	27.1
FBpp0082522	22423.2	1	14	183	0.00166	0.569	LSQLDQVEK	0.95	48.5	33.3
FBpp0082522	22423.2	1	14	183	0.00166	0.569	LSQLDQVEKDLTALQATIR	0.95	87	28
FBpp0082522	22423.2	1	14	183	0.00166	0.569	LYTDVIQTAA	0.95	57.3	33.8
FBpp0082522	22423.2	1	14	183	0.00166	0.569	QLEGALK	0.95	35.5	33.4
FBpp0082522	22423.2	1	14	183	0.00166	0.569	VDPSIIGGLIVSIGDK	0.95	112	24.9
FBpp0082522	22423.2	1	14	183	0.00166	0.569	VMATALK	0.95	33	34.1
FBpp0082522	22423.2	1	14	183	0.00166	0.569	YATALYSAASK	0.95	82.5	33.1
FBpp0082522	22423.2	1	14	183	0.00166	0.569	YVDMSIATK	0.95	51.5	33.8
FBpp0081091,FBpp0291393,FBpp0291394,FBpp0293683,FBpp0293684,FBpp0293685	49869.2	0.998	2	3	2.72e-05	0.0705	APSSLLDALEQHLATLEGR	0.95	126	31.9
FBpp0081091,FBpp0291393,FBpp0291394,FBpp0293683,FBpp0293684,FBpp0293685	49869.2	0.998	2	3	2.72e-05	0.0705	GTVQDGGMGVPGGR	0.95	40.7	31.5
FBpp0082514,FBpp0082515,FBpp0082516,FBpp0082517,FBpp0082518,FBpp0082519	71133.6	1	10	17	0.000154	0.223	DAGTIAGLNVLR	0.95	64.4	34
FBpp0082514,FBpp0082515,FBpp0082516,FBpp0082517,FBpp0082518,FBpp0082519	71133.6	1	10	17	0.000154	0.223	ELEGVCNPIITK	0.95	41.8	32.9
FBpp0082514,FBpp0082515,FBpp0082516,FBpp0082517,FBpp0082518,FBpp0082519	71133.6	1	10	17	0.000154	0.223	FEELNADLFR	0.95	36.8	33.4
FBpp0082514,FBpp0082515,FBpp0082516,FBpp0082517,FBpp0082518,FBpp0082519	71133.6	1	10	17	0.000154	0.223	FELSGIPPAPR	0.95	47.3	33.7
FBpp0082514,FBpp0082515,FBpp0082516,FBpp0082517,FBpp0082518,FBpp0082519	71133.6	1	10	17	0.000154	0.223	KTFFPEEISSMVLTK	0.95	29.6	28.8
FBpp0082514,FBpp0082515,FBpp0082516,FBpp0082517,FBpp0082518,FBpp0082519	71133.6	1	10	17	0.000154	0.223	LVTHFVQEFK	0.95	31.4	32.4
FBpp0082514,FBpp0082515,FBpp0082516,FBpp0082517,FBpp0082518,FBpp0082519	71133.6	1	10	17	0.000154	0.223	MVNEAEK	0.901	29.5	34.5
FBpp0082514,FBpp0082515,FBpp0082516,FBpp0082517,FBpp0082518,FBpp0082519	71133.6	1	10	17	0.000154	0.223	STAGDTHLGGEDFDNR	0.95	76.7	28.7
FBpp0082514,FBpp0082515,FBpp0082516,FBpp0082517,FBpp0082518,FBpp0082519	71133.6	1	10	17	0.000154	0.223	TFFPEEISSMVLTK	0.95	71.7	31.9
FBpp0082514,FBpp0082515,FBpp0082516,FBpp0082517,FBpp0082518,FBpp0082519	71133.6	1	10	17	0.000154	0.223	TTPSYVAFTDTER	0.95	49.1	32.3
FBpp0082512,FBpp0082513	20031.5	1	3	4	3.63e-05	0.233	LTGSTLDTFLEYIER	0.95	61.3	32.8
FBpp0082512,FBpp0082513	20031.5	1	3	4	3.63e-05	0.233	NLPEGVALQASR	0.95	36.1	33.1
FBpp0082512,FBpp0082513	20031.5	1	3	4	3.63e-05	0.233	TELQEIPEHLR	0.86	26.9	33.7
FBpp0081516,FBpp0081517,FBpp0110326,FBpp0110327,FBpp0110328,FBpp0110330,FBpp0110331,FBpp0291831,FBpp0291832,FBpp0291833,FBpp0291834,FBpp0291835	59683	0.998	2	3	2.72e-05	0.0549	ILVPAVASGAIIGK	0.95	61.2	22.3
FBpp0081516,FBpp0081517,FBpp0110326,FBpp0110327,FBpp0110328,FBpp0110330,FBpp0110331,FBpp0291831,FBpp0291832,FBpp0291833,FBpp0291834,FBpp0291835	59683	0.998	2	3	2.72e-05	0.0549	NVEVPEVIIGAILGPSGR	0.95	80.7	31.1
FBpp0288445,FBpp0293666,FBpp0293667,FBpp0293668,FBpp0293669,FBpp0293670,FBpp0293671,FBpp0293672,FBpp0293673,FBpp0293674,FBpp0293675,FBpp0293676	2.44592e+06	0.998	2	2	1.81e-05	0.000827	NPCEQSNICAPQAR	0.95	39.4	27.6
FBpp0288445,FBpp0293666,FBpp0293667,FBpp0293668,FBpp0293669,FBpp0293670,FBpp0293671,FBpp0293672,FBpp0293673,FBpp0293674,FBpp0293675,FBpp0293676	2.44592e+06	0.998	2	2	1.81e-05	0.000827	TEIFR	0.95	35.7	38.7
FBpp0071846	15048.4	0.998	2	3	2.72e-05	0.206	STGFALIYDTLDFAK	0.95	41	37.4
FBpp0071846	15048.4	0.998	2	3	2.72e-05	0.206	VTPDVVFAFGFR	0.95	56.9	33.6
FBpp0071844	22199.6	1	3	3	2.72e-05	0.21	DVVIANSGTLPVSEAFSVAK	0.95	48.6	38
FBpp0071844	22199.6	1	3	3	2.72e-05	0.21	IIKDFMIQGGDFTK	0.95	31.9	30
FBpp0071844	22199.6	1	3	3	2.72e-05	0.21	ILSGMNVVR	0.95	52.6	34
FBpp0110109	25621.1	1	3	3	2.72e-05	0.199	FHNVPLLEGAER	0.95	39.6	32.5
FBpp0110109	25621.1	1	3	3	2.72e-05	0.199	VPFCLATSSGADMVELK	0.95	61	31.2
FBpp0110109	25621.1	1	3	3	2.72e-05	0.199	VTHCVFDMDGLLLDTER	0.95	73.3	31.5
FBpp0085411,FBpp0291229	17000.8	1	7	32	0.00029	0.529	AFDHDGAGSIEHADVSSILEILGQK	0.95	78.9	30.7
FBpp0085411,FBpp0291229	17000.8	1	7	32	0.00029	0.529	FIEVEEDVGALQNELK	0.95	107	32.4
FBpp0085411,FBpp0291229	17000.8	1	7	32	0.00029	0.529	GILHELDDK	0.95	47.6	33.9
FBpp0085411,FBpp0291229	17000.8	1	7	32	0.00029	0.529	GYLTVATLR	0.95	36.3	34.9
FBpp0085411,FBpp0291229	17000.8	1	7	32	0.00029	0.529	LDFSQFCK	0.95	33.6	34.2
FBpp0085411,FBpp0291229	17000.8	1	7	32	0.00029	0.529	LEPPAVK	0.928	29	33.1
FBpp0085411,FBpp0291229	17000.8	1	7	32	0.00029	0.529	VYDKEGK	0.906	29	34.2
FBpp0080051	17385	1	7	24	0.000218	0.507	AQVPLAIVSHK	0.95	44.8	30.2
FBpp0080051	17385	1	7	24	0.000218	0.507	AQYPEYFAK	0.948	31.8	33.7
FBpp0080051	17385	1	7	24	0.000218	0.507	EFVTWWEK	0.864	27.1	33.8
FBpp0080051	17385	1	7	24	0.000218	0.507	EVIPPDWVLDYWHPLEK	0.95	71.3	30.7
FBpp0080051	17385	1	7	24	0.000218	0.507	NFANSAGGCAFER	0.95	83.4	25.2
FBpp0080051	17385	1	7	24	0.000218	0.507	NLESWYDR	0.899	26.3	31.4
FBpp0080051	17385	1	7	24	0.000218	0.507	QVCSLYK	0.95	34.1	33.8
FBpp0077954,FBpp0077955,FBpp0077956,FBpp0077957	47074.4	0.998	2	2	1.81e-05	0.0538	FLLDMATTAVAVGK	0.95	67.2	30.1
FBpp0077954,FBpp0077955,FBpp0077956,FBpp0077957	47074.4	0.998	2	2	1.81e-05	0.0538	TCANLAEILK	0.95	34.5	33.4
FBpp0079329,FBpp0079330,FBpp0079331,FBpp0297934	118749	1	10	14	0.000127	0.125	DASAFIVSR	0.905	29.6	34.4
FBpp0079329,FBpp0079330,FBpp0079331,FBpp0297934	118749	1	10	14	0.000127	0.125	DQVEQEREEQPDEDQGEEYER	0.95	71.1	21.1
FBpp0079329,FBpp0079330,FBpp0079331,FBpp0297934	118749	1	10	14	0.000127	0.125	EYQLQLER	0.809	25.1	33.4
FBpp0079329,FBpp0079330,FBpp0079331,FBpp0297934	118749	1	10	14	0.000127	0.125	FQAAQPIGYQGR	0.933	30.5	33.6
FBpp0079329,FBpp0079330,FBpp0079331,FBpp0297934	118749	1	10	14	0.000127	0.125	GQQEPGPEEYPSYEEYSR	0.95	94.7	26.1
FBpp0079329,FBpp0079330,FBpp0079331,FBpp0297934	118749	1	10	14	0.000127	0.125	IYAEEQER	0.95	40.9	32.2
FBpp0079329,FBpp0079330,FBpp0079331,FBpp0297934	118749	1	10	14	0.000127	0.125	NFSEEDREQQQQEQLR	0.95	50.9	30
FBpp0079329,FBpp0079330,FBpp0079331,FBpp0297934	118749	1	10	14	0.000127	0.125	SPDEEEAAEQDVLK	0.95	48	31.8
FBpp0079329,FBpp0079330,FBpp0079331,FBpp0297934	118749	1	10	14	0.000127	0.125	SVPAYLYTFDYR	0.95	53.8	31.9
FBpp0079329,FBpp0079330,FBpp0079331,FBpp0297934	118749	1	10	14	0.000127	0.125	YGTVGGGLAR	0.95	33.5	34.5
FBpp0086158,FBpp0086159	60306	0.981	2	2	1.81e-05	0.0239	FIADVR	0.893	28.7	34.1
FBpp0086158,FBpp0086159	60306	0.981	2	2	1.81e-05	0.0239	MEAEVVR	0.823	26.2	34.1
FBpp0075495	426232	1	3	3	2.72e-05	0.00755	ALSEFDAVSLK	0.878	26.8	33
FBpp0075495	426232	1	3	3	2.72e-05	0.00755	LQLLELLK	0.95	31.7	28.9
FBpp0075495	426232	1	3	3	2.72e-05	0.00755	MLGLGEVLIR	0.899	28.2	33.3
FBpp0073341,FBpp0073342,FBpp0089350,FBpp0089351,FBpp0089352,FBpp0089353,FBpp0111724,FBpp0111725,FBpp0290504,FBpp0300431,FBpp0300432	104018	1	5	6	5.44e-05	0.0646	GTATTPAAGSAAGDAR	0.95	65.1	32
FBpp0073341,FBpp0073342,FBpp0089350,FBpp0089351,FBpp0089352,FBpp0089353,FBpp0111724,FBpp0111725,FBpp0290504,FBpp0300431,FBpp0300432	104018	1	5	6	5.44e-05	0.0646	LMDGGAAQVDGR	0.95	58.6	32.4
FBpp0073341,FBpp0073342,FBpp0089350,FBpp0089351,FBpp0089352,FBpp0089353,FBpp0111724,FBpp0111725,FBpp0290504,FBpp0300431,FBpp0300432	104018	1	5	6	5.44e-05	0.0646	LQVAQLYPVAVFIKPK	0.95	30.1	18.8
FBpp0073341,FBpp0073342,FBpp0089350,FBpp0089351,FBpp0089352,FBpp0089353,FBpp0111724,FBpp0111725,FBpp0290504,FBpp0300431,FBpp0300432	104018	1	5	6	5.44e-05	0.0646	SVDSVMEMNR	0.95	41.3	31
FBpp0073341,FBpp0073342,FBpp0089350,FBpp0089351,FBpp0089352,FBpp0089353,FBpp0111724,FBpp0111725,FBpp0290504,FBpp0300431,FBpp0300432	104018	1	5	6	5.44e-05	0.0646	VIEIDLVK	0.95	50.6	29.7
FBpp0081958	34558.3	0.995	2	2	1.81e-05	0.0623	IQMQDAGR	0.898	27.2	32.7
FBpp0081958	34558.3	0.995	2	2	1.81e-05	0.0623	VSATQLASQLIK	0.95	43.8	30.4
FBpp0076005	13788.2	1	5	24	0.000218	0.468	AVGCGQVEELIVQAENELILAR	0.95	151	30.5
FBpp0076005	13788.2	1	5	24	0.000218	0.468	LVQAAPAK	0.95	31.3	33
FBpp0076005	13788.2	1	5	24	0.000218	0.468	MPQDASYR	0.95	39.6	30.4
FBpp0076005	13788.2	1	5	24	0.000218	0.468	QWDWPPAQIMEPK	0.95	63.9	32.6
FBpp0076005	13788.2	1	5	24	0.000218	0.468	YTEQLVK	0.92	30	34
FBpp0071808	14936.8	1	3	5	4.53e-05	0.329	ISLGLPVGAVMNCADNTGAK	0.95	83.3	31.2
FBpp0071808	14936.8	1	3	5	4.53e-05	0.329	LPAAGVGDMFVATVK	0.95	38.2	30.8
FBpp0071808	14936.8	1	3	5	4.53e-05	0.329	NLYVIAVHGIR	0.95	37.5	33.2
FBpp0076000,FBpp0076001	48698.9	0.999	2	2	1.81e-05	0.0522	QMANAPVESMR	0.95	37.8	30.9
FBpp0076000,FBpp0076001	48698.9	0.999	2	2	1.81e-05	0.0522	TIIFPLVILAQR	0.95	48.2	28.7
FBpp0293113,FBpp0300426	579869	1	32	50	0.000453	0.0817	AEGLGVGSEGAAGEK	0.95	97.6	32.4
FBpp0293113,FBpp0300426	579869	1	32	50	0.000453	0.0817	ALLPVQMSQEEEELMR	0.95	51.1	32
FBpp0293113,FBpp0300426	579869	1	32	50	0.000453	0.0817	DFNLDGMFFPVMSCSSK	0.95	40.8	30.4
FBpp0293113,FBpp0300426	579869	1	32	50	0.000453	0.0817	DIYSFYPLLIK	0.95	51.5	31.4
FBpp0293113,FBpp0300426	579869	1	32	50	0.000453	0.0817	DPIGWTNENLFLPLIK	0.95	52.7	29.7
FBpp0293113,FBpp0300426	579869	1	32	50	0.000453	0.0817	DQPIFENTEEMPDCR	0.95	80.2	27.9
FBpp0293113,FBpp0300426	579869	1	32	50	0.000453	0.0817	EAGQNIVIYEGGVVMAQAR	0.95	58.6	32.3
FBpp0293113,FBpp0300426	579869	1	32	50	0.000453	0.0817	EMFSLLLR	0.95	44.2	34.5
FBpp0293113,FBpp0300426	579869	1	32	50	0.000453	0.0817	IEILGSSK	0.91	27.8	32.3
FBpp0293113,FBpp0300426	579869	1	32	50	0.000453	0.0817	LFPAIFVEATSK	0.95	48	37.9
FBpp0293113,FBpp0300426	579869	1	32	50	0.000453	0.0817	LLEDAFLPDLR	0.95	62.2	34.3
FBpp0293113,FBpp0300426	579869	1	32	50	0.000453	0.0817	LLLVGVLTDEDVQR	0.95	79.6	38.9
FBpp0293113,FBpp0300426	579869	1	32	50	0.000453	0.0817	LLPVGLNLFAGR	0.95	67.6	33
FBpp0293113,FBpp0300426	579869	1	32	50	0.000453	0.0817	LLVMIDPETWDQAFER	0.95	66	31.6
FBpp0293113,FBpp0300426	579869	1	32	50	0.000453	0.0817	NLEPDDQDNCTCGLELR	0.95	60.6	27.6
FBpp0293113,FBpp0300426	579869	1	32	50	0.000453	0.0817	NTDEDYYGR	0.95	60.7	26.2
FBpp0293113,FBpp0300426	579869	1	32	50	0.000453	0.0817	NVPPDLSQCVFVIEQALSVR	0.95	64	32
FBpp0293113,FBpp0300426	579869	1	32	50	0.000453	0.0817	QAVISSLRAK	0.859	18.4	22
FBpp0293113,FBpp0300426	579869	1	32	50	0.000453	0.0817	QFVMEALK	0.833	31.5	39.1
FBpp0293113,FBpp0300426	579869	1	32	50	0.000453	0.0817	SAISEGAPAVGGK	0.95	73.9	36.6
FBpp0293113,FBpp0300426	579869	1	32	50	0.000453	0.0817	SDGSESDMALAMNR	0.95	53.3	33.6
FBpp0293113,FBpp0300426	579869	1	32	50	0.000453	0.0817	SLVPLEDLQGVLSLK	0.95	72.6	26.9
FBpp0293113,FBpp0300426	579869	1	32	50	0.000453	0.0817	TIVSWAEESQIENPK	0.95	56.9	31.8
FBpp0293113,FBpp0300426	579869	1	32	50	0.000453	0.0817	TLVVDALPEEPFIR	0.95	67.4	32.9
FBpp0293113,FBpp0300426	579869	1	32	50	0.000453	0.0817	TPTTLPLSAAVLPTSDK	0.95	64.6	29.5
FBpp0293113,FBpp0300426	579869	1	32	50	0.000453	0.0817	VCLAAEGFGNR	0.806	24.4	32.8
FBpp0293113,FBpp0300426	579869	1	32	50	0.000453	0.0817	VGDDLILVSVATER	0.95	55.1	33.2
FBpp0293113,FBpp0300426	579869	1	32	50	0.000453	0.0817	VIISLLEK	0.95	30.6	29.9
FBpp0293113,FBpp0300426	579869	1	32	50	0.000453	0.0817	VPNTALQVHALK	0.95	30.7	29.4
FBpp0293113,FBpp0300426	579869	1	32	50	0.000453	0.0817	VVLPLMEK	0.82	23.3	31.3
FBpp0293113,FBpp0300426	579869	1	32	50	0.000453	0.0817	VYGIEAQDLFYR	0.95	41.9	33.4
FBpp0293113,FBpp0300426	579869	1	32	50	0.000453	0.0817	YIGNSILPLLIK	0.908	22.4	27.5
FBpp0071753	44331.7	0.998	2	2	1.81e-05	0.0918	ESTPAGSSLIELVEHGIAR	0.95	108	32.6
FBpp0071753	44331.7	0.998	2	2	1.81e-05	0.0918	VMVAIDGFNAFFHPVTR	0.95	36.9	33
FBpp0088281,FBpp0088282,FBpp0088283,FBpp0099496,FBpp0099497,FBpp0099498,FBpp0289606,FBpp0289607,FBpp0289608	55482.9	1	2	2	1.81e-05	0.0429	DLKPENLLLASK	0.95	27.2	25
FBpp0088281,FBpp0088282,FBpp0088283,FBpp0099496,FBpp0099497,FBpp0099498,FBpp0289606,FBpp0289607,FBpp0289608	55482.9	1	2	2	1.81e-05	0.0429	FYFENVLGK	0.95	31.9	33.6
FBpp0080010	68376.7	1	3	3	2.72e-05	0.233	ADYDQLYEDLQQAFR	0.95	38.7	31.8
FBpp0080010	68376.7	1	3	3	2.72e-05	0.233	DFPELTCEIDGVTESIMK	0.95	69.3	31.8
FBpp0080010	68376.7	1	3	3	2.72e-05	0.233	DMGYNVAMMADSTSR	0.95	32.5	25.6
FBpp0070672,FBpp0070673,FBpp0070674,FBpp0070675,FBpp0297908	10374.1	0.996	2	2	1.81e-05	0.326	DIAAYIK	0.915	28.7	33
FBpp0070672,FBpp0070673,FBpp0070674,FBpp0070675,FBpp0297908	10374.1	0.996	2	2	1.81e-05	0.326	NADMSEEMQQDAVDCATQALEK	0.95	44	26.3
FBpp0078733,FBpp0297901,FBpp0297902	71301.8	1	12	14	0.000127	0.199	AQYEEQMQINR	0.95	57.4	30.4
FBpp0078733,FBpp0297901,FBpp0297902	71301.8	1	12	14	0.000127	0.199	DEIQSLYEDK	0.95	57	33.4
FBpp0078733,FBpp0297901,FBpp0297902	71301.8	1	12	14	0.000127	0.199	GSEEVAIGGWQLQR	0.95	66.8	33.2
FBpp0078733,FBpp0297901,FBpp0297902	71301.8	1	12	14	0.000127	0.199	LLDDTAR	0.95	35.7	35.1
FBpp0078733,FBpp0297901,FBpp0297902	71301.8	1	12	14	0.000127	0.199	LLVGEEAR	0.95	35.4	34.3
FBpp0078733,FBpp0297901,FBpp0297902	71301.8	1	12	14	0.000127	0.199	LSSEYDAK	0.934	31.1	34.1
FBpp0078733,FBpp0297901,FBpp0297902	71301.8	1	12	14	0.000127	0.199	LTIEVQTTR	0.95	52.1	34.1
FBpp0078733,FBpp0297901,FBpp0297902	71301.8	1	12	14	0.000127	0.199	NIFEAELLETR	0.95	62.2	33.7
FBpp0078733,FBpp0297901,FBpp0297902	71301.8	1	12	14	0.000127	0.199	QTEYSEIDGR	0.95	40.3	32.5
FBpp0078733,FBpp0297901,FBpp0297902	71301.8	1	12	14	0.000127	0.199	TILLNSEGEAVANLDR	0.95	82.7	32.9
FBpp0078733,FBpp0297901,FBpp0297902	71301.8	1	12	14	0.000127	0.199	VDLENTIQSLR	0.929	35.1	38.5
FBpp0078733,FBpp0297901,FBpp0297902	71301.8	1	12	14	0.000127	0.199	VELQNLNDR	0.949	32.6	34.4
FBpp0300410	29930.8	0.976	2	2	1.81e-05	0.0679	IIAEDIENR	0.861	27.4	34.1
FBpp0300410	29930.8	0.976	2	2	1.81e-05	0.0679	LQEIQAQQR	0.824	26.5	34.3
FBpp0077576,FBpp0294064,FBpp0297297	40475.6	1	3	3	2.72e-05	0.0959	DFLEFMMAGAVSK	0.801	25.2	33.6
FBpp0077576,FBpp0294064,FBpp0297297	40475.6	1	3	3	2.72e-05	0.0959	GLGPNLVGVAPSR	0.95	41.8	32.6
FBpp0077576,FBpp0294064,FBpp0297297	40475.6	1	3	3	2.72e-05	0.0959	SMSIVQCLR	0.95	46.4	34.1
FBpp0071771	33474.3	0.993	2	3	2.72e-05	0.0679	ELQQAEAAASSK	0.95	54.6	33.2
FBpp0071771	33474.3	0.993	2	3	2.72e-05	0.0679	FEWILEK	0.859	26.7	33.6
FBpp0073606	11098.1	1	3	3	2.72e-05	0.4	LSETCFTDCIR	0.95	31.1	29.3
FBpp0073606	11098.1	1	3	3	2.72e-05	0.4	TFSDFLMSYNK	0.95	56.7	32.8
FBpp0073606	11098.1	1	3	3	2.72e-05	0.4	TPENIAIDQLDKDQIK	0.95	30.1	28
FBpp0073600,FBpp0073601,FBpp0073602,FBpp0073603,FBpp0073604,FBpp0073605	64048.1	1	15	50	0.000453	0.317	AGEIEKELEK	0.95	35.4	31.2
FBpp0073600,FBpp0073601,FBpp0073602,FBpp0073603,FBpp0073604,FBpp0073605	64048.1	1	15	50	0.000453	0.317	ALTLDNINPNFIAMEYAVR	0.95	90.2	32.7
FBpp0073600,FBpp0073601,FBpp0073602,FBpp0073603,FBpp0073604,FBpp0073605	64048.1	1	15	50	0.000453	0.317	ALVVINPGNPTGQVLTR	0.95	87.6	31.3
FBpp0073600,FBpp0073601,FBpp0073602,FBpp0073603,FBpp0073604,FBpp0073605	64048.1	1	15	50	0.000453	0.317	ANIGDCHAMGQQPLTFLR	0.95	79.3	31.3
FBpp0073600,FBpp0073601,FBpp0073602,FBpp0073603,FBpp0073604,FBpp0073605	64048.1	1	15	50	0.000453	0.317	ENIEEIIK	0.95	44.3	33.5
FBpp0073600,FBpp0073601,FBpp0073602,FBpp0073603,FBpp0073604,FBpp0073605	64048.1	1	15	50	0.000453	0.317	GGYMEVLNLDPK	0.95	67.6	32.9
FBpp0073600,FBpp0073601,FBpp0073602,FBpp0073603,FBpp0073604,FBpp0073605	64048.1	1	15	50	0.000453	0.317	GYLGECGIR	0.875	26.9	33
FBpp0073600,FBpp0073601,FBpp0073602,FBpp0073603,FBpp0073604,FBpp0073605	64048.1	1	15	50	0.000453	0.317	LLDSPDYPEDVK	0.95	53.9	32.5
FBpp0073600,FBpp0073601,FBpp0073602,FBpp0073603,FBpp0073604,FBpp0073605	64048.1	1	15	50	0.000453	0.317	NLEMVSFLSTSK	0.95	65.8	33.2
FBpp0073600,FBpp0073601,FBpp0073602,FBpp0073603,FBpp0073604,FBpp0073605	64048.1	1	15	50	0.000453	0.317	STILPQTDK	0.937	30.1	32.9
FBpp0073600,FBpp0073601,FBpp0073602,FBpp0073603,FBpp0073604,FBpp0073605	64048.1	1	15	50	0.000453	0.317	VAYEMGDPYR	0.95	47.9	30.3
FBpp0073600,FBpp0073601,FBpp0073602,FBpp0073603,FBpp0073604,FBpp0073605	64048.1	1	15	50	0.000453	0.317	VFHAEFMK	0.95	53.8	33.9
FBpp0073600,FBpp0073601,FBpp0073602,FBpp0073603,FBpp0073604,FBpp0073605	64048.1	1	15	50	0.000453	0.317	VLVLADEVYQDNVYDK	0.95	79.3	32.3
FBpp0073600,FBpp0073601,FBpp0073602,FBpp0073603,FBpp0073604,FBpp0073605	64048.1	1	15	50	0.000453	0.317	VLVLADEVYQDNVYDKNSK	0.95	39	29.6
FBpp0073600,FBpp0073601,FBpp0073602,FBpp0073603,FBpp0073604,FBpp0073605	64048.1	1	15	50	0.000453	0.317	VNPVQGAMYVFPQIEIPPK	0.95	58.3	30.4
FBpp0086103	21030.2	1	3	4	3.63e-05	0.169	AHSIQIIK	0.95	29.9	30.6
FBpp0086103	21030.2	1	3	4	3.63e-05	0.169	DLTVGGAVTQCYR	0.95	56.5	32.1
FBpp0086103	21030.2	1	3	4	3.63e-05	0.169	TTGEIVSIK	0.95	39.5	31.4
FBpp0085585,FBpp0085586	17612.2	0.998	2	2	1.81e-05	0.138	AGECTEEEVDK	0.95	47	31.4
FBpp0085585,FBpp0085586	17612.2	0.998	2	2	1.81e-05	0.138	KVGIAMTAIK	0.95	40.6	26.2
FBpp0291133,FBpp0291134,FBpp0291135	44902.2	0.998	2	30	0.000272	0.404	KLFEGGYNTVYAETLEK	0.95	63.9	31
FBpp0291133,FBpp0291134,FBpp0291135	44902.2	0.998	2	30	0.000272	0.404	LFEGGYNTVYAETLEK	0.95	85.2	32.4
FBpp0075425	37324.7	0.999	2	2	1.81e-05	0.0601	LAAQDLR	0.892	29.5	34.9
FBpp0075425	37324.7	0.999	2	2	1.81e-05	0.0601	LDVQQDLAQEMFK	0.95	63.2	33
FBpp0081286	58004.6	1	3	4	3.63e-05	0.0453	DLPLLLEIMAGDK	0.95	47.2	41.5
FBpp0081286	58004.6	1	3	4	3.63e-05	0.0453	DLPLLLEIMAGDKK	0.95	27.8	26.1
FBpp0081286	58004.6	1	3	4	3.63e-05	0.0453	SVVELVTQLR	0.917	29.8	33.9
FBpp0079328,FBpp0099990	17179.4	0.996	2	2	1.81e-05	0.113	IGIILR	0.838	19.4	26.8
FBpp0079328,FBpp0099990	17179.4	0.996	2	2	1.81e-05	0.113	YESSTASALVA	0.95	51	33
FBpp0071128,FBpp0071129	78631	1	27	119	0.00108	0.482	AAGGQIAGISGQLADLEAQVALK	0.95	121	27.6
FBpp0071128,FBpp0071129	78631	1	27	119	0.00108	0.482	ADGAAIHATVAEYCK	0.828	24.7	32.2
FBpp0071128,FBpp0071129	78631	1	27	119	0.00108	0.482	AGAQTAVK	0.95	34.4	34.8
FBpp0071128,FBpp0071129	78631	1	27	119	0.00108	0.482	ALSEVVGKPLPYDNLDELR	0.95	68.8	28.7
FBpp0071128,FBpp0071129	78631	1	27	119	0.00108	0.482	ASPTMAK	0.881	28.6	34.6
FBpp0071128,FBpp0071129	78631	1	27	119	0.00108	0.482	AVEDKDIGPLVK	0.95	54.7	26.1
FBpp0071128,FBpp0071129	78631	1	27	119	0.00108	0.482	AYVHNELQIASIGPK	0.95	31.6	27.8
FBpp0071128,FBpp0071129	78631	1	27	119	0.00108	0.482	DVCSGAHAFSK	0.95	48.9	32.9
FBpp0071128,FBpp0071129	78631	1	27	119	0.00108	0.482	DYFMTDAISR	0.95	30.8	32
FBpp0071128,FBpp0071129	78631	1	27	119	0.00108	0.482	ENEDVNEEWLADK	0.95	85.9	31.9
FBpp0071128,FBpp0071129	78631	1	27	119	0.00108	0.482	FACDGLK	0.912	28.7	33.6
FBpp0071128,FBpp0071129	78631	1	27	119	0.00108	0.482	FASEIAGVDDLGTTGR	0.95	101	32.6
FBpp0071128,FBpp0071129	78631	1	27	119	0.00108	0.482	GNDMQIGTYVEK	0.95	72.7	33.2
FBpp0071128,FBpp0071129	78631	1	27	119	0.00108	0.482	IDLSYDHENLGADAALVK	0.95	78.6	31.9
FBpp0071128,FBpp0071129	78631	1	27	119	0.00108	0.482	KPAIIIGADLLER	0.95	38.2	26
FBpp0071128,FBpp0071129	78631	1	27	119	0.00108	0.482	KVSSIDVLDAVGSNIVVSTR	0.95	82.9	27.9
FBpp0071128,FBpp0071129	78631	1	27	119	0.00108	0.482	LGQLEPAGDAGAAGTISK	0.95	109	30
FBpp0071128,FBpp0071129	78631	1	27	119	0.00108	0.482	LGSEVVATEQGFIAGGTDNR	0.95	119	32.6
FBpp0071128,FBpp0071129	78631	1	27	119	0.00108	0.482	MCLVEVEK	0.95	33	33.9
FBpp0071128,FBpp0071129	78631	1	27	119	0.00108	0.482	NRLEDVAPHLTR	0.95	33.2	33.3
FBpp0071128,FBpp0071129	78631	1	27	119	0.00108	0.482	QGIYVNTEGRPQQTLPGVSPPGMAR	0.95	48.2	31.4
FBpp0071128,FBpp0071129	78631	1	27	119	0.00108	0.482	SIGGGAIDIK	0.95	50.5	31.7
FBpp0071128,FBpp0071129	78631	1	27	119	0.00108	0.482	SPKPVAACAMPVMK	0.945	27.6	29.8
FBpp0071128,FBpp0071129	78631	1	27	119	0.00108	0.482	VLEGAK	0.822	28.4	36.3
FBpp0071128,FBpp0071129	78631	1	27	119	0.00108	0.482	VLFLLNADAGK	0.95	78.9	31
FBpp0071128,FBpp0071129	78631	1	27	119	0.00108	0.482	VSSIDVLDAVGSNIVVSTR	0.95	130	31.2
FBpp0071128,FBpp0071129	78631	1	27	119	0.00108	0.482	YEAPLVNTR	0.95	40.7	33.5
FBpp0081947,FBpp0081948	16623.1	1	8	97	0.000879	0.55	ATLYPYLLEK	0.95	58.9	32.7
FBpp0081947,FBpp0081948	16623.1	1	8	97	0.000879	0.55	EGIDGWEIR	0.95	66.1	33.3
FBpp0081947,FBpp0081948	16623.1	1	8	97	0.000879	0.55	GMNDLLGMDLVPSPK	0.95	115	31.3
FBpp0081947,FBpp0081948	16623.1	1	8	97	0.000879	0.55	IIEAGLR	0.944	30.7	33
FBpp0081947,FBpp0081948	16623.1	1	8	97	0.000879	0.55	ITPTLQELGIPTIEELGYDKPELALK	0.95	97.6	17.6
FBpp0081947,FBpp0081948	16623.1	1	8	97	0.000879	0.55	KGMNDLLGMDLVPSPK	0.95	46	29.2
FBpp0081947,FBpp0081948	16623.1	1	8	97	0.000879	0.55	SVYDA	0.852	25.2	32.2
FBpp0081947,FBpp0081948	16623.1	1	8	97	0.000879	0.55	VNDIALAIR	0.95	48.2	34.6
FBpp0075401	55782.9	1	15	22	0.000199	0.319	AAQQLAEK	0.95	38.4	33.2
FBpp0075401	55782.9	1	15	22	0.000199	0.319	DLESEEAK	0.95	40.3	33.9
FBpp0075401	55782.9	1	15	22	0.000199	0.319	DLTSVADAEQFLK	0.95	87.7	33.1
FBpp0075401	55782.9	1	15	22	0.000199	0.319	IFGGSIK	0.858	27.4	34.2
FBpp0075401	55782.9	1	15	22	0.000199	0.319	ISSFPTIK	0.948	30.6	32.5
FBpp0075401	55782.9	1	15	22	0.000199	0.319	MDSTANELESIK	0.95	62.6	33.5
FBpp0075401	55782.9	1	15	22	0.000199	0.319	QAADIIAWVTK	0.95	36.8	34
FBpp0075401	55782.9	1	15	22	0.000199	0.319	QLAPIYDQLAEK	0.95	52.5	33.8
FBpp0075401	55782.9	1	15	22	0.000199	0.319	SGSPVEYSGGR	0.95	36.5	31.5
FBpp0075401	55782.9	1	15	22	0.000199	0.319	SVFEGELNEENLK	0.95	64.6	32.9
FBpp0075401	55782.9	1	15	22	0.000199	0.319	TLDDFVK	0.95	35.4	34
FBpp0075401	55782.9	1	15	22	0.000199	0.319	VDATVEGELAEQYAVR	0.95	84	32.2
FBpp0075401	55782.9	1	15	22	0.000199	0.319	VEEGVLVATVDNFK	0.95	59.2	32.3
FBpp0075401	55782.9	1	15	22	0.000199	0.319	VIDFNLDR	0.95	32.5	34.1
FBpp0075401	55782.9	1	15	22	0.000199	0.319	YVDPLKEIAK	0.894	21.8	27
FBpp0111601-R	0	0.985	2	5	4.53e-05	0	AEFDRK	0.815	26.6	34.7
FBpp0111601-R	0	0.985	2	5	4.53e-05	0	ILDIEAR	0.917	30.5	34.7
FBpp0074887	26263.7	0.996	2	2	1.81e-05	0.0533	TELMR	0.95	35.7	38.7
FBpp0074887	26263.7	0.996	2	2	1.81e-05	0.0533	VLLEIER	0.91	30	34.6
FBpp0071115,FBpp0071116,FBpp0071117	53223	1	8	10	9.06e-05	0.269	GFDQQMAELVAASMEER	0.95	111	28.9
FBpp0071115,FBpp0071116,FBpp0071117	53223	1	8	10	9.06e-05	0.269	GLGYEPTVMVR	0.95	57.8	34.2
FBpp0071115,FBpp0071116,FBpp0071117	53223	1	8	10	9.06e-05	0.269	GLVDDLNLPNAGVTVQK	0.95	35.2	30
FBpp0071115,FBpp0071116,FBpp0071117	53223	1	8	10	9.06e-05	0.269	SGLDPTPASCCS	0.95	51.8	32.5
FBpp0071115,FBpp0071116,FBpp0071117	53223	1	8	10	9.06e-05	0.269	TLVVGAGYIGLECAGFLK	0.95	56.7	30.2
FBpp0071115,FBpp0071116,FBpp0071117	53223	1	8	10	9.06e-05	0.269	VACLDFVKPTPTLGTK	0.95	29.9	28.3
FBpp0071115,FBpp0071116,FBpp0071117	53223	1	8	10	9.06e-05	0.269	WGVGGTCVNVGCIPK	0.95	33	37.6
FBpp0071115,FBpp0071116,FBpp0071117	53223	1	8	10	9.06e-05	0.269	YPDIPGAVEYGITSDDLFSLDREPGK	0.95	29	30.2
FBpp0076258,FBpp0099972,FBpp0099973	24528.4	1	3	3	2.72e-05	0.213	ADVSIVVPR	0.95	47.8	34.6
FBpp0076258,FBpp0099972,FBpp0099973	24528.4	1	3	3	2.72e-05	0.213	QSVLTSAISAAVAAQHLK	0.95	71.2	32.6
FBpp0076258,FBpp0099972,FBpp0099973	24528.4	1	3	3	2.72e-05	0.213	SGLPAGSLAVSILPVTLDTPMNR	0.95	65	31
FBpp0076848,FBpp0297223	33765	1	11	57	0.000517	0.41	AANNGAYPPDLSYIVSAR	0.95	32.1	32.5
FBpp0076848,FBpp0297223	33765	1	11	57	0.000517	0.41	AEAEQITVK	0.95	47	33.1
FBpp0076848,FBpp0297223	33765	1	11	57	0.000517	0.41	DGPDDTGNYYTRPGK	0.95	57.1	23.3
FBpp0076848,FBpp0297223	33765	1	11	57	0.000517	0.41	DVATFLK	0.95	34.6	33.6
FBpp0076848,FBpp0297223	33765	1	11	57	0.000517	0.41	GGEDYIFSLLTGYHDAPAGVVLR	0.95	98.1	32.6
FBpp0076848,FBpp0297223	33765	1	11	57	0.000517	0.41	GYEVYK	0.856	27.1	34.1
FBpp0076848,FBpp0297223	33765	1	11	57	0.000517	0.41	KGGEDYIFSLLTGYHDAPAGVVLR	0.95	58.1	30.1
FBpp0076848,FBpp0297223	33765	1	11	57	0.000517	0.41	KIVFVPK	0.95	26.3	22.2
FBpp0076848,FBpp0297223	33765	1	11	57	0.000517	0.41	LSDYFPSPYPNEEAAR	0.95	75.4	31.2
FBpp0076848,FBpp0297223	33765	1	11	57	0.000517	0.41	NLVGVTHTEAEAK	0.95	97.4	31.6
FBpp0076848,FBpp0297223	33765	1	11	57	0.000517	0.41	WTSEPEHDDRK	0.95	34.5	32.7
FBpp0079771,FBpp0079772,FBpp0100039,FBpp0293784	30550.8	1	20	292	0.00265	0.879	ADSDVNIDLK	0.95	61.6	33
FBpp0079771,FBpp0079772,FBpp0100039,FBpp0293784	30550.8	1	20	292	0.00265	0.879	APPSYSDLGK	0.95	37	33.4
FBpp0079771,FBpp0079772,FBpp0100039,FBpp0293784	30550.8	1	20	292	0.00265	0.879	DFVLHTAVNDGQEFSGSIFQR	0.95	120	30.9
FBpp0079771,FBpp0079772,FBpp0100039,FBpp0293784	30550.8	1	20	292	0.00265	0.879	DGVTLTLSTLVDGK	0.95	81.6	32
FBpp0079771,FBpp0079772,FBpp0100039,FBpp0293784	30550.8	1	20	292	0.00265	0.879	DYGLTLTEK	0.95	51.4	34.7
FBpp0079771,FBpp0079772,FBpp0100039,FBpp0293784	30550.8	1	20	292	0.00265	0.879	GPLINASAVLGYQGWLAGYQTAFDTQQSK	0.95	58.9	27.1
FBpp0079771,FBpp0079772,FBpp0100039,FBpp0293784	30550.8	1	20	292	0.00265	0.879	GYNFGLWK	0.95	52.6	33.8
FBpp0079771,FBpp0079772,FBpp0100039,FBpp0293784	30550.8	1	20	292	0.00265	0.879	IGVGLELEA	0.95	59.4	34.2
FBpp0079771,FBpp0079772,FBpp0100039,FBpp0293784	30550.8	1	20	292	0.00265	0.879	LDVGVQLSWASGTSNTK	0.95	79.7	32.4
FBpp0079771,FBpp0079772,FBpp0100039,FBpp0293784	30550.8	1	20	292	0.00265	0.879	LRDGVTLTLSTLVDGK	0.95	64.8	29.6
FBpp0079771,FBpp0079772,FBpp0100039,FBpp0293784	30550.8	1	20	292	0.00265	0.879	LSLEGNFAPQSGNK	0.95	81.2	32.6
FBpp0079771,FBpp0079772,FBpp0100039,FBpp0293784	30550.8	1	20	292	0.00265	0.879	LTTNNFALGYTTK	0.95	79.8	36.7
FBpp0079771,FBpp0079772,FBpp0100039,FBpp0293784	30550.8	1	20	292	0.00265	0.879	NFNAGGHK	0.95	33.3	34.6
FBpp0079771,FBpp0079772,FBpp0100039,FBpp0293784	30550.8	1	20	292	0.00265	0.879	TSSGIEFNTAGHSNQESGK	0.95	95.5	32
FBpp0079771,FBpp0079772,FBpp0100039,FBpp0293784	30550.8	1	20	292	0.00265	0.879	VAYGHENVK	0.95	44.3	33.7
FBpp0079771,FBpp0079772,FBpp0100039,FBpp0293784	30550.8	1	20	292	0.00265	0.879	VFGSLETK	0.95	37.5	35.3
FBpp0079771,FBpp0079772,FBpp0100039,FBpp0293784	30550.8	1	20	292	0.00265	0.879	VKDYGLTLTEK	0.95	53.2	29.2
FBpp0079771,FBpp0079772,FBpp0100039,FBpp0293784	30550.8	1	20	292	0.00265	0.879	VNNASQVGLGYQQK	0.95	76.9	32.8
FBpp0079771,FBpp0079772,FBpp0100039,FBpp0293784	30550.8	1	20	292	0.00265	0.879	WNTDNTLFTEVAVQDQLLEGLK	0.95	105	30.3
FBpp0079771,FBpp0079772,FBpp0100039,FBpp0293784	30550.8	1	20	292	0.00265	0.879	YQLDDDASVR	0.95	60.6	32.4
FBpp0079072	54252.2	1	23	117	0.00106	0.455	AAAKPAAAAPAK	0.95	38.2	27
FBpp0079072	54252.2	1	23	117	0.00106	0.455	ATMGFETPEEGFLAK	0.95	100	32.5
FBpp0079072	54252.2	1	23	117	0.00106	0.455	AVAIASLK	0.95	43.3	30.4
FBpp0079072	54252.2	1	23	117	0.00106	0.455	DVPVGQLLCIIVPDQGSVAAFANFK	0.95	125	29.2
FBpp0079072	54252.2	1	23	117	0.00106	0.455	DYMEDPSNMVL	0.95	62.8	26.7
FBpp0079072	54252.2	1	23	117	0.00106	0.455	EVNMLTVTLSADHR	0.95	73.1	33.4
FBpp0079072	54252.2	1	23	117	0.00106	0.455	GLITPIVFNADR	0.95	57.9	33.9
FBpp0079072	54252.2	1	23	117	0.00106	0.455	GLITPIVFNADRK	0.95	34.3	30.5
FBpp0079072	54252.2	1	23	117	0.00106	0.455	GSIVSWEK	0.95	41.8	34
FBpp0079072	54252.2	1	23	117	0.00106	0.455	GVLEISK	0.95	33.6	34.4
FBpp0079072	54252.2	1	23	117	0.00106	0.455	ILIQGGTK	0.95	38.2	32.3
FBpp0079072	54252.2	1	23	117	0.00106	0.455	KGVLEISK	0.95	25.5	27.1
FBpp0079072	54252.2	1	23	117	0.00106	0.455	KYDDVDVSVAVSTDK	0.95	46.6	31.2
FBpp0079072	54252.2	1	23	117	0.00106	0.455	LAEAQQLR	0.95	39.2	34.6
FBpp0079072	54252.2	1	23	117	0.00106	0.455	QLVADPDSLK	0.95	69	34.6
FBpp0079072	54252.2	1	23	117	0.00106	0.455	RLAEAQQLR	0.949	31.8	34.4
FBpp0079072	54252.2	1	23	117	0.00106	0.455	TQLPHYYVTVQCQVDK	0.95	66.4	32.1
FBpp0079072	54252.2	1	23	117	0.00106	0.455	VPEANSAWMDTVIR	0.95	72.9	32.5
FBpp0079072	54252.2	1	23	117	0.00106	0.455	VPLPALSPTMER	0.95	72.5	33.6
FBpp0079072	54252.2	1	23	117	0.00106	0.455	VSVNDFIIK	0.95	38.1	31.3
FBpp0079072	54252.2	1	23	117	0.00106	0.455	VVDGAVAAR	0.95	35	35.6
FBpp0079072	54252.2	1	23	117	0.00106	0.455	VYASPMAK	0.908	29.1	34.2
FBpp0079072	54252.2	1	23	117	0.00106	0.455	YEDIPVTNMR	0.95	47	31.7
FBpp0085732,FBpp0290573,FBpp0290576	127940	1	3	4	3.63e-05	0.0346	IEDPLQFVPAGTNPR	0.95	56.5	33.3
FBpp0085732,FBpp0290573,FBpp0290576	127940	1	3	4	3.63e-05	0.0346	LLPVGLDNLVLIPEESR	0.95	95.2	30.2
FBpp0085732,FBpp0290573,FBpp0290576	127940	1	3	4	3.63e-05	0.0346	TGLLPLTK	0.902	25.8	30.8
FBpp0070584	39853.3	1	4	7	6.34e-05	0.111	ADDYEQVK	0.95	31.8	33.2
FBpp0070584	39853.3	1	4	7	6.34e-05	0.111	IDNYIPIF	0.95	58.8	34.7
FBpp0070584	39853.3	1	4	7	6.34e-05	0.111	MYPDGLAALAR	0.95	54.9	34.3
FBpp0070584	39853.3	1	4	7	6.34e-05	0.111	NIVWIAECVAQK	0.95	31.1	32
FBpp0077209,FBpp0077210	18918.3	1	9	35	0.000317	0.541	ATENWFIK	0.95	38.9	33.7
FBpp0077209,FBpp0077210	18918.3	1	9	35	0.000317	0.541	ESIVEPNQQK	0.95	48.7	33.2
FBpp0077209,FBpp0077210	18918.3	1	9	35	0.000317	0.541	FEADQQFR	0.95	33.1	32.3
FBpp0077209,FBpp0077210	18918.3	1	9	35	0.000317	0.541	FEDCTLYEAPDHMVK	0.95	62.3	30.9
FBpp0077209,FBpp0077210	18918.3	1	9	35	0.000317	0.541	MVDNEIVNILR	0.95	73.4	34
FBpp0077209,FBpp0077210	18918.3	1	9	35	0.000317	0.541	QNWYHQR	0.95	24.6	26.1
FBpp0077209,FBpp0077210	18918.3	1	9	35	0.000317	0.541	RVPTIDQCYTDDAVCR	0.95	71.8	30.6
FBpp0077209,FBpp0077210	18918.3	1	9	35	0.000317	0.541	VPTIDQCYTDDAVCR	0.95	73.3	27.7
FBpp0077209,FBpp0077210	18918.3	1	9	35	0.000317	0.541	YGDLGGYANAK	0.95	60.1	33.8
FBpp0290554	1.0001e+06	1	186	397	0.0036	0.264	AAVVLGDNCK	0.95	53.7	33.9
FBpp0290554	1.0001e+06	1	186	397	0.0036	0.264	ACDWDFDVESFK	0.95	70.8	32.1
FBpp0290554	1.0001e+06	1	186	397	0.0036	0.264	AENIYGASEALEGKPVLAK	0.95	88.2	25.1
FBpp0290554	1.0001e+06	1	186	397	0.0036	0.264	AENQYGLSDPLDIIEPIVAK	0.95	96.5	31.2
FBpp0290554	1.0001e+06	1	186	397	0.0036	0.264	AGEPVNLNIPISGAPTPTIEWK	0.95	92.1	27.7
FBpp0290554	1.0001e+06	1	186	397	0.0036	0.264	AGFSDPSDATEPHLAKPR	0.95	42.5	31.8
FBpp0290554	1.0001e+06	1	186	397	0.0036	0.264	AGNVFEFDVPVTGEPLPSK	0.95	83.9	31.9
FBpp0290554	1.0001e+06	1	186	397	0.0036	0.264	AGPGEPSDK	0.821	26.2	34.1
FBpp0290554	1.0001e+06	1	186	397	0.0036	0.264	AGPGSPSDATETHVARPK	0.95	76.9	32.2
FBpp0290554	1.0001e+06	1	186	397	0.0036	0.264	AGPSDPSDVSK	0.95	42.1	34
FBpp0290554	1.0001e+06	1	186	397	0.0036	0.264	AGPSEPSQPTDNHLCK	0.95	47.6	31.5
FBpp0290554	1.0001e+06	1	186	397	0.0036	0.264	AINAAGPGEPSDASKPIITKPR	0.95	47.1	26.7
FBpp0290554	1.0001e+06	1	186	397	0.0036	0.264	AINEEGESDPLDSDDSIIAK	0.95	51.4	36.8
FBpp0290554	1.0001e+06	1	186	397	0.0036	0.264	AINKEGESEPLETFDAIVAR	0.95	48.4	31.5
FBpp0290554	1.0001e+06	1	186	397	0.0036	0.264	ALDVPADQCK	0.95	49.6	33.1
FBpp0290554	1.0001e+06	1	186	397	0.0036	0.264	ALETNSPTPTATVQGLIEGNEYQFR	0.95	118	31.1
FBpp0290554	1.0001e+06	1	186	397	0.0036	0.264	ALETSTPDCK	0.95	48.4	33
FBpp0290554	1.0001e+06	1	186	397	0.0036	0.264	APEDDGGASITGYIVER	0.95	122	31.2
FBpp0290554	1.0001e+06	1	186	397	0.0036	0.264	ATIPDLVEGQTYK	0.95	56.3	31.4
FBpp0290554	1.0001e+06	1	186	397	0.0036	0.264	ATLAIMTAPK	0.95	36.2	32.8
FBpp0290554	1.0001e+06	1	186	397	0.0036	0.264	ATNEVGEDEAELEVTVLGKPGKPK	0.95	33.2	24.1
FBpp0290554	1.0001e+06	1	186	397	0.0036	0.264	ATVPTLNENCEYEFR	0.95	86.5	29.5
FBpp0290554	1.0001e+06	1	186	397	0.0036	0.264	AVDLTDWDKDHADLK	0.95	40.1	31.5
FBpp0290554	1.0001e+06	1	186	397	0.0036	0.264	AVETDSPVCK	0.95	45.5	33.3
FBpp0290554	1.0001e+06	1	186	397	0.0036	0.264	AVHALCPDLSCK	0.95	40.1	32.8
FBpp0290554	1.0001e+06	1	186	397	0.0036	0.264	AVNAIGESDPLEAVNTIIAK	0.95	63.6	30.8
FBpp0290554	1.0001e+06	1	186	397	0.0036	0.264	AVNAIGQSDPATFK	0.95	81.4	32
FBpp0290554	1.0001e+06	1	186	397	0.0036	0.264	AVNKEGESEDLETEKPIIAK	0.907	22.1	26.7
FBpp0290554	1.0001e+06	1	186	397	0.0036	0.264	AVNKEGESEPLETLGSIIAK	0.95	62.9	26.8
FBpp0290554	1.0001e+06	1	186	397	0.0036	0.264	AVNSEGESEPLVTDIPTK	0.95	107	32.7
FBpp0290554	1.0001e+06	1	186	397	0.0036	0.264	DDGGEPVESYLVEK	0.95	52.5	32.1
FBpp0290554	1.0001e+06	1	186	397	0.0036	0.264	DDGGIPITGYVIEK	0.95	59	32.6
FBpp0290554	1.0001e+06	1	186	397	0.0036	0.264	DFQYTNEANIYR	0.95	37.7	30.5
FBpp0290554	1.0001e+06	1	186	397	0.0036	0.264	DGDAVNLACR	0.95	40.4	32.1
FBpp0290554	1.0001e+06	1	186	397	0.0036	0.264	DGGAPISSYIIEK	0.95	74.2	31.4
FBpp0290554	1.0001e+06	1	186	397	0.0036	0.264	DGSHLDSGPYR	0.95	41.5	29.5
FBpp0290554	1.0001e+06	1	186	397	0.0036	0.264	DIGGAVWVK	0.95	46.3	32.8
FBpp0290554	1.0001e+06	1	186	397	0.0036	0.264	DILNDSSWNAYDYIIK	0.95	32.4	31.9
FBpp0290554	1.0001e+06	1	186	397	0.0036	0.264	DITTTFDGTTAR	0.95	50.9	33.2
FBpp0290554	1.0001e+06	1	186	397	0.0036	0.264	DLSGPYQIK	0.95	43.7	33.7
FBpp0290554	1.0001e+06	1	186	397	0.0036	0.264	DMTVIAGDEFR	0.95	50.5	32.3
FBpp0290554	1.0001e+06	1	186	397	0.0036	0.264	DPGATDGGTYR	0.862	23.9	30.6
FBpp0290554	1.0001e+06	1	186	397	0.0036	0.264	DSVLDDAGLYR	0.95	56.1	32.9
FBpp0290554	1.0001e+06	1	186	397	0.0036	0.264	DTAFNVQGLIENQEYIFR	0.95	95.7	31.6
FBpp0290554	1.0001e+06	1	186	397	0.0036	0.264	DTAYFDKGENVVIK	0.95	40.7	30.6
FBpp0290554	1.0001e+06	1	186	397	0.0036	0.264	DWTHEGNMIINTDR	0.876	24.1	30.4
FBpp0290554	1.0001e+06	1	186	397	0.0036	0.264	EEVVFLNVQPLPK	0.95	80.7	27.9
FBpp0290554	1.0001e+06	1	186	397	0.0036	0.264	EGEEYSFR	0.95	32.2	30.1
FBpp0290554	1.0001e+06	1	186	397	0.0036	0.264	EGESEPLETFDAIVAR	0.95	99	32.4
FBpp0290554	1.0001e+06	1	186	397	0.0036	0.264	EGESEPLETLGSIIAK	0.95	86.8	31.9
FBpp0290554	1.0001e+06	1	186	397	0.0036	0.264	EGQQYEFR	0.935	29.1	32
FBpp0290554	1.0001e+06	1	186	397	0.0036	0.264	EIDIMNQLHHQK	0.95	36.3	32.6
FBpp0290554	1.0001e+06	1	186	397	0.0036	0.264	ETELTSTGQVR	0.95	49.5	34.1
FBpp0290554	1.0001e+06	1	186	397	0.0036	0.264	FAPSWSEVAK	0.95	36.6	33.6
FBpp0290554	1.0001e+06	1	186	397	0.0036	0.264	FDPDTGIWLPVGR	0.95	53.1	32.9
FBpp0290554	1.0001e+06	1	186	397	0.0036	0.264	FIPVSHSVEK	0.95	37.3	32.8
FBpp0290554	1.0001e+06	1	186	397	0.0036	0.264	FLAPFFDK	0.95	36.7	33.6
FBpp0290554	1.0001e+06	1	186	397	0.0036	0.264	FSGPISAPVLLEVPFK	0.95	91.4	25.3
FBpp0290554	1.0001e+06	1	186	397	0.0036	0.264	FTSMAVSGLTPGK	0.95	68.7	32.7
FBpp0290554	1.0001e+06	1	186	397	0.0036	0.264	FVKPFIVGEGLK	0.95	38.5	22.9
FBpp0290554	1.0001e+06	1	186	397	0.0036	0.264	FVPQPVEISQQSVYDR	0.95	36.8	37.4
FBpp0290554	1.0001e+06	1	186	397	0.0036	0.264	FYFDGLIGK	0.95	42.9	33.9
FBpp0290554	1.0001e+06	1	186	397	0.0036	0.264	GDPEPQISWSK	0.95	45.8	33.3
FBpp0290554	1.0001e+06	1	186	397	0.0036	0.264	GDQYYIK	0.904	29	33.9
FBpp0290554	1.0001e+06	1	186	397	0.0036	0.264	GEAVSQIVNLVDIPEEER	0.95	89.1	32.2
FBpp0290554	1.0001e+06	1	186	397	0.0036	0.264	GEPAPSLTWFLK	0.95	63.8	32.3
FBpp0290554	1.0001e+06	1	186	397	0.0036	0.264	GESGLFQNELTFEIVSSLR	0.95	65.7	31.8
FBpp0290554	1.0001e+06	1	186	397	0.0036	0.264	GGLSEPSDPSK	0.95	46.3	33.2
FBpp0290554	1.0001e+06	1	186	397	0.0036	0.264	GGPSDPSDPSSTIICKPR	0.95	89.5	32
FBpp0290554	1.0001e+06	1	186	397	0.0036	0.264	GIYIVTAK	0.921	30	33.9
FBpp0290554	1.0001e+06	1	186	397	0.0036	0.264	GPLAVSDVTASGCK	0.95	56.7	33.3
FBpp0290554	1.0001e+06	1	186	397	0.0036	0.264	GPLAVSNVTAETLHLK	0.95	101	28.5
FBpp0290554	1.0001e+06	1	186	397	0.0036	0.264	GPLQVNDITK	0.95	46.1	32
FBpp0290554	1.0001e+06	1	186	397	0.0036	0.264	GQDLVEK	0.876	27.7	33.9
FBpp0290554	1.0001e+06	1	186	397	0.0036	0.264	GSLIPPADTGR	0.938	30.2	33.7
FBpp0290554	1.0001e+06	1	186	397	0.0036	0.264	GTEITIPCLGEECK	0.95	31.9	31.7
FBpp0290554	1.0001e+06	1	186	397	0.0036	0.264	GVAEDFAPSFVK	0.95	51.1	33.2
FBpp0290554	1.0001e+06	1	186	397	0.0036	0.264	GVSEILEGGR	0.95	40.8	34.8
FBpp0290554	1.0001e+06	1	186	397	0.0036	0.264	HFVDLEWSTPK	0.95	45.9	32.9
FBpp0290554	1.0001e+06	1	186	397	0.0036	0.264	HLTDDAASVVVK	0.95	86.2	32.4
FBpp0290554	1.0001e+06	1	186	397	0.0036	0.264	HQFTVPDEPGQPK	0.95	47.5	32.4
FBpp0290554	1.0001e+06	1	186	397	0.0036	0.264	ICLDQLER	0.887	28.7	34.4
FBpp0290554	1.0001e+06	1	186	397	0.0036	0.264	IDNVDYNTK	0.95	46.4	33.9
FBpp0290554	1.0001e+06	1	186	397	0.0036	0.264	IENEDYK	0.918	29.8	33.9
FBpp0290554	1.0001e+06	1	186	397	0.0036	0.264	IFADNVYGR	0.897	28.4	33.7
FBpp0290554	1.0001e+06	1	186	397	0.0036	0.264	IFAQNVAGLSTESSASQAVK	0.95	68.2	30.6
FBpp0290554	1.0001e+06	1	186	397	0.0036	0.264	IFYSGDQPLTVILK	0.95	90.6	26.2
FBpp0290554	1.0001e+06	1	186	397	0.0036	0.264	IIDPQAASPPLIVKPLR	0.95	87.6	23.2
FBpp0290554	1.0001e+06	1	186	397	0.0036	0.264	IIPNESGTLITMK	0.95	30.7	32.7
FBpp0290554	1.0001e+06	1	186	397	0.0036	0.264	IITPLNEVR	0.848	26	33.2
FBpp0290554	1.0001e+06	1	186	397	0.0036	0.264	IPFTGFPKPR	0.95	29.6	30.9
FBpp0290554	1.0001e+06	1	186	397	0.0036	0.264	IPNLIENAEYEFR	0.95	78.7	32.9
FBpp0290554	1.0001e+06	1	186	397	0.0036	0.264	IQGYQIEYR	0.95	54.4	33.7
FBpp0290554	1.0001e+06	1	186	397	0.0036	0.264	IQPVGENK	0.888	27.6	33.3
FBpp0290554	1.0001e+06	1	186	397	0.0036	0.264	ISNFDDR	0.95	37	32.9
FBpp0290554	1.0001e+06	1	186	397	0.0036	0.264	ISYETNSER	0.95	42	31.7
FBpp0290554	1.0001e+06	1	186	397	0.0036	0.264	ITSDLSIR	0.95	37.9	34.5
FBpp0290554	1.0001e+06	1	186	397	0.0036	0.264	KDEVFTGSK	0.907	27.5	32.3
FBpp0290554	1.0001e+06	1	186	397	0.0036	0.264	KHGWESVAEVLPSEPCLK	0.925	26.7	30.3
FBpp0290554	1.0001e+06	1	186	397	0.0036	0.264	KIDDLIPK	0.95	29.6	26.2
FBpp0290554	1.0001e+06	1	186	397	0.0036	0.264	KPQLHQEDDGNR	0.95	34.9	33.1
FBpp0290554	1.0001e+06	1	186	397	0.0036	0.264	KVESFLSPLIDQFAK	0.95	54.8	26.8
FBpp0290554	1.0001e+06	1	186	397	0.0036	0.264	LDANITGEPAPK	0.95	41.5	33.1
FBpp0290554	1.0001e+06	1	186	397	0.0036	0.264	LDNSGSWVK	0.95	38.2	33.7
FBpp0290554	1.0001e+06	1	186	397	0.0036	0.264	LEINDVEESDK	0.95	31	33.2
FBpp0290554	1.0001e+06	1	186	397	0.0036	0.264	LELLDPQLEDSGLYK	0.95	109	31.9
FBpp0290554	1.0001e+06	1	186	397	0.0036	0.264	LENDDSNYNIDMESYR	0.95	80.7	29.5
FBpp0290554	1.0001e+06	1	186	397	0.0036	0.264	LENIDYNTK	0.95	45.6	34.4
FBpp0290554	1.0001e+06	1	186	397	0.0036	0.264	LIDFGLATR	0.95	46.5	33.5
FBpp0290554	1.0001e+06	1	186	397	0.0036	0.264	LIFECQLLSSPKPDIEWFR	0.95	73.2	29.8
FBpp0290554	1.0001e+06	1	186	397	0.0036	0.264	LIIKDSVLDDAGLYR	0.95	39.9	28.8
FBpp0290554	1.0001e+06	1	186	397	0.0036	0.264	LLCCLSGKPVPNVR	0.95	40.3	31.7
FBpp0290554	1.0001e+06	1	186	397	0.0036	0.264	LLEGTMYELR	0.95	63	34
FBpp0290554	1.0001e+06	1	186	397	0.0036	0.264	LTIQPLDK	0.95	29.8	30.8
FBpp0290554	1.0001e+06	1	186	397	0.0036	0.264	LTLLDTDR	0.95	38	34.2
FBpp0290554	1.0001e+06	1	186	397	0.0036	0.264	LVIMECK	0.926	30	33.6
FBpp0290554	1.0001e+06	1	186	397	0.0036	0.264	MDNEAMR	0.95	32	29.4
FBpp0290554	1.0001e+06	1	186	397	0.0036	0.264	MDTATGK	0.865	26.9	33.6
FBpp0290554	1.0001e+06	1	186	397	0.0036	0.264	MSLTMDQK	0.95	38.7	34.6
FBpp0290554	1.0001e+06	1	186	397	0.0036	0.264	NFMSDIK	0.812	25.8	34.1
FBpp0290554	1.0001e+06	1	186	397	0.0036	0.264	NITLSSGTALK	0.95	46.6	31.1
FBpp0290554	1.0001e+06	1	186	397	0.0036	0.264	NLVLNK	0.819	22.9	30.9
FBpp0290554	1.0001e+06	1	186	397	0.0036	0.264	NPFDEPGKPENLK	0.95	34.2	30.9
FBpp0290554	1.0001e+06	1	186	397	0.0036	0.264	NPFDVPTKPGTPTIK	0.823	20.9	28.5
FBpp0290554	1.0001e+06	1	186	397	0.0036	0.264	NPFDVSAPPGLPELEDWDEHHVK	0.95	64	31.7
FBpp0290554	1.0001e+06	1	186	397	0.0036	0.264	NPYDPPSPPSQPVIDDYDNK	0.95	68.5	31
FBpp0290554	1.0001e+06	1	186	397	0.0036	0.264	NTSGFDTATINVR	0.95	63	32.9
FBpp0290554	1.0001e+06	1	186	397	0.0036	0.264	NTTTIPELTEGQEYEFR	0.95	79.7	30.9
FBpp0290554	1.0001e+06	1	186	397	0.0036	0.264	NVTIETPDYYTK	0.95	65.3	33
FBpp0290554	1.0001e+06	1	186	397	0.0036	0.264	QGQSQPLTTSQPITAK	0.95	104	33.1
FBpp0290554	1.0001e+06	1	186	397	0.0036	0.264	QGTSEPLTTAQAIIAK	0.95	111	27.7
FBpp0290554	1.0001e+06	1	186	397	0.0036	0.264	QIDGFAPTFAK	0.869	26.5	32.9
FBpp0290554	1.0001e+06	1	186	397	0.0036	0.264	QPISNGGSPIIGYDIER	0.95	72	32.6
FBpp0290554	1.0001e+06	1	186	397	0.0036	0.264	QSEDGGNVTFECR	0.95	66.8	27.4
FBpp0290554	1.0001e+06	1	186	397	0.0036	0.264	RPDDDGGCEISGYALER	0.95	85.5	28.8
FBpp0290554	1.0001e+06	1	186	397	0.0036	0.264	RPSLAPEPPSR	0.95	42	39.9
FBpp0290554	1.0001e+06	1	186	397	0.0036	0.264	SDASDTSTLIK	0.95	73.5	33.4
FBpp0290554	1.0001e+06	1	186	397	0.0036	0.264	SDGGAPISEYIIQK	0.95	76.5	31.7
FBpp0290554	1.0001e+06	1	186	397	0.0036	0.264	SDGPEYNVDGLVPGHDYKFR	0.819	23.7	31.4
FBpp0290554	1.0001e+06	1	186	397	0.0036	0.264	SDPLTSDQPVVAK	0.95	87.9	32.1
FBpp0290554	1.0001e+06	1	186	397	0.0036	0.264	SDSGEYLVTATNTSGK	0.95	110	32.5
FBpp0290554	1.0001e+06	1	186	397	0.0036	0.264	SEPSLCTMPIK	0.95	51	33
FBpp0290554	1.0001e+06	1	186	397	0.0036	0.264	SGQMLHIDALIK	0.937	31.1	38.4
FBpp0290554	1.0001e+06	1	186	397	0.0036	0.264	SKPSEPSDQMTAK	0.95	29.9	32.1
FBpp0290554	1.0001e+06	1	186	397	0.0036	0.264	SLSSSDILDLR	0.95	75.2	34.4
FBpp0290554	1.0001e+06	1	186	397	0.0036	0.264	SSLVEVR	0.95	39.6	35.5
FBpp0290554	1.0001e+06	1	186	397	0.0036	0.264	STEPQVDVTGLSPGNEYK	0.95	82.1	32.3
FBpp0290554	1.0001e+06	1	186	397	0.0036	0.264	STEPQVDVTGLSPGNEYKFR	0.95	40.5	31.7
FBpp0290554	1.0001e+06	1	186	397	0.0036	0.264	TATVDGLK	0.95	33.6	34.2
FBpp0290554	1.0001e+06	1	186	397	0.0036	0.264	TDDPNPECNVEGLK	0.95	73.3	31.5
FBpp0290554	1.0001e+06	1	186	397	0.0036	0.264	TPEADVTGLTEGK	0.95	74	32.9
FBpp0290554	1.0001e+06	1	186	397	0.0036	0.264	TPLDDGGSPITNYVVEK	0.95	58.8	32.5
FBpp0290554	1.0001e+06	1	186	397	0.0036	0.264	TSANDTEFDVK	0.95	55.5	33.1
FBpp0290554	1.0001e+06	1	186	397	0.0036	0.264	TVVIECTVASK	0.95	59.4	33.1
FBpp0290554	1.0001e+06	1	186	397	0.0036	0.264	VAAVNAAGQSAYSGSSDLIFCR	0.95	104	30.8
FBpp0290554	1.0001e+06	1	186	397	0.0036	0.264	VCEVLGGK	0.865	27.5	34
FBpp0290554	1.0001e+06	1	186	397	0.0036	0.264	VELAWPEPASDGGSPIQGYIVEVK	0.95	85.9	37.9
FBpp0290554	1.0001e+06	1	186	397	0.0036	0.264	VESFLSPLIDQFAK	0.95	93.6	31.5
FBpp0290554	1.0001e+06	1	186	397	0.0036	0.264	VGGLTPGHK	0.95	33.9	33.1
FBpp0290554	1.0001e+06	1	186	397	0.0036	0.264	VIGLHEGK	0.95	40.1	32.8
FBpp0290554	1.0001e+06	1	186	397	0.0036	0.264	VLAVNTEGESEPLTGEQSVIAK	0.95	117	30.8
FBpp0290554	1.0001e+06	1	186	397	0.0036	0.264	VMAENLQGR	0.95	43.4	33.8
FBpp0290554	1.0001e+06	1	186	397	0.0036	0.264	VNDLIAGNK	0.95	33.8	32.7
FBpp0290554	1.0001e+06	1	186	397	0.0036	0.264	VNLKPVIVK	0.949	22.4	15.4
FBpp0290554	1.0001e+06	1	186	397	0.0036	0.264	VSAVNAAGTGEPSDSTPPIIAK	0.95	111	30.2
FBpp0290554	1.0001e+06	1	186	397	0.0036	0.264	VSAVNAEGESQPLVGDESIVAR	0.95	117	31.8
FBpp0290554	1.0001e+06	1	186	397	0.0036	0.264	VSAVNEEGESEPLTTLVGVVAK	0.95	83.3	31.6
FBpp0290554	1.0001e+06	1	186	397	0.0036	0.264	VSGEPAPQTK	0.95	40.5	33
FBpp0290554	1.0001e+06	1	186	397	0.0036	0.264	VSHYVIER	0.95	45.2	34.1
FBpp0290554	1.0001e+06	1	186	397	0.0036	0.264	VSSFCTVPFVR	0.95	51.5	34
FBpp0290554	1.0001e+06	1	186	397	0.0036	0.264	VTEYPYK	0.849	26.9	34
FBpp0290554	1.0001e+06	1	186	397	0.0036	0.264	VTILDAPSVPEGPLR	0.95	80.5	33
FBpp0290554	1.0001e+06	1	186	397	0.0036	0.264	VTNVDYNTK	0.95	50	34.1
FBpp0290554	1.0001e+06	1	186	397	0.0036	0.264	VTWTYNK	0.916	29.8	34
FBpp0290554	1.0001e+06	1	186	397	0.0036	0.264	VVAENEVGR	0.95	57.6	33.8
FBpp0290554	1.0001e+06	1	186	397	0.0036	0.264	WEKPEDDGGDPIEQYLVER	0.95	67.5	31.2
FBpp0290554	1.0001e+06	1	186	397	0.0036	0.264	WIPAGETDGPVTALK	0.95	52.7	31.6
FBpp0290554	1.0001e+06	1	186	397	0.0036	0.264	WIPAGEVGPNETSFDFK	0.95	34.4	32
FBpp0290554	1.0001e+06	1	186	397	0.0036	0.264	WKQPISNGGSPIIGYDIER	0.95	30.7	30.6
FBpp0290554	1.0001e+06	1	186	397	0.0036	0.264	WNAPLDDGGLPIDHYIIEK	0.95	69.2	38.1
FBpp0290554	1.0001e+06	1	186	397	0.0036	0.264	WVPVGDCTDTEIR	0.95	78.6	30.6
FBpp0290554	1.0001e+06	1	186	397	0.0036	0.264	YDILEEIGTGAFGVVHR	0.95	107	32.8
FBpp0290554	1.0001e+06	1	186	397	0.0036	0.264	YEDFER	0.812	22	30.2
FBpp0290554	1.0001e+06	1	186	397	0.0036	0.264	YGQSDPANTSEPILAR	0.95	84.2	32.4
FBpp0290554	1.0001e+06	1	186	397	0.0036	0.264	YTVTAANEFGK	0.95	58.2	33.6
FBpp0290554	1.0001e+06	1	186	397	0.0036	0.264	YVGDDYYFIINR	0.95	71.9	32.4
FBpp0073396,FBpp0292397,FBpp0292398	46650.3	1	3	3	2.72e-05	0.0865	DLPAITDFINK	0.95	32.1	32.7
FBpp0073396,FBpp0292397,FBpp0292398	46650.3	1	3	3	2.72e-05	0.0865	ELSAPAEADLGEVK	0.95	55	33.3
FBpp0073396,FBpp0292397,FBpp0292398	46650.3	1	3	3	2.72e-05	0.0865	VVDLTEDTFAK	0.95	62.3	34.2
FBpp0079041	83510.9	1	3	3	2.72e-05	0.0416	GEFTMEYSR	0.869	26	32.4
FBpp0079041	83510.9	1	3	3	2.72e-05	0.0416	QFVPGVEK	0.866	27.4	33.9
FBpp0079041	83510.9	1	3	3	2.72e-05	0.0416	YSPCLPDVQDQIVR	0.95	51	32.4
FBpp0074843	45367.3	1	6	10	9.06e-05	0.203	ASGTCQLTFDNVR	0.95	78.7	31.7
FBpp0074843	45367.3	1	6	10	9.06e-05	0.203	GITTFIVDR	0.95	34.4	34.3
FBpp0074843	45367.3	1	6	10	9.06e-05	0.203	IGAIYEGTTNMQLSTIAK	0.95	75.3	31.3
FBpp0074843	45367.3	1	6	10	9.06e-05	0.203	LAQEQIQPLVK	0.893	26.2	31.9
FBpp0074843	45367.3	1	6	10	9.06e-05	0.203	LAQEYAGSFALTEPGAGSDAFSLK	0.95	96	30.9
FBpp0074843	45367.3	1	6	10	9.06e-05	0.203	YYASEVAQR	0.95	36.8	32.3
FBpp0073789,FBpp0292386	65570.8	0.999	2	2	1.81e-05	0.0603	EASADDMVFLPFSSGTTGLPK	0.95	35.4	32.1
FBpp0073789,FBpp0292386	65570.8	0.999	2	2	1.81e-05	0.0603	VYASTGVLPASTEAK	0.947	29.8	32.5
FBpp0084986,FBpp0084987,FBpp0084988	25243.2	1	4	6	5.44e-05	0.247	GGIVDFNTR	0.95	36	34.4
FBpp0084986,FBpp0084987,FBpp0084988	25243.2	1	4	6	5.44e-05	0.247	RGTLEVDELHSLALALDTEK	0.95	29.5	29.7
FBpp0084986,FBpp0084987,FBpp0084988	25243.2	1	4	6	5.44e-05	0.247	SFEDSIALIK	0.95	57.4	32.6
FBpp0084986,FBpp0084987,FBpp0084988	25243.2	1	4	6	5.44e-05	0.247	VPDPSLSVYLFDEYLQK	0.95	36.1	32.1
FBpp0074833	17281.4	0.994	2	2	1.81e-05	0.101	DDEVQVIR	0.871	27.5	33.9
FBpp0074833	17281.4	0.994	2	2	1.81e-05	0.101	FVVYVEK	0.95	32.6	33.7
FBpp0084753,FBpp0099919,FBpp0099920	28573.2	1	3	4	3.63e-05	0.145	AIEAVAAQGK	0.95	32.8	31.3
FBpp0084753,FBpp0099919,FBpp0099920	28573.2	1	3	4	3.63e-05	0.145	AQVTLASILK	0.907	35.5	40.2
FBpp0084753,FBpp0099919,FBpp0099920	28573.2	1	3	4	3.63e-05	0.145	YAEGPKPEEFPQFESLK	0.945	28	30.1
FBpp0087333	14895.6	1	7	23	0.000208	0.565	AVQQVRPILSVDR	0.95	30.8	32
FBpp0087333	14895.6	1	7	23	0.000208	0.565	AVQQVRPILSVDREEAR	0.95	35.4	31.9
FBpp0087333	14895.6	1	7	23	0.000208	0.565	ESQDPKPTDFLSK	0.873	25.6	31.7
FBpp0087333	14895.6	1	7	23	0.000208	0.565	ESVEIWK	0.932	30.6	34.5
FBpp0087333	14895.6	1	7	23	0.000208	0.565	FIQGVN	0.95	42.8	35.1
FBpp0087333	14895.6	1	7	23	0.000208	0.565	QIPYIVMDYDIPMTVEQCR	0.95	72.9	30.6
FBpp0087333	14895.6	1	7	23	0.000208	0.565	VIDMLVIK	0.95	50.8	29.2
FBpp0070589,FBpp0089169,FBpp0089170	29478.2	1	3	7	6.34e-05	0.171	DLEPEQLMDAK	0.95	31.2	33.4
FBpp0070589,FBpp0089169,FBpp0089170	29478.2	1	3	7	6.34e-05	0.171	FMVQSVLAPMDADLSDLNK	0.95	76.4	32.8
FBpp0070589,FBpp0089169,FBpp0089170	29478.2	1	3	7	6.34e-05	0.171	SLFDLPLTIEPEHELR	0.95	58.1	32.6
FBpp0074825	57150.4	0.999	2	2	1.81e-05	0.0593	FSTVGGESGSADTAR	0.95	58.4	31.2
FBpp0074825	57150.4	0.999	2	2	1.81e-05	0.0593	TADQLASTDPDYSIR	0.95	72.3	31.7
FBpp0087977,FBpp0099914	35350.8	1	4	7	6.34e-05	0.148	GAAQNIIPAATGAAK	0.95	53.6	32.1
FBpp0087977,FBpp0099914	35350.8	1	4	7	6.34e-05	0.148	LISWYDNEFGYSNR	0.95	42.9	30.2
FBpp0087977,FBpp0099914	35350.8	1	4	7	6.34e-05	0.148	VIDLIK	0.888	23.4	29
FBpp0087977,FBpp0099914	35350.8	1	4	7	6.34e-05	0.148	VPTPNVSVVDLTVR	0.95	54.7	31.9
FBpp0075170,FBpp0099912	46645.4	1	3	4	3.63e-05	0.105	SAAPPADSAAAPAAAPAVEK	0.95	67.9	32.3
FBpp0075170,FBpp0099912	46645.4	1	3	4	3.63e-05	0.105	TPLLPSLSPYCLK	0.95	32.4	31.7
FBpp0075170,FBpp0099912	46645.4	1	3	4	3.63e-05	0.105	YLDSGLTAEQR	0.95	46	33.2
FBpp0070533	26212.7	0.998	2	3	2.72e-05	0.104	AAQETVQELGSER	0.95	78.8	37.1
FBpp0070533	26212.7	0.998	2	3	2.72e-05	0.104	VALVTGAGSGIGR	0.95	39.4	33.9
FBpp0079012	35310.2	1	4	5	4.53e-05	0.191	GSVIAFDGK	0.95	35.9	34.1
FBpp0079012	35310.2	1	4	5	4.53e-05	0.191	LQDSLIGTNPGLGFRPLSEQTER	0.95	33.4	30.8
FBpp0079012	35310.2	1	4	5	4.53e-05	0.191	NIQYSGSVR	0.937	30.9	34.3
FBpp0079012	35310.2	1	4	5	4.53e-05	0.191	QTFSEMIYNPQEGTFFGR	0.95	39	28.7
FBpp0084952,FBpp0084953	84232.7	0.982	2	2	1.81e-05	0.0189	DLFNVK	0.869	28.9	35.3
FBpp0084952,FBpp0084953	84232.7	0.982	2	2	1.81e-05	0.0189	NPLLKEIR	0.865	27.8	34.4
FBpp0086795	23926.9	1	6	8	7.25e-05	0.272	ASLLQVFK	0.95	32.3	32.6
FBpp0086795	23926.9	1	6	8	7.25e-05	0.272	ATESSPEVEK	0.95	50.4	33.5
FBpp0086795	23926.9	1	6	8	7.25e-05	0.272	EQNAELMDK	0.926	28.9	33.1
FBpp0086795	23926.9	1	6	8	7.25e-05	0.272	NLYEGLTMTR	0.806	25.4	33.8
FBpp0086795	23926.9	1	6	8	7.25e-05	0.272	SLADSENMR	0.95	41.1	29.5
FBpp0086795	23926.9	1	6	8	7.25e-05	0.272	TVEPNTVVEVTK	0.95	70.3	31.7
FBpp0076648	29435.3	0.999	2	3	2.72e-05	0.0965	NCIVEAMWGDVNTR	0.95	64.9	29.9
FBpp0076648	29435.3	0.999	2	3	2.72e-05	0.0965	QQASMLDSLPR	0.95	49.2	33.5
FBpp0070005,FBpp0292348,FBpp0292349	46799.1	0.998	2	3	2.72e-05	0.0454	GECLDNVDCR	0.95	43	29.2
FBpp0070005,FBpp0292348,FBpp0292349	46799.1	0.998	2	3	2.72e-05	0.0454	GLTPVCSCPR	0.95	32.5	32.4
FBpp0087972	42474.3	1	5	9	8.16e-05	0.232	DQTFAEALSEPGLVFVAAK	0.95	78.8	31
FBpp0087972	42474.3	1	5	9	8.16e-05	0.232	GGCQVIADTGTSLIAAPLEEATSINQK	0.95	87.3	29.6
FBpp0087972	42474.3	1	5	9	8.16e-05	0.232	IGGTPIIGGQYVVSCDLIPQLPVIK	0.95	52.5	36.3
FBpp0087972	42474.3	1	5	9	8.16e-05	0.232	MDAASIGDLQLCK	0.95	76.5	33
FBpp0087972	42474.3	1	5	9	8.16e-05	0.232	VGFADAK	0.821	26	34
FBpp0086769,FBpp0086770	31582.8	1	7	22	0.000199	0.339	AFAAGADIK	0.95	35.7	33.8
FBpp0086769,FBpp0086770	31582.8	1	7	22	0.000199	0.339	AMEMCLTGNMIGAQEAEK	0.95	82.6	29.7
FBpp0086769,FBpp0086770	31582.8	1	7	22	0.000199	0.339	DKTISAIVLTGSEK	0.95	32.2	26.5
FBpp0086769,FBpp0086770	31582.8	1	7	22	0.000199	0.339	EAVNTAYETTLQEGLK	0.95	71.6	32
FBpp0086769,FBpp0086770	31582.8	1	7	22	0.000199	0.339	ELSTALQQFSK	0.95	64.1	32
FBpp0086769,FBpp0086770	31582.8	1	7	22	0.000199	0.339	FGQPEIALGTIPGAGGTQR	0.95	101	32.4
FBpp0086769,FBpp0086770	31582.8	1	7	22	0.000199	0.339	VVPADQLLGEAVK	0.95	76.8	30.5
FBpp0074180	25434.7	1	4	7	6.34e-05	0.197	LTCSLMMK	0.95	33.5	34.3
FBpp0074180	25434.7	1	4	7	6.34e-05	0.197	QAVDVSPLR	0.95	46.3	34.5
FBpp0074180	25434.7	1	4	7	6.34e-05	0.197	TIAECLADELINAAK	0.95	69.4	31.9
FBpp0074180	25434.7	1	4	7	6.34e-05	0.197	VNQAIWLLCTGAR	0.95	40.2	34.3
FBpp0080639,FBpp0080640,FBpp0080641	13266.7	0.998	2	3	2.72e-05	0.211	DITEASIWDSYVLPK	0.95	72.1	32.8
FBpp0080639,FBpp0080640,FBpp0080641	13266.7	0.998	2	3	2.72e-05	0.211	NIVEAAAVR	0.95	49.7	34.2
FBpp0078464,FBpp0078465	53545.2	0.994	2	2	1.81e-05	0.0463	DIGGLEYEAEYPYK	0.95	73.9	31.6
FBpp0078464,FBpp0078465	53545.2	0.994	2	2	1.81e-05	0.0463	TLPYWIVK	0.884	26.2	32.3
FBpp0072334	52575.9	1	5	7	6.34e-05	0.142	EVFGLTLPLVTTEEGDK	0.95	65.8	32.2
FBpp0072334	52575.9	1	5	7	6.34e-05	0.142	NLLELTDR	0.926	31.1	34.7
FBpp0072334	52575.9	1	5	7	6.34e-05	0.142	NQLGETVIETNLK	0.95	43.7	32.1
FBpp0072334	52575.9	1	5	7	6.34e-05	0.142	TSPFALYQFFLR	0.95	43	33.5
FBpp0072334	52575.9	1	5	7	6.34e-05	0.142	VQNIAEVLTTGVHILR	0.95	38.5	30.9
FBpp0080637	157269	1	15	20	0.000181	0.13	AMVVLANAIK	0.95	33.1	32
FBpp0080637	157269	1	15	20	0.000181	0.13	ATQLSEQLGSELTPK	0.95	85.3	31
FBpp0080637	157269	1	15	20	0.000181	0.13	DATTTEAATETAK	0.95	54.6	32.7
FBpp0080637	157269	1	15	20	0.000181	0.13	DLEEVLDEIR	0.95	51.6	33.9
FBpp0080637	157269	1	15	20	0.000181	0.13	FCHANIVAGK	0.83	26.2	33.6
FBpp0080637	157269	1	15	20	0.000181	0.13	IAAAGDLETMQR	0.95	49	37.8
FBpp0080637	157269	1	15	20	0.000181	0.13	LADLLLQEER	0.95	38	34
FBpp0080637	157269	1	15	20	0.000181	0.13	LIELLVR	0.857	26.2	33
FBpp0080637	157269	1	15	20	0.000181	0.13	LSPGFNQDAVNVILR	0.828	25.1	32.8
FBpp0080637	157269	1	15	20	0.000181	0.13	LSSGELEPVPLPNSGK	0.95	38.9	32.1
FBpp0080637	157269	1	15	20	0.000181	0.13	MQEENVTPNDAFLLK	0.908	27	31.6
FBpp0080637	157269	1	15	20	0.000181	0.13	QGKDEEVEQVEGVAAVPTER	0.95	40.4	31.4
FBpp0080637	157269	1	15	20	0.000181	0.13	QIHEGLQFR	0.95	34.7	33.3
FBpp0080637	157269	1	15	20	0.000181	0.13	SLQSEGLNPK	0.95	46	33.2
FBpp0080637	157269	1	15	20	0.000181	0.13	TATSSQSLLVIR	0.95	52.2	38.3
FBpp0087999	36344	1	5	5	4.53e-05	0.175	ERDAADQAAEK	0.95	41.9	32.4
FBpp0087999	36344	1	5	5	4.53e-05	0.175	LEMVTPYK	0.849	26.6	33.8
FBpp0087999	36344	1	5	5	4.53e-05	0.175	MTELYFLQDK	0.95	47.5	33.3
FBpp0087999	36344	1	5	5	4.53e-05	0.175	TDGGKQEVEDPLDFLVQAVR	0.95	74.3	31.5
FBpp0087999	36344	1	5	5	4.53e-05	0.175	VGLATIMK	0.95	34.3	32.5
FBpp0081231,FBpp0110071	74789.8	1	14	30	0.000272	0.267	AFVDYTAR	0.804	25.5	33.9
FBpp0081231,FBpp0110071	74789.8	1	14	30	0.000272	0.267	AMQDPNVTDQER	0.95	71.7	29.1
FBpp0081231,FBpp0110071	74789.8	1	14	30	0.000272	0.267	DNDIILAISAWR	0.95	47.9	33.9
FBpp0081231,FBpp0110071	74789.8	1	14	30	0.000272	0.267	DNWAEAYEYLVETPGNR	0.95	86.3	30.2
FBpp0081231,FBpp0110071	74789.8	1	14	30	0.000272	0.267	DPVTVFVSPGMTFPK	0.95	55.5	31.1
FBpp0081231,FBpp0110071	74789.8	1	14	30	0.000272	0.267	ELQLLLEETGSK	0.95	79.9	29.8
FBpp0081231,FBpp0110071	74789.8	1	14	30	0.000272	0.267	ETQVGVPYGILTTDSR	0.95	55.8	32.7
FBpp0081231,FBpp0110071	74789.8	1	14	30	0.000272	0.267	FMTTVEPLLTPEEFQR	0.95	81.5	32.6
FBpp0081231,FBpp0110071	74789.8	1	14	30	0.000272	0.267	GITSEFLK	0.95	32.4	34
FBpp0081231,FBpp0110071	74789.8	1	14	30	0.000272	0.267	HLLGLK	0.926	28.4	32.6
FBpp0081231,FBpp0110071	74789.8	1	14	30	0.000272	0.267	LGPDSFVQMALQLAFYK	0.95	71.4	31.6
FBpp0081231,FBpp0110071	74789.8	1	14	30	0.000272	0.267	LIAAPCLAAQLENIVLK	0.95	79.1	25
FBpp0081231,FBpp0110071	74789.8	1	14	30	0.000272	0.267	SLNVAQENVDK	0.95	41.1	32.6
FBpp0081231,FBpp0110071	74789.8	1	14	30	0.000272	0.267	TLEQSFFEMK	0.95	40.1	37.7
FBpp0076602	21665.3	1	4	10	9.06e-05	0.261	AANQPESTIVVVGTVTDDAR	0.95	105	32.9
FBpp0076602	21665.3	1	4	10	9.06e-05	0.261	AGGEVLTFDQLALR	0.95	71.6	33.5
FBpp0076602	21665.3	1	4	10	9.06e-05	0.261	NTLLLQGR	0.863	27.3	34
FBpp0076602	21665.3	1	4	10	9.06e-05	0.261	SQDVYLR	0.94	32.2	34.9
FBpp0085193,FBpp0085194,FBpp0089103,FBpp0089104	50662.9	0.998	2	8	7.25e-05	0.165	MDSTEPPYSEAR	0.95	44.2	28.6
FBpp0085193,FBpp0085194,FBpp0089103,FBpp0089104	50662.9	0.998	2	8	7.25e-05	0.165	VETGLLKPGMVVNFAPVNLVTEVK	0.95	35.6	21.1
FBpp0084905,FBpp0084906,FBpp0084907	32872.5	1	16	208	0.00189	0.572	AARPYGIGAQQFFEK	0.95	56.3	32.2
FBpp0084905,FBpp0084906,FBpp0084907	32872.5	1	16	208	0.00189	0.572	ELIEIISGAAALT	0.95	90.9	32.8
FBpp0084905,FBpp0084906,FBpp0084907	32872.5	1	16	208	0.00189	0.572	GELAQDEANTK	0.95	84	33
FBpp0084905,FBpp0084906,FBpp0084907	32872.5	1	16	208	0.00189	0.572	GLCGAVHTGVAR	0.95	51.6	33.9
FBpp0084905,FBpp0084906,FBpp0084907	32872.5	1	16	208	0.00189	0.572	IANEVLQTGYDYTEGK	0.95	88.5	32.3
FBpp0084905,FBpp0084906,FBpp0084907	32872.5	1	16	208	0.00189	0.572	KLLIAVTSDR	0.95	31.8	28.8
FBpp0084905,FBpp0084906,FBpp0084907	32872.5	1	16	208	0.00189	0.572	LAVYDSLDSDVVK	0.95	98.1	32.3
FBpp0084905,FBpp0084906,FBpp0084907	32872.5	1	16	208	0.00189	0.572	LLIAVTSDR	0.95	53.8	33.8
FBpp0084905,FBpp0084906,FBpp0084907	32872.5	1	16	208	0.00189	0.572	LPPTFLDASK	0.95	56.5	33.7
FBpp0084905,FBpp0084906,FBpp0084907	32872.5	1	16	208	0.00189	0.572	LTLTFNR	0.937	33.7	36.5
FBpp0084905,FBpp0084906,FBpp0084907	32872.5	1	16	208	0.00189	0.572	MTAMDNASK	0.95	62	30.7
FBpp0084905,FBpp0084906,FBpp0084907	32872.5	1	16	208	0.00189	0.572	NAGEMIDK	0.95	43.1	32.1
FBpp0084905,FBpp0084906,FBpp0084907	32872.5	1	16	208	0.00189	0.572	NILMVANEVGR	0.95	76.6	34
FBpp0084905,FBpp0084906,FBpp0084907	32872.5	1	16	208	0.00189	0.572	SVVSYQCSTLPIFSGSTVEK	0.95	100	31.6
FBpp0084905,FBpp0084906,FBpp0084907	32872.5	1	16	208	0.00189	0.572	TEIQPDEK	0.95	32.6	33
FBpp0084905,FBpp0084906,FBpp0084907	32872.5	1	16	208	0.00189	0.572	VFCVGDK	0.95	33.2	33.7
FBpp0086748	39111.5	1	8	13	0.000118	0.305	EIFELMEQGK	0.95	60.3	33.2
FBpp0086748	39111.5	1	8	13	0.000118	0.305	ENYSSPER	0.95	36.3	31
FBpp0086748	39111.5	1	8	13	0.000118	0.305	EPVTVATGPLIFK	0.95	63.4	27.4
FBpp0086748	39111.5	1	8	13	0.000118	0.305	FKDAAAAALSFK	0.95	38.4	28.7
FBpp0086748	39111.5	1	8	13	0.000118	0.305	FVAPNHEMVPLAK	0.95	46.4	32.8
FBpp0086748	39111.5	1	8	13	0.000118	0.305	ILAAPINPADINTIQGK	0.95	75.8	27.4
FBpp0086748	39111.5	1	8	13	0.000118	0.305	QMLQCLGATEVLTEAEIR	0.95	87.5	32
FBpp0086748	39111.5	1	8	13	0.000118	0.305	VGLAEAATSTVNPTTAYR	0.95	47.7	32.2
FBpp0086747	989564	1	7	7	6.34e-05	0.00909	AADVLVDAGFAADTTQTR	0.95	62	31.6
FBpp0086747	989564	1	7	7	6.34e-05	0.00909	ETSLLSTEELAR	0.95	42.7	34.3
FBpp0086747	989564	1	7	7	6.34e-05	0.00909	FQEALAGLSK	0.929	29.4	33.4
FBpp0086747	989564	1	7	7	6.34e-05	0.00909	LIEAVVK	0.852	26.3	33.3
FBpp0086747	989564	1	7	7	6.34e-05	0.00909	LINPEELVLLDPK	0.95	36.4	29.3
FBpp0086747	989564	1	7	7	6.34e-05	0.00909	LPSQADSVR	0.95	31.5	33.6
FBpp0086747	989564	1	7	7	6.34e-05	0.00909	SIVEALETEIR	0.95	36.5	34.3
FBpp0071794	59423.3	1	35	872	0.0079	0.621	ADLEETGR	0.948	31.9	33.7
FBpp0071794	59423.3	1	35	872	0.0079	0.621	AVDSLVPIGR	0.95	74.5	33.7
FBpp0071794	59423.3	1	35	872	0.0079	0.621	DGAISEASDAK	0.95	70.9	33.8
FBpp0071794	59423.3	1	35	872	0.0079	0.621	EAYPGDVFYLHSR	0.95	84.8	32.2
FBpp0071794	59423.3	1	35	872	0.0079	0.621	EFLQHIK	0.95	37.2	33.1
FBpp0071794	59423.3	1	35	872	0.0079	0.621	ELIIGDR	0.95	42.7	33.4
FBpp0071794	59423.3	1	35	872	0.0079	0.621	EPMQTGIK	0.95	38.1	34.4
FBpp0071794	59423.3	1	35	872	0.0079	0.621	EVAAFAQFGSDLDAATQQLLNR	0.95	155	31.4
FBpp0071794	59423.3	1	35	872	0.0079	0.621	FEKEFLQHIK	0.95	25.1	29.1
FBpp0071794	59423.3	1	35	872	0.0079	0.621	FMSTFQG	0.95	36.8	29.6
FBpp0071794	59423.3	1	35	872	0.0079	0.621	FNEAQDESK	0.95	50	31.5
FBpp0071794	59423.3	1	35	872	0.0079	0.621	GHLDKMDPAK	0.883	28.7	32
FBpp0071794	59423.3	1	35	872	0.0079	0.621	GIRPAINVGLSVSR	0.95	60.4	32.4
FBpp0071794	59423.3	1	35	872	0.0079	0.621	GMALNLEPDNVGVVVFGNDK	0.95	121	31.5
FBpp0071794	59423.3	1	35	872	0.0079	0.621	HALIIYDDLSK	0.95	88.3	34
FBpp0071794	59423.3	1	35	872	0.0079	0.621	ILGVAPK	0.95	38.4	31.1
FBpp0071794	59423.3	1	35	872	0.0079	0.621	KLYCIYVAIGQK	0.95	52.1	27.1
FBpp0071794	59423.3	1	35	872	0.0079	0.621	LELAQYR	0.95	61.4	34.5
FBpp0071794	59423.3	1	35	872	0.0079	0.621	LKDIVAK	0.927	21.4	25.5
FBpp0071794	59423.3	1	35	872	0.0079	0.621	LYCIYVAIGQK	0.95	64	32
FBpp0071794	59423.3	1	35	872	0.0079	0.621	QGQYVPMAIEDQVAVIYCGVR	0.95	113	31.8
FBpp0071794	59423.3	1	35	872	0.0079	0.621	QMSLLLR	0.95	49.1	33.3
FBpp0071794	59423.3	1	35	872	0.0079	0.621	QVAGSMK	0.95	33.3	34.8
FBpp0071794	59423.3	1	35	872	0.0079	0.621	RFNEAQDESK	0.95	40.6	33.4
FBpp0071794	59423.3	1	35	872	0.0079	0.621	RTGAIVDVPVGDELLGR	0.95	55.3	32.7
FBpp0071794	59423.3	1	35	872	0.0079	0.621	SAEISNILEER	0.95	79.8	32.4
FBpp0071794	59423.3	1	35	872	0.0079	0.621	STVAQIVK	0.95	50.3	34.1
FBpp0071794	59423.3	1	35	872	0.0079	0.621	TALAIDTIINQK	0.95	87.7	28.7
FBpp0071794	59423.3	1	35	872	0.0079	0.621	TGAIVDVPVGDELLGR	0.95	111	33.3
FBpp0071794	59423.3	1	35	872	0.0079	0.621	TSEQALLDTIAK	0.95	82.6	37.6
FBpp0071794	59423.3	1	35	872	0.0079	0.621	VGSAAQTK	0.926	31	34.6
FBpp0071794	59423.3	1	35	872	0.0079	0.621	VLSIGDGIAR	0.95	56.8	34.3
FBpp0071794	59423.3	1	35	872	0.0079	0.621	VSVREPMQTGIK	0.95	38.2	30.8
FBpp0071794	59423.3	1	35	872	0.0079	0.621	VVDALGNAIDGK	0.95	81.7	32.4
FBpp0071794	59423.3	1	35	872	0.0079	0.621	VYGLNNIQADEMVEFSSGLK	0.95	75.6	31.2
FBpp0072307,FBpp0072308,FBpp0072309	58663.8	0.998	2	2	1.81e-05	0.0365	LAMASIMDILK	0.95	39.1	32.6
FBpp0072307,FBpp0072308,FBpp0072309	58663.8	0.998	2	2	1.81e-05	0.0365	LLPLVFEK	0.95	28.9	30.8
FBpp0082446	46000.3	0.997	2	2	1.81e-05	0.0711	QMHVTITPEDP	0.941	30.1	32.6
FBpp0082446	46000.3	0.997	2	2	1.81e-05	0.0711	TFPATIEDVDQTSDLATLR	0.95	66	31.5
FBpp0078415	36252.2	1	3	4	3.63e-05	0.146	DLLEVWTPQEPIQLLEK	0.919	25.9	29.9
FBpp0078415	36252.2	1	3	4	3.63e-05	0.146	RPFDFAIQLEPK	0.95	41.5	31
FBpp0078415	36252.2	1	3	4	3.63e-05	0.146	TATETAALDALQSIFDTR	0.95	76.9	32.6
FBpp0082459,FBpp0082460	51874.2	1	21	234	0.00212	0.623	ADLTDYIQTHYK	0.95	69.4	33
FBpp0082459,FBpp0082460	51874.2	1	21	234	0.00212	0.623	ASAEDNLCHSFQSFNTCYK	0.95	37.6	29.1
FBpp0082459,FBpp0082460	51874.2	1	21	234	0.00212	0.623	AVEILADIIQNSK	0.95	102	29.3
FBpp0082459,FBpp0082460	51874.2	1	21	234	0.00212	0.623	CPAVAAVGPVENLPDYNR	0.95	105	31.7
FBpp0082459,FBpp0082460	51874.2	1	21	234	0.00212	0.623	EMQEVESNLQEVVFDHLHATAYQGTPLGQTILGPTK	0.95	59.2	25.5
FBpp0082459,FBpp0082460	51874.2	1	21	234	0.00212	0.623	EQTVFYAK	0.95	46.7	32.9
FBpp0082459,FBpp0082460	51874.2	1	21	234	0.00212	0.623	FTGSEVR	0.942	31.9	34.3
FBpp0082459,FBpp0082460	51874.2	1	21	234	0.00212	0.623	IDAVSVGNVR	0.95	47.5	34.6
FBpp0082459,FBpp0082460	51874.2	1	21	234	0.00212	0.623	IPLHELEQR	0.95	47	34.1
FBpp0082459,FBpp0082460	51874.2	1	21	234	0.00212	0.623	IVLAAAGGVK	0.95	63.4	30
FBpp0082459,FBpp0082460	51874.2	1	21	234	0.00212	0.623	LACSSLGGLEASVLPAEVTPCR	0.95	118	31.9
FBpp0082459,FBpp0082460	51874.2	1	21	234	0.00212	0.623	LCTMVTEAEVER	0.95	87.1	31.5
FBpp0082459,FBpp0082460	51874.2	1	21	234	0.00212	0.623	LGEAEIAR	0.875	28.9	35.1
FBpp0082459,FBpp0082460	51874.2	1	21	234	0.00212	0.623	NIQSIGK	0.924	29.6	33.4
FBpp0082459,FBpp0082460	51874.2	1	21	234	0.00212	0.623	RIPLHELEQR	0.95	53.8	33.6
FBpp0082459,FBpp0082460	51874.2	1	21	234	0.00212	0.623	SENEKNNGVAHFLEHMAFK	0.834	23.2	30.5
FBpp0082459,FBpp0082460	51874.2	1	21	234	0.00212	0.623	SQTDLELEVENLGAHLNAYTSR	0.95	110	30.9
FBpp0082459,FBpp0082460	51874.2	1	21	234	0.00212	0.623	SSMYWLR	0.95	46.2	33.5
FBpp0082459,FBpp0082460	51874.2	1	21	234	0.00212	0.623	TLLNIPATQVTK	0.95	66.6	25.2
FBpp0082459,FBpp0082460	51874.2	1	21	234	0.00212	0.623	TNMLLQLDGTTPICEDIGR	0.95	127	31.8
FBpp0082459,FBpp0082460	51874.2	1	21	234	0.00212	0.623	VASEDSGASTATVGLWIDAGSR	0.95	125	31.5
FBpp0289193,FBpp0289194,FBpp0289478,FBpp0289769,FBpp0293597,FBpp0293598,FBpp0293599	255302	1	5	5	4.53e-05	0.0305	EIQTLQQK	0.837	26.4	33.8
FBpp0289193,FBpp0289194,FBpp0289478,FBpp0289769,FBpp0293597,FBpp0293598,FBpp0293599	255302	1	5	5	4.53e-05	0.0305	ETLSLDTDR	0.95	34.7	33.5
FBpp0289193,FBpp0289194,FBpp0289478,FBpp0289769,FBpp0293597,FBpp0293598,FBpp0293599	255302	1	5	5	4.53e-05	0.0305	FQQQLELLVTELEK	0.95	44.2	31.3
FBpp0289193,FBpp0289194,FBpp0289478,FBpp0289769,FBpp0293597,FBpp0293598,FBpp0293599	255302	1	5	5	4.53e-05	0.0305	TQGTLQTVQER	0.95	47.7	33.8
FBpp0289193,FBpp0289194,FBpp0289478,FBpp0289769,FBpp0293597,FBpp0293598,FBpp0293599	255302	1	5	5	4.53e-05	0.0305	TTMTTSQELDR	0.95	35.4	30.7
FBpp0078298,FBpp0078299,FBpp0078300,FBpp0078301,FBpp0078302,FBpp0078303,FBpp0291159,FBpp0291753	62868.8	1	3	5	4.53e-05	0.0571	GDGPIALVLAPTR	0.95	62.7	33.2
FBpp0078298,FBpp0078299,FBpp0078300,FBpp0078301,FBpp0078302,FBpp0078303,FBpp0291159,FBpp0291753	62868.8	1	3	5	4.53e-05	0.0571	IIIFVETK	0.95	33.2	31.9
FBpp0078298,FBpp0078299,FBpp0078300,FBpp0078301,FBpp0078302,FBpp0078303,FBpp0291159,FBpp0291753	62868.8	1	3	5	4.53e-05	0.0571	SNILVATDVAAR	0.95	32.6	34
FBpp0071766	16774.9	1	4	5	4.53e-05	0.223	ALVAFYQK	0.95	37	32.5
FBpp0071766	16774.9	1	4	5	4.53e-05	0.223	LQEPLLLLGK	0.95	37.3	27.1
FBpp0071766	16774.9	1	4	5	4.53e-05	0.223	TLLVGDPR	0.95	38	33.9
FBpp0071766	16774.9	1	4	5	4.53e-05	0.223	YVDEASK	0.91	29.6	34.2
FBpp0078707,FBpp0297877,FBpp0297878	8295.9	1	6	17	0.000154	0.506	AAYADFYSK	0.95	44.3	33.4
FBpp0078707,FBpp0297877,FBpp0297878	8295.9	1	6	17	0.000154	0.506	ANTPATSSAGPVLR	0.95	76.5	33.7
FBpp0078707,FBpp0297877,FBpp0297878	8295.9	1	6	17	0.000154	0.506	GLHNATIK	0.95	38.2	31.4
FBpp0078707,FBpp0297877,FBpp0297878	8295.9	1	6	17	0.000154	0.506	ILVNDPK	0.95	31	32.3
FBpp0078707,FBpp0297877,FBpp0297878	8295.9	1	6	17	0.000154	0.506	ILVNDPKK	0.894	19.6	25
FBpp0078707,FBpp0297877,FBpp0297878	8295.9	1	6	17	0.000154	0.506	KAAYADFYSK	0.95	33.2	37
FBpp0077885	32635.9	0.999	3	3	2.72e-05	0.119	GYLANPEAISQDR	0.871	26.3	32.7
FBpp0077885	32635.9	0.999	3	3	2.72e-05	0.119	IEEDSAYEMLTTAK	0.95	42.5	32.4
FBpp0077885	32635.9	0.999	3	3	2.72e-05	0.119	TAYYDPR	0.853	25.9	32.9
FBpp0088546	17696.5	0.998	2	5	4.53e-05	0.168	FIVEEDAEAMQK	0.95	54	32.9
FBpp0088546	17696.5	0.998	2	5	4.53e-05	0.168	TGSIPTEMVADILR	0.95	66.8	33.5
FBpp0086699,FBpp0086700	107206	1	12	17	0.000154	0.144	AKGEILDEVVTLSQISAK	0.944	23.3	25.5
FBpp0086699,FBpp0086700	107206	1	12	17	0.000154	0.144	DNVDVDTDYIR	0.95	45.4	30.7
FBpp0086699,FBpp0086700	107206	1	12	17	0.000154	0.144	ETIEQQADAFK	0.95	35.2	33
FBpp0086699,FBpp0086700	107206	1	12	17	0.000154	0.144	GEILDEVVTLSQISAK	0.95	60.1	31.2
FBpp0086699,FBpp0086700	107206	1	12	17	0.000154	0.144	LVQTEETLAQMFGPGQMR	0.95	33.1	32
FBpp0086699,FBpp0086700	107206	1	12	17	0.000154	0.144	SAVVDEAIR	0.95	47.7	34.6
FBpp0086699,FBpp0086700	107206	1	12	17	0.000154	0.144	SNVTDLVMQCDPLGR	0.95	56.1	31.9
FBpp0086699,FBpp0086700	107206	1	12	17	0.000154	0.144	TSVLESIAK	0.95	37.1	31.1
FBpp0086699,FBpp0086700	107206	1	12	17	0.000154	0.144	TVSNEVIAMTVK	0.95	47.4	31.8
FBpp0086699,FBpp0086700	107206	1	12	17	0.000154	0.144	VDLAEELADPDR	0.95	50.1	32.8
FBpp0086699,FBpp0086700	107206	1	12	17	0.000154	0.144	VIQLNTLEDR	0.928	30.9	34.3
FBpp0086699,FBpp0086700	107206	1	12	17	0.000154	0.144	VLLAEELIK	0.95	43.1	27.7
FBpp0073594,FBpp0073595	21738.5	1	3	5	4.53e-05	0.149	DYGVLDEETGIPFR	0.95	86.8	32.4
FBpp0073594,FBpp0073595	21738.5	1	3	5	4.53e-05	0.149	GLFIIDDK	0.95	42.5	32.6
FBpp0073594,FBpp0073595	21738.5	1	3	5	4.53e-05	0.149	SVEETLR	0.849	27.2	34.3
FBpp0088242,FBpp0088243,FBpp0300615	30340.5	1	7	11	9.97e-05	0.235	KWQTLIEAIVEAK	0.95	46.4	25.3
FBpp0088242,FBpp0088243,FBpp0300615	30340.5	1	7	11	9.97e-05	0.235	LALDSIAK	0.92	28.1	32
FBpp0088242,FBpp0088243,FBpp0300615	30340.5	1	7	11	9.97e-05	0.235	LIAEDVQDR	0.95	42	34.4
FBpp0088242,FBpp0088243,FBpp0300615	30340.5	1	7	11	9.97e-05	0.235	MTDIITNEVSGADLK	0.95	109	32.8
FBpp0088242,FBpp0088243,FBpp0300615	30340.5	1	7	11	9.97e-05	0.235	TCYAQQSQVR	0.95	36.4	32.2
FBpp0088242,FBpp0088243,FBpp0300615	30340.5	1	7	11	9.97e-05	0.235	TVDGYLLR	0.935	31.7	34.7
FBpp0088242,FBpp0088243,FBpp0300615	30340.5	1	7	11	9.97e-05	0.235	WQTLIEAIVEAK	0.95	42.2	36.2
FBpp0088531	44469.7	1	8	12	0.000109	0.246	DAPTTESYLR	0.95	33.6	32.7
FBpp0088531	44469.7	1	8	12	0.000109	0.246	DHQQDVDEEQAAIVNQPYR	0.95	107	30.6
FBpp0088531	44469.7	1	8	12	0.000109	0.246	IAYTQGATQEAGPGSR	0.95	61	32.7
FBpp0088531	44469.7	1	8	12	0.000109	0.246	LHEFAVVLLR	0.95	48.3	33.1
FBpp0088531	44469.7	1	8	12	0.000109	0.246	LVGGNDLDTPLIITR	0.95	86.1	32.5
FBpp0088531	44469.7	1	8	12	0.000109	0.246	STVPFATSESNR	0.95	34	32.7
FBpp0088531	44469.7	1	8	12	0.000109	0.246	TTPLVLPGAK	0.95	27.8	27.8
FBpp0088531	44469.7	1	8	12	0.000109	0.246	TVQYDPR	0.944	31.7	33.9
FBpp0073585	82558	1	8	11	9.97e-05	0.128	AIVNVGDFPEEIK	0.95	61	32
FBpp0073585	82558	1	8	11	9.97e-05	0.128	LLDYGSIGPR	0.95	56.5	35
FBpp0073585	82558	1	8	11	9.97e-05	0.128	LLGLAVK	0.916	29.8	34
FBpp0073585	82558	1	8	11	9.97e-05	0.128	LLGLIDMAR	0.896	28.8	34.1
FBpp0073585	82558	1	8	11	9.97e-05	0.128	QSIINPDWDFGK	0.84	25.1	32.5
FBpp0073585	82558	1	8	11	9.97e-05	0.128	SMLSCIVVDNVER	0.95	59.4	32.7
FBpp0073585	82558	1	8	11	9.97e-05	0.128	TVEVPSGYVGFSLVQR	0.95	59.7	33.4
FBpp0073585	82558	1	8	11	9.97e-05	0.128	VCSPEDMVGYTESAK	0.95	47.4	30.8
FBpp0076103,FBpp0297857	81332.5	1	8	15	0.000136	0.128	APLVAAESDIR	0.95	47.8	33.9
FBpp0076103,FBpp0297857	81332.5	1	8	15	0.000136	0.128	ENEEDAYECLK	0.95	34.8	30.7
FBpp0076103,FBpp0297857	81332.5	1	8	15	0.000136	0.128	LVEEEIAAVLSGESEVLK	0.95	111	30
FBpp0076103,FBpp0297857	81332.5	1	8	15	0.000136	0.128	LVGGADYDYPLTVVK	0.95	54.8	31.9
FBpp0076103,FBpp0297857	81332.5	1	8	15	0.000136	0.128	QLADLLPTIK	0.95	33.1	33.8
FBpp0076103,FBpp0297857	81332.5	1	8	15	0.000136	0.128	SEEELALER	0.95	48	33.6
FBpp0076103,FBpp0297857	81332.5	1	8	15	0.000136	0.128	VEDIIVR	0.95	33	34.8
FBpp0076103,FBpp0297857	81332.5	1	8	15	0.000136	0.128	VTEGSIADEAGLR	0.95	76.8	33.4
FBpp0088527	69232.1	0.998	2	3	2.72e-05	0.041	LYAQRNSK	0.95	33.2	34.5
FBpp0088527	69232.1	0.998	2	3	2.72e-05	0.041	VQSLEVGIAESDASAATR	0.95	62.5	32.6
FBpp0088803,FBpp0110153,FBpp0110155	333451	1	5	7	6.34e-05	0.02	ELVDLEAALQQAR	0.95	45	38.7
FBpp0088803,FBpp0110153,FBpp0110155	333451	1	5	7	6.34e-05	0.02	IDMLTGVMAALK	0.95	75.5	32.4
FBpp0088803,FBpp0110153,FBpp0110155	333451	1	5	7	6.34e-05	0.02	ITALGENLDESLR	0.95	37.2	33.3
FBpp0088803,FBpp0110153,FBpp0110155	333451	1	5	7	6.34e-05	0.02	QPLFITPLK	0.904	28.7	33.6
FBpp0088803,FBpp0110153,FBpp0110155	333451	1	5	7	6.34e-05	0.02	VTPLNQAEPATR	0.95	32.7	34
FBpp0085208,FBpp0293166	43598	1	10	22	0.000199	0.357	AATPNDHPLFIDALTNVVADHLK	0.95	77.8	29.8
FBpp0085208,FBpp0293166	43598	1	10	22	0.000199	0.357	EIGGGSPILK	0.95	58.7	32.2
FBpp0085208,FBpp0293166	43598	1	10	22	0.000199	0.357	EVGVEEIR	0.95	38.5	34.1
FBpp0085208,FBpp0293166	43598	1	10	22	0.000199	0.357	ISPETAPHK	0.916	29	33.2
FBpp0085208,FBpp0293166	43598	1	10	22	0.000199	0.357	SNNLPSDIK	0.851	26.7	33.7
FBpp0085208,FBpp0293166	43598	1	10	22	0.000199	0.357	TAILMLNMGGPTHTDQVHDYLLR	0.95	39.5	30.2
FBpp0085208,FBpp0293166	43598	1	10	22	0.000199	0.357	VGPLPWLAPATDDAIK	0.95	79	30.6
FBpp0085208,FBpp0293166	43598	1	10	22	0.000199	0.357	WGTHPLLIK	0.95	30	30.7
FBpp0085208,FBpp0293166	43598	1	10	22	0.000199	0.357	WTELQGQLMCEQLDR	0.95	112	31
FBpp0085208,FBpp0293166	43598	1	10	22	0.000199	0.357	YVNPLTENTLAEIEK	0.95	90.1	32.1
FBpp0077859	46822.8	1	14	66	0.000598	0.406	AALYYDAELGEFETPSPPK	0.95	107	32.3
FBpp0077859	46822.8	1	14	66	0.000598	0.406	DAFPNATIIRPADIYGSEDR	0.95	40.9	31.5
FBpp0077859	46822.8	1	14	66	0.000598	0.406	HSNVVINLVGR	0.95	57.5	34.9
FBpp0077859	46822.8	1	14	66	0.000598	0.406	IYQAVGPK	0.866	28.5	35.1
FBpp0077859	46822.8	1	14	66	0.000598	0.406	LNSFICPGTPIGGLHPAR	0.95	73.4	32.4
FBpp0077859	46822.8	1	14	66	0.000598	0.406	QPVYVSDVAQAIINAAK	0.95	77.8	30.3
FBpp0077859	46822.8	1	14	66	0.000598	0.406	RYQLSELVDWFHR	0.95	38.1	32.5
FBpp0077859	46822.8	1	14	66	0.000598	0.406	SGTQMILPYR	0.95	41.5	34.2
FBpp0077859	46822.8	1	14	66	0.000598	0.406	SGTQMILPYRGDDSDVIR	0.95	40	31.5
FBpp0077859	46822.8	1	14	66	0.000598	0.406	SMPLWHK	0.865	27.2	33.9
FBpp0077859	46822.8	1	14	66	0.000598	0.406	TTNPAAMK	0.939	31.8	34.4
FBpp0077859	46822.8	1	14	66	0.000598	0.406	VTGDLGQVLFHFYNLEDPASIR	0.95	113	31.1
FBpp0077859	46822.8	1	14	66	0.000598	0.406	WDPTFLLK	0.95	52.2	34.2
FBpp0077859	46822.8	1	14	66	0.000598	0.406	YQLSELVDWFHR	0.95	78.8	32.8
FBpp0079697	43421.3	1	4	5	4.53e-05	0.165	LEAGLCLYGSDIDSK	0.908	29.6	38.4
FBpp0079697	43421.3	1	4	5	4.53e-05	0.165	LTESLLESGVLK	0.95	77.8	30.9
FBpp0079697	43421.3	1	4	5	4.53e-05	0.165	SGVAIFSQGQQVGQVTSGCPSPSAGR	0.95	106	29.7
FBpp0079697	43421.3	1	4	5	4.53e-05	0.165	TTPVEAALAWLVTK	0.95	62.9	27.8
FBpp0087993	37137.4	1	5	6	5.44e-05	0.163	EEIVLETK	0.948	31.2	33.9
FBpp0087993	37137.4	1	5	6	5.44e-05	0.163	EMAPAATDTQTAK	0.95	37.1	33
FBpp0087993	37137.4	1	5	6	5.44e-05	0.163	GGTVYMACR	0.855	24.9	31.8
FBpp0087993	37137.4	1	5	6	5.44e-05	0.163	QCDLASQESIR	0.95	31.9	31.9
FBpp0087993	37137.4	1	5	6	5.44e-05	0.163	VFIVTGANTGIGK	0.95	53.9	31.3
FBpp0084221	74599	0.999	2	2	1.81e-05	0.0274	TVAAFGDMVEVR	0.95	32.5	33.2
FBpp0084221	74599	0.999	2	2	1.81e-05	0.0274	VGFTLE	0.83	26.8	34.5
FBpp0086062	6275.7	1	4	13	0.000118	0.754	HAEIASSFIR	0.95	53	34.3
FBpp0086062	6275.7	1	4	13	0.000118	0.754	KHAEIASSFIR	0.95	40.5	32.1
FBpp0086062	6275.7	1	4	13	0.000118	0.754	LVLQYVPIYGSK	0.95	54.9	28.3
FBpp0086062	6275.7	1	4	13	0.000118	0.754	SGAGFGGAAGLAVLYYTDWK	0.95	31.6	31.1
FBpp0081860	22556.2	0.993	2	3	2.72e-05	0.138	QLKPVDELEVPLELIDEK	0.95	51.9	29.9
FBpp0081860	22556.2	0.993	2	3	2.72e-05	0.138	VADFQIIDR	0.857	27.6	34.4
FBpp0087984	374548	1	4	5	4.53e-05	0.0129	ILIQEFLFK	0.914	26.1	30.9
FBpp0087984	374548	1	4	5	4.53e-05	0.0129	SFYPAIWLSR	0.861	27	33.8
FBpp0087984	374548	1	4	5	4.53e-05	0.0129	VFEAVVADVLNK	0.95	40.8	31.1
FBpp0087984	374548	1	4	5	4.53e-05	0.0129	VLWVSFLDGLQR	0.856	26.4	33.3
FBpp0087472,FBpp0300657	65988.5	1	10	18	0.000163	0.18	AINEGGFQSLPQK	0.95	65.8	32.8
FBpp0087472,FBpp0300657	65988.5	1	10	18	0.000163	0.18	DTFSFLTGSGR	0.95	42.4	32.5
FBpp0087472,FBpp0300657	65988.5	1	10	18	0.000163	0.18	DVFEGATR	0.95	39.8	33.8
FBpp0087472,FBpp0300657	65988.5	1	10	18	0.000163	0.18	EVWEIAPEK	0.95	34.8	33.5
FBpp0087472,FBpp0300657	65988.5	1	10	18	0.000163	0.18	FGLNEGSEPQAYGIGLK	0.95	56.2	32.5
FBpp0087472,FBpp0300657	65988.5	1	10	18	0.000163	0.18	GMELHAK	0.919	30.1	34.1
FBpp0087472,FBpp0300657	65988.5	1	10	18	0.000163	0.18	GSHYAMK	0.929	30.3	34.3
FBpp0087472,FBpp0300657	65988.5	1	10	18	0.000163	0.18	LSFPGGCLVGCSAGFLNVPR	0.95	86.6	31.8
FBpp0087472,FBpp0300657	65988.5	1	10	18	0.000163	0.18	TTIFAEGCR	0.95	31.3	32.9
FBpp0087472,FBpp0300657	65988.5	1	10	18	0.000163	0.18	WTEVDMER	0.95	38.9	31.2
FBpp0086051	28975.8	1	3	13	0.000118	0.133	ELVEFLTEEIVAER	0.95	94.9	33.5
FBpp0086051	28975.8	1	3	13	0.000118	0.133	GISQEFAEK	0.95	39.5	33.3
FBpp0086051	28975.8	1	3	13	0.000118	0.133	TVPSTLDGFAVK	0.95	62.6	32
FBpp0084948,FBpp0084949,FBpp0084950	37939.8	1	3	4	3.63e-05	0.109	AIFGESDALIAEK	0.95	35.3	33.1
FBpp0084948,FBpp0084949,FBpp0084950	37939.8	1	3	4	3.63e-05	0.109	GAFTGEISPAMLK	0.95	75.5	33
FBpp0084948,FBpp0084949,FBpp0084950	37939.8	1	3	4	3.63e-05	0.109	VIACIGETLEER	0.942	31.2	33.6
FBpp0289511	68369.8	1	21	43	0.00039	0.435	AASTVGLGGTDLSGHVVGELLPYAK	0.95	113	29.5
FBpp0289511	68369.8	1	21	43	0.00039	0.435	AFKNPSANLGLIFK	0.95	51.2	24.2
FBpp0289511	68369.8	1	21	43	0.00039	0.435	ALTIQASDR	0.92	31.1	35.1
FBpp0289511	68369.8	1	21	43	0.00039	0.435	ASENESFMANIFR	0.95	84.1	30.1
FBpp0289511	68369.8	1	21	43	0.00039	0.435	ASNTAEVYFEDVK	0.95	94.6	32.3
FBpp0289511	68369.8	1	21	43	0.00039	0.435	ASNTAEVYFEDVKIPIENVLGK	0.934	28.1	28
FBpp0289511	68369.8	1	21	43	0.00039	0.435	AVNLNLPTAQHELNMTK	0.95	47.2	30.6
FBpp0289511	68369.8	1	21	43	0.00039	0.435	ELTNSLIDPFER	0.95	79.4	33.9
FBpp0289511	68369.8	1	21	43	0.00039	0.435	FFSDVNDAAR	0.95	49.3	32.1
FBpp0289511	68369.8	1	21	43	0.00039	0.435	FGMGATLSGTMK	0.95	62.3	33.6
FBpp0289511	68369.8	1	21	43	0.00039	0.435	GSLVSSQVFPYPDVLTAEQK	0.95	79.3	31.7
FBpp0289511	68369.8	1	21	43	0.00039	0.435	IFEGTNDILR	0.95	53.8	34.3
FBpp0289511	68369.8	1	21	43	0.00039	0.435	IPIENVLGK	0.904	25.6	30.8
FBpp0289511	68369.8	1	21	43	0.00039	0.435	KTAHCIDLFGQSVEELLLR	0.95	35.7	28.9
FBpp0289511	68369.8	1	21	43	0.00039	0.435	LANAAIDIYAMVVTQSR	0.95	55.4	32.2
FBpp0289511	68369.8	1	21	43	0.00039	0.435	LFIALTGIQYAGSHLK	0.95	81.7	28.4
FBpp0289511	68369.8	1	21	43	0.00039	0.435	NIVNEQILLTR	0.95	39.3	33.2
FBpp0289511	68369.8	1	21	43	0.00039	0.435	SFGGVTNGPPEKK	0.921	27.8	31.7
FBpp0289511	68369.8	1	21	43	0.00039	0.435	TAHCIDLFGQSVEELLLR	0.95	78.9	31.7
FBpp0289511	68369.8	1	21	43	0.00039	0.435	VAAEQVYAAFALTEPSSGSDAGSIR	0.95	127	31.5
FBpp0289511	68369.8	1	21	43	0.00039	0.435	VTAFIVER	0.95	37	33.5
FBpp0081848	18527.3	1	4	6	5.44e-05	0.14	DESFFEK	0.95	37.6	33.6
FBpp0081848	18527.3	1	4	6	5.44e-05	0.14	HLLWDTGR	0.838	26.9	34.3
FBpp0081848	18527.3	1	4	6	5.44e-05	0.14	VVSVAETQK	0.95	43.3	33.8
FBpp0081848	18527.3	1	4	6	5.44e-05	0.14	VVSVAETQKDESFFEK	0.95	55.7	29.2
FBpp0070787,FBpp0070788,FBpp0100124,FBpp0100125	41822.7	1	4	11	9.97e-05	0.577	DLYANTVLSGGTTMYPGIADR	0.95	91.4	31.2
FBpp0070787,FBpp0070788,FBpp0100124,FBpp0100125	41822.7	1	4	11	9.97e-05	0.577	EITALAPSTMK	0.95	36.4	34
FBpp0070787,FBpp0070788,FBpp0100124,FBpp0100125	41822.7	1	4	11	9.97e-05	0.577	LCYVALDFEQEMATAASSSSLEK	0.95	104	29.9
FBpp0070787,FBpp0070788,FBpp0100124,FBpp0100125	41822.7	1	4	11	9.97e-05	0.577	QEYDESGPSIVHR	0.95	79.8	26.5
FBpp0071095	43470	1	4	6	5.44e-05	0.19	IAEVVVVSAAR	0.95	34.9	34
FBpp0071095	43470	1	4	6	5.44e-05	0.19	IVAFQDAETDPIDFPIAPALAIPK	0.95	77.1	29.2
FBpp0071095	43470	1	4	6	5.44e-05	0.19	TDVQEVIMGNVVSAGLGQAPAR	0.95	104	32.3
FBpp0071095	43470	1	4	6	5.44e-05	0.19	TPIGSFQSQLAPLTATQLGAR	0.95	86.1	31.1
FBpp0084968	51854.5	1	20	164	0.00149	0.507	AALLNSK	0.893	28.7	34.1
FBpp0084968	51854.5	1	20	164	0.00149	0.507	DGATLQMGIGSIPDAVLAALHNHK	0.95	57.8	30.6
FBpp0084968	51854.5	1	20	164	0.00149	0.507	DLGIHSEMFANGVVELVR	0.95	35.2	32.6
FBpp0084968	51854.5	1	20	164	0.00149	0.507	EPPIVKPEEAVACVK	0.95	83.5	33.2
FBpp0084968	51854.5	1	20	164	0.00149	0.507	FYSGFGGQVDFIR	0.95	73.1	31.2
FBpp0084968	51854.5	1	20	164	0.00149	0.507	GAAEGLDGLGVPIIAMPSTTNK	0.95	131	30.6
FBpp0084968	51854.5	1	20	164	0.00149	0.507	GAAEGLDGLGVPIIAMPSTTNKGESK	0.95	85.5	26.9
FBpp0084968	51854.5	1	20	164	0.00149	0.507	GDNVPIFLHEIPNLFYK	0.95	103	29.2
FBpp0084968	51854.5	1	20	164	0.00149	0.507	ISEVEK	0.925	31.5	35.2
FBpp0084968	51854.5	1	20	164	0.00149	0.507	IVGSFLIGDK	0.95	55.4	30.4
FBpp0084968	51854.5	1	20	164	0.00149	0.507	IVPTLK	0.95	25.2	27
FBpp0084968	51854.5	1	20	164	0.00149	0.507	LIAENLVK	0.95	39.1	28.9
FBpp0084968	51854.5	1	20	164	0.00149	0.507	LIVAQINPK	0.95	46.5	28.4
FBpp0084968	51854.5	1	20	164	0.00149	0.507	MYELIQIADPK	0.95	59.5	33.1
FBpp0084968	51854.5	1	20	164	0.00149	0.507	SGDTVFAGGAAATPVALLNAMAK	0.95	145	29.7
FBpp0084968	51854.5	1	20	164	0.00149	0.507	SGDTVFAGGAAATPVALLNAMAKHGK	0.95	64.3	37.6
FBpp0084968	51854.5	1	20	164	0.00149	0.507	SHFDLAIEVTDDLPQHGTGK	0.95	33.3	31
FBpp0084968	51854.5	1	20	164	0.00149	0.507	SNSFFMGANVR	0.95	31.4	31.7
FBpp0084968	51854.5	1	20	164	0.00149	0.507	TFGDAIIHK	0.95	51.4	34.6
FBpp0084968	51854.5	1	20	164	0.00149	0.507	VMPSPN	0.95	31.6	32.4
FBpp0073530	74474.6	1	6	7	6.34e-05	0.132	DLTTSSVLTTELVPGVPLDK	0.95	35.2	29.3
FBpp0073530	74474.6	1	6	7	6.34e-05	0.132	EALLSPANAER	0.859	27.3	34.1
FBpp0073530	74474.6	1	6	7	6.34e-05	0.132	EMIAPYPEYYVPR	0.95	32.8	32.8
FBpp0073530	74474.6	1	6	7	6.34e-05	0.132	GALGLGGSTSMR	0.95	51.9	33.4
FBpp0073530	74474.6	1	6	7	6.34e-05	0.132	LMLIDFGSTR	0.95	49	33.9
FBpp0073530	74474.6	1	6	7	6.34e-05	0.132	MASFGGLFAGLGLGTLNELTK	0.95	51	28.8
FBpp0081834	49925.2	1	14	92	0.000834	0.374	AAAPAAAPAPAAPK	0.95	78.8	30.3
FBpp0081834	49925.2	1	14	92	0.000834	0.374	AAVENPAIIVAGL	0.95	131	33.2
FBpp0081834	49925.2	1	14	92	0.000834	0.374	ASAYALQDQPVVNAVIDGTDIVYR	0.95	130	31.7
FBpp0081834	49925.2	1	14	92	0.000834	0.374	DGDTVKPGQALFK	0.95	42.7	29.4
FBpp0081834	49925.2	1	14	92	0.000834	0.374	DYVDISVAVATPR	0.95	59.8	33.8
FBpp0081834	49925.2	1	14	92	0.000834	0.374	EAVLFLR	0.95	45.7	32.8
FBpp0081834	49925.2	1	14	92	0.000834	0.374	FGFMSIFAK	0.95	45.2	33.4
FBpp0081834	49925.2	1	14	92	0.000834	0.374	GLVVPVIR	0.95	29.5	31.1
FBpp0081834	49925.2	1	14	92	0.000834	0.374	KQNLDAFTK	0.95	40.7	29.8
FBpp0081834	49925.2	1	14	92	0.000834	0.374	NVEGMNYADIEIALAGLADK	0.95	103	31.6
FBpp0081834	49925.2	1	14	92	0.000834	0.374	QNLDAFTK	0.95	41	33.5
FBpp0081834	49925.2	1	14	92	0.000834	0.374	TTVAVPAPFSGTLTDILVK	0.95	111	26.4
FBpp0081834	49925.2	1	14	92	0.000834	0.374	VGDSFAADEAVMEIETDK	0.95	93.1	29.9
FBpp0081834	49925.2	1	14	92	0.000834	0.374	VPPADGSR	0.88	27.6	33.6
FBpp0070965,FBpp0070966,FBpp0291074	42489.4	0.999	2	3	2.72e-05	0.0599	FTELEPDER	0.95	33.1	31.6
FBpp0070965,FBpp0070966,FBpp0291074	42489.4	0.999	2	3	2.72e-05	0.0599	LAESEEVELVANK	0.95	34.4	32.2
FBpp0071087	28408.4	0.995	2	3	2.72e-05	0.0685	EASADYAK	0.838	25.8	33.3
FBpp0071087	28408.4	0.995	2	3	2.72e-05	0.0685	LFEVVDEHK	0.934	30.8	33.8
FBpp0087958	61050.7	1	4	6	5.44e-05	0.0809	AIWETEALEDSGPK	0.95	32.4	32.4
FBpp0087958	61050.7	1	4	6	5.44e-05	0.0809	DNTLGLPK	0.95	35.4	33.4
FBpp0087958	61050.7	1	4	6	5.44e-05	0.0809	DTLIYAASIDSR	0.95	64.3	33.7
FBpp0087958	61050.7	1	4	6	5.44e-05	0.0809	LLSSPPSVAAR	0.95	40.3	33.7
FBpp0288975	52985.8	1	6	10	9.06e-05	0.185	ALDSTNCTEHEK	0.95	43.9	31.6
FBpp0288975	52985.8	1	6	10	9.06e-05	0.185	APDGLGCPR	0.834	25.9	33.5
FBpp0288975	52985.8	1	6	10	9.06e-05	0.185	ASIINVEQIQAPIGEGCPR	0.95	83.8	37.5
FBpp0288975	52985.8	1	6	10	9.06e-05	0.185	GVGYGIGAGTLTMA	0.95	53.3	33.3
FBpp0288975	52985.8	1	6	10	9.06e-05	0.185	TLDSIIACDGPDNEVYCK	0.95	83	30
FBpp0288975	52985.8	1	6	10	9.06e-05	0.185	YLDSTNLNDGPDGGIYCR	0.95	91.2	28
FBpp0081828	49068.5	1	3	4	3.63e-05	0.101	MGSPSPFQLVELGPGR	0.95	64.6	33.3
FBpp0081828	49068.5	1	3	4	3.63e-05	0.101	QVGLLAER	0.847	27.3	34.5
FBpp0081828	49068.5	1	3	4	3.63e-05	0.101	WQEVLIDVASSDGAQEASFR	0.95	93.6	31.4
FBpp0081822	46916.9	1	2	2	1.81e-05	0.0361	IGAGIHTK	0.95	29.9	31.9
FBpp0081822	46916.9	1	2	2	1.81e-05	0.0361	SALEQIK	0.95	33.3	33.5
FBpp0083663	81963	0.999	2	3	2.72e-05	0.0419	ETIEAPALTTLSVEK	0.95	52.6	32
FBpp0083663	81963	0.999	2	3	2.72e-05	0.0419	LLEPIMALQIVAPSER	0.95	75.4	31.7
FBpp0079642	51711.5	0.999	3	4	3.63e-05	0.0655	FPLFGGWK	0.911	29.7	34.7
FBpp0079642	51711.5	0.999	3	4	3.63e-05	0.0655	IILPEGSSDIR	0.95	44.6	34
FBpp0079642	51711.5	0.999	3	4	3.63e-05	0.0655	QTFIVETVASK	0.883	28.6	34.5
FBpp0079640	36058.4	0.999	2	4	3.63e-05	0.0682	DVIFSFPVEIK	0.95	43.2	31.2
FBpp0079640	36058.4	0.999	2	4	3.63e-05	0.0682	IVSGLTLSDFAK	0.95	47.4	31.9
FBpp0293670-R	0	1	2	2	1.81e-05	0	LLAIK	0.95	30.9	30.9
FBpp0293670-R	0	1	2	2	1.81e-05	0	SVSLEVLR	0.875	27.4	33.5
FBpp0291051,FBpp0291053	313022	1	7	9	8.16e-05	0.0352	DLAPGYNDLLLLPEGATNIR	0.95	35.8	31.8
FBpp0291051,FBpp0291053	313022	1	7	9	8.16e-05	0.0352	FATEEECSAR	0.95	41.2	28.2
FBpp0291051,FBpp0291053	313022	1	7	9	8.16e-05	0.0352	FPTEESCLAR	0.95	35.6	36.2
FBpp0291051,FBpp0291053	313022	1	7	9	8.16e-05	0.0352	FSDLFECQTVCLAGR	0.95	34.5	30.6
FBpp0291051,FBpp0291053	313022	1	7	9	8.16e-05	0.0352	GPDFEGCGLASPVAK	0.95	58.9	31.9
FBpp0291051,FBpp0291053	313022	1	7	9	8.16e-05	0.0352	ITLAEVNPSLCDQK	0.95	49.8	31.2
FBpp0291051,FBpp0291053	313022	1	7	9	8.16e-05	0.0352	SCTLAGQVASPPLHPNAV	0.95	30.6	32.3
FBpp0083071,FBpp0083072	94852	1	7	8	7.25e-05	0.0947	AILDGEEEE	0.95	55	30.8
FBpp0083071,FBpp0083072	94852	1	7	8	7.25e-05	0.0947	DGIVLPDIQDDIPR	0.95	58.7	33.3
FBpp0083071,FBpp0083072	94852	1	7	8	7.25e-05	0.0947	GFQNLIDAYGVASYR	0.95	62.5	32.2
FBpp0083071,FBpp0083072	94852	1	7	8	7.25e-05	0.0947	LVLSQTEDHR	0.95	37.9	34.1
FBpp0083071,FBpp0083072	94852	1	7	8	7.25e-05	0.0947	SMNLFGSR	0.816	25.3	33.4
FBpp0083071,FBpp0083072	94852	1	7	8	7.25e-05	0.0947	SNYLELTELR	0.95	42.5	34.6
FBpp0083071,FBpp0083072	94852	1	7	8	7.25e-05	0.0947	TVFVAFFQGEQLK	0.915	26.8	31.6
FBpp0074020,FBpp0074021,FBpp0074022,FBpp0074023	47056.7	1	3	3	2.72e-05	0.0825	DQPEYDIFR	0.95	34.7	36.3
FBpp0074020,FBpp0074021,FBpp0074022,FBpp0074023	47056.7	1	3	3	2.72e-05	0.0825	FSNILAPIFAEAADK	0.95	29	31.4
FBpp0074020,FBpp0074021,FBpp0074022,FBpp0074023	47056.7	1	3	3	2.72e-05	0.0825	SAEAFLEFVK	0.95	48.7	33.5
FBpp0085489	33742	1	15	74	0.000671	0.539	AIAEIK	0.809	23.5	31.8
FBpp0085489	33742	1	15	74	0.000671	0.539	AQYLQSVEDR	0.95	55.9	33
FBpp0085489	33742	1	15	74	0.000671	0.539	CHTIMNCTR	0.95	28.5	26.1
FBpp0085489	33742	1	15	74	0.000671	0.539	DLVPDMNNFYEQYR	0.95	77.7	29.7
FBpp0085489	33742	1	15	74	0.000671	0.539	EAQEPQIK	0.95	40.6	34.2
FBpp0085489	33742	1	15	74	0.000671	0.539	ECGPMVLDALIK	0.95	78.5	32.2
FBpp0085489	33742	1	15	74	0.000671	0.539	EGICGSCAMNIGGTNTLACISK	0.95	99.3	30.8
FBpp0085489	33742	1	15	74	0.000671	0.539	IDINTSK	0.95	32.2	33.9
FBpp0085489	33742	1	15	74	0.000671	0.539	IKNEMDPTLTFR	0.95	44.4	32.2
FBpp0085489	33742	1	15	74	0.000671	0.539	LETAALHK	0.95	41.8	33.6
FBpp0085489	33742	1	15	74	0.000671	0.539	LLSGLASKPAPK	0.95	49.5	21.5
FBpp0085489	33742	1	15	74	0.000671	0.539	NEMDPTLTFR	0.95	63.9	32
FBpp0085489	33742	1	15	74	0.000671	0.539	NIQPWLQR	0.95	35.5	34.1
FBpp0085489	33742	1	15	74	0.000671	0.539	WNPDNAGEKPYMQTYEVDLR	0.95	91.1	31.1
FBpp0085489	33742	1	15	74	0.000671	0.539	YLGPAVLMQAYR	0.95	70.2	33.9
FBpp0079620	122688	1	3	3	2.72e-05	0.0315	IDTFLDFAK	0.95	34	33.5
FBpp0079620	122688	1	3	3	2.72e-05	0.0315	IDVEDDTAR	0.95	33.7	32.6
FBpp0079620	122688	1	3	3	2.72e-05	0.0315	YEIVFLATNIPALGYR	0.95	43.5	33.1
FBpp0071050,FBpp0071051,FBpp0071052	16264.9	1	3	5	4.53e-05	0.252	IEDVTPIPSDSTR	0.95	54.5	33.6
FBpp0071050,FBpp0071051,FBpp0071052	16264.9	1	3	5	4.53e-05	0.252	TLGITALHIK	0.95	33.6	29.6
FBpp0071050,FBpp0071051,FBpp0071052	16264.9	1	3	5	4.53e-05	0.252	VQKEEVQVQLGPQVR	0.95	55.7	29
FBpp0081031,FBpp0081032,FBpp0290491,FBpp0297159,FBpp0297160,FBpp0297161	111892	0.999	2	2	1.81e-05	0.0237	ALQPQAGFVTGAQAK	0.95	55.2	31.3
FBpp0081031,FBpp0081032,FBpp0290491,FBpp0297159,FBpp0297160,FBpp0297161	111892	0.999	2	2	1.81e-05	0.0237	DTSMSEMSQLK	0.95	41	32.6
FBpp0081192	21339.4	1	4	4	3.63e-05	0.255	AAPVAPIAPVALAAPAPIVR	0.95	24.9	26.2
FBpp0081192	21339.4	1	4	4	3.63e-05	0.255	SAPLAVAAPAPVLR	0.95	48.5	32.4
FBpp0081192	21339.4	1	4	4	3.63e-05	0.255	SAPLAVAAPFVR	0.95	54.9	33.6
FBpp0081192	21339.4	1	4	4	3.63e-05	0.255	VAAPLVK	0.95	27	28.7
FBpp0072975	29971.1	1	13	72	0.000653	0.547	DFPLSGYVELR	0.95	73.2	33.4
FBpp0072975	29971.1	1	13	72	0.000653	0.547	DHHQAQFTNLVDIAGVDVPCR	0.95	93.9	31.8
FBpp0072975	29971.1	1	13	72	0.000653	0.547	DHHQAQFTNLVDIAGVDVPCRK	0.95	67	37.5
FBpp0072975	29971.1	1	13	72	0.000653	0.547	EIWDMYGVFFANHPDLR	0.95	93.8	31.3
FBpp0072975	29971.1	1	13	72	0.000653	0.547	FDLSAPWEQFPNFR	0.95	84	31.7
FBpp0072975	29971.1	1	13	72	0.000653	0.547	FEVVYNLLSLR	0.95	56.7	34.1
FBpp0072975	29971.1	1	13	72	0.000653	0.547	ILTDYGFEGHPQR	0.95	80.2	30
FBpp0072975	29971.1	1	13	72	0.000653	0.547	KFDLSAPWEQFPNFR	0.95	65.8	31.8
FBpp0072975	29971.1	1	13	72	0.000653	0.547	NANPPAEVVPPQAPAK	0.95	79.8	30.5
FBpp0072975	29971.1	1	13	72	0.000653	0.547	NRFEVVYNLLSLR	0.95	65.3	32.4
FBpp0072975	29971.1	1	13	72	0.000653	0.547	TYTDELTPLDSACEVHK	0.95	79.9	31.7
FBpp0072975	29971.1	1	13	72	0.000653	0.547	VVCEPLELAQEFR	0.95	86.3	33.3
FBpp0072975	29971.1	1	13	72	0.000653	0.547	YVAECLPK	0.888	27.9	33.6
FBpp0073920,FBpp0073921,FBpp0089182,FBpp0089183,FBpp0089184,FBpp0089185	37133.2	1	3	4	3.63e-05	0.121	AACDTSLLQAATSLEPIGR	0.95	93.8	32.5
FBpp0073920,FBpp0073921,FBpp0089182,FBpp0089183,FBpp0089184,FBpp0089185	37133.2	1	3	4	3.63e-05	0.121	NLVSASQDGK	0.905	28.9	33.8
FBpp0073920,FBpp0073921,FBpp0089182,FBpp0089183,FBpp0089184,FBpp0089185	37133.2	1	3	4	3.63e-05	0.121	TFVSGACDASAK	0.908	27.3	32.3
FBpp0076390,FBpp0076391,FBpp0076392,FBpp0076393,FBpp0076394,FBpp0076396,FBpp0113039,FBpp0113040,FBpp0113041	46662	1	15	34	0.000308	0.423	AGPVVDVLGDEMTR	0.95	76.7	32.4
FBpp0076390,FBpp0076391,FBpp0076392,FBpp0076393,FBpp0076394,FBpp0076396,FBpp0113039,FBpp0113040,FBpp0113041	46662	1	15	34	0.000308	0.423	AVDYVVPGPGK	0.95	51.1	32.9
FBpp0076390,FBpp0076391,FBpp0076392,FBpp0076393,FBpp0076394,FBpp0076396,FBpp0113039,FBpp0113040,FBpp0113041	46662	1	15	34	0.000308	0.423	DLAICIK	0.95	38.2	33.8
FBpp0076390,FBpp0076391,FBpp0076392,FBpp0076393,FBpp0076394,FBpp0076396,FBpp0113039,FBpp0113040,FBpp0113041	46662	1	15	34	0.000308	0.423	DYQETFEFINTLAK	0.95	63.7	32.5
FBpp0076390,FBpp0076391,FBpp0076392,FBpp0076393,FBpp0076394,FBpp0076396,FBpp0113039,FBpp0113040,FBpp0113041	46662	1	15	34	0.000308	0.423	ETSTNPIASIFAWTR	0.95	72.8	33
FBpp0076390,FBpp0076391,FBpp0076392,FBpp0076393,FBpp0076394,FBpp0076396,FBpp0113039,FBpp0113040,FBpp0113041	46662	1	15	34	0.000308	0.423	EYEAAGIWYEHR	0.95	46.6	32.4
FBpp0076390,FBpp0076391,FBpp0076392,FBpp0076393,FBpp0076394,FBpp0076396,FBpp0113039,FBpp0113040,FBpp0113041	46662	1	15	34	0.000308	0.423	FKDIFEDLYNK	0.95	33.6	31.3
FBpp0076390,FBpp0076391,FBpp0076392,FBpp0076393,FBpp0076394,FBpp0076396,FBpp0113039,FBpp0113040,FBpp0113041	46662	1	15	34	0.000308	0.423	GTDGQVIDEVINDFK	0.95	42.5	32.5
FBpp0076390,FBpp0076391,FBpp0076392,FBpp0076393,FBpp0076394,FBpp0076396,FBpp0113039,FBpp0113040,FBpp0113041	46662	1	15	34	0.000308	0.423	IIWDSIK	0.95	31.2	33.5
FBpp0076390,FBpp0076391,FBpp0076392,FBpp0076393,FBpp0076394,FBpp0076396,FBpp0113039,FBpp0113040,FBpp0113041	46662	1	15	34	0.000308	0.423	KLPLYMSTK	0.95	28	29.6
FBpp0076390,FBpp0076391,FBpp0076392,FBpp0076393,FBpp0076394,FBpp0076396,FBpp0113039,FBpp0113040,FBpp0113041	46662	1	15	34	0.000308	0.423	LDNNEPLK	0.95	33	33.1
FBpp0076390,FBpp0076391,FBpp0076392,FBpp0076393,FBpp0076394,FBpp0076396,FBpp0113039,FBpp0113040,FBpp0113041	46662	1	15	34	0.000308	0.423	LIDDMVAYAMK	0.95	64.3	33.5
FBpp0076390,FBpp0076391,FBpp0076392,FBpp0076393,FBpp0076394,FBpp0076396,FBpp0113039,FBpp0113040,FBpp0113041	46662	1	15	34	0.000308	0.423	NLEGALAK	0.95	35.3	33.3
FBpp0076390,FBpp0076391,FBpp0076392,FBpp0076393,FBpp0076394,FBpp0076396,FBpp0113039,FBpp0113040,FBpp0113041	46662	1	15	34	0.000308	0.423	QFADTLEQVCIDTIESGAMTK	0.95	59.6	30.4
FBpp0076390,FBpp0076391,FBpp0076392,FBpp0076393,FBpp0076394,FBpp0076396,FBpp0113039,FBpp0113040,FBpp0113041	46662	1	15	34	0.000308	0.423	TVEAEAAHGTVTR	0.95	84.8	33.1
FBpp0083626	61877.4	1	4	5	4.53e-05	0.105	AAGIPVAPTGAQSDAVEPEAR	0.95	78	32.6
FBpp0083626	61877.4	1	4	5	4.53e-05	0.105	LIASISLPQMVK	0.95	28.6	26.5
FBpp0083626	61877.4	1	4	5	4.53e-05	0.105	TDDLNTVLGVAGDDEAAK	0.95	66.7	32.4
FBpp0083626	61877.4	1	4	5	4.53e-05	0.105	VMSTLAQR	0.796	26.2	34.9
FBpp0099888,FBpp0099889,FBpp0099890,FBpp0099892	34094.3	1	7	11	9.97e-05	0.237	FFVLESLK	0.95	30.7	32.8
FBpp0099888,FBpp0099889,FBpp0099890,FBpp0099892	34094.3	1	7	11	9.97e-05	0.237	FFVLESLKDLYK	0.95	41.2	28
FBpp0099888,FBpp0099889,FBpp0099890,FBpp0099892	34094.3	1	7	11	9.97e-05	0.237	GFAHGVGQIIK	0.95	62.4	31.1
FBpp0099888,FBpp0099889,FBpp0099890,FBpp0099892	34094.3	1	7	11	9.97e-05	0.237	GLSVLVYGSIPK	0.95	67.9	30.2
FBpp0099888,FBpp0099889,FBpp0099890,FBpp0099892	34094.3	1	7	11	9.97e-05	0.237	GLTPTILK	0.95	36.1	29.2
FBpp0099888,FBpp0099889,FBpp0099890,FBpp0099892	34094.3	1	7	11	9.97e-05	0.237	LLCGLGAGVCEAIVAVTPMETIK	0.95	61.3	31
FBpp0099888,FBpp0099889,FBpp0099890,FBpp0099892	34094.3	1	7	11	9.97e-05	0.237	SEGISGIYK	0.948	32.1	34.7
FBpp0082728,FBpp0297140,FBpp0297141	68362.8	1	12	15	0.000136	0.207	AQYQDQLSR	0.95	36.8	33.2
FBpp0082728,FBpp0297140,FBpp0297141	68362.8	1	12	15	0.000136	0.207	FAFLDALK	0.884	28.3	34.3
FBpp0082728,FBpp0297140,FBpp0297141	68362.8	1	12	15	0.000136	0.207	FDSSALER	0.95	38.4	36.8
FBpp0082728,FBpp0297140,FBpp0297141	68362.8	1	12	15	0.000136	0.207	ISEDLR	0.917	31	35.2
FBpp0082728,FBpp0297140,FBpp0297141	68362.8	1	12	15	0.000136	0.207	MAALCEGMSGR	0.95	33.7	29.7
FBpp0082728,FBpp0297140,FBpp0297141	68362.8	1	12	15	0.000136	0.207	MAWLSDQER	0.876	30.1	36.2
FBpp0082728,FBpp0297140,FBpp0297141	68362.8	1	12	15	0.000136	0.207	TAGTVIGAGAEAMLTDWDK	0.95	92.7	32.1
FBpp0082728,FBpp0297140,FBpp0297141	68362.8	1	12	15	0.000136	0.207	TLIEETK	0.95	32.8	32.8
FBpp0082728,FBpp0297140,FBpp0297141	68362.8	1	12	15	0.000136	0.207	TTVLEGIK	0.95	43.2	31.6
FBpp0082728,FBpp0297140,FBpp0297141	68362.8	1	12	15	0.000136	0.207	VLTAAGGLSLLALGVYTAK	0.95	54.2	23.8
FBpp0082728,FBpp0297140,FBpp0297141	68362.8	1	12	15	0.000136	0.207	YEDQLLQQQR	0.95	66.6	33.3
FBpp0082728,FBpp0297140,FBpp0297141	68362.8	1	12	15	0.000136	0.207	YVLQPAAAGAK	0.95	35.8	33.2
FBpp0085458	23561.3	0.998	2	2	1.81e-05	0.122	GAAGALLVYDITR	0.95	77.7	33.6
FBpp0085458	23561.3	0.998	2	2	1.81e-05	0.122	LQIWDTAGQEAFR	0.95	49.3	32.7
FBpp0083610,FBpp0083611	55058.8	1	5	8	7.25e-05	0.166	GSLEIVYVDYENIVNVVKPGNR	0.939	26.4	29
FBpp0083610,FBpp0083611	55058.8	1	5	8	7.25e-05	0.166	IENQQGMHNLDEIIEAGDGIMVAR	0.95	74.7	30.4
FBpp0083610,FBpp0083611	55058.8	1	5	8	7.25e-05	0.166	LSGIVCTIGPASSSVEMLEK	0.95	41.7	31.7
FBpp0083610,FBpp0083611	55058.8	1	5	8	7.25e-05	0.166	MMATGMNIAR	0.95	55.8	32.1
FBpp0083610,FBpp0083611	55058.8	1	5	8	7.25e-05	0.166	NAAALTEIR	0.95	34.5	34.6
FBpp0079756,FBpp0110172,FBpp0297136	10872.2	1	4	62	0.000562	0.333	HIVGYNV	0.95	40.3	34.5
FBpp0079756,FBpp0110172,FBpp0297136	10872.2	1	4	62	0.000562	0.333	QGLGNIIK	0.891	26.8	32.6
FBpp0079756,FBpp0110172,FBpp0297136	10872.2	1	4	62	0.000562	0.333	VELTPPTPADIPAIR	0.95	118	34.2
FBpp0079756,FBpp0110172,FBpp0297136	10872.2	1	4	62	0.000562	0.333	YAKVELTPPTPADIPAIR	0.95	45.8	32.9
FBpp0088834,FBpp0088835,FBpp0088836,FBpp0297133	24051.2	0.964	2	2	1.81e-05	0.156	FLLTDLDFTGPDWQK	0.797	23.8	32.2
FBpp0088834,FBpp0088835,FBpp0088836,FBpp0297133	24051.2	0.964	2	2	1.81e-05	0.156	VTLLFSDEQTLR	0.822	25.3	33.1
FBpp0074784	58313.5	1	4	7	6.34e-05	0.0963	ETFAPIVYILK	0.95	68.9	34.5
[truncated: 2,645 more rows]
