# Supplementary material for: Quantitative Evaluation of the Mitochondrial Proteomes of Drosophila melanogaster Adapted to Extreme Oxygen Conditions
Source: PLoS One. 2013 Sep 12;8(9):e74011. doi: 10.1371/journal.pone.0074011 (PMC3771901; doi:10.1371/journal.pone.0074011)
Supplement: Table S4 — List of peptides identified in both injections. (XLSX) [file pone.0074011.s005.xlsx]

## Sheet: Sheet1
Table S4. List of peptides identified in both injections.
1st injection											2nd injection
Protein accession numbers	Protein molecular weight (Da)	Protein identification probability	Number of unique peptides	Number of total spectra	Percentage of total spectra	Percentage sequence coverage	Peptide sequence	Best Peptide identification probability	Best Mascot Ion score	Best Mascot Identity score	Protein accession numbers	Protein molecular weight (Da)	Protein identification probability	Number of unique peptides	Number of total spectra	Percentage of total spectra	Percentage sequence coverage	Peptide sequence	Best Peptide identification probability	Best Mascot Ion score	Best Mascot Identity score
FBpp0076902,FBpp0076904,FBpp0089304,FBpp0089305,FBpp0089306,FBpp0300180,FBpp0300181,FBpp0300182,FBpp0300184	75954.5	1	14	24	9.8e-05	0.269	AAADLDVR	0.95	43.3	36.1	FBpp0076902,FBpp0076904,FBpp0089304,FBpp0089305,FBpp0089306,FBpp0300180,FBpp0300181,FBpp0300182,FBpp0300184	75954.5	1	18	31	0.000281	0.339	AAADLDVR	0.95	45.2	35.5
FBpp0085470,FBpp0290636,FBpp0290637	196587	1	20	31	0.000127	0.166	AAADYGIDSIPAIVYFEK	0.95	77.7	31.3	FBpp0085470,FBpp0290637	196587	1	23	38	0.000344	0.198	AAADYGIDSIPAIVYFEK	0.95	70.2	32
FBpp0088896	54585.9	1	23	265	0.00108	0.44	AAAEAAAAAEAEAAEAAAAAGEAGPDGAPAAPGEEK	0.95	175	31.2	FBpp0088896	54585.9	1	24	324	0.00294	0.454	AAAEAAAAAEAEAAEAAAAAGEAGPDGAPAAPGEEK	0.95	184	27.6
FBpp0070915	50460.8	1	21	91	0.000372	0.559	AAAEVNKEFGLDSK	0.95	62.2	33.9	FBpp0070914,FBpp0070915	53576.7	1	20	119	0.00108	0.527	AAAEVNKEFGLDSK	0.95	57.6	30.8
FBpp0079072	54252.2	1	22	125	0.00051	0.406	AAAKPAAAAPAK	0.95	34.6	31.9	FBpp0079072	54252.2	1	23	117	0.00106	0.455	AAAKPAAAAPAK	0.95	38.2	27
FBpp0081834	49925.2	1	13	72	0.000294	0.357	AAAPAAAPAPAAPK	0.95	65.2	34.4	FBpp0081834	49925.2	1	14	92	0.000834	0.374	AAAPAAAPAPAAPK	0.95	78.8	30.3
FBpp0073920,FBpp0073921,FBpp0089182,FBpp0089183,FBpp0089184,FBpp0089185	37133.2	1	3	4	1.63e-05	0.121	AACDTSLLQAATSLEPIGR	0.95	86.5	34.1	FBpp0073920,FBpp0073921,FBpp0089182,FBpp0089183,FBpp0089184,FBpp0089185	37133.2	1	3	4	3.63e-05	0.121	AACDTSLLQAATSLEPIGR	0.95	93.8	32.5
FBpp0070915	50460.8	1	21	91	0.000372	0.559	AADDVISGK	0.95	33.5	36.5	FBpp0070914,FBpp0070915	53576.7	1	20	119	0.00108	0.527	AADDVISGK	0.95	42.6	34.2
FBpp0081437,FBpp0112118	54809.9	1	17	103	0.000421	0.38	AADLAVHLAQIVK	0.95	91.1	33.1	FBpp0081437,FBpp0112118,FBpp0291000,FBpp0291001,FBpp0292559,FBpp0292560	54809.9	1	19	135	0.00122	0.432	AADLAVHLAQIVK	0.95	94.8	26.2
FBpp0078099,FBpp0078100,FBpp0078101,FBpp0292150	63669.1	1	21	61	0.000249	0.427	AADLMATTYR	0.95	37.3	36.1	FBpp0078099,FBpp0078100,FBpp0078101,FBpp0292150	63669.1	1	17	59	0.000535	0.345	AADLMATTYR	0.95	41.6	32.7
FBpp0086747	989564	1	9	10	4.08e-05	0.0124	AADVLVDAGFAADTTQTR	0.95	74.9	34.6	FBpp0086747	989564	1	7	7	6.34e-05	0.00909	AADVLVDAGFAADTTQTR	0.95	62	31.6
FBpp0073010,FBpp0292215	34389.2	1	13	113	0.000461	0.451	AADYLTEYNSGIK	0.95	68.2	35.2	FBpp0073010,FBpp0292215	34389.2	1	12	180	0.00163	0.43	AADYLTEYNSGIK	0.95	88.2	32.7
FBpp0291928,FBpp0291935	819496	1	90	395	0.00161	0.137	AAEEAAAR	0.95	35.8	36.9	FBpp0291928,FBpp0291935	819496	1	88	465	0.00421	0.14	AAEEAAAR	0.95	34.7	34.1
FBpp0081783,FBpp0298379	68641.5	1	7	8	3.27e-05	0.124	AAEEAALK	0.892	29.2	36.7	FBpp0081783,FBpp0298379	68641.5	1	8	11	9.97e-05	0.157	AAEEAALK	0.924	30.1	34.4
FBpp0088688	23715.5	1	18	274	0.00112	0.869	AAFDSVGK	0.95	43.8	36.8	FBpp0088688	23715.5	1	20	340	0.00308	0.869	AAFDSVGK	0.95	43.4	34.6
FBpp0074549,FBpp0300338	38585.3	1	21	106	0.000433	0.653	AAFETIK	0.95	34.3	36.2	FBpp0074549,FBpp0300338	38585.3	1	22	135	0.00122	0.619	AAFETIK	0.95	33.2	33.9
FBpp0085736,FBpp0085737,FBpp0085738	72343.6	1	21	161	0.000657	0.425	AAFGLVAEGFR	0.95	67.7	35.5	FBpp0085736,FBpp0085737,FBpp0085738	72343.6	1	21	161	0.00146	0.437	AAFGLVAEGFR	0.95	75.5	34
FBpp0071128,FBpp0071129	78631	1	26	107	0.000437	0.476	AAGGQIAGISGQLADLEAQVALK	0.95	117	32.4	FBpp0071128,FBpp0071129	78631	1	27	119	0.00108	0.482	AAGGQIAGISGQLADLEAQVALK	0.95	121	27.6
FBpp0078918	13578.9	1	4	37	0.000151	0.392	AAGNDNPFDMK	0.95	52.3	35.5	FBpp0078918	13578.9	1	4	40	0.000363	0.383	AAGNDNPFDMK	0.95	56	33.5
FBpp0088898	53370.3	0.999	2	37	0.000151	0.323	AALEAAAIAEAEAK	0.95	102	35.2	FBpp0088898	53370.3	1	3	49	0.000444	0.337	AALEAAAIAEAEAK	0.95	92.4	31.3
FBpp0084968	51854.5	1	23	148	0.000604	0.562	AALLNSK	0.932	33.1	36.2	FBpp0084968	51854.5	1	20	164	0.00149	0.507	AALLNSK	0.893	28.7	34.1
FBpp0073900	14140.6	1	3	3	1.22e-05	0.292	AALTLTPAAVLR	0.917	25	33.5	FBpp0073900	14140.6	0.998	2	3	2.72e-05	0.215	AALTLTPAAVLR	0.95	51.1	32.2
FBpp0086984	32829.6	1	4	6	2.45e-05	0.149	AALVLSGAK	0.95	34.3	34.7	FBpp0086984	32829.6	1	4	5	4.53e-05	0.119	AALVLSGAK	0.95	41.1	32.3
FBpp0077859	46822.8	1	15	60	0.000245	0.411	AALYYDAELGEFETPSPPK	0.95	99.3	34.7	FBpp0077859	46822.8	1	14	66	0.000598	0.406	AALYYDAELGEFETPSPPK	0.95	107	32.3
FBpp0076848,FBpp0297223	33765	1	11	39	0.000159	0.414	AANNGAYPPDLSYIVSAR	0.861	25.1	34.3	FBpp0076848,FBpp0297223	33765	1	11	57	0.000517	0.41	AANNGAYPPDLSYIVSAR	0.95	32.1	32.5
FBpp0083355,FBpp0083356	29964.7	1	7	9	3.67e-05	0.233	AANPQITTVEVVR	0.95	57	34.8	FBpp0083355,FBpp0083356	29964.7	1	6	7	6.34e-05	0.226	AANPQITTVEVVR	0.95	55	33.9
FBpp0076602	21665.3	1	4	12	4.9e-05	0.261	AANQPESTIVVVGTVTDDAR	0.95	107	34.5	FBpp0076602	21665.3	1	4	10	9.06e-05	0.261	AANQPESTIVVVGTVTDDAR	0.95	105	32.9
FBpp0077716	11513.2	0.998	2	6	2.45e-05	0.429	AANVEVEPYWPGLFAK	0.95	73.4	34.4	FBpp0077716	11513.2	0.998	2	9	8.16e-05	0.429	AANVEVEPYWPGLFAK	0.95	82.4	30.7
FBpp0300555	29111	1	11	36	0.000147	0.308	AAPAAAAAPAGPPK	0.95	79.3	34.9	FBpp0300555	29111	1	14	54	0.000489	0.435	AAPAAAAAPAGPPK	0.95	68.4	32.6
FBpp0076238,FBpp0300544	19658.6	0.998	2	3	1.22e-05	0.115	AAPAEDEEEAAPK	0.95	80	35	FBpp0076238,FBpp0300544	19658.6	1	3	7	6.34e-05	0.214	AAPAEDEEEAAPK	0.95	79.8	32.3
FBpp0070329,FBpp0292167,FBpp0292168	103831	1	49	199	0.000813	0.642	AAPFNNWLDGTR	0.95	57.2	35.2	FBpp0070329,FBpp0292167,FBpp0292168	103831	1	46	192	0.00174	0.604	AAPFNNWLDGTR	0.95	49.9	32.2
FBpp0070533	26212.7	0.994	2	2	8.17e-06	0.104	AAQETVQELGSER	0.95	65.5	35.7	FBpp0070533	26212.7	0.998	2	3	2.72e-05	0.104	AAQETVQELGSER	0.95	78.8	37.1
FBpp0086641	69861.7	1	8	12	4.9e-05	0.14	AAQGSALATEEVR	0.95	102	35.8	FBpp0086641	69861.7	1	7	11	9.97e-05	0.127	AAQGSALATEEVR	0.95	91.9	33.6
FBpp0074906	53084.4	1	20	108	0.000441	0.429	AAQMGMK	0.812	27.8	36.4	FBpp0074906	53084.4	1	21	156	0.00141	0.48	AAQMGMK	0.88	28.4	34.4
FBpp0075038	42086.3	0.998	2	2	8.17e-06	0.0528	AAQSSFNVIA	0.95	52.9	36.7	FBpp0075038	42086.3	0.999	2	4	3.63e-05	0.0528	AAQSSFNVIA	0.95	51.2	34.1
FBpp0084905,FBpp0084906,FBpp0084907	32872.5	1	21	203	0.000829	0.68	AARPYGIGAQQFFEK	0.95	59.8	35	FBpp0084905,FBpp0084906,FBpp0084907	32872.5	1	16	208	0.00189	0.572	AARPYGIGAQQFFEK	0.95	56.3	32.2
FBpp0075069	45415.8	1	23	345	0.00141	0.759	AASANWYGGDAR	0.95	64.6	36.1	FBpp0075069	45415.8	1	22	364	0.0033	0.757	AASANWYGGDAR	0.95	58	30.4
FBpp0082645	24578.7	1	10	57	0.000233	0.465	AASTMFFGELLR	0.95	74.3	36.2	FBpp0082645	24578.7	1	8	61	0.000553	0.359	AASTMFFGELLR	0.95	66.6	33.3
FBpp0074679	20656.2	1	12	77	0.000314	0.61	AASTQAGTPAPPSK	0.95	78.1	35.2	FBpp0074679	20656.2	1	11	86	0.00078	0.56	AASTQAGTPAPPSK	0.95	81.3	38.5
FBpp0289511	68369.8	1	17	45	0.000184	0.346	AASTVGLGGTDLSGHVVGELLPYAK	0.95	135	32	FBpp0289511	68369.8	1	21	43	0.00039	0.435	AASTVGLGGTDLSGHVVGELLPYAK	0.95	113	29.5
FBpp0083588,FBpp0290012	40381.7	1	14	62	0.000253	0.478	AASVPVDFECYFLSEINPVLSAK	0.95	34.1	32.2	FBpp0083588,FBpp0290012	40381.7	1	15	93	0.000843	0.543	AASVPVDFECYFLSEINPVLSAK	0.95	97.1	30.6
FBpp0288710	82016.3	1	22	82	0.000335	0.322	AATPGVHYK	0.95	52.1	36.3	FBpp0288710	82016.3	1	27	103	0.000934	0.399	AATPGVHYK	0.95	41.3	33.6
FBpp0085208,FBpp0293166	43598	1	9	17	6.94e-05	0.333	AATPNDHPLFIDALTNVVADHLK	0.95	86.8	32.8	FBpp0085208,FBpp0293166	43598	1	10	22	0.000199	0.357	AATPNDHPLFIDALTNVVADHLK	0.95	77.8	29.8
FBpp0078130	84093.9	1	16	37	0.000151	0.251	AATWALDR	0.915	32.4	36.7	FBpp0078130	84093.9	1	20	36	0.000326	0.295	AATWALDR	0.941	32.5	34.9
FBpp0087186,FBpp0087187	34182	1	13	31	0.000127	0.427	AAVDAGFVPNDLQIGQTGK	0.95	71.8	34.2	FBpp0087186,FBpp0087187	34182	1	11	30	0.000272	0.348	AAVDAGFVPNDLQIGQTGK	0.95	74.5	31.3
FBpp0073290,FBpp0073291	60809.8	1	23	60	0.000245	0.517	AAVEEGIVPGGGTALLR	0.95	57.8	33.3	FBpp0073290,FBpp0073291	60809.8	1	21	71	0.000644	0.443	AAVEEGIVPGGGTALLR	0.95	59	33.3
FBpp0081834	49925.2	1	13	72	0.000294	0.357	AAVENPAIIVAGL	0.95	131	36.1	FBpp0081834	49925.2	1	14	92	0.000834	0.374	AAVENPAIIVAGL	0.95	131	33.2
FBpp0088501,FBpp0088502,FBpp0088503,FBpp0088981,FBpp0088982,FBpp0088983,FBpp0088984,FBpp0289428	111137	1	32	129	0.000527	0.382	AAVPDAVAK	0.95	35	36.2	FBpp0088501,FBpp0088502,FBpp0088503,FBpp0088981,FBpp0088982,FBpp0088983,FBpp0088984,FBpp0289428	111137	1	31	126	0.00114	0.367	AAVPDAVAK	0.95	40.4	33
FBpp0085054,FBpp0085055,FBpp0085056,FBpp0085057,FBpp0297541	74904.7	1	7	10	4.08e-05	0.111	AAVPLLAGVESK	0.95	37.8	32.9	FBpp0085054,FBpp0085055,FBpp0085056,FBpp0085057,FBpp0297541	75131.2	1	9	14	0.000127	0.147	AAVPLLAGVESK	0.95	27.6	29.8
FBpp0074285	26905.2	1	9	34	0.000139	0.545	AAVVGMTLPIAR	0.95	75.2	34.6	FBpp0074285	26905.2	1	10	38	0.000344	0.576	AAVVGMTLPIAR	0.95	62.3	33.6
FBpp0075069	45415.8	1	23	345	0.00141	0.759	AAVVGVGIDNNTLAGFAQTLQFPSGGSK	0.95	114	31.6	FBpp0075069	45415.8	1	22	364	0.0033	0.757	AAVVGVGIDNNTLAGFAQTLQFPSGGSK	0.95	108	28.5
FBpp0078707,FBpp0297877,FBpp0297878	8295.9	1	5	20	8.17e-05	0.506	AAYADFYSK	0.95	51.9	35.8	FBpp0078707,FBpp0297877,FBpp0297878	8295.9	1	6	17	0.000154	0.506	AAYADFYSK	0.95	44.3	33.4
FBpp0073277,FBpp0073279	32910.2	1	25	482	0.00197	0.702	AAYFGFYDTAR	0.95	56.6	36	FBpp0073277,FBpp0073279	32910.2	1	26	576	0.00522	0.699	AAYFGFYDTAR	0.95	51.7	31.3
FBpp0077773,FBpp0077774,FBpp0289795	44396.7	1	4	9	3.67e-05	0.103	ACDDLWVSR	0.95	35.1	36.3	FBpp0077773,FBpp0077774,FBpp0289795	44396.7	1	5	12	0.000109	0.138	ACDDLWVSR	0.95	50	30.5
FBpp0290554	1.0001e+06	1	166	337	0.00138	0.231	ACDWDFDVESFK	0.95	53.8	33.6	FBpp0290554	1.0001e+06	1	186	397	0.0036	0.264	ACDWDFDVESFK	0.95	70.8	32.1
FBpp0075023,FBpp0075024,FBpp0075026,FBpp0075028	112587	1	46	236	0.000964	0.527	ACGASTATGSK	0.95	43.3	36.3	FBpp0075023,FBpp0075024,FBpp0075026,FBpp0075028	112587	1	45	283	0.00257	0.505	ACGASTATGSK	0.95	56.3	33.5
FBpp0087539,FBpp0087540,FBpp0087541,FBpp0087542,FBpp0087543,FBpp0087544,FBpp0087545,FBpp0087546,FBpp0087547,FBpp0290074,FBpp0293088	130866	1	41	98	0.0004	0.409	ACTELGIK	0.95	34.5	36	FBpp0087540,FBpp0087541,FBpp0087542,FBpp0087544,FBpp0087547,FBpp0293088	130866	1	45	125	0.00113	0.485	ACTELGIK	0.95	38.7	34.1
FBpp0070329,FBpp0292167,FBpp0292168	103831	1	49	199	0.000813	0.642	ADAHEDWTR	0.95	35.7	33.7	FBpp0070329,FBpp0292167,FBpp0292168	103831	1	46	192	0.00174	0.604	ADAHEDWTR	0.95	35.7	30.5
FBpp0084367,FBpp0084368,FBpp0084372,FBpp0084373,FBpp0089214,FBpp0113036,FBpp0297612	39048.1	1	13	29	0.000118	0.438	ADDGTPFAEILK	0.95	82.9	36	FBpp0084367,FBpp0084368,FBpp0084372,FBpp0084373,FBpp0089214,FBpp0113036,FBpp0297612	39048.1	1	15	35	0.000317	0.471	ADDGTPFAEILK	0.95	66.4	33.6
FBpp0110421,FBpp0110424	34037.6	1	4	5	2.04e-05	0.1	ADDLEDIYK	0.95	60.5	36.1	FBpp0110421,FBpp0110424	34037.6	0.999	2	3	2.72e-05	0.0769	ADDLEDIYK	0.95	35.1	33.3
FBpp0072728	2.06605e+06	1	123	236	0.000964	0.087	ADDSAIYTCK	0.95	42.7	34.7	FBpp0072728	2.06605e+06	1	119	233	0.00211	0.0806	ADDSAIYTCK	0.95	43.2	31.5
FBpp0070584	39853.3	1	3	7	2.86e-05	0.0714	ADDYEQVK	0.95	39.1	36.1	FBpp0070584	39853.3	1	4	7	6.34e-05	0.111	ADDYEQVK	0.95	31.8	33.2
FBpp0076322,FBpp0076323	74278.8	1	13	46	0.000188	0.57	ADEILLNFR	0.95	53.3	36.7	FBpp0076322,FBpp0076323	74278.8	1	13	50	0.000453	0.541	ADEILLNFR	0.95	72.7	34.9
FBpp0087539,FBpp0087540,FBpp0087541,FBpp0087542,FBpp0087543,FBpp0087544,FBpp0087545,FBpp0087546,FBpp0087547,FBpp0290074,FBpp0293088	130866	1	41	98	0.0004	0.409	ADESYIVGK	0.95	47.4	36.4	FBpp0087540,FBpp0087541,FBpp0087542,FBpp0087544,FBpp0087547,FBpp0293088	130866	1	45	125	0.00113	0.485	ADESYIVGK	0.95	45.8	34
FBpp0099963,FBpp0112375	469066	1	78	176	0.000719	0.222	ADETATEEAPQFVSALR	0.95	101	35.4	FBpp0112375	475652	1	80	184	0.00167	0.218	ADETATEEAPQFVSALR	0.95	91.8	32.4
FBpp0079999,FBpp0080000,FBpp0080001,FBpp0294002	68302.8	1	17	35	0.000143	0.342	ADFEQLHEDLQQAFR	0.95	66.3	34.3	FBpp0079999,FBpp0080000,FBpp0080001,FBpp0294002	68302.8	1	17	37	0.000335	0.384	ADFEQLHEDLQQAFR	0.95	76.7	32.1
FBpp0076134	27358.3	1	14	121	0.000494	0.519	ADGALLLMEAK	0.95	75.7	35.3	FBpp0076134	27358.3	1	14	128	0.00116	0.498	ADGALLLMEAK	0.95	70.5	32.9
FBpp0072930,FBpp0072931,FBpp0072932	21867.9	1	5	15	6.12e-05	0.263	ADIGEVFAK	0.95	39.7	36	FBpp0072930,FBpp0072931,FBpp0072932	21867.9	1	5	22	0.000199	0.263	ADIGEVFAK	0.95	38.8	33.7
FBpp0088501,FBpp0088502,FBpp0088503,FBpp0088981,FBpp0088982,FBpp0088983,FBpp0088984,FBpp0289428	111137	1	32	129	0.000527	0.382	ADIGVAMGIAGSDVSK	0.95	95.8	35.4	FBpp0088501,FBpp0088502,FBpp0088503,FBpp0088981,FBpp0088982,FBpp0088983,FBpp0088984,FBpp0289428	111137	1	31	126	0.00114	0.367	ADIGVAMGIAGSDVSK	0.95	80.9	33.3
FBpp0082295	103766	1	11	29	0.000118	0.16	ADIIFLVYDPAK	0.95	65.2	34.6	FBpp0082295	103766	1	11	27	0.000245	0.154	ADIIFLVYDPAK	0.95	77.5	29.9
FBpp0082535,FBpp0082536	32806.9	1	20	173	0.000706	0.609	ADKLNEEVR	0.946	33.9	35.8	FBpp0089270	32981.1	1	19	237	0.00215	0.606	ADKLNEEVR	0.869	26.8	33.2
FBpp0291043	222825	1	166	3227	0.0132	0.665	ADLAEQAISK	0.95	63.4	35.6	FBpp0080454	224415	1	161	3524	0.0319	0.662	ADLAEQAISK	0.95	63.3	33.1
FBpp0071794	59423.3	1	35	666	0.00272	0.616	ADLEETGR	0.95	36.8	36.9	FBpp0071794	59423.3	1	35	872	0.0079	0.621	ADLEETGR	0.948	31.9	33.7
FBpp0076320,FBpp0076321	102340	1	59	249	0.00102	0.648	ADLSVQVIQMSER	0.95	84.6	35.8	FBpp0076320,FBpp0076321	102340	1	57	282	0.00256	0.618	ADLSVQVIQMSER	0.95	70.8	32.8
FBpp0082459,FBpp0082460	51874.2	1	21	215	0.000878	0.598	ADLTDYIQTHYK	0.95	63.7	40	FBpp0082459,FBpp0082460	51874.2	1	21	234	0.00212	0.623	ADLTDYIQTHYK	0.95	69.4	33
FBpp0084901,FBpp0084902	27217.7	1	16	44	0.00018	0.66	ADLVILGK	0.95	38.3	32.9	FBpp0084901,FBpp0084902	27217.7	1	15	45	0.000408	0.723	ADLVILGK	0.95	37.9	30.6
FBpp0084662	76789.8	1	4	5	2.04e-05	0.0833	ADPTGLVEGIVVESK	0.95	84.2	33.9	FBpp0084662	76789.8	1	3	3	2.72e-05	0.0575	ADPTGLVEGIVVESK	0.95	76.4	31.2
FBpp0291043	222825	1	166	3227	0.0132	0.665	ADQEISGLK	0.95	46.2	36.1	FBpp0080454	224415	1	161	3524	0.0319	0.662	ADQEISGLK	0.95	57.8	34
FBpp0291043	222825	1	166	3227	0.0132	0.665	ADQEISGLKK	0.873	26.2	34.4	FBpp0080454	224415	1	161	3524	0.0319	0.662	ADQEISGLKK	0.95	33.6	30.7
FBpp0085470,FBpp0290636,FBpp0290637	196587	1	20	31	0.000127	0.166	ADQSIQLINR	0.95	41.5	35.7	FBpp0085470,FBpp0290637	196587	1	23	38	0.000344	0.198	ADQSIQLINR	0.95	32.2	34.4
FBpp0079771,FBpp0079772,FBpp0100039,FBpp0293784	30550.8	1	20	276	0.00113	0.816	ADSDVNIDLK	0.95	61.5	35.9	FBpp0079771,FBpp0079772,FBpp0100039,FBpp0293784	30550.8	1	20	292	0.00265	0.879	ADSDVNIDLK	0.95	61.6	33
FBpp0074679	20656.2	1	12	77	0.000314	0.61	ADSVVAGTPANEEAAPEEVEEIK	0.95	90.8	33.7	FBpp0074679	20656.2	1	11	86	0.00078	0.56	ADSVVAGTPANEEAAPEEVEEIK	0.95	123	31.3
FBpp0074679	20656.2	1	12	77	0.000314	0.61	ADSVVAGTPANEEAAPEEVEEIKAPPPPPEDDGYR	0.95	129	30.6	FBpp0074679	20656.2	1	11	86	0.00078	0.56	ADSVVAGTPANEEAAPEEVEEIKAPPPPPEDDGYR	0.95	50.1	27.5
FBpp0076320,FBpp0076321	102340	1	59	249	0.00102	0.648	ADTAESSLNIIR	0.95	92	35.9	FBpp0076320,FBpp0076321	102340	1	57	282	0.00256	0.618	ADTAESSLNIIR	0.95	64.1	33.5
FBpp0082535,FBpp0082536	32806.9	1	20	173	0.000706	0.609	ADTCENQAK	0.95	38.6	35.1	FBpp0089270	32981.1	1	19	237	0.00215	0.606	ADTCENQAK	0.95	38.3	31.7
FBpp0072246,FBpp0072247	12483.6	1	6	32	0.000131	0.495	ADVPFGQVK	0.95	51	36	FBpp0072246,FBpp0072247	12483.6	1	6	29	0.000263	0.495	ADVPFGQVK	0.95	39.4	33.9
FBpp0076258,FBpp0099972,FBpp0099973	24528.4	0.996	2	2	8.17e-06	0.0766	ADVSIVVPR	0.95	44	35.8	FBpp0076258,FBpp0099972,FBpp0099973	24528.4	1	3	3	2.72e-05	0.213	ADVSIVVPR	0.95	47.8	34.6
FBpp0076848,FBpp0297223	33765	1	11	39	0.000159	0.414	AEAEQITVK	0.95	46.2	35.9	FBpp0076848,FBpp0297223	33765	1	11	57	0.000517	0.41	AEAEQITVK	0.95	47	33.1
FBpp0086442,FBpp0086443,FBpp0086444,FBpp0111813	80424.2	1	31	226	0.000923	0.492	AEAVTSYLK	0.95	47.2	35.7	FBpp0086442,FBpp0086443,FBpp0086444,FBpp0111813	80424.2	1	31	243	0.0022	0.5	AEAVTSYLK	0.95	49.7	34.1
FBpp0084480,FBpp0290921,FBpp0290922	68595.4	1	18	57	0.000233	0.35	AECTAEDAYK	0.95	45.3	34.7	FBpp0084480,FBpp0290921,FBpp0290922	68595.4	1	17	65	0.000589	0.357	AECTAEDAYK	0.95	51.6	31.5
FBpp0072728	2.06605e+06	1	123	236	0.000964	0.087	AEDAGTYTVR	0.95	33.3	36.1	FBpp0072728	2.06605e+06	1	119	233	0.00211	0.0806	AEDAGTYTVR	0.95	63.1	32.1
FBpp0072728	2.06605e+06	1	123	236	0.000964	0.087	AEDAGVYLVVAR	0.95	73.7	36	FBpp0072728	2.06605e+06	1	119	233	0.00211	0.0806	AEDAGVYLVVAR	0.95	53.7	33.8
FBpp0088501,FBpp0088502,FBpp0088503,FBpp0088981,FBpp0088982,FBpp0088983,FBpp0088984,FBpp0289428	111137	1	32	129	0.000527	0.382	AEDLVLGDVVEVK	0.95	106	34.3	FBpp0088501,FBpp0088502,FBpp0088503,FBpp0088981,FBpp0088982,FBpp0088983,FBpp0088984,FBpp0289428	111137	1	31	126	0.00114	0.367	AEDLVLGDVVEVK	0.95	95.7	31.7
FBpp0291043	222825	1	166	3227	0.0132	0.665	AEDMSNLTYLNDASVLHNLR	0.95	108	33.9	FBpp0080454	224415	1	161	3524	0.0319	0.662	AEDMSNLTYLNDASVLHNLR	0.95	115	30.4
FBpp0078349,FBpp0078350	26082.3	1	8	21	8.57e-05	0.363	AEEEFNIEK	0.95	64.6	36.1	FBpp0078349,FBpp0078350	26082.3	1	9	19	0.000172	0.425	AEEEFNIEK	0.95	53.8	33.7
FBpp0291043	222825	1	166	3227	0.0132	0.665	AEELHAAEVK	0.95	73.5	35.9	FBpp0080454	224415	1	161	3524	0.0319	0.662	AEELHAAEVK	0.95	73.3	33.8
FBpp0087031	14339.9	1	3	3	1.22e-05	0.246	AEETGTLK	0.914	29.7	36.3	FBpp0087031	14339.9	0.999	2	4	3.63e-05	0.149	AEETGTLK	0.938	30.5	33.9
FBpp0076320,FBpp0076321	102340	1	59	249	0.00102	0.648	AEEVEEIR	0.95	42.6	36.5	FBpp0076320,FBpp0076321	102340	1	57	282	0.00256	0.618	AEEVEEIR	0.95	44.3	33.6
FBpp0076320,FBpp0076321	102340	1	59	249	0.00102	0.648	AEEVEEIRR	0.95	36.3	36.7	FBpp0076320,FBpp0076321	102340	1	57	282	0.00256	0.618	AEEVEEIRR	0.95	39.2	33.6
FBpp0078777,FBpp0078778,FBpp0078779	39329.5	1	8	9	3.67e-05	0.308	AEGGGIDLISHIITR	0.95	40.6	35.4	FBpp0078777,FBpp0078778,FBpp0078779	39329.5	1	7	12	0.000109	0.247	AEGGGIDLISHIITR	0.95	58.1	32.9
FBpp0087719,FBpp0087721,FBpp0293111,FBpp0293112,FBpp0300426	579672	1	38	58	0.000237	0.1	AEGLGVGSEGAAGEK	0.95	83.2	35.1	FBpp0293113,FBpp0300426	579869	1	32	50	0.000453	0.0817	AEGLGVGSEGAAGEK	0.95	97.6	32.4
FBpp0072124	109614	1	37	199	0.000813	0.359	AEIGIAMGSGTAVAK	0.95	97.2	34.6	FBpp0072124	109614	1	43	240	0.00218	0.461	AEIGIAMGSGTAVAK	0.95	73.8	32
FBpp0070404	106304	1	3	4	1.63e-05	0.0395	AEIQQLCDEVER	0.95	70.2	35.9	FBpp0070404	106304	1	4	4	3.63e-05	0.052	AEIQQLCDEVER	0.95	59.3	31.7
FBpp0072072	26543.7	1	5	7	2.86e-05	0.237	AEISSGSK	0.914	29.8	36.4	FBpp0072072	26543.7	1	6	8	7.25e-05	0.325	AEISSGSK	0.931	30.2	34.1
FBpp0083802	27471.7	1	9	14	5.72e-05	0.366	AELNEFLTR	0.95	40.8	36.3	FBpp0083802	27471.7	1	6	14	0.000127	0.26	AELNEFLTR	0.95	36.5	34
FBpp0290554	1.0001e+06	1	166	337	0.00138	0.231	AENIYGASEALEGKPVLAK	0.95	83.3	31.9	FBpp0290554	1.0001e+06	1	186	397	0.0036	0.264	AENIYGASEALEGKPVLAK	0.95	88.2	25.1
FBpp0290554	1.0001e+06	1	166	337	0.00138	0.231	AENQYGLSDPLDIIEPIVAK	0.885	23.3	31.8	FBpp0290554	1.0001e+06	1	186	397	0.0036	0.264	AENQYGLSDPLDIIEPIVAK	0.95	96.5	31.2
FBpp0291043	222825	1	166	3227	0.0132	0.665	AEQDHAQTQEK	0.95	53.7	35.1	FBpp0080454	224415	1	161	3524	0.0319	0.662	AEQDHAQTQEK	0.95	57	31.6
FBpp0080720	42061.9	1	3	3	1.22e-05	0.106	AEQMLHLALR	0.95	48.7	36.6	FBpp0080720	42061.9	1	3	4	3.63e-05	0.106	AEQMLHLALR	0.95	36.9	34.4
FBpp0086769,FBpp0086770	31582.8	1	9	22	8.98e-05	0.359	AFAAGADIK	0.95	46.8	36.3	FBpp0086769,FBpp0086770	31582.8	1	7	22	0.000199	0.339	AFAAGADIK	0.95	35.7	33.8
FBpp0074984,FBpp0291671,FBpp0291672	10093.2	1	4	19	7.76e-05	0.292	AFAGAISK	0.95	38.8	35.7	FBpp0074984,FBpp0291671,FBpp0291672	10093.2	1	5	15	0.000136	0.607	AFAGAISK	0.95	39.8	34.6
FBpp0082546,FBpp0082547	42749.1	0.999	2	3	1.22e-05	0.0545	AFCAGGDVR	0.926	31.8	35.4	FBpp0082546,FBpp0082547	42749.1	0.999	2	3	2.72e-05	0.0545	AFCAGGDVR	0.95	33.1	31.6
FBpp0085411,FBpp0291229	17000.8	1	6	36	0.000147	0.484	AFDHDGAGSIEHADVSSILEILGQK	0.95	141	33.5	FBpp0085411,FBpp0291229	17000.8	1	7	32	0.00029	0.529	AFDHDGAGSIEHADVSSILEILGQK	0.95	78.9	30.7
FBpp0070329,FBpp0292167,FBpp0292168	103831	1	49	199	0.000813	0.642	AFEEWLLAETMR	0.95	54.2	35.3	FBpp0070329,FBpp0292167,FBpp0292168	103831	1	46	192	0.00174	0.604	AFEEWLLAETMR	0.95	58.1	32.1
FBpp0112436	21648.4	1	4	13	5.31e-05	0.275	AFETLLNDEDR	0.95	75.1	36.2	FBpp0112436	21648.4	1	6	22	0.000199	0.439	AFETLLNDEDR	0.95	78.2	31.9
FBpp0072246,FBpp0072247	12483.6	1	6	32	0.000131	0.495	AFGDYPAEYNPK	0.95	51.5	35.2	FBpp0072246,FBpp0072247	12483.6	1	6	29	0.000263	0.495	AFGDYPAEYNPK	0.95	51.1	32.4
FBpp0085736,FBpp0085737,FBpp0085738	72343.6	1	21	161	0.000657	0.425	AFGGQSLK	0.95	45.1	36.2	FBpp0085736,FBpp0085737,FBpp0085738	72343.6	1	21	161	0.00146	0.437	AFGGQSLK	0.944	31	34
FBpp0082985	35318.5	1	22	335	0.00137	0.783	AFIGHALGVDPQTVQIPVIGGHSGVTILPVLSQSQPLFK	0.95	91	25	FBpp0082985	35318.5	1	23	379	0.00344	0.833	AFIGHALGVDPQTVQIPVIGGHSGVTILPVLSQSQPLFK	0.95	66.5	15.4
FBpp0071464,FBpp0071465,FBpp0071466,FBpp0071468,FBpp0071469	63553.9	1	10	23	9.39e-05	0.207	AFNISESEK	0.95	52.5	36.2	FBpp0071464,FBpp0071465,FBpp0071466,FBpp0071468,FBpp0071469	63553.9	1	13	27	0.000245	0.307	AFNISESEK	0.93	29.6	33.5
FBpp0077414,FBpp0089375,FBpp0089376,FBpp0089377	32953.7	1	8	20	8.17e-05	0.366	AFPANAACFFGIELANK	0.95	54.2	34.8	FBpp0077414,FBpp0089375,FBpp0089376,FBpp0089377	32953.7	1	7	18	0.000163	0.34	AFPANAACFFGIELANK	0.95	62.5	31
FBpp0088252	372686	1	61	129	0.000527	0.205	AFQLALDYPFR	0.95	70.7	36.2	FBpp0088252	372686	1	62	137	0.00124	0.22	AFQLALDYPFR	0.95	67.1	34.2
FBpp0077581	24872.2	1	8	58	0.000237	0.426	AFSYLMVGAGAVGGAYAAK	0.95	80.9	34.5	FBpp0077581	24872.2	1	8	75	0.00068	0.426	AFSYLMVGAGAVGGAYAAK	0.95	86.9	31.8
FBpp0076520	45872.8	1	10	24	9.8e-05	0.251	AFTGFIVER	0.95	56	36.3	FBpp0076520	45872.8	1	13	29	0.000263	0.384	AFTGFIVER	0.95	66.2	34.7
FBpp0071464,FBpp0071465,FBpp0071466,FBpp0071468,FBpp0071469	63553.9	1	10	23	9.39e-05	0.207	AGAESGMDFSSR	0.95	56.1	34	FBpp0071464,FBpp0071465,FBpp0071466,FBpp0071468,FBpp0071469	63553.9	1	13	27	0.000245	0.307	AGAESGMDFSSR	0.95	53.4	28
FBpp0072231,FBpp0072232,FBpp0072233,FBpp0290258	19845.6	1	7	23	9.39e-05	0.457	AGAFHLGK	0.95	40.6	35.9	FBpp0072231,FBpp0072232,FBpp0072233,FBpp0290258	19845.6	1	8	27	0.000245	0.64	AGAFHLGK	0.95	34.4	33.2
FBpp0077536,FBpp0077537,FBpp0099765	47186.8	1	12	23	9.39e-05	0.323	AGAFTVLCSDEEEAAR	0.95	97.2	34.9	FBpp0077536,FBpp0077537,FBpp0099765	47186.8	1	14	34	0.000308	0.389	AGAFTVLCSDEEEAAR	0.95	75.3	29
FBpp0082985	35318.5	1	22	335	0.00137	0.783	AGAGSATLSMAYAGAR	0.95	115	36	FBpp0082985	35318.5	1	23	379	0.00344	0.833	AGAGSATLSMAYAGAR	0.95	113	33
FBpp0076238,FBpp0300544	19658.6	0.998	2	3	1.22e-05	0.115	AGAIIEIE	0.95	63.8	36.8	FBpp0076238,FBpp0300544	19658.6	1	3	7	6.34e-05	0.214	AGAIIEIE	0.95	76.5	38.7
FBpp0071128,FBpp0071129	78631	1	26	107	0.000437	0.476	AGAQTAVK	0.95	45.7	36.4	FBpp0071128,FBpp0071129	78631	1	27	119	0.00108	0.482	AGAQTAVK	0.95	34.4	34.8
FBpp0088988	62538.4	1	26	86	0.000351	0.516	AGATCIGVIEHDGTLYNPEGIDPK	0.95	88.9	32.9	FBpp0088988	62538.4	1	23	103	0.000934	0.48	AGATCIGVIEHDGTLYNPEGIDPK	0.95	103	30.6
FBpp0083416,FBpp0293256,FBpp0293346	24603.8	1	5	9	3.67e-05	0.254	AGDVIQCGMADLAK	0.95	87.2	35.6	FBpp0083416,FBpp0293256,FBpp0293346	24603.8	1	3	6	5.44e-05	0.167	AGDVIQCGMADLAK	0.95	110	32.6
FBpp0074844,FBpp0074845,FBpp0291528	78703.6	1	3	5	2.04e-05	0.0554	AGDVMVSFLPLAHMFER	0.95	64.7	34.8	FBpp0074844,FBpp0074845,FBpp0291528	78703.6	1	5	6	5.44e-05	0.0938	AGDVMVSFLPLAHMFER	0.95	37.3	31.7
FBpp0073600,FBpp0073601,FBpp0073602,FBpp0073603,FBpp0073604,FBpp0073605	64048.1	1	15	49	0.0002	0.332	AGEIEKELEK	0.95	36.3	34.2	FBpp0073600,FBpp0073601,FBpp0073602,FBpp0073603,FBpp0073604,FBpp0073605	64048.1	1	15	50	0.000453	0.317	AGEIEKELEK	0.95	35.4	31.2
FBpp0290554	1.0001e+06	1	166	337	0.00138	0.231	AGEPVNLNIPISGAPTPTIEWK	0.95	73.1	32.5	FBpp0290554	1.0001e+06	1	186	397	0.0036	0.264	AGEPVNLNIPISGAPTPTIEWK	0.95	92.1	27.7
FBpp0082597	41700.9	1	22	713	0.00291	0.726	AGFAGDDAPR	0.95	73.3	35.2	FBpp0082597	41700.9	1	18	785	0.00712	0.622	AGFAGDDAPR	0.95	73	27.9
FBpp0290554	1.0001e+06	1	166	337	0.00138	0.231	AGFSDPSDATEPHLAKPR	0.95	67.1	34.2	FBpp0290554	1.0001e+06	1	186	397	0.0036	0.264	AGFSDPSDATEPHLAKPR	0.95	42.5	31.8
FBpp0076602	21665.3	1	4	12	4.9e-05	0.261	AGGEVLTFDQLALR	0.95	71.9	34.1	FBpp0076602	21665.3	1	4	10	9.06e-05	0.261	AGGEVLTFDQLALR	0.95	71.6	33.5
FBpp0087539,FBpp0087540,FBpp0087541,FBpp0087542,FBpp0087543,FBpp0087544,FBpp0087545,FBpp0087546,FBpp0087547,FBpp0290074,FBpp0293088	130866	1	41	98	0.0004	0.409	AGGVVEAAISYTGDVSDPK	0.95	84.4	34.3	FBpp0087540,FBpp0087541,FBpp0087542,FBpp0087544,FBpp0087547,FBpp0293088	130866	1	45	125	0.00113	0.485	AGGVVEAAISYTGDVSDPK	0.95	61.9	31.9
FBpp0081002,FBpp0289654	85401.5	1	41	386	0.00158	0.584	AGIASEAQK	0.95	52.3	35.9	FBpp0081002,FBpp0289654	85401.5	1	40	497	0.0045	0.572	AGIASEAQK	0.95	55.7	33.8
FBpp0088252	372686	1	61	129	0.000527	0.205	AGITSSLLLQANYIK	0.95	84.3	32.6	FBpp0088252	372686	1	62	137	0.00124	0.22	AGITSSLLLQANYIK	0.95	59	29.1
FBpp0084434	14981.8	1	3	5	2.04e-05	0.234	AGLQFPVGR	0.95	48	36.6	FBpp0084434	14981.8	1	3	6	5.44e-05	0.234	AGLQFPVGR	0.95	47.7	34.6
FBpp0290554	1.0001e+06	1	166	337	0.00138	0.231	AGNVFEFDVPVTGEPLPSK	0.95	97.1	34.2	FBpp0290554	1.0001e+06	1	186	397	0.0036	0.264	AGNVFEFDVPVTGEPLPSK	0.95	83.9	31.9
FBpp0290554	1.0001e+06	1	166	337	0.00138	0.231	AGPGEPSDK	0.941	31.2	36.3	FBpp0290554	1.0001e+06	1	186	397	0.0036	0.264	AGPGEPSDK	0.821	26.2	34.1
FBpp0290554	1.0001e+06	1	166	337	0.00138	0.231	AGPGSPSDATETHVARPK	0.95	86.2	34.8	FBpp0290554	1.0001e+06	1	186	397	0.0036	0.264	AGPGSPSDATETHVARPK	0.95	76.9	32.2
FBpp0290554	1.0001e+06	1	166	337	0.00138	0.231	AGPSDPSDVSK	0.859	29.4	36.4	FBpp0290554	1.0001e+06	1	186	397	0.0036	0.264	AGPSDPSDVSK	0.95	42.1	34
FBpp0290554	1.0001e+06	1	166	337	0.00138	0.231	AGPSEPSQPTDNHLCK	0.95	41.1	34	FBpp0290554	1.0001e+06	1	186	397	0.0036	0.264	AGPSEPSQPTDNHLCK	0.95	47.6	31.5
FBpp0076393,FBpp0113039	52590.9	1	16	34	0.000139	0.384	AGPVVDVLGDEMTR	0.95	87.6	35.7	FBpp0076390,FBpp0076391,FBpp0076392,FBpp0076393,FBpp0076394,FBpp0076396,FBpp0113039,FBpp0113040,FBpp0113041	46662	1	15	34	0.000308	0.423	AGPVVDVLGDEMTR	0.95	76.7	32.4
FBpp0082490,FBpp0082492,FBpp0291352,FBpp0291356,FBpp0297598,FBpp0297599	36201.5	1	15	62	0.000253	0.419	AGSEPYVPPPSYWNR	0.95	48.8	35.8	FBpp0082490,FBpp0082492,FBpp0291352,FBpp0291356,FBpp0297598,FBpp0297599	36201.5	1	16	73	0.000662	0.438	AGSEPYVPPPSYWNR	0.95	46.5	31.6
FBpp0088688	23715.5	1	18	274	0.00112	0.869	AGSSVFSVFSQK	0.95	75.2	35.7	FBpp0088688	23715.5	1	20	340	0.00308	0.869	AGSSVFSVFSQK	0.95	77.6	33.3
FBpp0070329,FBpp0292167,FBpp0292168	103831	1	49	199	0.000813	0.642	AGTAIDNIEEDFR	0.95	94.2	36	FBpp0070329,FBpp0292167,FBpp0292168	103831	1	46	192	0.00174	0.604	AGTAIDNIEEDFR	0.95	84.6	32.2
FBpp0087539,FBpp0087540,FBpp0087541,FBpp0087542,FBpp0087543,FBpp0087544,FBpp0087545,FBpp0087546,FBpp0087547,FBpp0290074,FBpp0293088	130866	1	41	98	0.0004	0.409	AGTHVLCIK	0.95	50	35.2	FBpp0087540,FBpp0087541,FBpp0087542,FBpp0087544,FBpp0087547,FBpp0293088	130866	1	45	125	0.00113	0.485	AGTHVLCIK	0.95	49.7	32
FBpp0291043	222825	1	166	3227	0.0132	0.665	AGVLGQMEEFR	0.95	68	36.1	FBpp0080454	224415	1	161	3524	0.0319	0.662	AGVLGQMEEFR	0.95	74.9	33.7
FBpp0291043	222825	1	166	3227	0.0132	0.665	AGVLGQMEEFRDER	0.95	57.1	34.7	FBpp0080454	224415	1	161	3524	0.0319	0.662	AGVLGQMEEFRDER	0.95	56.5	32.8
FBpp0076322,FBpp0076323	74278.8	1	13	46	0.000188	0.57	AHALHIELMDDR	0.95	62.5	34.6	FBpp0076322,FBpp0076323	74278.8	1	13	50	0.000453	0.541	AHALHIELMDDR	0.95	78.4	31.2
FBpp0088250	54109	1	28	1158	0.00473	0.78	AHGGYSVFAGVGER	0.95	85.3	35.1	FBpp0088250	54109	1	28	1286	0.0117	0.774	AHGGYSVFAGVGER	0.95	69.2	32.2
FBpp0085107	24183.1	1	5	10	4.08e-05	0.17	AHPGETLK	0.835	27.6	36.8	FBpp0085107	24183.1	1	6	8	7.25e-05	0.26	AHPGETLK	0.95	31.8	34.2
FBpp0086103	21030.2	1	3	3	1.22e-05	0.169	AHSIQIIK	0.95	39.9	34.3	FBpp0086103	21030.2	1	3	4	3.63e-05	0.169	AHSIQIIK	0.95	29.9	30.6
FBpp0088250	54109	1	28	1158	0.00473	0.78	AIAELGIYPAVDPLDSTSR	0.95	97.4	33.8	FBpp0088250	54109	1	28	1286	0.0117	0.774	AIAELGIYPAVDPLDSTSR	0.95	100	32.1
FBpp0089270	32981.1	0.998	2	6	2.45e-05	0.592	AICDDLDQTFAELTGY	0.95	91.6	33.3	FBpp0089270	32981.1	1	19	237	0.00215	0.606	AICDDLDQTFAELTGY	0.95	110	27.9
FBpp0084480,FBpp0290921,FBpp0290922	68595.4	1	18	57	0.000233	0.35	AICVTDGER	0.95	49.3	37.1	FBpp0084480,FBpp0290921,FBpp0290922	68595.4	1	17	65	0.000589	0.357	AICVTDGER	0.95	57.5	33.6
FBpp0084753,FBpp0099919,FBpp0099920	28573.2	0.998	2	3	1.22e-05	0.0784	AIEAVAAQGK	0.95	38.9	35.5	FBpp0084753,FBpp0099919,FBpp0099920	28573.2	1	3	4	3.63e-05	0.145	AIEAVAAQGK	0.95	32.8	31.3
FBpp0077773,FBpp0077774,FBpp0289795	44396.7	1	4	9	3.67e-05	0.103	AIEEAIEK	0.95	48.1	36.7	FBpp0077773,FBpp0077774,FBpp0289795	44396.7	1	5	12	0.000109	0.138	AIEEAIEK	0.95	40.9	34.8
FBpp0077536,FBpp0077537,FBpp0099765	47186.8	1	12	23	9.39e-05	0.323	AIELALGK	0.95	38.3	34.4	FBpp0077536,FBpp0077537,FBpp0099765	47186.8	1	14	34	0.000308	0.389	AIELALGK	0.95	34.7	32.3
FBpp0070915	50460.8	1	21	91	0.000372	0.559	AIELLGGK	0.95	45.2	34.7	FBpp0070914,FBpp0070915	53576.7	1	20	119	0.00108	0.527	AIELLGGK	0.95	31.7	31.7
FBpp0288710	82016.3	1	22	82	0.000335	0.322	AIELSAQLAVK	0.95	38.5	33.7	FBpp0288710	82016.3	1	27	103	0.000934	0.399	AIELSAQLAVK	0.857	22.2	29
FBpp0075069	45415.8	1	23	345	0.00141	0.759	AIELVHK	0.95	34.5	35.8	FBpp0075069	45415.8	1	22	364	0.0033	0.757	AIELVHK	0.95	34.5	33.9
FBpp0072806	16078.3	0.998	2	2	8.17e-06	0.154	AIGEFTVANEHLNR	0.95	47	35.9	FBpp0072806	16078.3	0.998	2	3	2.72e-05	0.154	AIGEFTVANEHLNR	0.95	40.9	33.2
FBpp0083588,FBpp0290012	40381.7	1	14	62	0.000253	0.478	AIILNMS	0.95	49.2	37.6	FBpp0083588,FBpp0290012	40381.7	1	15	93	0.000843	0.543	AIILNMS	0.95	50.6	36.5
FBpp0083071,FBpp0083072	94852	1	7	8	3.27e-05	0.0971	AILDGEEEE	0.95	58.2	34.7	FBpp0083071,FBpp0083072	94852	1	7	8	7.25e-05	0.0947	AILDGEEEE	0.95	55	30.8
FBpp0291928,FBpp0291935	819496	1	90	395	0.00161	0.137	AILEVGNVTSADSGVYK	0.95	118	34.6	FBpp0291928,FBpp0291935	819496	1	88	465	0.00421	0.14	AILEVGNVTSADSGVYK	0.95	113	31.7
FBpp0086442,FBpp0086443,FBpp0086444,FBpp0111813	80424.2	1	31	226	0.000923	0.492	AILGLDLEQYR	0.95	77.8	35.1	FBpp0086442,FBpp0086443,FBpp0086444,FBpp0111813	80424.2	1	31	243	0.0022	0.5	AILGLDLEQYR	0.95	76.6	33.6
FBpp0070329,FBpp0292167,FBpp0292168	103831	1	49	199	0.000813	0.642	AIMTYVSCYYHAFQGAQQAETAANR	0.95	122	30.4	FBpp0070329,FBpp0292167,FBpp0292168	103831	1	46	192	0.00174	0.604	AIMTYVSCYYHAFQGAQQAETAANR	0.95	45	28.9
FBpp0290554	1.0001e+06	1	166	337	0.00138	0.231	AINAAGPGEPSDASKPIITKPR	0.95	42.9	30.7	FBpp0290554	1.0001e+06	1	186	397	0.0036	0.264	AINAAGPGEPSDASKPIITKPR	0.95	47.1	26.7
FBpp0087472,FBpp0300657	65988.5	1	10	13	5.31e-05	0.166	AINEGGFQSLPQK	0.95	50.3	34.8	FBpp0087472,FBpp0300657	65988.5	1	10	18	0.000163	0.18	AINEGGFQSLPQK	0.95	65.8	32.8
FBpp0072728	2.06605e+06	1	123	236	0.000964	0.087	AINEYGEAVTTATMK	0.95	71	35.1	FBpp0072728	2.06605e+06	1	119	233	0.00211	0.0806	AINEYGEAVTTATMK	0.95	73.3	32.5
FBpp0290554	1.0001e+06	1	166	337	0.00138	0.231	AINKEGESEPLETFDAIVAR	0.95	32.5	33.9	FBpp0290554	1.0001e+06	1	186	397	0.0036	0.264	AINKEGESEPLETFDAIVAR	0.95	48.4	31.5
FBpp0291928,FBpp0291935	819496	1	90	395	0.00161	0.137	AINSSGEVQINHTVEVAR	0.95	141	35.3	FBpp0291928,FBpp0291935	819496	1	88	465	0.00421	0.14	AINSSGEVQINHTVEVAR	0.95	137	33
FBpp0083355,FBpp0083356	29964.7	1	7	9	3.67e-05	0.233	AISVWEEK	0.894	28.3	35.7	FBpp0083355,FBpp0083356	29964.7	1	6	7	6.34e-05	0.226	AISVWEEK	0.95	37.2	33.7
FBpp0070094	62972.7	1	9	18	7.35e-05	0.187	AIVEEISTPVASTPASK	0.95	54	34	FBpp0070094	62972.7	1	12	22	0.000199	0.236	AIVEEISTPVASTPASK	0.95	59.8	30.5
FBpp0072124	109614	1	37	199	0.000813	0.359	AIYNNMK	0.885	28.5	36.3	FBpp0072124	109614	1	43	240	0.00218	0.461	AIYNNMK	0.95	36.3	37.9
FBpp0072124	109614	1	37	199	0.000813	0.359	AKEIVPGDLVEVSVGDK	0.95	53.1	31.6	FBpp0072124	109614	1	43	240	0.00218	0.461	AKEIVPGDLVEVSVGDK	0.95	40.4	27.4
FBpp0086699,FBpp0086700	107206	1	10	17	6.94e-05	0.109	AKGEILDEVVTLSQISAK	0.95	37.7	29.5	FBpp0086699,FBpp0086700	107206	1	12	17	0.000154	0.144	AKGEILDEVVTLSQISAK	0.944	23.3	25.5
FBpp0076270,FBpp0076271,FBpp0111703	61265.2	1	14	25	0.000102	0.279	AKLEEVAAK	0.838	22.9	32.1	FBpp0076270,FBpp0076271,FBpp0111703	61265.2	1	14	30	0.000272	0.246	AKLEEVAAK	0.95	39.7	29
FBpp0291043	222825	1	166	3227	0.0132	0.665	AKLEQTLDELEDSLER	0.95	82.9	34.9	FBpp0080454	224415	1	161	3524	0.0319	0.662	AKLEQTLDELEDSLER	0.95	70.5	31.8
FBpp0073010,FBpp0292215	34389.2	1	13	113	0.000461	0.451	AKPVVSFIAGVSAPPGR	0.95	77.5	32	FBpp0073010,FBpp0292215	34389.2	1	12	180	0.00163	0.43	AKPVVSFIAGVSAPPGR	0.95	69.3	28.6
FBpp0088896	54585.9	1	23	265	0.00108	0.44	ALADEER	0.95	40.3	36.8	FBpp0088896	54585.9	1	24	324	0.00294	0.454	ALADEER	0.95	44	34.3
FBpp0071817,FBpp0293463	80653.6	1	5	6	2.45e-05	0.0774	ALAEALLK	0.95	30.9	33.7	FBpp0071817,FBpp0293463	80653.6	1	5	6	5.44e-05	0.0774	ALAEALLK	0.95	32.4	32.1
FBpp0082390,FBpp0082391,FBpp0292847	9033.8	1	4	15	6.12e-05	0.506	ALAELSKPTPK	0.95	47.3	30	FBpp0082390,FBpp0082391,FBpp0292847	9033.8	1	4	13	0.000118	0.506	ALAELSKPTPK	0.95	37.4	24.3
FBpp0086156,FBpp0086157,FBpp0099646	27613.7	1	15	168	0.000686	0.522	ALAEPLR	0.95	36.9	34.6	FBpp0086156,FBpp0086157,FBpp0099646	27613.7	1	16	162	0.00147	0.707	ALAEPLR	0.95	32.3	31.7
FBpp0085140,FBpp0085141,FBpp0290182,FBpp0290183	162380	1	5	6	2.45e-05	0.0342	ALCDNWIR	0.95	40.8	35.7	FBpp0085140,FBpp0085141,FBpp0290182,FBpp0290183	162380	1	5	5	4.53e-05	0.0349	ALCDNWIR	0.95	30.1	32.4
FBpp0070329,FBpp0292167,FBpp0292168	103831	1	49	199	0.000813	0.642	ALDFIASK	0.95	37.4	36.2	FBpp0070329,FBpp0292167,FBpp0292168	103831	1	46	192	0.00174	0.604	ALDFIASK	0.95	40.5	33.7
FBpp0072672	278307	1	39	66	0.000269	0.181	ALDIFATK	0.934	32.5	35.5	FBpp0072672	278307	1	42	70	0.000634	0.202	ALDIFATK	0.95	32	33.2
FBpp0086790,FBpp0290603	53992.7	1	12	22	8.98e-05	0.364	ALDQLEAQVYILSK	0.95	101	33.1	FBpp0086790,FBpp0290603	53992.7	1	10	29	0.000263	0.35	ALDQLEAQVYILSK	0.95	114	28.2
FBpp0291043	222825	1	166	3227	0.0132	0.665	ALDSMQASLEAEAK	0.95	98.2	36	FBpp0080454	224415	1	161	3524	0.0319	0.662	ALDSMQASLEAEAK	0.95	114	33.2
FBpp0290554	1.0001e+06	1	166	337	0.00138	0.231	ALDVPADQCK	0.95	47.4	35.8	FBpp0290554	1.0001e+06	1	186	397	0.0036	0.264	ALDVPADQCK	0.95	49.6	33.1
FBpp0100079,FBpp0100080	19896	1	5	11	4.49e-05	0.3	ALDVTIDLPPLGGVR	0.95	74.1	32.2	FBpp0100079,FBpp0100080	19896	1	4	11	9.97e-05	0.242	ALDVTIDLPPLGGVR	0.95	69.1	32.3
FBpp0086974	6294.9	0.998	2	10	4.08e-05	0.418	ALDVTSVAIFEGINK	0.95	46.2	34.1	FBpp0086974	6294.9	0.998	2	12	0.000109	0.418	ALDVTSVAIFEGINK	0.95	64.2	30.7
FBpp0087031	14339.9	1	3	3	1.22e-05	0.246	ALDYLLSLPPAK	0.95	30.2	33.8	FBpp0087031	14339.9	0.999	2	4	3.63e-05	0.149	ALDYLLSLPPAK	0.95	29.5	29.6
FBpp0099963,FBpp0112375	469066	1	78	176	0.000719	0.222	ALELMLSVPSR	0.95	60	34.9	FBpp0112375	475652	1	80	184	0.00167	0.218	ALELMLSVPSR	0.95	69.6	34.3
FBpp0291043	222825	1	166	3227	0.0132	0.665	ALEQQIK	0.831	31.3	39.3	FBpp0080454	224415	1	161	3524	0.0319	0.662	ALEQQIK	0.95	31.4	33
FBpp0290554	1.0001e+06	1	166	337	0.00138	0.231	ALETSTPDCK	0.881	27.8	35.7	FBpp0290554	1.0001e+06	1	186	397	0.0036	0.264	ALETSTPDCK	0.95	48.4	33
FBpp0070871,FBpp0070872	58217.5	1	21	556	0.00227	0.5	ALGLPIERPK	0.95	43	33.2	FBpp0070871,FBpp0070872	58217.5	1	21	613	0.00556	0.49	ALGLPIERPK	0.95	45.5	28.3
FBpp0070871,FBpp0070872	58217.5	1	21	556	0.00227	0.5	ALGVLASLVWDR	0.95	87.1	33.6	FBpp0070871,FBpp0070872	58217.5	1	21	613	0.00556	0.49	ALGVLASLVWDR	0.95	95.8	34.4
FBpp0084761,FBpp0084762,FBpp0291632	48968.8	1	4	7	2.86e-05	0.109	ALIAAQYSGAQVK	0.931	28.8	34.6	FBpp0084761,FBpp0084762,FBpp0291632	48968.8	1	5	6	5.44e-05	0.135	ALIAAQYSGAQVK	0.933	28.7	32.4
FBpp0080329	18995.1	1	9	29	0.000118	0.599	ALLALTGIYAGAYYFK	0.95	30.7	31.2	FBpp0080329	18995.1	1	8	32	0.00029	0.599	ALLALTGIYAGAYYFK	0.95	79	29.7
FBpp0087719,FBpp0087721,FBpp0293111,FBpp0293112,FBpp0300426	579672	1	38	58	0.000237	0.1	ALLPVQMSQEEEELMR	0.95	38.8	34.8	FBpp0293113,FBpp0300426	579869	1	32	50	0.000453	0.0817	ALLPVQMSQEEEELMR	0.95	51.1	32
FBpp0084566	17524.4	1	5	225	0.000919	0.316	ALNLNPTLALIEK	0.95	101	30.3	FBpp0084566	17524.4	1	5	244	0.00221	0.316	ALNLNPTLALIEK	0.95	98.5	24.8
FBpp0111278,FBpp0300508	6554.2	0.998	2	33	0.000135	0.355	ALPDGLSNK	0.95	39.8	36	FBpp0111278,FBpp0300508	6554.2	0.998	2	43	0.00039	0.355	ALPDGLSNK	0.95	56.6	34.3
FBpp0073131,FBpp0073132,FBpp0073133	57821.1	1	7	11	4.49e-05	0.169	ALPLQQLIEDCATTLK	0.95	78.8	33.4	FBpp0073131,FBpp0073132,FBpp0073133	57821.1	1	7	10	9.06e-05	0.169	ALPLQQLIEDCATTLK	0.95	72	30.4
FBpp0072728	2.06605e+06	1	123	236	0.000964	0.087	ALPPAFVK	0.949	32.8	34.5	FBpp0072728	2.06605e+06	1	119	233	0.00211	0.0806	ALPPAFVK	0.95	33.5	30.5
FBpp0088896	54585.9	1	23	265	0.00108	0.44	ALQNAESEVAALNR	0.95	99.4	36.3	FBpp0088896	54585.9	1	24	324	0.00294	0.454	ALQNAESEVAALNR	0.95	102	33.3
FBpp0076111	182339	1	6	7	2.86e-05	0.047	ALQTVPNIEK	0.95	42.9	33.9	FBpp0076111	182339	1	13	15	0.000136	0.11	ALQTVPNIEK	0.95	34.7	32.3
FBpp0088988	62538.4	1	26	86	0.000351	0.516	ALSALMTFK	0.95	39.5	35.4	FBpp0088988	62538.4	1	23	103	0.000934	0.48	ALSALMTFK	0.95	49.1	33.5
FBpp0071128,FBpp0071129	78631	1	26	107	0.000437	0.476	ALSEVVGKPLPYDNLDELR	0.95	72.1	32.7	FBpp0071128,FBpp0071129	78631	1	27	119	0.00108	0.482	ALSEVVGKPLPYDNLDELR	0.95	68.8	28.7
FBpp0086984	32829.6	1	4	6	2.45e-05	0.149	ALSSGFK	0.858	32.6	39.6	FBpp0086984	32829.6	1	4	5	4.53e-05	0.119	ALSSGFK	0.939	31.1	33.8
FBpp0074906	53084.4	1	20	108	0.000441	0.429	ALTGGIAMLFK	0.95	62.9	34.2	FBpp0074906	53084.4	1	21	156	0.00141	0.48	ALTGGIAMLFK	0.95	63.3	30.8
FBpp0073600,FBpp0073601,FBpp0073602,FBpp0073603,FBpp0073604,FBpp0073605	64048.1	1	15	49	0.0002	0.332	ALTLDNINPNFIAMEYAVR	0.95	68.7	34.1	FBpp0073600,FBpp0073601,FBpp0073602,FBpp0073603,FBpp0073604,FBpp0073605	64048.1	1	15	50	0.000453	0.317	ALTLDNINPNFIAMEYAVR	0.95	90.2	32.7
FBpp0085720,FBpp0085721	50147.4	1	8	19	7.76e-05	0.221	ALTVPELTQQMFDAK	0.95	65.3	34.2	FBpp0085720,FBpp0085721	50147.4	1	9	16	0.000145	0.273	ALTVPELTQQMFDAK	0.95	64.4	30.6
FBpp0071766	16774.9	0.999	2	3	1.22e-05	0.122	ALVAFYQK	0.95	37.4	34.8	FBpp0071766	16774.9	1	4	5	4.53e-05	0.223	ALVAFYQK	0.95	37	32.5
FBpp0082985	35318.5	1	22	335	0.00137	0.783	ALVAIITNPVNTCVPIAAEILK	0.95	117	28	FBpp0082985	35318.5	1	23	379	0.00344	0.833	ALVAIITNPVNTCVPIAAEILK	0.95	127	20
FBpp0082985	35318.5	1	22	335	0.00137	0.783	ALVAIITNPVNTCVPIAAEILKK	0.95	66.9	25	FBpp0082985	35318.5	1	23	379	0.00344	0.833	ALVAIITNPVNTCVPIAAEILKK	0.95	70	17.5
FBpp0087831	67024.7	0.996	2	5	2.04e-05	0.0357	ALVALRK	0.95	34.9	36.3	FBpp0087831	67024.7	0.998	2	4	3.63e-05	0.0357	ALVALRK	0.95	34.6	35.1
FBpp0088896	54585.9	1	23	265	0.00108	0.44	ALVCEQEAR	0.95	67.8	36	FBpp0088896	54585.9	1	24	324	0.00294	0.454	ALVCEQEAR	0.95	55.3	32.7
FBpp0082546,FBpp0082547	42749.1	0.999	2	3	1.22e-05	0.0545	ALVEAGPTDESK	0.95	55.4	35.7	FBpp0082546,FBpp0082547	42749.1	0.999	2	3	2.72e-05	0.0545	ALVEAGPTDESK	0.95	51.6	33.1
FBpp0291928,FBpp0291935	819496	1	90	395	0.00161	0.137	ALVMDISEPLDVQKPVR	0.95	78.4	32.3	FBpp0291928,FBpp0291935	819496	1	88	465	0.00421	0.14	ALVMDISEPLDVQKPVR	0.95	76.8	28.9
FBpp0070871,FBpp0070872	58217.5	1	21	556	0.00227	0.5	ALVTETSVLDADEGIR	0.95	129	36.1	FBpp0070871,FBpp0070872	58217.5	1	21	613	0.00556	0.49	ALVTETSVLDADEGIR	0.95	129	33.5
FBpp0073600,FBpp0073601,FBpp0073602,FBpp0073603,FBpp0073604,FBpp0073605	64048.1	1	15	49	0.0002	0.332	ALVVINPGNPTGQVLTR	0.95	82.9	29.6	FBpp0073600,FBpp0073601,FBpp0073602,FBpp0073603,FBpp0073604,FBpp0073605	64048.1	1	15	50	0.000453	0.317	ALVVINPGNPTGQVLTR	0.95	87.6	31.3
FBpp0086442,FBpp0086443,FBpp0086444,FBpp0111813	80424.2	1	31	226	0.000923	0.492	AMAEHTIDAAIK	0.95	67.7	36.2	FBpp0086442,FBpp0086443,FBpp0086444,FBpp0111813	80424.2	1	31	243	0.0022	0.5	AMAEHTIDAAIK	0.95	65.8	33.5
FBpp0078847	51831.7	1	16	58	0.000237	0.559	AMGAQAAYIYIR	0.95	89.2	36.2	FBpp0078847	51831.7	1	15	61	0.000553	0.511	AMGAQAAYIYIR	0.95	71.8	33.8
FBpp0290811,FBpp0290812	98511.9	1	6	10	4.08e-05	0.0849	AMLQMIQQLQSDFER	0.95	61.2	34.8	FBpp0290811,FBpp0290812	98511.9	1	6	9	8.16e-05	0.077	AMLQMIQQLQSDFER	0.95	73.2	32.2
FBpp0073290,FBpp0073291	60809.8	1	23	60	0.000245	0.517	AMMLQGVDVLADAVAVTMGPK	0.95	134	33.8	FBpp0073290,FBpp0073291	60809.8	1	21	71	0.000644	0.443	AMMLQGVDVLADAVAVTMGPK	0.95	135	31.1
FBpp0076134	27358.3	1	14	121	0.000494	0.519	AMNVYSEVK	0.95	50.3	36.3	FBpp0076134	27358.3	1	14	128	0.00116	0.498	AMNVYSEVK	0.95	54.7	33.7
FBpp0081231,FBpp0110071	74789.8	1	13	27	0.00011	0.267	AMQDPNVTDQER	0.95	74.8	35.2	FBpp0081231,FBpp0110071	74789.8	1	14	30	0.000272	0.267	AMQDPNVTDQER	0.95	71.7	29.1
FBpp0291043	222825	1	166	3227	0.0132	0.665	AMVDAAR	0.928	33.5	36.9	FBpp0080454	224415	1	161	3524	0.0319	0.662	AMVDAAR	0.947	33.1	35.1
FBpp0072801,FBpp0072802	27892.9	1	2	3	1.22e-05	0.148	AMVGIVAGGGR	0.95	39.5	36.7	FBpp0072801,FBpp0072802	27892.9	1	5	9	8.16e-05	0.262	AMVGIVAGGGR	0.95	49.9	35.1
FBpp0084480,FBpp0290921,FBpp0290922	68595.4	1	18	57	0.000233	0.35	AMVQDGVPIEEAYNR	0.95	63	35	FBpp0084480,FBpp0290921,FBpp0290922	68595.4	1	17	65	0.000589	0.357	AMVQDGVPIEEAYNR	0.95	69.3	31.2
FBpp0076320,FBpp0076321	102340	1	59	249	0.00102	0.648	ANADATSWQNK	0.95	56.3	36.1	FBpp0076320,FBpp0076321	102340	1	57	282	0.00256	0.618	ANADATSWQNK	0.95	60.8	33.8
FBpp0291043	222825	1	166	3227	0.0132	0.665	ANAEAQVWR	0.95	63.3	35	FBpp0080454	224415	1	161	3524	0.0319	0.662	ANAEAQVWR	0.95	62.2	30.7
FBpp0291043	222825	1	166	3227	0.0132	0.665	ANAIANAAEK	0.95	66.3	36.3	FBpp0080454	224415	1	161	3524	0.0319	0.662	ANAIANAAEK	0.95	59.3	33.6
FBpp0291043	222825	1	166	3227	0.0132	0.665	ANALQNELEESR	0.95	94.1	34.6	FBpp0080454	224415	1	161	3524	0.0319	0.662	ANALQNELEESR	0.95	80	30.2
FBpp0073600,FBpp0073601,FBpp0073602,FBpp0073603,FBpp0073604,FBpp0073605	64048.1	1	15	49	0.0002	0.332	ANIGDCHAMGQQPLTFLR	0.95	98.1	34.2	FBpp0073600,FBpp0073601,FBpp0073602,FBpp0073603,FBpp0073604,FBpp0073605	64048.1	1	15	50	0.000453	0.317	ANIGDCHAMGQQPLTFLR	0.95	79.3	31.3
FBpp0070329,FBpp0292167,FBpp0292168	103831	1	49	199	0.000813	0.642	ANIVGPWIER	0.95	44.1	36.1	FBpp0070329,FBpp0292167,FBpp0292168	103831	1	46	192	0.00174	0.604	ANIVGPWIER	0.95	53.9	33.5
FBpp0077571,FBpp0077572,FBpp0077573,FBpp0077574,FBpp0077575,FBpp0291325	54311.7	1	5	7	2.86e-05	0.156	ANLDVVDQASIDNFMIK	0.95	89.2	33.9	FBpp0077571,FBpp0077572,FBpp0077573,FBpp0077574,FBpp0077575,FBpp0291325	54311.7	1	5	9	8.16e-05	0.164	ANLDVVDQASIDNFMIK	0.95	81	31.3
FBpp0079406	57020	1	17	55	0.000225	0.392	ANNSEYGLAAAVFTK	0.95	114	35.1	FBpp0079406	57020	1	14	46	0.000417	0.323	ANNSEYGLAAAVFTK	0.95	72.7	33.1
FBpp0082535,FBpp0082536	32806.9	1	20	173	0.000706	0.609	ANTELEEK	0.95	48	36.8	FBpp0089270	32981.1	1	19	237	0.00215	0.606	ANTELEEK	0.95	54.2	38
FBpp0082535,FBpp0082536	32806.9	1	20	173	0.000706	0.609	ANTELEEKEK	0.95	37.4	34.7	FBpp0089270	32981.1	1	19	237	0.00215	0.606	ANTELEEKEK	0.95	32	32.1
FBpp0078707,FBpp0297877,FBpp0297878	8295.9	1	5	20	8.17e-05	0.506	ANTPATSSAGPVLR	0.95	82.6	35.6	FBpp0078707,FBpp0297877,FBpp0297878	8295.9	1	6	17	0.000154	0.506	ANTPATSSAGPVLR	0.95	76.5	33.7
FBpp0088125,FBpp0099762	43379.5	1	3	4	1.63e-05	0.112	ANVEVTEAGVDQPLETGLLK	0.95	85.2	33	FBpp0088125,FBpp0099762	43379.5	1	5	6	5.44e-05	0.17	ANVEVTEAGVDQPLETGLLK	0.95	51	30.7
FBpp0079406	57020	1	17	55	0.000225	0.392	ANYIVGGLR	0.86	28.5	35.5	FBpp0079406	57020	1	14	46	0.000417	0.323	ANYIVGGLR	0.901	29.2	34.2
FBpp0071817,FBpp0293463	80653.6	1	5	6	2.45e-05	0.0774	APCVIFIDEIDSVGAK	0.95	37.2	34.7	FBpp0071817,FBpp0293463	80653.6	1	5	6	5.44e-05	0.0774	APCVIFIDEIDSVGAK	0.95	39.1	31.8
FBpp0071212,FBpp0071213,FBpp0071214,FBpp0071215,FBpp0089231,FBpp0089232,FBpp0089233,FBpp0089234,FBpp0089235,FBpp0089236,FBpp0300513,FBpp0300514	60600.3	1	3	3	1.22e-05	0.0522	APDFMFFAPR	0.82	27.2	35.5	FBpp0071212,FBpp0071213,FBpp0071214,FBpp0071215,FBpp0089231,FBpp0089232,FBpp0089233,FBpp0089234,FBpp0089235,FBpp0089236,FBpp0300513,FBpp0300514	75317.8	1	2	2	1.81e-05	0.0348	APDFMFFAPR	0.95	36.7	32.5
FBpp0290554	1.0001e+06	1	166	337	0.00138	0.231	APEDDGGASITGYIVER	0.95	117	35.6	FBpp0290554	1.0001e+06	1	186	397	0.0036	0.264	APEDDGGASITGYIVER	0.95	122	31.2
FBpp0081002,FBpp0289654	85401.5	1	41	386	0.00158	0.584	APFGDELPAK	0.918	29.8	36.3	FBpp0081002,FBpp0289654	85401.5	1	40	497	0.0045	0.572	APFGDELPAK	0.808	24.9	33.2
FBpp0088174	52922.5	1	16	93	0.00038	0.472	APGFAHLAALEK	0.95	75.8	35.1	FBpp0088174	52922.5	1	17	98	0.000888	0.513	APGFAHLAALEK	0.95	84.5	31.7
FBpp0076103,FBpp0297857	81332.5	1	8	10	4.08e-05	0.117	APLVAAESDIR	0.95	43.2	35.1	FBpp0076103,FBpp0297857	81332.5	1	8	15	0.000136	0.128	APLVAAESDIR	0.95	47.8	33.9
FBpp0072072	26543.7	1	5	7	2.86e-05	0.237	APNAAVPVER	0.95	58	41.7	FBpp0072072	26543.7	1	6	8	7.25e-05	0.325	APNAAVPVER	0.95	88.6	35.1
FBpp0074679	20656.2	1	12	77	0.000314	0.61	APPPPPEDDGYR	0.95	91.1	34.5	FBpp0074679	20656.2	1	11	86	0.00078	0.56	APPPPPEDDGYR	0.95	91.1	28.3
FBpp0079771,FBpp0079772,FBpp0100039,FBpp0293784	30550.8	1	20	276	0.00113	0.816	APPSYSDLGK	0.95	44.2	36	FBpp0079771,FBpp0079772,FBpp0100039,FBpp0293784	30550.8	1	20	292	0.00265	0.879	APPSYSDLGK	0.95	37	33.4
FBpp0081091,FBpp0291393,FBpp0291394,FBpp0293683,FBpp0293684,FBpp0293685	49869.2	0.999	2	2	8.17e-06	0.0705	APSSLLDALEQHLATLEGR	0.95	86	34.8	FBpp0081091,FBpp0291393,FBpp0291394,FBpp0293683,FBpp0293684,FBpp0293685	49869.2	0.998	2	3	2.72e-05	0.0705	APSSLLDALEQHLATLEGR	0.95	126	31.9
FBpp0072728	2.06605e+06	1	123	236	0.000964	0.087	APVFTVPLENIENLR	0.95	62.4	32.6	FBpp0072728	2.06605e+06	1	119	233	0.00211	0.0806	APVFTVPLENIENLR	0.95	82	32.4
FBpp0077142,FBpp0292777	17022.7	1	3	4	1.63e-05	0.168	APVIDLVK	0.931	27.7	33.5	FBpp0077142,FBpp0292777	17022.7	0.999	2	2	1.81e-05	0.114	APVIDLVK	0.95	29.1	30.8
FBpp0071373	16727.8	1	7	203	0.000829	0.529	AQAAIAVEVAEALVK	0.95	131	31.9	FBpp0071373	16727.8	1	7	280	0.00254	0.739	AQAAIAVEVAEALVK	0.95	139	26.2
FBpp0087438,FBpp0087439	149080	1	5	5	2.04e-05	0.0489	AQAGFVAEDGR	0.95	56.4	36.5	FBpp0087438,FBpp0087439	149080	1	4	5	4.53e-05	0.0422	AQAGFVAEDGR	0.95	43	33.2
FBpp0080728	50128.9	1	5	9	3.67e-05	0.138	AQAMDLDGNLVDDFVFDR	0.95	102	34.9	FBpp0080728	50128.9	1	6	10	9.06e-05	0.163	AQAMDLDGNLVDDFVFDR	0.95	103	29.6
FBpp0293688,FBpp0293690,FBpp0293691,FBpp0293698,FBpp0293699,FBpp0293700,FBpp0293702,FBpp0293703,FBpp0293704,FBpp0293705,FBpp0300810,FBpp0300811,FBpp0300812	504611	1	35	47	0.000192	0.0964	AQDNVEFNWFR	0.95	45	35.9	FBpp0300810	504611	1	32	49	0.000444	0.0891	AQDNVEFNWFR	0.95	39.2	31
FBpp0291136,FBpp0300554	47390.8	1	20	136	0.000555	0.346	AQELWELIVK	0.95	73.2	33.8	FBpp0073682,FBpp0073683,FBpp0100013	47448.7	1	24	148	0.00134	0.38	AQELWELIVK	0.95	72.9	30.6
FBpp0075575	9412.4	1	4	6	2.45e-05	0.488	AQGDFNEFIEK	0.95	41.2	35.7	FBpp0075575	9412.4	1	3	5	4.53e-05	0.349	AQGDFNEFIEK	0.95	35.8	33.2
FBpp0083413,FBpp0083414	24245.8	1	4	4	1.63e-05	0.21	AQIWDTAGQER	0.95	37.7	36.1	FBpp0083413,FBpp0083414	24245.8	1	5	5	4.53e-05	0.252	AQIWDTAGQER	0.95	30.5	32.9
FBpp0291043	222825	1	166	3227	0.0132	0.665	AQLELSQVR	0.95	47.7	35.5	FBpp0080454	224415	1	161	3524	0.0319	0.662	AQLELSQVR	0.95	51.1	34.9
FBpp0288710	82016.3	1	22	82	0.000335	0.322	AQLEYHLEAER	0.95	35	36.2	FBpp0288710	82016.3	1	27	103	0.000934	0.399	AQLEYHLEAER	0.906	29.1	33.7
FBpp0071817,FBpp0293463	80653.6	1	5	6	2.45e-05	0.0774	AQLLAMMDTMMGGR	0.95	38.7	36.1	FBpp0071817,FBpp0293463	80653.6	1	5	6	5.44e-05	0.0774	AQLLAMMDTMMGGR	0.95	35	30.9
FBpp0078672	193779	1	8	15	6.12e-05	0.0577	AQPVIECHGHGR	0.95	50.8	35.2	FBpp0078672	193779	1	7	18	0.000163	0.0479	AQPVIECHGHGR	0.95	39.3	32.7
FBpp0291043	222825	1	166	3227	0.0132	0.665	AQQELEEAEER	0.95	71.2	35.6	FBpp0080454	224415	1	161	3524	0.0319	0.662	AQQELEEAEER	0.95	75.9	31
FBpp0080051	17385	1	5	17	6.94e-05	0.396	AQVPLAIVSHK	0.95	55.6	33.3	FBpp0080051	17385	1	7	24	0.000218	0.507	AQVPLAIVSHK	0.95	44.8	30.2
FBpp0084753,FBpp0099919,FBpp0099920	28573.2	0.998	2	3	1.22e-05	0.0784	AQVTLASILK	0.95	33.5	32.7	FBpp0084753,FBpp0099919,FBpp0099920	28573.2	1	3	4	3.63e-05	0.145	AQVTLASILK	0.907	35.5	40.2
FBpp0078733,FBpp0297901,FBpp0297902	71301.8	1	15	21	8.57e-05	0.249	AQYEEQMQINR	0.95	67.7	35.5	FBpp0078733,FBpp0297901,FBpp0297902	71301.8	1	12	14	0.000127	0.199	AQYEEQMQINR	0.95	57.4	30.4
FBpp0085489	33742	1	15	70	0.000286	0.542	AQYLQSVEDR	0.95	63.6	36.6	FBpp0085489	33742	1	15	74	0.000671	0.539	AQYLQSVEDR	0.95	55.9	33
FBpp0082728,FBpp0297140,FBpp0297141	68362.8	1	13	17	6.94e-05	0.227	AQYQDQLSR	0.95	38.4	36.5	FBpp0082728,FBpp0297140,FBpp0297141	68362.8	1	12	15	0.000136	0.207	AQYQDQLSR	0.95	36.8	33.2
FBpp0082782,FBpp0082783,FBpp0082784,FBpp0111715,FBpp0289313,FBpp0289314	72237.8	1	4	7	2.86e-05	0.0693	ASAAFEDLLK	0.95	54.2	35.2	FBpp0082782,FBpp0082783,FBpp0082784,FBpp0111715,FBpp0289313,FBpp0289314	72237.8	1	3	5	4.53e-05	0.0508	ASAAFEDLLK	0.95	40	33.5
FBpp0072637,FBpp0072638,FBpp0072639	80468.8	1	5	5	2.04e-05	0.0821	ASAAGFNELR	0.95	47.7	36.2	FBpp0072637,FBpp0072638,FBpp0072639	80468.8	1	3	3	2.72e-05	0.0511	ASAAGFNELR	0.95	34.8	33.7
FBpp0081330,FBpp0081331	81939.8	1	6	8	3.27e-05	0.0941	ASAAYSDEPR	0.95	44.5	36.4	FBpp0081330,FBpp0081331	81939.8	1	8	12	0.000109	0.124	ASAAYSDEPR	0.95	47.9	31.3
FBpp0082459,FBpp0082460	51874.2	1	21	215	0.000878	0.598	ASAEDNLCHSFQSFNTCYK	0.95	82.8	30.8	FBpp0082459,FBpp0082460	51874.2	1	21	234	0.00212	0.623	ASAEDNLCHSFQSFNTCYK	0.95	37.6	29.1
FBpp0291928,FBpp0291935	819496	1	90	395	0.00161	0.137	ASAEPEAASAQDTLQVPTQK	0.95	136	34.2	FBpp0291928,FBpp0291935	819496	1	88	465	0.00421	0.14	ASAEPEAASAQDTLQVPTQK	0.95	123	31.7
FBpp0099801	238057	1	28	47	0.000192	0.174	ASALGEGCFPNLR	0.95	38.1	36	FBpp0099801	238057	1	33	55	0.000499	0.222	ASALGEGCFPNLR	0.95	57.2	33.4
FBpp0078130	84093.9	1	16	37	0.000151	0.251	ASAVNTLADLLVSR	0.95	97.6	33.1	FBpp0078130	84093.9	1	20	36	0.000326	0.295	ASAVNTLADLLVSR	0.95	90.7	33
FBpp0081834	49925.2	1	13	72	0.000294	0.357	ASAYALQDQPVVNAVIDGTDIVYR	0.95	148	32.7	FBpp0081834	49925.2	1	14	92	0.000834	0.374	ASAYALQDQPVVNAVIDGTDIVYR	0.95	130	31.7
FBpp0070676,FBpp0070677,FBpp0070679	48876.9	1	18	100	0.000408	0.566	ASCNTDYYTR	0.95	59	34.2	FBpp0070676,FBpp0070677,FBpp0070679	48876.9	1	17	114	0.00103	0.566	ASCNTDYYTR	0.95	52.1	27.6
FBpp0083824,FBpp0297124	11936.2	1	7	84	0.000343	0.519	ASDPIQQLFLDK	0.95	83.3	34.7	FBpp0083824,FBpp0297124	11936.2	1	8	94	0.000852	0.5	ASDPIQQLFLDK	0.95	78.2	31.2
FBpp0289511	68369.8	1	17	45	0.000184	0.346	ASENESFMANIFR	0.95	80.4	35.3	FBpp0289511	68369.8	1	21	43	0.00039	0.435	ASENESFMANIFR	0.95	84.1	30.1
FBpp0080835,FBpp0080836	20519.9	1	6	61	0.000249	0.341	ASFCQTIAEVQAGSGEWK	0.95	93.9	34.4	FBpp0080835,FBpp0080836	20519.9	1	5	72	0.000653	0.341	ASFCQTIAEVQAGSGEWK	0.95	80	32.1
FBpp0072054	40532.3	1	5	13	5.31e-05	0.128	ASGEAAAIIAVADAR	0.95	105	35.6	FBpp0072054	40532.3	1	9	19	0.000172	0.265	ASGEAAAIIAVADAR	0.95	107	33.9
FBpp0074843	45367.3	1	8	9	3.67e-05	0.22	ASGTCQLTFDNVR	0.95	76.8	36.4	FBpp0074843	45367.3	1	6	10	9.06e-05	0.203	ASGTCQLTFDNVR	0.95	78.7	31.7
FBpp0074690	23693	1	4	8	3.27e-05	0.261	ASINVEEAFLTLASDIK	0.95	55.1	33.5	FBpp0074690	23693	1	3	10	9.06e-05	0.188	ASINVEEAFLTLASDIK	0.95	81.7	31.1
FBpp0086795	23926.9	1	5	8	3.27e-05	0.23	ASLLQVFK	0.876	26.8	34.9	FBpp0086795	23926.9	1	6	8	7.25e-05	0.272	ASLLQVFK	0.95	32.3	32.6
FBpp0086555	49059.7	1	6	7	2.86e-05	0.174	ASNFQDLMLEAMSTK	0.95	79.4	34.7	FBpp0086555	49059.7	1	7	8	7.25e-05	0.201	ASNFQDLMLEAMSTK	0.95	73.5	32.3
FBpp0289511	68369.8	1	17	45	0.000184	0.346	ASNTAEVYFEDVK	0.95	46.9	35	FBpp0289511	68369.8	1	21	43	0.00039	0.435	ASNTAEVYFEDVK	0.95	94.6	32.3
FBpp0071128,FBpp0071129	78631	1	26	107	0.000437	0.476	ASPTMAK	0.938	33.8	36.4	FBpp0071128,FBpp0071129	78631	1	27	119	0.00108	0.482	ASPTMAK	0.881	28.6	34.6
FBpp0083141,FBpp0083142	20200.9	1	18	163	0.000666	0.831	ASQSEIDAYK	0.95	45.2	36	FBpp0083141,FBpp0083142	20200.9	1	18	200	0.00181	0.871	ASQSEIDAYK	0.95	46.4	33.7
FBpp0083141,FBpp0083142	20200.9	1	18	163	0.000666	0.831	ASQSEIDAYKK	0.95	60.9	34.6	FBpp0083141,FBpp0083142	20200.9	1	18	200	0.00181	0.871	ASQSEIDAYKK	0.95	42.7	31.3
FBpp0082490,FBpp0082492,FBpp0291352,FBpp0291356,FBpp0297598,FBpp0297599	36201.5	1	15	62	0.000253	0.419	ASRPYSSYLDSPSYR	0.95	63.7	34.2	FBpp0082490,FBpp0082492,FBpp0291352,FBpp0291356,FBpp0297598,FBpp0297599	36201.5	1	16	73	0.000662	0.438	ASRPYSSYLDSPSYR	0.95	53.3	31.4
FBpp0072254,FBpp0072255,FBpp0072256	113585	1	8	10	4.08e-05	0.0888	ASSAATATASSEK	0.95	53.6	35.9	FBpp0072254,FBpp0072255,FBpp0072256	113585	1	7	8	7.25e-05	0.0819	ASSAATATASSEK	0.95	39.8	37.6
FBpp0082490,FBpp0082492,FBpp0291352,FBpp0291356,FBpp0297598,FBpp0297599	36201.5	1	15	62	0.000253	0.419	ASSLEPLDELFER	0.95	84.2	36	FBpp0082490,FBpp0082492,FBpp0291352,FBpp0291356,FBpp0297598,FBpp0297599	36201.5	1	16	73	0.000662	0.438	ASSLEPLDELFER	0.95	78.8	33
FBpp0099963,FBpp0112375	469066	1	78	176	0.000719	0.222	ASYSVAESR	0.95	42.7	36.5	FBpp0112375	475652	1	80	184	0.00167	0.218	ASYSVAESR	0.947	31	33
FBpp0072728	2.06605e+06	1	123	236	0.000964	0.087	ATAADSGEYTVR	0.95	103	36	FBpp0072728	2.06605e+06	1	119	233	0.00211	0.0806	ATAADSGEYTVR	0.95	98.3	32.2
FBpp0077339,FBpp0077340	39067.7	0.999	2	3	1.22e-05	0.0801	ATAVNPIDLAMLR	0.95	47.9	34.3	FBpp0077339,FBpp0077340	39067.7	0.999	2	3	2.72e-05	0.0912	ATAVNPIDLAMLR	0.95	44.4	33.9
FBpp0088808,FBpp0088809,FBpp0293707	10032.6	0.998	2	3	1.22e-05	0.303	ATDLWVVIDNK	0.95	52	40.2	FBpp0088808,FBpp0088809,FBpp0293707	12942.1	0.998	2	5	4.53e-05	0.303	ATDLWVVIDNK	0.95	64.5	31.7
FBpp0082295	103766	1	11	29	0.000118	0.16	ATDNVAEIILR	0.95	52.8	34.7	FBpp0082295	103766	1	11	27	0.000245	0.154	ATDNVAEIILR	0.95	108	34
FBpp0291043	222825	1	166	3227	0.0132	0.665	ATDQTFSEK	0.95	38.7	36.2	FBpp0080454	224415	1	161	3524	0.0319	0.662	ATDQTFSEK	0.95	49.2	33.7
FBpp0071006,FBpp0292475	35392.3	0.999	2	6	2.45e-05	0.0909	ATEDETVDFIMLNLR	0.95	90.7	35.1	FBpp0071006,FBpp0292475	35392.3	0.998	2	4	3.63e-05	0.0909	ATEDETVDFIMLNLR	0.95	67.6	32.1
FBpp0077209,FBpp0077210	18918.3	1	7	35	0.000143	0.447	ATENWFIK	0.95	41.8	36	FBpp0077209,FBpp0077210	18918.3	1	9	35	0.000317	0.541	ATENWFIK	0.95	38.9	33.7
FBpp0086795	23926.9	1	5	8	3.27e-05	0.23	ATESSPEVEK	0.95	34.1	36	FBpp0086795	23926.9	1	6	8	7.25e-05	0.272	ATESSPEVEK	0.95	50.4	33.5
FBpp0075023,FBpp0075024,FBpp0075026,FBpp0075028	112587	1	46	236	0.000964	0.527	ATGFEAFLAK	0.95	61.5	35.8	FBpp0075023,FBpp0075024,FBpp0075026,FBpp0075028	112587	1	45	283	0.00257	0.505	ATGFEAFLAK	0.95	64.4	34
FBpp0084434	14981.8	1	3	5	2.04e-05	0.234	ATIAGGGVIPHIHK	0.95	33.9	33.3	FBpp0084434	14981.8	1	3	6	5.44e-05	0.234	ATIAGGGVIPHIHK	0.95	42	28.9
FBpp0290554	1.0001e+06	1	166	337	0.00138	0.231	ATIPDLVEGQTYK	0.95	63.8	34.7	FBpp0290554	1.0001e+06	1	186	397	0.0036	0.264	ATIPDLVEGQTYK	0.95	56.3	31.4
FBpp0290554	1.0001e+06	1	166	337	0.00138	0.231	ATLAIMTAPK	0.95	30.5	34.5	FBpp0290554	1.0001e+06	1	186	397	0.0036	0.264	ATLAIMTAPK	0.95	36.2	32.8
FBpp0070329,FBpp0292167,FBpp0292168	103831	1	49	199	0.000813	0.642	ATLGEADKEFNLIVNLVR	0.95	59.8	31.6	FBpp0070329,FBpp0292167,FBpp0292168	103831	1	46	192	0.00174	0.604	ATLGEADKEFNLIVNLVR	0.95	67.8	29.4
FBpp0081947,FBpp0081948	16623.1	1	7	85	0.000347	0.517	ATLYPYLLEK	0.95	59	34.8	FBpp0081947,FBpp0081948	16623.1	1	8	97	0.000879	0.55	ATLYPYLLEK	0.95	58.9	32.7
FBpp0079072	54252.2	1	22	125	0.00051	0.406	ATMGFETPEEGFLAK	0.95	65.2	34.9	FBpp0079072	54252.2	1	23	117	0.00106	0.455	ATMGFETPEEGFLAK	0.95	100	32.5
FBpp0072848	75109.1	1	9	13	5.31e-05	0.166	ATNLIISSLR	0.892	27.1	32.7	FBpp0072848	75109.1	1	7	9	8.16e-05	0.124	ATNLIISSLR	0.888	27.6	33.2
FBpp0085878	70673.5	1	6	7	2.86e-05	0.114	ATNPIAMDTIFR	0.95	54.5	35.2	FBpp0085878	70673.5	1	7	9	8.16e-05	0.11	ATNPIAMDTIFR	0.95	37.3	33.3
FBpp0072728	2.06605e+06	1	123	236	0.000964	0.087	ATNQLGEAVNTCNVR	0.95	67.3	35.7	FBpp0072728	2.06605e+06	1	119	233	0.00211	0.0806	ATNQLGEAVNTCNVR	0.95	81.7	32.6
FBpp0072728	2.06605e+06	1	123	236	0.000964	0.087	ATNQVGEAVSTSSLK	0.95	95.2	34.8	FBpp0072728	2.06605e+06	1	119	233	0.00211	0.0806	ATNQVGEAVSTSSLK	0.95	94.3	32
FBpp0080637	157269	1	12	15	6.12e-05	0.106	ATQLSEQLGSELTPK	0.95	102	40.5	FBpp0080637	157269	1	15	20	0.000181	0.13	ATQLSEQLGSELTPK	0.95	85.3	31
FBpp0085140,FBpp0085141,FBpp0290182,FBpp0290183	162380	1	5	6	2.45e-05	0.0342	ATQLTAVAMR	0.818	26.7	35.1	FBpp0085140,FBpp0085141,FBpp0290182,FBpp0290183	162380	1	5	5	4.53e-05	0.0349	ATQLTAVAMR	0.877	28.1	34.2
FBpp0076320,FBpp0076321	102340	1	59	249	0.00102	0.648	ATSTGPGTADVNIEYIQDLSSLSR	0.95	149	33.6	FBpp0076320,FBpp0076321	102340	1	57	282	0.00256	0.618	ATSTGPGTADVNIEYIQDLSSLSR	0.95	169	31.5
FBpp0099801	238057	1	28	47	0.000192	0.174	ATTSSLSSSSASASASASVAR	0.95	132	35.6	FBpp0099801	238057	1	33	55	0.000499	0.222	ATTSSLSSSSASASASASVAR	0.95	136	32
FBpp0290554	1.0001e+06	1	166	337	0.00138	0.231	ATVPTLNENCEYEFR	0.95	81.5	35.1	FBpp0290554	1.0001e+06	1	186	397	0.0036	0.264	ATVPTLNENCEYEFR	0.95	86.5	29.5
FBpp0079500	28900.7	1	8	11	4.49e-05	0.311	ATYAAIAK	0.95	37.9	35.8	FBpp0079500	28900.7	1	8	13	0.000118	0.285	ATYAAIAK	0.95	39.1	34.1
FBpp0082733	24481.4	1	6	21	8.57e-05	0.301	AVADQAGIVGHYVETAK	0.95	38	33.9	FBpp0082733	24481.4	1	7	22	0.000199	0.381	AVADQAGIVGHYVETAK	0.95	38.5	31.4
FBpp0079072	54252.2	1	22	125	0.00051	0.406	AVAIASLK	0.95	38.4	33.8	FBpp0079072	54252.2	1	23	117	0.00106	0.455	AVAIASLK	0.95	43.3	30.4
FBpp0084265,FBpp0100024,FBpp0100025,FBpp0100026,FBpp0289952	54974.5	1	5	5	2.04e-05	0.132	AVDGAMASK	0.95	39.4	36.5	FBpp0084265,FBpp0100024,FBpp0100025,FBpp0100026,FBpp0289952	54974.5	1	5	8	7.25e-05	0.124	AVDGAMASK	0.95	49.8	34.4
FBpp0071794	59423.3	1	35	666	0.00272	0.616	AVDSLVPIGR	0.95	74.3	34.7	FBpp0071794	59423.3	1	35	872	0.0079	0.621	AVDSLVPIGR	0.95	74.5	33.7
FBpp0076393,FBpp0113039	52590.9	1	16	34	0.000139	0.384	AVDYVVPGPGK	0.95	56.2	35.5	FBpp0076390,FBpp0076391,FBpp0076392,FBpp0076393,FBpp0076394,FBpp0076396,FBpp0113039,FBpp0113040,FBpp0113041	46662	1	15	34	0.000308	0.423	AVDYVVPGPGK	0.95	51.1	32.9
FBpp0291928,FBpp0291935	819496	1	90	395	0.00161	0.137	AVEAGQSVR	0.95	37.7	35.8	FBpp0291928,FBpp0291935	819496	1	88	465	0.00421	0.14	AVEAGQSVR	0.95	57.6	34.7
FBpp0071128,FBpp0071129	78631	1	26	107	0.000437	0.476	AVEDKDIGPLVK	0.95	33.7	31.3	FBpp0071128,FBpp0071129	78631	1	27	119	0.00108	0.482	AVEDKDIGPLVK	0.95	54.7	26.1
FBpp0082459,FBpp0082460	51874.2	1	21	215	0.000878	0.598	AVEILADIIQNSK	0.95	112	34.5	FBpp0082459,FBpp0082460	51874.2	1	21	234	0.00212	0.623	AVEILADIIQNSK	0.95	102	29.3
FBpp0290554	1.0001e+06	1	166	337	0.00138	0.231	AVETDSPVCK	0.95	57.8	35.8	FBpp0290554	1.0001e+06	1	186	397	0.0036	0.264	AVETDSPVCK	0.95	45.5	33.3
FBpp0084735,FBpp0084738	39351.6	1	14	161	0.000657	0.414	AVETSLLAAAELAK	0.95	110	33.1	FBpp0084735,FBpp0084738	39351.6	1	13	176	0.0016	0.392	AVETSLLAAAELAK	0.95	113	28.6
FBpp0082597	41700.9	1	22	713	0.00291	0.726	AVFPSIVGRPR	0.95	66.4	37.5	FBpp0082597	41700.9	1	18	785	0.00712	0.622	AVFPSIVGRPR	0.95	51	35.6
FBpp0081062,FBpp0081153	49908.4	1	6	7	2.86e-05	0.196	AVFVDLEPTVVDEVR	0.95	104	34.2	FBpp0081062,FBpp0081153	49908.4	1	9	11	9.97e-05	0.249	AVFVDLEPTVVDEVR	0.95	86.1	33.2
FBpp0078672	193779	1	8	15	6.12e-05	0.0577	AVGQDLGQSGSCMMR	0.95	64.8	34.8	FBpp0078672	193779	1	7	18	0.000163	0.0479	AVGQDLGQSGSCMMR	0.95	68.5	29.1
FBpp0290554	1.0001e+06	1	166	337	0.00138	0.231	AVHALCPDLSCK	0.95	36.1	35.2	FBpp0290554	1.0001e+06	1	186	397	0.0036	0.264	AVHALCPDLSCK	0.95	40.1	32.8
FBpp0087539,FBpp0087540,FBpp0087541,FBpp0087542,FBpp0087543,FBpp0087544,FBpp0087545,FBpp0087546,FBpp0087547,FBpp0290074,FBpp0293088	130866	1	41	98	0.0004	0.409	AVHILDK	0.948	30.9	35.5	FBpp0087540,FBpp0087541,FBpp0087542,FBpp0087544,FBpp0087547,FBpp0293088	130866	1	45	125	0.00113	0.485	AVHILDK	0.95	31.5	32.7
FBpp0087539,FBpp0087540,FBpp0087541,FBpp0087542,FBpp0087543,FBpp0087544,FBpp0087545,FBpp0087546,FBpp0087547,FBpp0290074,FBpp0293088	130866	1	41	98	0.0004	0.409	AVHILDKEAVK	0.95	41.8	30.5	FBpp0087540,FBpp0087541,FBpp0087542,FBpp0087544,FBpp0087547,FBpp0293088	130866	1	45	125	0.00113	0.485	AVHILDKEAVK	0.95	34	26.8
FBpp0085736,FBpp0085737,FBpp0085738	72343.6	1	21	161	0.000657	0.425	AVIELENYGMPFSR	0.95	77.6	35.4	FBpp0085736,FBpp0085737,FBpp0085738	72343.6	1	21	161	0.00146	0.437	AVIELENYGMPFSR	0.95	85.8	32.7
FBpp0083141,FBpp0083142	20200.9	1	18	163	0.000666	0.831	AVLANPECPPQIDWANYK	0.95	68.9	34.6	FBpp0083141,FBpp0083142	20200.9	1	18	200	0.00181	0.871	AVLANPECPPQIDWANYK	0.95	87.7	31.8
FBpp0083141,FBpp0083142	20200.9	1	18	163	0.000666	0.831	AVLANPECPPQIDWANYKK	0.95	37.3	32.9	FBpp0083141,FBpp0083142	20200.9	1	18	200	0.00181	0.871	AVLANPECPPQIDWANYKK	0.95	37.1	29.4
FBpp0085720,FBpp0085721	50147.4	1	8	19	7.76e-05	0.221	AVLVDLEPGTMDSVR	0.95	83.1	35.4	FBpp0085720,FBpp0085721	50147.4	1	9	16	0.000145	0.273	AVLVDLEPGTMDSVR	0.95	76.9	33.3
FBpp0290554	1.0001e+06	1	166	337	0.00138	0.231	AVNAIGQSDPATFK	0.95	76.7	34.8	FBpp0290554	1.0001e+06	1	186	397	0.0036	0.264	AVNAIGQSDPATFK	0.95	81.4	32
FBpp0072728	2.06605e+06	1	123	236	0.000964	0.087	AVNALGQAVSSTNLR	0.95	70.3	39.9	FBpp0072728	2.06605e+06	1	119	233	0.00211	0.0806	AVNALGQAVSSTNLR	0.95	77.7	33.5
FBpp0075069	45415.8	1	23	345	0.00141	0.759	AVNASYSDAGLFGFVVSADSK	0.95	91.1	34.1	FBpp0075069	45415.8	1	22	364	0.0033	0.757	AVNASYSDAGLFGFVVSADSK	0.95	108	31.3
FBpp0088501,FBpp0088502,FBpp0088503,FBpp0088981,FBpp0088982,FBpp0088983,FBpp0088984,FBpp0289428	111137	1	32	129	0.000527	0.382	AVNDLTDSYGQEWTYR	0.95	99.3	34.4	FBpp0088501,FBpp0088502,FBpp0088503,FBpp0088981,FBpp0088982,FBpp0088983,FBpp0088984,FBpp0289428	111137	1	31	126	0.00114	0.367	AVNDLTDSYGQEWTYR	0.95	99.1	29.3
FBpp0072728	2.06605e+06	1	123	236	0.000964	0.087	AVNELGQAVTSASLIVQSK	0.95	119	31.8	FBpp0072728	2.06605e+06	1	119	233	0.00211	0.0806	AVNELGQAVTSASLIVQSK	0.95	100	29.4
FBpp0290554	1.0001e+06	1	166	337	0.00138	0.231	AVNKEGESEDLETEKPIIAK	0.95	42	30.7	FBpp0290554	1.0001e+06	1	186	397	0.0036	0.264	AVNKEGESEDLETEKPIIAK	0.907	22.1	26.7
FBpp0290554	1.0001e+06	1	166	337	0.00138	0.231	AVNKEGESEPLETLGSIIAK	0.95	29.9	31.3	FBpp0290554	1.0001e+06	1	186	397	0.0036	0.264	AVNKEGESEPLETLGSIIAK	0.95	62.9	26.8
FBpp0072728	2.06605e+06	1	123	236	0.000964	0.087	AVNLIGSDETQVELQCR	0.95	104	34.8	FBpp0072728	2.06605e+06	1	119	233	0.00211	0.0806	AVNLIGSDETQVELQCR	0.95	101	32.1
FBpp0289511	68369.8	1	17	45	0.000184	0.346	AVNLNLPTAQHELNMTK	0.95	59.7	34.2	FBpp0289511	68369.8	1	21	43	0.00039	0.435	AVNLNLPTAQHELNMTK	0.95	47.2	30.6
FBpp0072728	2.06605e+06	1	123	236	0.000964	0.087	AVNPLGEAVTTASMR	0.95	102	35.5	FBpp0072728	2.06605e+06	1	119	233	0.00211	0.0806	AVNPLGEAVTTASMR	0.95	90.7	32.9
FBpp0290554	1.0001e+06	1	166	337	0.00138	0.231	AVNSEGESEPLVTDIPTK	0.95	101	34.7	FBpp0290554	1.0001e+06	1	186	397	0.0036	0.264	AVNSEGESEPLVTDIPTK	0.95	107	32.7
FBpp0087186,FBpp0087187	34182	1	13	31	0.000127	0.427	AVPELTGK	0.863	27.2	35.7	FBpp0087186,FBpp0087187	34182	1	11	30	0.000272	0.348	AVPELTGK	0.93	29.2	32.6
FBpp0087186,FBpp0087187	34182	1	13	31	0.000127	0.427	AVPELTGKL	0.95	38.6	33.4	FBpp0087186,FBpp0087187	34182	1	11	30	0.000272	0.348	AVPELTGKL	0.95	33.2	31.9
FBpp0076270,FBpp0076271,FBpp0111703	61265.2	1	14	25	0.000102	0.279	AVQQQLIDDHFLFK	0.95	93.3	34.5	FBpp0076270,FBpp0076271,FBpp0111703	61265.2	1	14	30	0.000272	0.246	AVQQQLIDDHFLFK	0.95	100	31.5
FBpp0087333	14895.6	1	7	25	0.000102	0.46	AVQQVRPILSVDR	0.95	40.7	34.5	FBpp0087333	14895.6	1	7	23	0.000208	0.565	AVQQVRPILSVDR	0.95	30.8	32
FBpp0087333	14895.6	1	7	25	0.000102	0.46	AVQQVRPILSVDREEAR	0.95	57.5	34.8	FBpp0087333	14895.6	1	7	23	0.000208	0.565	AVQQVRPILSVDREEAR	0.95	35.4	31.9
FBpp0072231,FBpp0072232,FBpp0072233,FBpp0290258	19845.6	1	7	23	9.39e-05	0.457	AVTSCALDFFR	0.95	69.3	36.1	FBpp0072231,FBpp0072232,FBpp0072233,FBpp0290258	19845.6	1	8	27	0.000245	0.64	AVTSCALDFFR	0.95	69.9	32
FBpp0080707,FBpp0080708	30384.2	1	14	62	0.000253	0.707	AVVAQFDAGELITQR	0.95	99.2	34.3	FBpp0080707,FBpp0080708	30384.2	1	13	60	0.000544	0.62	AVVAQFDAGELITQR	0.95	103	33.1
FBpp0075069	45415.8	1	23	345	0.00141	0.759	AVVAVAGQGAAASNHK	0.95	67.6	35	FBpp0075069	45415.8	1	22	364	0.0033	0.757	AVVAVAGQGAAASNHK	0.95	71.8	32.2
FBpp0072419	103101	1	5	7	2.86e-05	0.0616	AVVGTDGEEIVK	0.95	69.8	35.3	FBpp0072419	103101	1	6	7	6.34e-05	0.0788	AVVGTDGEEIVK	0.95	68.8	31.7
FBpp0082139,FBpp0082140,FBpp0290875	54550.9	1	13	34	0.000139	0.288	AVVQVFEGTSGIDAK	0.95	95.3	34.1	FBpp0082139,FBpp0082140,FBpp0290875	54550.9	1	13	33	0.000299	0.351	AVVQVFEGTSGIDAK	0.95	112	30.4
FBpp0071939,FBpp0071940	9541.3	1	3	10	4.08e-05	0.207	AWAESQAK	0.95	43.7	36.6	FBpp0071939,FBpp0071940	9541.3	1	4	12	0.000109	0.305	AWAESQAK	0.95	50.3	34.6
FBpp0082490,FBpp0082492,FBpp0291352,FBpp0291356,FBpp0297598,FBpp0297599	36201.5	1	15	62	0.000253	0.419	AWNDHLK	0.877	27.8	35.8	FBpp0082490,FBpp0082492,FBpp0291352,FBpp0291356,FBpp0297598,FBpp0297599	36201.5	1	16	73	0.000662	0.438	AWNDHLK	0.888	27.6	33.5
FBpp0072767	15857.2	1	4	10	4.08e-05	0.282	AWVAAAVK	0.95	39	34.3	FBpp0072767	15857.2	1	5	9	8.16e-05	0.43	AWVAAAVK	0.95	40.8	31.7
FBpp0086442,FBpp0086443,FBpp0086444,FBpp0111813	80424.2	1	31	226	0.000923	0.492	AYDLVAGDR	0.95	36.7	36.9	FBpp0086442,FBpp0086443,FBpp0086444,FBpp0111813	80424.2	1	31	243	0.0022	0.5	AYDLVAGDR	0.95	59.1	33.8
FBpp0072254,FBpp0072255,FBpp0072256	113585	1	8	10	4.08e-05	0.0888	AYGLTEER	0.95	35.8	36.8	FBpp0072254,FBpp0072255,FBpp0072256	113585	1	7	8	7.25e-05	0.0819	AYGLTEER	0.95	32.9	33.4
FBpp0072728	2.06605e+06	1	123	236	0.000964	0.087	AYNAAGEAVSSTAMK	0.95	58	35.7	FBpp0072728	2.06605e+06	1	119	233	0.00211	0.0806	AYNAAGEAVSSTAMK	0.95	68	33.4
FBpp0072728	2.06605e+06	1	123	236	0.000964	0.087	AYNAVGEAITSAVAVVHTK	0.95	78.1	33.4	FBpp0072728	2.06605e+06	1	119	233	0.00211	0.0806	AYNAVGEAITSAVAVVHTK	0.95	92.5	31
FBpp0084585	44355.7	1	10	13	5.31e-05	0.248	AYPCVVDVR	0.95	41.6	36.9	FBpp0084585	44355.7	1	10	12	0.000109	0.308	AYPCVVDVR	0.876	27.1	33.2
FBpp0070871,FBpp0070872	58217.5	1	21	556	0.00227	0.5	AYSDGVHK	0.95	36	36.5	FBpp0070871,FBpp0070872	58217.5	1	21	613	0.00556	0.49	AYSDGVHK	0.95	32.2	34.1
FBpp0071128,FBpp0071129	78631	1	26	107	0.000437	0.476	AYVHNELQIASIGPK	0.95	46.2	34.6	FBpp0071128,FBpp0071129	78631	1	27	119	0.00108	0.482	AYVHNELQIASIGPK	0.95	31.6	27.8
FBpp0088988	62538.4	1	26	86	0.000351	0.516	CACVDVPFGGAK	0.948	33.6	35.3	FBpp0088988	62538.4	1	23	103	0.000934	0.48	CACVDVPFGGAK	0.884	27.1	33.1
FBpp0081437,FBpp0112118	54809.9	1	17	103	0.000421	0.38	CDVIAEGIISATK	0.95	80.6	35.4	FBpp0081437,FBpp0112118,FBpp0291000,FBpp0291001,FBpp0292559,FBpp0292560	54809.9	1	19	135	0.00122	0.432	CDVIAEGIISATK	0.95	97.6	32.1
FBpp0070915	50460.8	1	21	91	0.000372	0.559	CGLGELSLPENEPGSSIMPGK	0.95	58.5	34.2	FBpp0070914,FBpp0070915	53576.7	1	20	119	0.00108	0.527	CGLGELSLPENEPGSSIMPGK	0.95	51.9	31.6
FBpp0291043	222825	1	166	3227	0.0132	0.665	CGSIILESTALDPDMYR	0.95	46.6	35.4	FBpp0080454	224415	1	161	3524	0.0319	0.662	CGSIILESTALDPDMYR	0.95	91.6	31.5
FBpp0076520	45872.8	1	10	24	9.8e-05	0.251	CHAADMANK	0.95	39	34.7	FBpp0076520	45872.8	1	13	29	0.000263	0.384	CHAADMANK	0.95	46.5	31.7
FBpp0085489	33742	1	15	70	0.000286	0.542	CHTIMNCTR	0.95	36.7	31.6	FBpp0085489	33742	1	15	74	0.000671	0.539	CHTIMNCTR	0.95	28.5	26.1
FBpp0076134	27358.3	1	14	121	0.000494	0.519	CIADLSALALR	0.95	85.1	35.7	FBpp0076134	27358.3	1	14	128	0.00116	0.498	CIADLSALALR	0.95	81.8	34.3
FBpp0291043	222825	1	166	3227	0.0132	0.665	CIIPNEMK	0.918	30	36.4	FBpp0080454	224415	1	161	3524	0.0319	0.662	CIIPNEMK	0.887	28.1	34
FBpp0086442,FBpp0086443,FBpp0086444,FBpp0111813	80424.2	1	31	226	0.000923	0.492	CIVNAAGPFTDSIR	0.95	67.1	35.6	FBpp0086442,FBpp0086443,FBpp0086444,FBpp0111813	80424.2	1	31	243	0.0022	0.5	CIVNAAGPFTDSIR	0.95	79.2	32.8
FBpp0072124	109614	1	37	199	0.000813	0.359	CLALAVADSPMKPDEMDLGDSTK	0.95	44	33.1	FBpp0072124	109614	1	43	240	0.00218	0.461	CLALAVADSPMKPDEMDLGDSTK	0.95	62.8	30.3
FBpp0080463	221412	1	3	190	0.000776	0.671	CLEAVGLDPDMYR	0.95	78.6	35.5	FBpp0080463	221412	0.998	2	218	0.00198	0.665	CLEAVGLDPDMYR	0.95	75.2	31.1
FBpp0291043	222825	1	166	3227	0.0132	0.665	CNETLDTQQK	0.95	45.9	35.9	FBpp0080454	224415	1	161	3524	0.0319	0.662	CNETLDTQQK	0.95	64.9	33.2
FBpp0082459,FBpp0082460	51874.2	1	21	215	0.000878	0.598	CPAVAAVGPVENLPDYNR	0.95	107	34.8	FBpp0082459,FBpp0082460	51874.2	1	21	234	0.00212	0.623	CPAVAAVGPVENLPDYNR	0.95	105	31.7
FBpp0074549,FBpp0300338	38585.3	1	21	106	0.000433	0.653	CSEFTNEICAK	0.95	41.6	35	FBpp0074549,FBpp0300338	38585.3	1	22	135	0.00122	0.619	CSEFTNEICAK	0.95	39.2	31.5
FBpp0291928,FBpp0291935	819496	1	90	395	0.00161	0.137	CWGRDETGEASTSCR	0.95	54.2	25	FBpp0291928,FBpp0291935	819496	1	88	465	0.00421	0.14	CWGRDETGEASTSCR	0.95	82.6	17.9
FBpp0072672	278307	1	39	66	0.000269	0.181	DADETVAWIAEK	0.95	63.7	40.4	FBpp0072672	278307	1	42	70	0.000634	0.202	DADETVAWIAEK	0.95	70.5	37.1
FBpp0099963,FBpp0112375	469066	1	78	176	0.000719	0.222	DAEMIENTLFR	0.95	72.2	35.8	FBpp0112375	475652	1	80	184	0.00167	0.218	DAEMIENTLFR	0.95	68.3	32.3
FBpp0083141,FBpp0083142	20200.9	1	18	163	0.000666	0.831	DAFPDSALDPLNKPTFWPHTPEEQVGYK	0.95	72.4	31.1	FBpp0083141,FBpp0083142	20200.9	1	18	200	0.00181	0.871	DAFPDSALDPLNKPTFWPHTPEEQVGYK	0.95	62.6	28.5
FBpp0077859	46822.8	1	15	60	0.000245	0.411	DAFPNATIIRPADIYGSEDR	0.95	44.8	34.4	FBpp0077859	46822.8	1	14	66	0.000598	0.406	DAFPNATIIRPADIYGSEDR	0.95	40.9	31.5
FBpp0088988	62538.4	1	26	86	0.000351	0.516	DAGLAF	0.948	34.2	35.9	FBpp0088988	62538.4	1	23	103	0.000934	0.48	DAGLAF	0.95	34.6	34.1
FBpp0291136,FBpp0300554	47390.8	1	20	136	0.000555	0.346	DAGLGLSSAAMER	0.95	97.4	36.3	FBpp0100015,FBpp0291136,FBpp0291137,FBpp0300554	47349.6	0.998	2	8	7.25e-05	0.379	DAGLGLSSAAMER	0.95	78.8	33
FBpp0088988	62538.4	1	26	86	0.000351	0.516	DAGNYEMITGYR	0.95	71.8	35.4	FBpp0088988	62538.4	1	23	103	0.000934	0.48	DAGNYEMITGYR	0.95	48	29.2
FBpp0086694	74067.4	1	23	53	0.000216	0.354	DAGQIAGLNVLR	0.95	73	35.5	FBpp0086694	74067.4	1	23	49	0.000444	0.332	DAGQIAGLNVLR	0.95	80.9	34.2
FBpp0074228	265744	1	24	30	0.000122	0.124	DAGSVSTLQR	0.95	41.9	36.6	FBpp0074228	265744	1	29	41	0.000372	0.161	DAGSVSTLQR	0.95	43.5	33.8
FBpp0082514,FBpp0082515,FBpp0082516,FBpp0082517,FBpp0082518,FBpp0082519	71133.6	1	12	20	8.17e-05	0.2	DAGTIAGLNVLR	0.95	70	35	FBpp0082514,FBpp0082515,FBpp0082516,FBpp0082517,FBpp0082518,FBpp0082519	71133.6	1	10	17	0.000154	0.223	DAGTIAGLNVLR	0.95	64.4	34
FBpp0073445,FBpp0073446,FBpp0073447,FBpp0073448	72262.5	1	7	17	6.94e-05	0.183	DAGVIAGLQVMR	0.95	63.9	35.3	FBpp0073445,FBpp0073446,FBpp0073447,FBpp0073448	72262.5	1	14	28	0.000254	0.252	DAGVIAGLQVMR	0.95	49.5	34.2
FBpp0291133,FBpp0291134,FBpp0291135	44902.2	1	4	33	0.000135	0.326	DAGVLGLSSAAMER	0.95	102	36.3	FBpp0073682,FBpp0073683,FBpp0100013	47448.7	1	24	148	0.00134	0.38	DAGVLGLSSAAMER	0.95	86.9	33.2
FBpp0086442,FBpp0086443,FBpp0086444,FBpp0111813	80424.2	1	31	226	0.000923	0.492	DALELFPMLK	0.95	52.9	35.1	FBpp0086442,FBpp0086443,FBpp0086444,FBpp0111813	80424.2	1	31	243	0.0022	0.5	DALELFPMLK	0.95	54.5	31.7
FBpp0084735,FBpp0084738	39351.6	1	14	161	0.000657	0.414	DALNSALDDELAR	0.95	87.5	36.1	FBpp0084735,FBpp0084738	39351.6	1	13	176	0.0016	0.392	DALNSALDDELAR	0.95	72.8	32.8
FBpp0084735,FBpp0084738	39351.6	1	14	161	0.000657	0.414	DALNSALDDELARDDR	0.95	50.9	33.9	FBpp0084735,FBpp0084738	39351.6	1	13	176	0.0016	0.392	DALNSALDDELARDDR	0.95	49	30.5
FBpp0081002,FBpp0289654	85401.5	1	41	386	0.00158	0.584	DAMSHGLK	0.95	37.2	36.3	FBpp0081002,FBpp0289654	85401.5	1	40	497	0.0045	0.572	DAMSHGLK	0.95	35.4	33.4
FBpp0070915	50460.8	1	21	91	0.000372	0.559	DAMVEVHGVLNTIAVSLMK	0.95	113	33.6	FBpp0070914,FBpp0070915	53576.7	1	20	119	0.00108	0.527	DAMVEVHGVLNTIAVSLMK	0.95	103	30.2
FBpp0077503,FBpp0077504	74051.5	0.999	3	5	2.04e-05	0.0475	DAPPSVLEK	0.798	26.6	35.7	FBpp0077503,FBpp0077504	74051.5	0.994	2	2	1.81e-05	0.049	DAPPSVLEK	0.88	27.4	33.4
FBpp0088531	44469.7	1	10	12	4.9e-05	0.279	DAPTTESYLR	0.95	40	36.2	FBpp0088531	44469.7	1	8	12	0.000109	0.246	DAPTTESYLR	0.95	33.6	32.7
FBpp0079329,FBpp0079330,FBpp0079331,FBpp0297934	118749	1	9	10	4.08e-05	0.103	DASAFIVSR	0.824	28.8	37	FBpp0079329,FBpp0079330,FBpp0079331,FBpp0297934	118749	1	10	14	0.000127	0.125	DASAFIVSR	0.905	29.6	34.4
FBpp0079453,FBpp0079455	79640	1	23	65	0.000265	0.363	DATEAGLAR	0.95	42.6	40.2	FBpp0079453,FBpp0079455	79640	1	21	68	0.000616	0.359	DATEAGLAR	0.95	38.6	34.5
FBpp0087979,FBpp0087980	15205.8	0.998	2	4	1.63e-05	0.246	DATENFEDVGHSNDAR	0.95	106	30	FBpp0087979,FBpp0087980	13903.8	0.998	2	3	2.72e-05	0.246	DATENFEDVGHSNDAR	0.95	60.9	26.5
FBpp0080720	42061.9	1	3	3	1.22e-05	0.106	DATQEGILQANLGLVYLR	0.95	82.1	31.3	FBpp0080720	42061.9	1	3	4	3.63e-05	0.106	DATQEGILQANLGLVYLR	0.95	49.7	31.7
FBpp0070633,FBpp0070634,FBpp0070635	96927.4	0.999	2	2	8.17e-06	0.0286	DATQLNVATADR	0.95	53	36.1	FBpp0070633,FBpp0070634,FBpp0070635	96927.4	0.998	2	2	1.81e-05	0.0286	DATQLNVATADR	0.95	57	33
FBpp0080637	157269	1	12	15	6.12e-05	0.106	DATTTEAATETAK	0.95	48.1	35.3	FBpp0080637	157269	1	15	20	0.000181	0.13	DATTTEAATETAK	0.95	54.6	32.7
FBpp0082421,FBpp0082422,FBpp0082423,FBpp0085280,FBpp0091116,FBpp0091118,FBpp0091120,FBpp0091128,FBpp0091130,FBpp0091132,FBpp0091134,FBpp0091136,FBpp0091138,FBpp0091140,FBpp0091142,FBpp0091144,FBpp0091146,FBpp0091148,FBpp0091150,FBpp0091152,FBpp0091154	11381.8	1	6	39	0.000159	0.573	DAVTYTEHAK	0.95	46.3	36.1	FBpp0082421,FBpp0082422,FBpp0082423,FBpp0085280,FBpp0091116,FBpp0091118,FBpp0091120,FBpp0091128,FBpp0091130,FBpp0091132,FBpp0091134,FBpp0091136,FBpp0091138,FBpp0091140,FBpp0091142,FBpp0091144,FBpp0091146,FBpp0091148,FBpp0091150,FBpp0091152,FBpp0091154	11381.8	1	6	47	0.000426	0.573	DAVTYTEHAK	0.95	53.3	33.7
FBpp0293688,FBpp0293690,FBpp0293691,FBpp0293698,FBpp0293699,FBpp0293700,FBpp0293702,FBpp0293703,FBpp0293704,FBpp0293705,FBpp0300810,FBpp0300811,FBpp0300812	504611	1	35	47	0.000192	0.0964	DCAIEGTQCTPGVCGAGR	0.95	78.2	33.5	FBpp0300810	504611	1	32	49	0.000444	0.0891	DCAIEGTQCTPGVCGAGR	0.95	76.8	25.7
FBpp0070094	62972.7	1	9	18	7.35e-05	0.187	DCTFADTMEMK	0.95	59.8	33.4	FBpp0070094	62972.7	1	12	22	0.000199	0.236	DCTFADTMEMK	0.95	52.7	31.1
FBpp0075023,FBpp0075024,FBpp0075026,FBpp0075028	112587	1	46	236	0.000964	0.527	DCVIDLVGYR	0.95	53.3	36.3	FBpp0075023,FBpp0075024,FBpp0075026,FBpp0075028	112587	1	45	283	0.00257	0.505	DCVIDLVGYR	0.95	44.5	33
FBpp0078131	41787.7	1	7	60	0.000245	0.715	DCYVGDEAQSK	0.95	59	33.7	FBpp0078131	41787.7	1	4	30	0.000272	0.606	DCYVGDEAQSK	0.95	60	30.4
FBpp0291043	222825	1	166	3227	0.0132	0.665	DDAREQLGISER	0.95	51.9	35.6	FBpp0080454	224415	1	161	3524	0.0319	0.662	DDAREQLGISER	0.95	55.1	33.5
FBpp0073995	13568.9	1	7	26	0.000106	0.523	DDCLYENEDVK	0.95	61.8	33.7	FBpp0073995	13568.9	1	6	18	0.000163	0.45	DDCLYENEDVK	0.95	81.3	30.9
FBpp0076722	411121	1	8	9	3.67e-05	0.0291	DDDVICTTEYSK	0.95	35.5	35.7	FBpp0076722	411121	1	10	13	0.000118	0.0348	DDDVICTTEYSK	0.95	27.9	30.4
FBpp0290554	1.0001e+06	1	166	337	0.00138	0.231	DDGGEPVESYLVEK	0.95	76.3	34.7	FBpp0290554	1.0001e+06	1	186	397	0.0036	0.264	DDGGEPVESYLVEK	0.95	52.5	32.1
FBpp0290554	1.0001e+06	1	166	337	0.00138	0.231	DDGGIPITGYVIEK	0.95	73.4	35	FBpp0290554	1.0001e+06	1	186	397	0.0036	0.264	DDGGIPITGYVIEK	0.95	59	32.6
FBpp0291928,FBpp0291935	819496	1	90	395	0.00161	0.137	DDKWVVVGGNIK	0.95	61.2	33.1	FBpp0291928,FBpp0291935	819496	1	88	465	0.00421	0.14	DDKWVVVGGNIK	0.95	47	28.9
FBpp0081437,FBpp0112118	54809.9	1	17	103	0.000421	0.38	DDLDKAADLAVHLAQIVK	0.95	100	31.7	FBpp0081437,FBpp0112118,FBpp0291000,FBpp0291001,FBpp0292559,FBpp0292560	54809.9	1	19	135	0.00122	0.432	DDLDKAADLAVHLAQIVK	0.9	25	27.4
FBpp0082985	35318.5	1	22	335	0.00137	0.783	DDLFNVNAGIIK	0.95	83.1	34.9	FBpp0082985	35318.5	1	23	379	0.00344	0.833	DDLFNVNAGIIK	0.95	83.5	31.2
FBpp0077536,FBpp0077537,FBpp0099765	47186.8	1	12	23	9.39e-05	0.323	DDNTQPFVLPSVR	0.95	47.8	35.6	FBpp0077536,FBpp0077537,FBpp0099765	47186.8	1	14	34	0.000308	0.389	DDNTQPFVLPSVR	0.95	61.5	33.2
FBpp0291928,FBpp0291935	819496	1	90	395	0.00161	0.137	DDQNVTYGPNIR	0.95	40.7	35.5	FBpp0291928,FBpp0291935	819496	1	88	465	0.00421	0.14	DDQNVTYGPNIR	0.95	46.3	32.3
FBpp0073290,FBpp0073291	60809.8	1	23	60	0.000245	0.517	DDTLLLK	0.95	40.2	35	FBpp0073290,FBpp0073291	60809.8	1	21	71	0.000644	0.443	DDTLLLK	0.814	25.6	33.7
FBpp0076320,FBpp0076321	102340	1	59	249	0.00102	0.648	DEEIEAIR	0.95	36.2	36.5	FBpp0076320,FBpp0076321	102340	1	57	282	0.00256	0.618	DEEIEAIR	0.95	37.5	33.6
FBpp0072045,FBpp0072046,FBpp0072047,FBpp0072048	115722	1	4	6	2.45e-05	0.0585	DEIIPFLAPFAK	0.95	44.2	34.1	FBpp0072045,FBpp0072046,FBpp0072047,FBpp0072048	114070	1	6	7	6.34e-05	0.0767	DEIIPFLAPFAK	0.95	50	31.8
FBpp0078733,FBpp0297901,FBpp0297902	71301.8	1	15	21	8.57e-05	0.249	DEIQSLYEDK	0.95	34.9	35.8	FBpp0078733,FBpp0297901,FBpp0297902	71301.8	1	12	14	0.000127	0.199	DEIQSLYEDK	0.95	57	33.4
FBpp0081848	18527.3	0.999	2	8	3.27e-05	0.0936	DESFFEK	0.95	37.5	36.6	FBpp0081848	18527.3	1	4	6	5.44e-05	0.14	DESFFEK	0.95	37.6	33.6
FBpp0086156,FBpp0086157,FBpp0099646	27613.7	1	15	168	0.000686	0.522	DEWPALKPTMPMGQMPVLEVDGK	0.95	69.8	33.5	FBpp0086156,FBpp0086157,FBpp0099646	27613.7	1	16	162	0.00147	0.707	DEWPALKPTMPMGQMPVLEVDGK	0.95	75.7	30.2
FBpp0086156,FBpp0086157,FBpp0099646	27613.7	1	15	168	0.000686	0.522	DEWPALKPTMPMGQMPVLEVDGKR	0.95	67.8	32.3	FBpp0086156,FBpp0086157,FBpp0099646	27613.7	1	16	162	0.00147	0.707	DEWPALKPTMPMGQMPVLEVDGKR	0.95	69.8	27.6
FBpp0073277,FBpp0073279	32910.2	1	25	482	0.00197	0.702	DFAAGGISAAVSK	0.95	101	35.3	FBpp0073277,FBpp0073279	32910.2	1	26	576	0.00522	0.699	DFAAGGISAAVSK	0.95	96.4	32.3
FBpp0073277,FBpp0073279	32910.2	1	25	482	0.00197	0.702	DFDAVGFVK	0.95	50	36.3	FBpp0073277,FBpp0073279	32910.2	1	26	576	0.00522	0.699	DFDAVGFVK	0.95	56.8	34.1
FBpp0099963,FBpp0112375	469066	1	78	176	0.000719	0.222	DFDIERPPHDGLAQAPQFLLR	0.95	46.4	33.9	FBpp0112375	475652	1	80	184	0.00167	0.218	DFDIERPPHDGLAQAPQFLLR	0.95	74.2	31.5
FBpp0071697,FBpp0071698	48786.3	1	5	9	3.67e-05	0.155	DFFAYSGGVYR	0.95	38.1	36	FBpp0071697,FBpp0071698	48786.3	1	4	6	5.44e-05	0.123	DFFAYSGGVYR	0.95	34	31.8
FBpp0085470,FBpp0290636,FBpp0290637	196587	1	20	31	0.000127	0.166	DFLAVVFYK	0.95	33.9	35.7	FBpp0085470,FBpp0290637	196587	1	23	38	0.000344	0.198	DFLAVVFYK	0.95	49	33.8
FBpp0077576,FBpp0294064,FBpp0297297	40475.6	1	3	3	1.22e-05	0.0959	DFLEFMMAGAVSK	0.95	35.8	35.6	FBpp0077576,FBpp0294064,FBpp0297297	40475.6	1	3	3	2.72e-05	0.0959	DFLEFMMAGAVSK	0.801	25.2	33.6
FBpp0072135	50642.7	1	15	21	8.57e-05	0.348	DFLFVSQDPVNQLLLGPAYGIPK	0.95	79.1	30.8	FBpp0072135	50642.7	1	13	18	0.000163	0.324	DFLFVSQDPVNQLLLGPAYGIPK	0.95	86.3	28.5
FBpp0099963,FBpp0112375	469066	1	78	176	0.000719	0.222	DFLHIFTPPVK	0.95	42.9	34.6	FBpp0112375	475652	1	80	184	0.00167	0.218	DFLHIFTPPVK	0.95	35.2	31.7
FBpp0087719,FBpp0087721,FBpp0293111,FBpp0293112,FBpp0300426	579672	1	38	58	0.000237	0.1	DFNLDGMFFPVMSCSSK	0.95	53.8	32.8	FBpp0293113,FBpp0300426	579869	1	32	50	0.000453	0.0817	DFNLDGMFFPVMSCSSK	0.95	40.8	30.4
FBpp0071697,FBpp0071698	48786.3	1	5	9	3.67e-05	0.155	DFPGPYCAR	0.857	26.9	33.9	FBpp0071697,FBpp0071698	48786.3	1	4	6	5.44e-05	0.123	DFPGPYCAR	0.893	24.6	30
FBpp0078099,FBpp0078100,FBpp0078101,FBpp0292150	63669.1	1	21	61	0.000249	0.427	DFPIANEPILGYLK	0.95	63.4	34.2	FBpp0078099,FBpp0078100,FBpp0078101,FBpp0292150	63669.1	1	17	59	0.000535	0.345	DFPIANEPILGYLK	0.95	75.8	29.1
FBpp0072975	29971.1	1	15	61	0.000249	0.555	DFPLSGYVELR	0.95	75.6	36.1	FBpp0072975	29971.1	1	13	72	0.000653	0.547	DFPLSGYVELR	0.95	73.2	33.4
FBpp0290554	1.0001e+06	1	166	337	0.00138	0.231	DFQYTNEANIYR	0.95	53.5	35.3	FBpp0290554	1.0001e+06	1	186	397	0.0036	0.264	DFQYTNEANIYR	0.95	37.7	30.5
FBpp0085821,FBpp0085822,FBpp0292854	33883.7	1	3	5	2.04e-05	0.123	DFSVVYDLMK	0.95	51.5	35.6	FBpp0085821,FBpp0085822,FBpp0292854	33883.7	1	3	6	5.44e-05	0.12	DFSVVYDLMK	0.95	52.4	33.2
FBpp0079771,FBpp0079772,FBpp0100039,FBpp0293784	30550.8	1	20	276	0.00113	0.816	DFVLHTAVNDGQEFSGSIFQR	0.95	111	33.3	FBpp0079771,FBpp0079772,FBpp0100039,FBpp0293784	30550.8	1	20	292	0.00265	0.879	DFVLHTAVNDGQEFSGSIFQR	0.95	120	30.9
FBpp0086317,FBpp0086319,FBpp0086320,FBpp0288470,FBpp0288471	92390.8	1	5	6	2.45e-05	0.142	DFVYNEEELAAGK	0.95	53.1	34.6	FBpp0086317,FBpp0086319,FBpp0086320,FBpp0288470,FBpp0288471	92390.8	1	4	4	3.63e-05	0.101	DFVYNEEELAAGK	0.95	34	32
FBpp0071794	59423.3	1	35	666	0.00272	0.616	DGAISEASDAK	0.95	67.6	36	FBpp0071794	59423.3	1	35	872	0.0079	0.621	DGAISEASDAK	0.95	70.9	33.8
FBpp0084968	51854.5	1	23	148	0.000604	0.562	DGATLQMGIGSIPDAVLAALHNHK	0.95	88.7	33.5	FBpp0084968	51854.5	1	20	164	0.00149	0.507	DGATLQMGIGSIPDAVLAALHNHK	0.95	57.8	30.6
FBpp0290554	1.0001e+06	1	166	337	0.00138	0.231	DGDAVNLACR	0.95	47.7	36.7	FBpp0290554	1.0001e+06	1	186	397	0.0036	0.264	DGDAVNLACR	0.95	40.4	32.1
FBpp0081834	49925.2	1	13	72	0.000294	0.357	DGDTVKPGQALFK	0.95	41.5	33.7	FBpp0081834	49925.2	1	14	92	0.000834	0.374	DGDTVKPGQALFK	0.95	42.7	29.4
FBpp0291928,FBpp0291935	819496	1	90	395	0.00161	0.137	DGEQIQNSPK	0.95	41.3	36	FBpp0291928,FBpp0291935	819496	1	88	465	0.00421	0.14	DGEQIQNSPK	0.95	42.7	33.7
FBpp0290554	1.0001e+06	1	166	337	0.00138	0.231	DGGAPISSYIIEK	0.95	75.3	35	FBpp0290554	1.0001e+06	1	186	397	0.0036	0.264	DGGAPISSYIIEK	0.95	74.2	31.4
FBpp0291928,FBpp0291935	819496	1	90	395	0.00161	0.137	DGGIYTMK	0.864	27.6	36.1	FBpp0291928,FBpp0291935	819496	1	88	465	0.00421	0.14	DGGIYTMK	0.938	31.2	34
FBpp0099963,FBpp0112375	469066	1	78	176	0.000719	0.222	DGGLYSISAR	0.95	50.8	36.8	FBpp0112375	475652	1	80	184	0.00167	0.218	DGGLYSISAR	0.95	60	34.1
FBpp0099963,FBpp0112375	469066	1	78	176	0.000719	0.222	DGHEIYEDAR	0.95	40.3	33.4	FBpp0112375	475652	1	80	184	0.00167	0.218	DGHEIYEDAR	0.95	26.5	28.6
FBpp0081002,FBpp0289654	85401.5	1	41	386	0.00158	0.584	DGISEVFDK	0.95	54.3	36.3	FBpp0081002,FBpp0289654	85401.5	1	40	497	0.0045	0.572	DGISEVFDK	0.95	55.4	33.7
FBpp0083071,FBpp0083072	94852	1	7	8	3.27e-05	0.0971	DGIVLPDIQDDIPR	0.95	72.2	34.9	FBpp0083071,FBpp0083072	94852	1	7	8	7.25e-05	0.0947	DGIVLPDIQDDIPR	0.95	58.7	33.3
FBpp0070329,FBpp0292167,FBpp0292168	103831	1	49	199	0.000813	0.642	DGLAFCALIHR	0.95	59.4	36.4	FBpp0070329,FBpp0292167,FBpp0292168	103831	1	46	192	0.00174	0.604	DGLAFCALIHR	0.95	57.9	33.6
FBpp0071185,FBpp0291662	23402.3	1	4	4	1.63e-05	0.154	DGNCYTCEGR	0.95	36.8	30.6	FBpp0071185,FBpp0291662	23402.3	0.998	2	2	1.81e-05	0.0794	DGNCYTCEGR	0.95	39.9	21.6
FBpp0086790,FBpp0290603	53992.7	1	12	22	8.98e-05	0.364	DGNLTLGTGVVTSTLPPLTESQR	0.95	116	32.5	FBpp0086790,FBpp0290603	53992.7	1	10	29	0.000263	0.35	DGNLTLGTGVVTSTLPPLTESQR	0.95	126	32.1
FBpp0076848,FBpp0297223	33765	1	11	39	0.000159	0.414	DGPDDTGNYYTRPGK	0.95	78.5	32.4	FBpp0076848,FBpp0297223	33765	1	11	57	0.000517	0.41	DGPDDTGNYYTRPGK	0.95	57.1	23.3
FBpp0085736,FBpp0085737,FBpp0085738	72343.6	1	21	161	0.000657	0.425	DGPILQDGVNK	0.95	65.1	35.6	FBpp0085736,FBpp0085737,FBpp0085738	72343.6	1	21	161	0.00146	0.437	DGPILQDGVNK	0.95	66.2	33.4
FBpp0077414,FBpp0089375,FBpp0089376,FBpp0089377	32953.7	1	8	20	8.17e-05	0.366	DGPLALYR	0.95	46.7	36.8	FBpp0077414,FBpp0089375,FBpp0089376,FBpp0089377	32953.7	1	7	18	0.000163	0.34	DGPLALYR	0.95	50.5	35
FBpp0072728	2.06605e+06	1	123	236	0.000964	0.087	DGQPLEASSR	0.95	34.3	36.7	FBpp0072728	2.06605e+06	1	119	233	0.00211	0.0806	DGQPLEASSR	0.926	28.7	32.9
FBpp0071154,FBpp0071155,FBpp0089326,FBpp0290976,FBpp0290977,FBpp0290978,FBpp0297081	138364	1	5	6	2.45e-05	0.0468	DGQSIDFEAQPR	0.95	62.1	36.1	FBpp0071154,FBpp0071155,FBpp0089326,FBpp0290976,FBpp0290977,FBpp0290978,FBpp0297081	138364	1	5	6	5.44e-05	0.0517	DGQSIDFEAQPR	0.95	44.2	31.9
FBpp0079188,FBpp0079189,FBpp0079190,FBpp0079191,FBpp0079192,FBpp0079193,FBpp0079194,FBpp0079195,FBpp0079196	70531.4	0.999	2	3	1.22e-05	0.0868	DGTPGGVLIWK	0.95	42.9	35	FBpp0079188,FBpp0079189,FBpp0079190,FBpp0079191,FBpp0079192,FBpp0079193,FBpp0079194,FBpp0079195,FBpp0079196	29226	1	3	6	5.44e-05	0.113	DGTPGGVLIWK	0.95	46.6	32
FBpp0292445,FBpp0292447,FBpp0292450,FBpp0292451	958378	1	19	23	9.39e-05	0.0307	DGVAFLALIDAIK	0.95	49.4	33.3	FBpp0292445,FBpp0292447,FBpp0292450,FBpp0292451	958378	1	17	22	0.000199	0.0258	DGVAFLALIDAIK	0.95	42.6	36.6
FBpp0072728	2.06605e+06	1	123	236	0.000964	0.087	DGVQISSTAER	0.95	34.2	36.3	FBpp0072728	2.06605e+06	1	119	233	0.00211	0.0806	DGVQISSTAER	0.95	40.2	33.3
FBpp0079771,FBpp0079772,FBpp0100039,FBpp0293784	30550.8	1	20	276	0.00113	0.816	DGVTLTLSTLVDGK	0.95	70.9	34.2	FBpp0079771,FBpp0079772,FBpp0100039,FBpp0293784	30550.8	1	20	292	0.00265	0.879	DGVTLTLSTLVDGK	0.95	81.6	32
FBpp0099963,FBpp0112375	469066	1	78	176	0.000719	0.222	DGVTLTPNER	0.95	50.5	36.7	FBpp0112375	475652	1	80	184	0.00167	0.218	DGVTLTPNER	0.95	64.7	33.6
FBpp0072975	29971.1	1	15	61	0.000249	0.555	DHHQAQFTNLVDIAGVDVPCR	0.95	95.1	33.3	FBpp0072975	29971.1	1	13	72	0.000653	0.547	DHHQAQFTNLVDIAGVDVPCR	0.95	93.9	31.8
FBpp0072975	29971.1	1	15	61	0.000249	0.555	DHHQAQFTNLVDIAGVDVPCRK	0.95	66.3	33.5	FBpp0072975	29971.1	1	13	72	0.000653	0.547	DHHQAQFTNLVDIAGVDVPCRK	0.95	67	37.5
FBpp0088531	44469.7	1	10	12	4.9e-05	0.279	DHQQDVDEEQAAIVNQPYR	0.95	90.2	33.2	FBpp0088531	44469.7	1	8	12	0.000109	0.246	DHQQDVDEEQAAIVNQPYR	0.95	107	30.6
FBpp0085736,FBpp0085737,FBpp0085738	72343.6	1	21	161	0.000657	0.425	DHVYLQLHHLPPK	0.95	62	34.3	FBpp0085736,FBpp0085737,FBpp0085738	72343.6	1	21	161	0.00146	0.437	DHVYLQLHHLPPK	0.95	35.3	31.5
FBpp0072672	278307	1	39	66	0.000269	0.181	DIADEESWIK	0.95	45.2	36.3	FBpp0072672	278307	1	42	70	0.000634	0.202	DIADEESWIK	0.95	52.7	38.8
FBpp0082987,FBpp0082988,FBpp0082989,FBpp0082990	29799.6	1	5	9	3.67e-05	0.195	DICSDILNVLEK	0.95	60.4	40.9	FBpp0082987,FBpp0082988,FBpp0082989,FBpp0082990	29799.6	1	3	6	5.44e-05	0.233	DICSDILNVLEK	0.95	37.9	32.3
FBpp0291043	222825	1	166	3227	0.0132	0.665	DIEDLELNVQK	0.95	75.5	35.9	FBpp0080454	224415	1	161	3524	0.0319	0.662	DIEDLELNVQK	0.95	83.6	32.4
FBpp0087838	66386.9	1	3	6	2.45e-05	0.0607	DIGFTGTWLSPIFK	0.95	59.6	34.9	FBpp0087838	66386.9	1	3	4	3.63e-05	0.078	DIGFTGTWLSPIFK	0.95	55.9	31.3
FBpp0290554	1.0001e+06	1	166	337	0.00138	0.231	DIGGAVWVK	0.95	51.9	35.5	FBpp0290554	1.0001e+06	1	186	397	0.0036	0.264	DIGGAVWVK	0.95	46.3	32.8
FBpp0078464,FBpp0078465	53545.2	0.996	2	2	8.17e-06	0.0463	DIGGLEYEAEYPYK	0.95	65.7	34.3	FBpp0078464,FBpp0078465	53545.2	0.994	2	2	1.81e-05	0.0463	DIGGLEYEAEYPYK	0.95	73.9	31.6
FBpp0081330,FBpp0081331	81939.8	1	6	8	3.27e-05	0.0941	DILEIFGFK	0.95	43.1	35.4	FBpp0081330,FBpp0081331	81939.8	1	8	12	0.000109	0.124	DILEIFGFK	0.95	45.5	33.3
FBpp0079999,FBpp0080000,FBpp0080001,FBpp0294002	68302.8	1	17	35	0.000143	0.342	DINELTESIYIPK	0.95	80.1	34.5	FBpp0079999,FBpp0080000,FBpp0080001,FBpp0294002	68302.8	1	17	37	0.000335	0.384	DINELTESIYIPK	0.95	60.4	31.8
FBpp0291043	222825	1	166	3227	0.0132	0.665	DIQTALEEEQR	0.95	72.2	36.1	FBpp0080454	224415	1	161	3524	0.0319	0.662	DIQTALEEEQR	0.95	74	32.2
FBpp0082985	35318.5	1	22	335	0.00137	0.783	DISNSIAK	0.95	36.6	36.2	FBpp0082985	35318.5	1	23	379	0.00344	0.833	DISNSIAK	0.803	29	37.4
FBpp0084735,FBpp0084738	39351.6	1	14	161	0.000657	0.414	DITLVAHSK	0.95	34	35.7	FBpp0084735,FBpp0084738	39351.6	1	13	176	0.0016	0.392	DITLVAHSK	0.945	29.9	32.8
FBpp0291928,FBpp0291935	819496	1	90	395	0.00161	0.137	DITQSDR	0.882	30.3	36.4	FBpp0291928,FBpp0291935	819496	1	88	465	0.00421	0.14	DITQSDR	0.95	44.4	33.2
FBpp0290554	1.0001e+06	1	166	337	0.00138	0.231	DITTTFDGTTAR	0.95	68.4	36.3	FBpp0290554	1.0001e+06	1	186	397	0.0036	0.264	DITTTFDGTTAR	0.95	50.9	33.2
FBpp0082645	24578.7	1	10	57	0.000233	0.465	DIVEVPK	0.906	30.4	35.2	FBpp0082645	24578.7	1	8	61	0.000553	0.359	DIVEVPK	0.86	26.3	33.2
FBpp0088988	62538.4	1	26	86	0.000351	0.516	DIVHSGLDYTMER	0.95	53.7	34.7	FBpp0088988	62538.4	1	23	103	0.000934	0.48	DIVHSGLDYTMER	0.95	51.3	31.1
FBpp0087719,FBpp0087721,FBpp0293111,FBpp0293112,FBpp0300426	579672	1	38	58	0.000237	0.1	DIYSFYPLLIK	0.95	58.8	33.9	FBpp0293113,FBpp0300426	579869	1	32	50	0.000453	0.0817	DIYSFYPLLIK	0.95	51.5	31.4
FBpp0291043	222825	1	166	3227	0.0132	0.665	DKELSSITAK	0.95	37.3	33.9	FBpp0080454	224415	1	161	3524	0.0319	0.662	DKELSSITAK	0.95	42.5	30.2
FBpp0086442,FBpp0086443,FBpp0086444,FBpp0111813	80424.2	1	31	226	0.000923	0.492	DKLCGAIVYYDGQQDDAR	0.95	84.8	33.7	FBpp0086442,FBpp0086443,FBpp0086444,FBpp0111813	80424.2	1	31	243	0.0022	0.5	DKLCGAIVYYDGQQDDAR	0.95	81.8	30.9
FBpp0082490,FBpp0082492,FBpp0291352,FBpp0291356,FBpp0297598,FBpp0297599	36201.5	1	15	62	0.000253	0.419	DKPLTPNSLVPLEYEPEDK	0.95	63.8	33.4	FBpp0082490,FBpp0082492,FBpp0291352,FBpp0291356,FBpp0297598,FBpp0297599	36201.5	1	16	73	0.000662	0.438	DKPLTPNSLVPLEYEPEDK	0.95	58.2	28.8
FBpp0074679	20656.2	1	12	77	0.000314	0.61	DKQLIQTLAASIR	0.95	51.1	31.3	FBpp0074679	20656.2	1	11	86	0.00078	0.56	DKQLIQTLAASIR	0.95	47.3	24.6
FBpp0086769,FBpp0086770	31582.8	1	9	22	8.98e-05	0.359	DKTISAIVLTGSEK	0.95	33.4	31.8	FBpp0086769,FBpp0086770	31582.8	1	7	22	0.000199	0.339	DKTISAIVLTGSEK	0.95	32.2	26.5
FBpp0076393,FBpp0113039	52590.9	1	16	34	0.000139	0.384	DLAICIK	0.891	30.2	35.8	FBpp0076390,FBpp0076391,FBpp0076392,FBpp0076393,FBpp0076394,FBpp0076396,FBpp0113039,FBpp0113040,FBpp0113041	46662	1	15	34	0.000308	0.423	DLAICIK	0.95	38.2	33.8
FBpp0074549,FBpp0300338	38585.3	1	21	106	0.000433	0.653	DLANPTALLLSAVMMLR	0.95	84.3	32.8	FBpp0074549,FBpp0300338	38585.3	1	22	135	0.00122	0.619	DLANPTALLLSAVMMLR	0.95	111	32.4
FBpp0291051,FBpp0291053	313022	1	11	11	4.49e-05	0.0449	DLAPGYNDLLLLPEGATNIR	0.894	31.4	40.8	FBpp0291051,FBpp0291053	313022	1	7	9	8.16e-05	0.0352	DLAPGYNDLLLLPEGATNIR	0.95	35.8	31.8
FBpp0072672	278307	1	39	66	0.000269	0.181	DLASVQALQR	0.95	57.8	35.8	FBpp0072672	278307	1	42	70	0.000634	0.202	DLASVQALQR	0.95	55	34.6
FBpp0072728	2.06605e+06	1	123	236	0.000964	0.087	DLATIGLLLR	0.83	24.6	32.7	FBpp0072728	2.06605e+06	1	119	233	0.00211	0.0806	DLATIGLLLR	0.95	36.9	32.3
FBpp0073445,FBpp0073446,FBpp0073447,FBpp0073448	72262.5	1	7	17	6.94e-05	0.183	DLEAIVQPVIAK	0.95	48.4	33	FBpp0073445,FBpp0073446,FBpp0073447,FBpp0073448	72262.5	1	14	28	0.000254	0.252	DLEAIVQPVIAK	0.95	57.1	34.2
FBpp0072672	278307	1	39	66	0.000269	0.181	DLEDEAAWIR	0.95	49.3	35.9	FBpp0072672	278307	1	42	70	0.000634	0.202	DLEDEAAWIR	0.95	68	33
FBpp0291043	222825	1	166	3227	0.0132	0.665	DLEEANIQHESTLANLR	0.95	121	35.1	FBpp0080454	224415	1	161	3524	0.0319	0.662	DLEEANIQHESTLANLR	0.95	118	30.8
FBpp0080637	157269	1	12	15	6.12e-05	0.106	DLEEVLDEIR	0.95	60.2	36.1	FBpp0080637	157269	1	15	20	0.000181	0.13	DLEEVLDEIR	0.95	51.6	33.9
FBpp0076320,FBpp0076321	102340	1	59	249	0.00102	0.648	DLELELEEEK	0.95	75	35.6	FBpp0076320,FBpp0076321	102340	1	57	282	0.00256	0.618	DLELELEEEK	0.95	67.9	33
FBpp0072305,FBpp0072306,FBpp0099894,FBpp0099896,FBpp0291728,FBpp0291729,FBpp0291730,FBpp0291731,FBpp0297531	231477	1	5	6	2.45e-05	0.0368	DLETELDEER	0.95	45.9	35.8	FBpp0072305,FBpp0072306,FBpp0099894,FBpp0099896,FBpp0291728,FBpp0291729,FBpp0291730,FBpp0291731,FBpp0297531	231477	1	3	4	3.63e-05	0.0189	DLETELDEER	0.95	43.3	31.3
FBpp0072728	2.06605e+06	1	123	236	0.000964	0.087	DLGEFEEGK	0.95	46.3	36.2	FBpp0072728	2.06605e+06	1	119	233	0.00211	0.0806	DLGEFEEGK	0.95	47.9	33.8
FBpp0083588,FBpp0290012	40381.7	1	14	62	0.000253	0.478	DLGGQSTTQDFTR	0.95	62.1	35.7	FBpp0083588,FBpp0290012	40381.7	1	15	93	0.000843	0.543	DLGGQSTTQDFTR	0.95	93	31.5
FBpp0292445,FBpp0292447,FBpp0292450,FBpp0292451	958378	1	19	23	9.39e-05	0.0307	DLGTEVDAVNR	0.95	71.4	36.2	FBpp0292445,FBpp0292447,FBpp0292450,FBpp0292451	958378	1	17	22	0.000199	0.0258	DLGTEVDAVNR	0.95	76	33.2
FBpp0084901,FBpp0084902	27217.7	1	16	44	0.00018	0.66	DLGVDTSPR	0.95	40.9	36.3	FBpp0084901,FBpp0084902	27217.7	1	15	45	0.000408	0.723	DLGVDTSPR	0.95	43.9	33.2
FBpp0087831	67024.7	0.996	2	5	2.04e-05	0.0357	DLGVTAAWLSPIFK	0.929	27.6	33.4	FBpp0087831	67024.7	0.998	2	4	3.63e-05	0.0357	DLGVTAAWLSPIFK	0.95	46	30.4
FBpp0072672	278307	1	39	66	0.000269	0.181	DLIGVQNLIK	0.95	57.8	33.1	FBpp0072672	278307	1	42	70	0.000634	0.202	DLIGVQNLIK	0.95	42.1	31.5
FBpp0077716	11513.2	0.998	2	6	2.45e-05	0.429	DLITNIGSGVGAAPAGGAAPAAAAAAPAAESK	0.95	123	32	FBpp0077716	11513.2	0.998	2	9	8.16e-05	0.429	DLITNIGSGVGAAPAGGAAPAAAAAAPAAESK	0.95	137	29.7
FBpp0088281,FBpp0088282,FBpp0088283,FBpp0099496,FBpp0099497,FBpp0099498,FBpp0289606,FBpp0289607,FBpp0289608	55482.9	1	4	4	1.63e-05	0.0755	DLKPENLLLASK	0.95	27.1	30.7	FBpp0088281,FBpp0088282,FBpp0088283,FBpp0099496,FBpp0099497,FBpp0099498,FBpp0289606,FBpp0289607,FBpp0289608	55482.9	1	2	2	1.81e-05	0.0429	DLKPENLLLASK	0.95	27.2	25
FBpp0291043	222825	1	166	3227	0.0132	0.665	DLLDQIGEGGR	0.95	65.5	36.3	FBpp0080454	224415	1	161	3524	0.0319	0.662	DLLDQIGEGGR	0.95	55	33.8
FBpp0071212,FBpp0071213,FBpp0071214,FBpp0071215,FBpp0089231,FBpp0089232,FBpp0089233,FBpp0089234,FBpp0089235,FBpp0089236,FBpp0300513,FBpp0300514	60600.3	1	3	3	1.22e-05	0.0522	DLLEAQDMIR	0.936	30.8	36.2	FBpp0071212,FBpp0071213,FBpp0071214,FBpp0071215,FBpp0089231,FBpp0089232,FBpp0089233,FBpp0089234,FBpp0089235,FBpp0089236,FBpp0300513,FBpp0300514	75317.8	1	2	2	1.81e-05	0.0348	DLLEAQDMIR	0.901	33.2	38.2
FBpp0086204	35719.4	1	4	5	2.04e-05	0.103	DLLELVK	0.895	28	35.4	FBpp0086204	35719.4	1	3	3	2.72e-05	0.1	DLLELVK	0.88	27.1	33.3
FBpp0086156,FBpp0086157,FBpp0099646	27613.7	1	15	168	0.000686	0.522	DLLEPYPALR	0.95	48.1	36.1	FBpp0086156,FBpp0086157,FBpp0099646	27613.7	1	16	162	0.00147	0.707	DLLEPYPALR	0.95	47.1	34.8
FBpp0099963,FBpp0112375	469066	1	78	176	0.000719	0.222	DLLISVVGGDIIK	0.95	65	31.9	FBpp0112375	475652	1	80	184	0.00167	0.218	DLLISVVGGDIIK	0.95	95	25.5
FBpp0291043	222825	1	166	3227	0.0132	0.665	DLLQQVNPPK	0.95	52	34.7	FBpp0080454	224415	1	161	3524	0.0319	0.662	DLLQQVNPPK	0.95	49.3	32.7
FBpp0291043	222825	1	166	3227	0.0132	0.665	DLLQQVNPPKYEK	0.95	38.4	32.3	FBpp0080454	224415	1	161	3524	0.0319	0.662	DLLQQVNPPKYEK	0.95	43.8	28.5
FBpp0082490,FBpp0082492,FBpp0291352,FBpp0291356,FBpp0297598,FBpp0297599	36201.5	1	15	62	0.000253	0.419	DLLSPSPNLPISSIVR	0.95	80.7	30.9	FBpp0082490,FBpp0082492,FBpp0291352,FBpp0291356,FBpp0297598,FBpp0297599	36201.5	1	16	73	0.000662	0.438	DLLSPSPNLPISSIVR	0.95	78	32
FBpp0081002,FBpp0289654	85401.5	1	41	386	0.00158	0.584	DLNKEVYDFLASTCAK	0.95	58.6	34	FBpp0081002,FBpp0289654	85401.5	1	40	497	0.0045	0.572	DLNKEVYDFLASTCAK	0.95	65.2	30.9
FBpp0081437,FBpp0112118	54809.9	1	17	103	0.000421	0.38	DLNLNMPVVVR	0.95	62.7	36.9	FBpp0081437,FBpp0112118,FBpp0291000,FBpp0291001,FBpp0292559,FBpp0292560	54809.9	1	19	135	0.00122	0.432	DLNLNMPVVVR	0.95	63.6	34.2
FBpp0073396,FBpp0292397,FBpp0292398	46650.3	0.997	2	3	1.22e-05	0.0529	DLPAITDFINK	0.935	29.6	35	FBpp0073396,FBpp0292397,FBpp0292398	46650.3	1	3	3	2.72e-05	0.0865	DLPAITDFINK	0.95	32.1	32.7
FBpp0081286	58004.6	1	3	3	1.22e-05	0.0717	DLPLLLEIMAGDK	0.95	42	33.7	FBpp0081286	58004.6	1	3	4	3.63e-05	0.0453	DLPLLLEIMAGDK	0.95	47.2	41.5
FBpp0085796,FBpp0085797,FBpp0085798,FBpp0111774,FBpp0111775,FBpp0111776	33067.6	1	13	37	0.000151	0.482	DLQMINISLR	0.95	56.8	35.7	FBpp0085796,FBpp0085797,FBpp0085798,FBpp0111774,FBpp0111775,FBpp0111776	33067.6	1	13	33	0.000299	0.492	DLQMINISLR	0.95	46.9	34.3
FBpp0080707,FBpp0080708	30384.2	1	14	62	0.000253	0.707	DLQNVNITLR	0.95	43.6	35.4	FBpp0080707,FBpp0080708	30384.2	1	13	60	0.000544	0.62	DLQNVNITLR	0.95	44.3	34
FBpp0290554	1.0001e+06	1	166	337	0.00138	0.231	DLSGPYQIK	0.95	34.6	36	FBpp0290554	1.0001e+06	1	186	397	0.0036	0.264	DLSGPYQIK	0.95	43.7	33.7
FBpp0072672	278307	1	39	66	0.000269	0.181	DLSTVQTLLTK	0.95	72.8	33.2	FBpp0072672	278307	1	42	70	0.000634	0.202	DLSTVQTLLTK	0.95	58.8	29
FBpp0082522	22423.2	1	14	179	0.000731	0.569	DLTALQATIR	0.95	73	35.7	FBpp0082522	22423.2	1	14	183	0.00166	0.569	DLTALQATIR	0.95	52.4	34.6
FBpp0082597	41700.9	1	22	713	0.00291	0.726	DLTDYLMK	0.95	50.5	35.9	FBpp0082597	41700.9	1	18	785	0.00712	0.622	DLTDYLMK	0.95	48.4	33.6
FBpp0075401	55782.9	1	13	24	9.8e-05	0.292	DLTSVADAEQFLK	0.95	89.1	35.4	FBpp0075401	55782.9	1	15	22	0.000199	0.319	DLTSVADAEQFLK	0.95	87.7	33.1
FBpp0086103	21030.2	1	3	3	1.22e-05	0.169	DLTVGGAVTQCYR	0.95	46	35.9	FBpp0086103	21030.2	1	3	4	3.63e-05	0.169	DLTVGGAVTQCYR	0.95	56.5	32.1
FBpp0085489	33742	1	15	70	0.000286	0.542	DLVPDMNNFYEQYR	0.95	78.2	34.1	FBpp0085489	33742	1	15	74	0.000671	0.539	DLVPDMNNFYEQYR	0.95	77.7	29.7
FBpp0077410,FBpp0077411,FBpp0077412	53260.7	1	5	6	2.45e-05	0.108	DLVSVEGEGGQEK	0.95	61.4	40.6	FBpp0077410,FBpp0077411,FBpp0077412	53260.7	1	5	6	5.44e-05	0.133	DLVSVEGEGGQEK	0.95	84.2	33.5
FBpp0078131	41787.7	1	7	60	0.000245	0.715	DLYANNVLSGGTTMYPGIADR	0.95	94.5	34.4	FBpp0078131	41787.7	1	4	30	0.000272	0.606	DLYANNVLSGGTTMYPGIADR	0.95	116	31.6
FBpp0082597	41700.9	1	22	713	0.00291	0.726	DLYANSVLSGGTTMYPGIADR	0.95	114	34.3	FBpp0082597	41700.9	1	18	785	0.00712	0.622	DLYANSVLSGGTTMYPGIADR	0.95	120	31.3
FBpp0070787,FBpp0070788,FBpp0100124,FBpp0100125	41822.7	1	5	11	4.49e-05	0.596	DLYANTVLSGGTTMYPGIADR	0.95	96.2	34.8	FBpp0070787,FBpp0070788,FBpp0100124,FBpp0100125	41822.7	1	4	11	9.97e-05	0.577	DLYANTVLSGGTTMYPGIADR	0.95	91.4	31.2
FBpp0293688,FBpp0293690,FBpp0293691,FBpp0293698,FBpp0293699,FBpp0293700,FBpp0293702,FBpp0293703,FBpp0293704,FBpp0293705,FBpp0300810,FBpp0300811,FBpp0300812	504611	1	35	47	0.000192	0.0964	DLYSPPSNTAILK	0.95	46.2	35.2	FBpp0300810	504611	1	32	49	0.000444	0.0891	DLYSPPSNTAILK	0.95	41.7	31.1
FBpp0072672	278307	1	39	66	0.000269	0.181	DMADYCVQR	0.95	40.8	32.5	FBpp0072672	278307	1	42	70	0.000634	0.202	DMADYCVQR	0.95	50.8	26.1
FBpp0074549,FBpp0300338	38585.3	1	21	106	0.000433	0.653	DMAQKFPEIQFEEK	0.95	52.4	34.5	FBpp0074549,FBpp0300338	38585.3	1	22	135	0.00122	0.619	DMAQKFPEIQFEEK	0.95	46.7	31.5
FBpp0072672	278307	1	39	66	0.000269	0.181	DMASQEYR	0.95	36	35	FBpp0072672	278307	1	42	70	0.000634	0.202	DMASQEYR	0.95	35.8	29.7
FBpp0079999,FBpp0080000,FBpp0080001,FBpp0294002	68302.8	1	17	35	0.000143	0.342	DMGYNVSMMADSTSR	0.95	63.8	32.9	FBpp0079999,FBpp0080000,FBpp0080001,FBpp0294002	68302.8	1	17	37	0.000335	0.384	DMGYNVSMMADSTSR	0.95	62.5	25.6
FBpp0074226	26782.6	1	18	98	0.0004	0.599	DMQDILNDLK	0.95	72.5	36	FBpp0074226	26782.6	1	16	82	0.000743	0.57	DMQDILNDLK	0.95	59.2	33.7
FBpp0074226	26782.6	1	18	98	0.0004	0.599	DMQDILNDLKADK	0.95	46	35.2	FBpp0074226	26782.6	1	16	82	0.000743	0.57	DMQDILNDLKADK	0.95	36	32.8
FBpp0290554	1.0001e+06	1	166	337	0.00138	0.231	DMTVIAGDEFR	0.95	54.4	36	FBpp0290554	1.0001e+06	1	186	397	0.0036	0.264	DMTVIAGDEFR	0.95	50.5	32.3
FBpp0082535,FBpp0082536	32806.9	1	20	173	0.000706	0.609	DNAIDKADTCENQAK	0.95	52.2	34.1	FBpp0089270	32981.1	1	19	237	0.00215	0.606	DNAIDKADTCENQAK	0.95	85.1	31.7
FBpp0086156,FBpp0086157,FBpp0099646	27613.7	1	15	168	0.000686	0.522	DNDGHLALGK	0.95	45.7	36.3	FBpp0086156,FBpp0086157,FBpp0099646	27613.7	1	16	162	0.00147	0.707	DNDGHLALGK	0.95	54.5	33.9
FBpp0081231,FBpp0110071	74789.8	1	13	27	0.00011	0.267	DNDIILAISAWR	0.95	41.2	35.5	FBpp0081231,FBpp0110071	74789.8	1	14	30	0.000272	0.267	DNDIILAISAWR	0.95	47.9	33.9
FBpp0082421,FBpp0082422,FBpp0082423,FBpp0085280,FBpp0091116,FBpp0091118,FBpp0091120,FBpp0091128,FBpp0091130,FBpp0091132,FBpp0091134,FBpp0091136,FBpp0091138,FBpp0091140,FBpp0091142,FBpp0091144,FBpp0091146,FBpp0091148,FBpp0091150,FBpp0091152,FBpp0091154	11381.8	1	6	39	0.000159	0.573	DNIQGITKPAIR	0.95	42.6	34	FBpp0082421,FBpp0082422,FBpp0082423,FBpp0085280,FBpp0091116,FBpp0091118,FBpp0091120,FBpp0091128,FBpp0091130,FBpp0091132,FBpp0091134,FBpp0091136,FBpp0091138,FBpp0091140,FBpp0091142,FBpp0091144,FBpp0091146,FBpp0091148,FBpp0091150,FBpp0091152,FBpp0091154	11381.8	1	6	47	0.000426	0.573	DNIQGITKPAIR	0.95	48.7	28.6
FBpp0070329,FBpp0292167,FBpp0292168	103831	1	49	199	0.000813	0.642	DNPLENLNTAFDVAEK	0.95	91.8	35.2	FBpp0070329,FBpp0292167,FBpp0292168	103831	1	46	192	0.00174	0.604	DNPLENLNTAFDVAEK	0.95	97	32.4
FBpp0087958	61050.7	1	5	5	2.04e-05	0.112	DNTLGLPK	0.827	28.1	36.2	FBpp0087958	61050.7	1	4	6	5.44e-05	0.0809	DNTLGLPK	0.95	35.4	33.4
FBpp0086699,FBpp0086700	107206	1	10	17	6.94e-05	0.109	DNVDVDTDYIR	0.95	59	36	FBpp0086699,FBpp0086700	107206	1	12	17	0.000154	0.144	DNVDVDTDYIR	0.95	45.4	30.7
FBpp0087719,FBpp0087721,FBpp0293111,FBpp0293112,FBpp0300426	579672	1	38	58	0.000237	0.1	DPIGWTNENLFLPLIK	0.95	51.5	32.4	FBpp0293113,FBpp0300426	579869	1	32	50	0.000453	0.0817	DPIGWTNENLFLPLIK	0.95	52.7	29.7
FBpp0070676,FBpp0070677,FBpp0070679	48876.9	1	18	100	0.000408	0.566	DPITSFK	0.904	31.7	36.7	FBpp0070676,FBpp0070677,FBpp0070679	48876.9	1	17	114	0.00103	0.566	DPITSFK	0.808	25.7	34
FBpp0076902,FBpp0076904,FBpp0089304,FBpp0089305,FBpp0089306,FBpp0300180,FBpp0300181,FBpp0300182,FBpp0300184	75954.5	1	14	24	9.8e-05	0.269	DPLDVSFNDPIAAFK	0.95	58.8	35.2	FBpp0076902,FBpp0076904,FBpp0089304,FBpp0089305,FBpp0089306,FBpp0300180,FBpp0300181,FBpp0300182,FBpp0300184	75954.5	1	18	31	0.000281	0.339	DPLDVSFNDPIAAFK	0.95	59.7	32.7
FBpp0291043	222825	1	166	3227	0.0132	0.665	DPLNDTVVDQFK	0.95	84.3	35.4	FBpp0080454	224415	1	161	3524	0.0319	0.662	DPLNDTVVDQFK	0.95	75.9	32.5
FBpp0085470,FBpp0290636,FBpp0290637	196587	1	20	31	0.000127	0.166	DPSGDVIEDLEGER	0.95	95.9	35.4	FBpp0085470,FBpp0290637	196587	1	23	38	0.000344	0.198	DPSGDVIEDLEGER	0.95	98.5	30.5
FBpp0081231,FBpp0110071	74789.8	1	13	27	0.00011	0.267	DPVTVFVSPGMTFPK	0.95	76	34.8	FBpp0081231,FBpp0110071	74789.8	1	14	30	0.000272	0.267	DPVTVFVSPGMTFPK	0.95	55.5	31.1
FBpp0088250	54109	1	28	1158	0.00473	0.78	DQEGQDVLLFIDNIFR	0.95	85.6	34.6	FBpp0088250	54109	1	28	1286	0.0117	0.774	DQEGQDVLLFIDNIFR	0.95	99.8	32.2
FBpp0291928,FBpp0291935	819496	1	90	395	0.00161	0.137	DQIPVVLDDR	0.95	70	36.4	FBpp0291928,FBpp0291935	819496	1	88	465	0.00421	0.14	DQIPVVLDDR	0.95	62.1	34.1
FBpp0072672	278307	1	39	66	0.000269	0.181	DQPFASDDIR	0.95	38.5	36.3	FBpp0072672	278307	1	42	70	0.000634	0.202	DQPFASDDIR	0.95	55.9	32.4
FBpp0099963,FBpp0112375	469066	1	78	176	0.000719	0.222	DQPGLVTWLK	0.95	61.1	35.4	FBpp0112375	475652	1	80	184	0.00167	0.218	DQPGLVTWLK	0.95	53.6	31.7
FBpp0087719,FBpp0087721,FBpp0293111,FBpp0293112,FBpp0300426	579672	1	38	58	0.000237	0.1	DQPIFENTEEMPDCR	0.908	26.2	33.1	FBpp0293113,FBpp0300426	579869	1	32	50	0.000453	0.0817	DQPIFENTEEMPDCR	0.95	80.2	27.9
FBpp0083355,FBpp0083356	29964.7	1	7	9	3.67e-05	0.233	DQQIYVEER	0.95	47.5	36.3	FBpp0083355,FBpp0083356	29964.7	1	6	7	6.34e-05	0.226	DQQIYVEER	0.95	49	32.9
FBpp0087972	42474.3	1	5	8	3.27e-05	0.227	DQTFAEALSEPGLVFVAAK	0.95	89.5	33.7	FBpp0087972	42474.3	1	5	9	8.16e-05	0.232	DQTFAEALSEPGLVFVAAK	0.95	78.8	31
FBpp0070329,FBpp0292167,FBpp0292168	103831	1	49	199	0.000813	0.642	DQTLANELR	0.95	47.7	36.2	FBpp0070329,FBpp0292167,FBpp0292168	103831	1	46	192	0.00174	0.604	DQTLANELR	0.95	47.2	34.1
FBpp0072728	2.06605e+06	1	123	236	0.000964	0.087	DSGEYTCR	0.923	30.7	34.5	FBpp0072728	2.06605e+06	1	119	233	0.00211	0.0806	DSGEYTCR	0.95	27.3	26.8
FBpp0086694	74067.4	1	23	53	0.000216	0.354	DSGIDIR	0.95	37.4	36.8	FBpp0086694	74067.4	1	23	49	0.000444	0.332	DSGIDIR	0.882	28.9	34.7
FBpp0291928,FBpp0291935	819496	1	90	395	0.00161	0.137	DSGIYWCVAR	0.95	35.2	36.5	FBpp0291928,FBpp0291935	819496	1	88	465	0.00421	0.14	DSGIYWCVAR	0.95	35.5	32.9
FBpp0291928,FBpp0291935	819496	1	90	395	0.00161	0.137	DSIEIQSGGR	0.95	41	35.9	FBpp0291928,FBpp0291935	819496	1	88	465	0.00421	0.14	DSIEIQSGGR	0.95	34.9	33.2
FBpp0291928,FBpp0291935	819496	1	90	395	0.00161	0.137	DSLAVLEFTNAK	0.95	78.1	35.3	FBpp0291928,FBpp0291935	819496	1	88	465	0.00421	0.14	DSLAVLEFTNAK	0.95	81.2	33.2
FBpp0071697,FBpp0071698	48786.3	1	5	9	3.67e-05	0.155	DSLYTVGPAYSLNR	0.95	51.9	38.9	FBpp0071697,FBpp0071698	48786.3	1	4	6	5.44e-05	0.123	DSLYTVGPAYSLNR	0.95	52.6	33
FBpp0082987,FBpp0082988,FBpp0082989,FBpp0082990	29799.6	1	5	9	3.67e-05	0.195	DSTLIMQLLR	0.95	80.8	35.3	FBpp0087502,FBpp0087503,FBpp0099540	28228.3	1	6	14	0.000127	0.327	DSTLIMQLLR	0.95	80.7	33.9
FBpp0293688,FBpp0293690,FBpp0293691,FBpp0293698,FBpp0293699,FBpp0293700,FBpp0293702,FBpp0293703,FBpp0293704,FBpp0293705,FBpp0300810,FBpp0300811,FBpp0300812	504611	1	35	47	0.000192	0.0964	DSVIGEQCDTCK	0.95	61.1	33.7	FBpp0300810	504611	1	32	49	0.000444	0.0891	DSVIGEQCDTCK	0.95	58.3	31.1
FBpp0290554	1.0001e+06	1	166	337	0.00138	0.231	DSVLDDAGLYR	0.95	58.6	36.3	FBpp0290554	1.0001e+06	1	186	397	0.0036	0.264	DSVLDDAGLYR	0.95	56.1	32.9
FBpp0087506,FBpp0087507,FBpp0087508,FBpp0293464	105190	1	3	3	1.22e-05	0.0516	DSVPVVISLDGNQAVR	0.946	31.6	33.5	FBpp0087506,FBpp0087507,FBpp0087508,FBpp0293464	105190	1	3	3	2.72e-05	0.0484	DSVPVVISLDGNQAVR	0.95	41.7	33.2
FBpp0082597	41700.9	1	22	713	0.00291	0.726	DSYVGDEAQSK	0.95	69.3	35.2	FBpp0082597	41700.9	1	18	785	0.00712	0.622	DSYVGDEAQSK	0.95	73.8	32.5
FBpp0070950,FBpp0099823	20203.5	1	4	13	5.31e-05	0.303	DSYYPWDYPEHK	0.95	30.3	34	FBpp0070950,FBpp0099823	20203.5	1	3	11	9.97e-05	0.171	DSYYPWDYPEHK	0.95	34.5	31.3
FBpp0077536,FBpp0077537,FBpp0099765	47186.8	1	12	23	9.39e-05	0.323	DTCALDFGGLIEDLK	0.95	71.4	34.8	FBpp0077536,FBpp0077537,FBpp0099765	47186.8	1	14	34	0.000308	0.389	DTCALDFGGLIEDLK	0.95	33.5	32.3
FBpp0072672	278307	1	39	66	0.000269	0.181	DTEQADTWMAK	0.95	51.5	35	FBpp0072672	278307	1	42	70	0.000634	0.202	DTEQADTWMAK	0.95	40.5	31.9
FBpp0074982	13750.2	1	6	13	5.31e-05	0.541	DTFQDFAQSPAIAGGAESSPPK	0.95	115	33.8	FBpp0074982	13750.2	1	5	17	0.000154	0.451	DTFQDFAQSPAIAGGAESSPPK	0.95	102	31.3
FBpp0087472,FBpp0300657	65988.5	1	10	13	5.31e-05	0.166	DTFSFLTGSGR	0.95	39.6	36	FBpp0087472,FBpp0300657	65988.5	1	10	18	0.000163	0.18	DTFSFLTGSGR	0.95	42.4	32.5
FBpp0079453,FBpp0079455	79640	1	23	65	0.000265	0.363	DTIAQAVAVGLK	0.95	76.7	34	FBpp0079453,FBpp0079455	79640	1	21	68	0.000616	0.359	DTIAQAVAVGLK	0.95	77.5	29.2
FBpp0087438,FBpp0087439	149080	1	5	5	2.04e-05	0.0489	DTIEVASLDDPSLR	0.95	48.4	36	FBpp0087438,FBpp0087439	149080	1	4	5	4.53e-05	0.0422	DTIEVASLDDPSLR	0.95	46.6	36.6
FBpp0087958	61050.7	1	5	5	2.04e-05	0.112	DTLIYAASIDSR	0.95	55.5	36.1	FBpp0087958	61050.7	1	4	6	5.44e-05	0.0809	DTLIYAASIDSR	0.95	64.3	33.7
FBpp0074226	26782.6	1	18	98	0.0004	0.599	DTPEDNPNIPFEFTAENK	0.95	65.1	32.8	FBpp0074226	26782.6	1	16	82	0.000743	0.57	DTPEDNPNIPFEFTAENK	0.95	70.9	29.8
FBpp0087164	55372.6	1	6	10	4.08e-05	0.137	DTTLFGYFSDSDSK	0.95	40.2	34	FBpp0087164	55372.6	1	6	8	7.25e-05	0.141	DTTLFGYFSDSDSK	0.95	45.7	31.2
FBpp0082729,FBpp0099503	16367.3	0.996	2	2	8.17e-06	0.151	DTVLEYLK	0.912	29.1	35.8	FBpp0082729,FBpp0099503	16367.3	0.998	2	2	1.81e-05	0.151	DTVLEYLK	0.95	32	34
FBpp0293688,FBpp0293690,FBpp0293691,FBpp0293698,FBpp0293699,FBpp0293700,FBpp0293702,FBpp0293703,FBpp0293704,FBpp0293705,FBpp0300810,FBpp0300811,FBpp0300812	504611	1	35	47	0.000192	0.0964	DTVSITITK	0.95	48.7	35.3	FBpp0300810	504611	1	32	49	0.000444	0.0891	DTVSITITK	0.95	34.5	31.5
FBpp0082490,FBpp0082492,FBpp0291352,FBpp0291356,FBpp0297598,FBpp0297599	36201.5	1	15	62	0.000253	0.419	DTYGYSPR	0.95	44	35.5	FBpp0082490,FBpp0082492,FBpp0291352,FBpp0291356,FBpp0297598,FBpp0297599	36201.5	1	16	73	0.000662	0.438	DTYGYSPR	0.935	27.8	30.8
FBpp0291928,FBpp0291935	819496	1	90	395	0.00161	0.137	DTYSLNENELVLDCR	0.95	81.4	34.7	FBpp0291928,FBpp0291935	819496	1	88	465	0.00421	0.14	DTYSLNENELVLDCR	0.95	101	31.5
FBpp0076111	182339	1	6	7	2.86e-05	0.047	DTYSLPDSR	0.931	33.5	36.7	FBpp0076111	182339	1	13	15	0.000136	0.11	DTYSLPDSR	0.95	31.3	32.6
FBpp0072672	278307	1	39	66	0.000269	0.181	DVAGAEALLER	0.95	34.7	36.3	FBpp0072672	278307	1	42	70	0.000634	0.202	DVAGAEALLER	0.95	64.2	34.1
FBpp0076848,FBpp0297223	33765	1	11	39	0.000159	0.414	DVATFLK	0.95	35.8	35.4	FBpp0076848,FBpp0297223	33765	1	11	57	0.000517	0.41	DVATFLK	0.95	34.6	33.6
FBpp0071128,FBpp0071129	78631	1	26	107	0.000437	0.476	DVCSGAHAFSK	0.95	58.5	35.1	FBpp0071128,FBpp0071129	78631	1	27	119	0.00108	0.482	DVCSGAHAFSK	0.95	48.9	32.9
FBpp0070676,FBpp0070677,FBpp0070679	48876.9	1	18	100	0.000408	0.566	DVDNIISAYR	0.95	50.4	36.5	FBpp0070676,FBpp0070677,FBpp0070679	48876.9	1	17	114	0.00103	0.566	DVDNIISAYR	0.95	48.7	33.9
FBpp0087548	26572.3	1	4	5	2.04e-05	0.202	DVESNLGLLER	0.925	32.3	36	FBpp0087548	26572.3	1	3	3	2.72e-05	0.127	DVESNLGLLER	0.95	48.8	34.7
FBpp0087472,FBpp0300657	65988.5	1	10	13	5.31e-05	0.166	DVFEGATR	0.95	38.7	37.6	FBpp0087472,FBpp0300657	65988.5	1	10	18	0.000163	0.18	DVFEGATR	0.95	39.8	33.8
FBpp0079640	36058.4	0.99	2	3	1.22e-05	0.0712	DVIFSFPVEIK	0.95	34.2	34.9	FBpp0079640	36058.4	0.999	2	4	3.63e-05	0.0682	DVIFSFPVEIK	0.95	43.2	31.2
FBpp0070474	49671.9	1	5	6	2.45e-05	0.152	DVLVHPDWTYQTGWR	0.95	49.7	34.9	FBpp0070474	49671.9	1	5	6	5.44e-05	0.14	DVLVHPDWTYQTGWR	0.95	55.5	32.3
FBpp0081062,FBpp0081153	49908.4	1	6	7	2.86e-05	0.196	DVNAAIATIK	0.95	47.1	35	FBpp0081062,FBpp0081153	49908.4	1	9	11	9.97e-05	0.249	DVNAAIATIK	0.95	45.8	32.7
FBpp0084044	53203.6	1	3	7	2.86e-05	0.0905	DVNVQLSNECR	0.95	42.8	36	FBpp0084044	53203.6	1	3	3	2.72e-05	0.08	DVNVQLSNECR	0.95	42.1	31.8
FBpp0100186	43227.5	1	3	10	4.08e-05	0.0608	DVNYGWLLR	0.95	36.6	36.8	FBpp0100186	43227.5	0.999	2	9	8.16e-05	0.0423	DVNYGWLLR	0.95	38.9	34.3
FBpp0087037,FBpp0292314	52471.2	1	7	18	7.35e-05	0.181	DVPQLTLDVK	0.95	41.1	33.5	FBpp0087037,FBpp0292314	52471.2	1	5	11	9.97e-05	0.129	DVPQLTLDVK	0.95	49.9	30.5
FBpp0073079	24278.9	1	4	5	2.04e-05	0.231	DVPVAVAPVAPVLAK	0.95	51.5	32.1	FBpp0073079	24278.9	1	3	6	5.44e-05	0.174	DVPVAVAPVAPVLAK	0.95	81.2	22.9
FBpp0074285	26905.2	1	9	34	0.000139	0.545	DVSAALQTAK	0.95	42.6	36	FBpp0074285	26905.2	1	10	38	0.000344	0.576	DVSAALQTAK	0.95	36.6	33.5
FBpp0070370	11546.6	1	6	29	0.000118	0.612	DVSPLIQR	0.897	29.7	35.1	FBpp0070370	11546.6	1	8	45	0.000408	0.718	DVSPLIQR	0.9	29	34
FBpp0088501,FBpp0088502,FBpp0088503,FBpp0088981,FBpp0088982,FBpp0088983,FBpp0088984,FBpp0289428	111137	1	32	129	0.000527	0.382	DVSSDQLDEILR	0.95	74.3	36.3	FBpp0088501,FBpp0088502,FBpp0088503,FBpp0088981,FBpp0088982,FBpp0088983,FBpp0088984,FBpp0289428	111137	1	31	126	0.00114	0.367	DVSSDQLDEILR	0.95	76.8	33.7
FBpp0072672	278307	1	39	66	0.000269	0.181	DVVLSSDDYGR	0.95	55.8	36.3	FBpp0072672	278307	1	42	70	0.000634	0.202	DVVLSSDDYGR	0.95	61.1	32.1
FBpp0083570,FBpp0083571	46898.9	1	16	53	0.000216	0.479	DVWFNAPGMK	0.95	45.4	36.3	FBpp0083570,FBpp0083571	46898.9	1	14	60	0.000544	0.45	DVWFNAPGMK	0.95	44.7	34.2
FBpp0300555	29111	1	11	36	0.000147	0.308	DWEINDLNAQVNDLR	0.95	67.1	35.2	FBpp0300555	29111	1	14	54	0.000489	0.435	DWEINDLNAQVNDLR	0.95	89.3	31.5
FBpp0075023,FBpp0075024,FBpp0075026,FBpp0075028	112587	1	46	236	0.000964	0.527	DWLDSPWSGFFEGK	0.95	53.3	34.4	FBpp0075023,FBpp0075024,FBpp0075026,FBpp0075028	112587	1	45	283	0.00257	0.505	DWLDSPWSGFFEGK	0.95	55	31.8
FBpp0081437,FBpp0112118	54809.9	1	17	103	0.000421	0.38	DWTQEDPK	0.828	27.8	35.9	FBpp0081437,FBpp0112118,FBpp0291000,FBpp0291001,FBpp0292559,FBpp0292560	54809.9	1	19	135	0.00122	0.432	DWTQEDPK	0.95	35.8	33.8
FBpp0081437,FBpp0112118	54809.9	1	17	103	0.000421	0.38	DWTQEDPKEVEAAK	0.95	57.3	34.7	FBpp0081437,FBpp0112118,FBpp0291000,FBpp0291001,FBpp0292559,FBpp0292560	54809.9	1	19	135	0.00122	0.432	DWTQEDPKEVEAAK	0.95	49.7	32.1
FBpp0085821,FBpp0085822,FBpp0292854	33883.7	1	3	5	2.04e-05	0.123	DYAGGFSSALITK	0.95	92.3	35.4	FBpp0085821,FBpp0085822,FBpp0292854	33883.7	1	3	6	5.44e-05	0.12	DYAGGFSSALITK	0.95	57.7	33.4
FBpp0073777	13882.4	1	4	17	6.94e-05	0.427	DYCAHLAIAYQACR	0.95	34.3	33.5	FBpp0073777	13882.4	1	4	25	0.000227	0.427	DYCAHLAIAYQACR	0.95	56.8	28.5
FBpp0071128,FBpp0071129	78631	1	26	107	0.000437	0.476	DYFMTDAISR	0.815	27.8	36.3	FBpp0071128,FBpp0071129	78631	1	27	119	0.00108	0.482	DYFMTDAISR	0.95	30.8	32
FBpp0079771,FBpp0079772,FBpp0100039,FBpp0293784	30550.8	1	20	276	0.00113	0.816	DYGLTLTEK	0.95	45.8	36.2	FBpp0079771,FBpp0079772,FBpp0100039,FBpp0293784	30550.8	1	20	292	0.00265	0.879	DYGLTLTEK	0.95	51.4	34.7
FBpp0079072	54252.2	1	22	125	0.00051	0.406	DYMEDPSNMVL	0.95	67.7	31.1	FBpp0079072	54252.2	1	23	117	0.00106	0.455	DYMEDPSNMVL	0.95	62.8	26.7
FBpp0076393,FBpp0113039	52590.9	1	16	34	0.000139	0.384	DYQETFEFINTLAK	0.95	75.7	35.1	FBpp0076390,FBpp0076391,FBpp0076392,FBpp0076393,FBpp0076394,FBpp0076396,FBpp0113039,FBpp0113040,FBpp0113041	46662	1	15	34	0.000308	0.423	DYQETFEFINTLAK	0.95	63.7	32.5
FBpp0081834	49925.2	1	13	72	0.000294	0.357	DYVDISVAVATPR	0.95	67.1	36	FBpp0081834	49925.2	1	14	92	0.000834	0.374	DYVDISVAVATPR	0.95	59.8	33.8
FBpp0071464,FBpp0071465,FBpp0071466,FBpp0071468,FBpp0071469	63553.9	1	10	23	9.39e-05	0.207	DYYTPTNLSPLWVK	0.95	47.3	35.5	FBpp0071464,FBpp0071465,FBpp0071466,FBpp0071468,FBpp0071469	63553.9	1	13	27	0.000245	0.307	DYYTPTNLSPLWVK	0.95	52.3	32.9
FBpp0087577,FBpp0087578	23852.7	1	3	5	2.04e-05	0.152	EAAALATAEAQK	0.95	79.3	35.5	FBpp0087577,FBpp0087578	23852.7	1	3	3	2.72e-05	0.152	EAAALATAEAQK	0.95	69.7	33.2
FBpp0075755	22030.8	1	5	20	8.17e-05	0.226	EAADELEALR	0.95	47.3	36.3	FBpp0075755	22030.8	1	4	19	0.000172	0.167	EAADELEALR	0.95	49.4	33.7
FBpp0075755	22030.8	1	5	20	8.17e-05	0.226	EAADELEALRGD	0.95	83.3	36	FBpp0075755	22030.8	1	4	19	0.000172	0.167	EAADELEALRGD	0.95	61	32.8
FBpp0072672	278307	1	39	66	0.000269	0.181	EAADLAQWIR	0.95	39.6	35.6	FBpp0072672	278307	1	42	70	0.000634	0.202	EAADLAQWIR	0.921	30.2	34.1
FBpp0072135	50642.7	1	15	21	8.57e-05	0.348	EAALAAGFSNK	0.95	62.7	35.8	FBpp0072135	50642.7	1	13	18	0.000163	0.324	EAALAAGFSNK	0.95	56.8	33.4
FBpp0072848	75109.1	1	9	13	5.31e-05	0.166	EAAMGQGFDR	0.95	35.2	36.2	FBpp0072848	75109.1	1	7	9	8.16e-05	0.124	EAAMGQGFDR	0.95	35.2	31.1
FBpp0072848	75109.1	1	9	13	5.31e-05	0.166	EAASVPLGVLTSGQR	0.95	63.3	34.7	FBpp0072848	75109.1	1	7	9	8.16e-05	0.124	EAASVPLGVLTSGQR	0.95	47.6	33.6
FBpp0071697,FBpp0071698	48786.3	1	5	9	3.67e-05	0.155	EADIMAEIFHSGPVQATMR	0.95	110	34.2	FBpp0071697,FBpp0071698	48786.3	1	4	6	5.44e-05	0.123	EADIMAEIFHSGPVQATMR	0.95	92.2	31.5
FBpp0088501,FBpp0088502,FBpp0088503,FBpp0088981,FBpp0088982,FBpp0088983,FBpp0088984,FBpp0289428	111137	1	32	129	0.000527	0.382	EAFNNAYMELGGLGER	0.95	77.9	35.5	FBpp0088501,FBpp0088502,FBpp0088503,FBpp0088981,FBpp0088982,FBpp0088983,FBpp0088984,FBpp0289428	111137	1	31	126	0.00114	0.367	EAFNNAYMELGGLGER	0.95	71.1	29.9
FBpp0088688	23715.5	1	18	274	0.00112	0.869	EAFQLMDADK	0.95	64	35.7	FBpp0088688	23715.5	1	20	340	0.00308	0.869	EAFQLMDADK	0.95	68.2	33.7
FBpp0088688	23715.5	1	18	274	0.00112	0.869	EAFQLMDADKDGIIGK	0.95	76.8	33.8	FBpp0088688	23715.5	1	20	340	0.00308	0.869	EAFQLMDADKDGIIGK	0.95	54.7	31.2
FBpp0070871,FBpp0070872	58217.5	1	21	556	0.00227	0.5	EAGNNPSEEQLK	0.95	74.5	35.7	FBpp0070871,FBpp0070872	58217.5	1	21	613	0.00556	0.49	EAGNNPSEEQLK	0.95	68.8	33.6
FBpp0070871,FBpp0070872	58217.5	1	21	556	0.00227	0.5	EAGNNPSEEQLKEYIWK	0.95	98	33.7	FBpp0070871,FBpp0070872	58217.5	1	21	613	0.00556	0.49	EAGNNPSEEQLKEYIWK	0.95	71.8	29.7
FBpp0087719,FBpp0087721,FBpp0293111,FBpp0293112,FBpp0300426	579672	1	38	58	0.000237	0.1	EAGQNIVIYEGGVVMAQAR	0.95	90.1	34.4	FBpp0293113,FBpp0300426	579869	1	32	50	0.000453	0.0817	EAGQNIVIYEGGVVMAQAR	0.95	58.6	32.3
FBpp0075069	45415.8	1	23	345	0.00141	0.759	EALAFAILEQALGAK	0.95	101	32	FBpp0075069	45415.8	1	22	364	0.0033	0.757	EALAFAILEQALGAK	0.95	120	26
FBpp0078130	84093.9	1	16	37	0.000151	0.251	EALATVGAEHAVSLVSTR	0.95	99.3	35	FBpp0078130	84093.9	1	20	36	0.000326	0.295	EALATVGAEHAVSLVSTR	0.95	115	32.3
FBpp0073530	74474.6	1	7	10	4.08e-05	0.123	EALLSPANAER	0.95	37.9	36	FBpp0073530	74474.6	1	6	7	6.34e-05	0.132	EALLSPANAER	0.859	27.3	34.1
FBpp0077571,FBpp0077572,FBpp0077573,FBpp0077574,FBpp0077575,FBpp0291325	54311.7	1	5	7	2.86e-05	0.156	EALNLISDAIAK	0.95	68.4	34.4	FBpp0077571,FBpp0077572,FBpp0077573,FBpp0077574,FBpp0077575,FBpp0291325	54311.7	1	5	9	8.16e-05	0.164	EALNLISDAIAK	0.95	71.4	31.2
FBpp0074502	20842.2	1	3	5	2.04e-05	0.262	EANFFESTSSTTNSALPSR	0.95	44.6	34.6	FBpp0074502	20842.2	1	5	9	8.16e-05	0.508	EANFFESTSSTTNSALPSR	0.95	65.7	29.3
FBpp0087539,FBpp0087540,FBpp0087541,FBpp0087542,FBpp0087543,FBpp0087544,FBpp0087545,FBpp0087546,FBpp0087547,FBpp0290074,FBpp0293088	130866	1	41	98	0.0004	0.409	EANLLLGDIIK	0.95	59.7	32.8	FBpp0087540,FBpp0087541,FBpp0087542,FBpp0087544,FBpp0087547,FBpp0293088	130866	1	45	125	0.00113	0.485	EANLLLGDIIK	0.95	72.5	27.9
FBpp0074906	53084.4	1	20	108	0.000441	0.429	EANVAAAFGKPINF	0.95	56.9	34.9	FBpp0074906	53084.4	1	21	156	0.00141	0.48	EANVAAAFGKPINF	0.95	81.3	32.4
FBpp0085489	33742	1	15	70	0.000286	0.542	EAQEPQIK	0.95	37	36.4	FBpp0085489	33742	1	15	74	0.000671	0.539	EAQEPQIK	0.95	40.6	34.2
FBpp0088252	372686	1	61	129	0.000527	0.205	EATACTFALAYGSAVK	0.95	52.1	35.4	FBpp0088252	372686	1	62	137	0.00124	0.22	EATACTFALAYGSAVK	0.95	96.8	32.3
FBpp0074906	53084.4	1	20	108	0.000441	0.429	EATLGGTCLNVGCIPSK	0.95	90.9	34.7	FBpp0074906	53084.4	1	21	156	0.00141	0.48	EATLGGTCLNVGCIPSK	0.95	111	31.3
FBpp0087164	55372.6	1	6	10	4.08e-05	0.137	EATTELK	0.95	35.6	36.1	FBpp0087164	55372.6	1	6	8	7.25e-05	0.141	EATTELK	0.879	27.8	34
FBpp0081834	49925.2	1	13	72	0.000294	0.357	EAVLFLR	0.95	45.1	35.1	FBpp0081834	49925.2	1	14	92	0.000834	0.374	EAVLFLR	0.95	45.7	32.8
FBpp0086769,FBpp0086770	31582.8	1	9	22	8.98e-05	0.359	EAVNTAYETTLQEGLK	0.95	71.9	34.4	FBpp0086769,FBpp0086770	31582.8	1	7	22	0.000199	0.339	EAVNTAYETTLQEGLK	0.95	71.6	32
FBpp0071794	59423.3	1	35	666	0.00272	0.616	EAYPGDVFYLHSR	0.95	91.8	35.1	FBpp0071794	59423.3	1	35	872	0.0079	0.621	EAYPGDVFYLHSR	0.95	84.8	32.2
FBpp0077425,FBpp0271901	16824.3	1	5	13	5.31e-05	0.359	EAYYPYSTTPNK	0.95	34.7	35.4	FBpp0077425,FBpp0271901	16824.3	1	6	15	0.000136	0.387	EAYYPYSTTPNK	0.95	40.6	32.9
FBpp0077776,FBpp0077777,FBpp0291100,FBpp0291101,FBpp0291102,FBpp0297500	11998.3	1	5	24	9.8e-05	0.574	ECADLISDFQECVGMQK	0.95	83	31.5	FBpp0077776,FBpp0077777,FBpp0291100,FBpp0291101,FBpp0291102,FBpp0297500	11998.3	1	4	21	0.00019	0.564	ECADLISDFQECVGMQK	0.95	82.6	28.9
FBpp0070006	33819.1	1	5	11	4.49e-05	0.26	ECFDGLATNPDCR	0.95	60.9	34.6	FBpp0070006	33819.1	1	5	15	0.000136	0.247	ECFDGLATNPDCR	0.95	65.5	26.1
FBpp0085489	33742	1	15	70	0.000286	0.542	ECGPMVLDALIK	0.95	80	35.3	FBpp0085489	33742	1	15	74	0.000671	0.539	ECGPMVLDALIK	0.95	78.5	32.2
FBpp0293688,FBpp0293690,FBpp0293691,FBpp0293698,FBpp0293699,FBpp0293700,FBpp0293702,FBpp0293703,FBpp0293704,FBpp0293705,FBpp0300810,FBpp0300811,FBpp0300812	504611	1	35	47	0.000192	0.0964	ECYCSGLASQCR	0.95	40.6	33.9	FBpp0300810	504611	1	32	49	0.000444	0.0891	ECYCSGLASQCR	0.95	42.4	24.7
FBpp0083686	31704.5	1	6	13	5.31e-05	0.302	EDAQAAVDLMR	0.95	62.3	36.3	FBpp0083686	31704.5	1	4	5	4.53e-05	0.162	EDAQAAVDLMR	0.95	60	32.4
FBpp0291928,FBpp0291935	819496	1	90	395	0.00161	0.137	EDEPEGGDGGYER	0.95	97.5	31.3	FBpp0291928,FBpp0291935	819496	1	88	465	0.00421	0.14	EDEPEGGDGGYER	0.95	80.7	23.2
FBpp0293370,FBpp0293371,FBpp0293372,FBpp0293373,FBpp0293374,FBpp0293375,FBpp0293376	135640	0.999	2	2	8.17e-06	0.0221	EDLAQDIECR	0.95	56.4	35.5	FBpp0293370,FBpp0293371,FBpp0293372,FBpp0293373,FBpp0293374,FBpp0293375,FBpp0293376	121700	0.999	2	2	1.81e-05	0.0221	EDLAQDIECR	0.95	51.9	30.2
FBpp0291928,FBpp0291935	819496	1	90	395	0.00161	0.137	EDSVDLDDGDEPVK	0.95	51.4	34.9	FBpp0291928,FBpp0291935	819496	1	88	465	0.00421	0.14	EDSVDLDDGDEPVK	0.95	71.6	30.6
FBpp0088899	29297.3	0.998	2	2	8.17e-06	0.333	EEAESEVAALNR	0.95	48.4	35.8	FBpp0088899	29297.3	0.998	2	2	1.81e-05	0.389	EEAESEVAALNR	0.95	52.8	32.3
FBpp0087539,FBpp0087540,FBpp0087541,FBpp0087542,FBpp0087543,FBpp0087544,FBpp0087545,FBpp0087546,FBpp0087547,FBpp0290074,FBpp0293088	130866	1	41	98	0.0004	0.409	EEALEFCK	0.883	29.9	35.9	FBpp0087540,FBpp0087541,FBpp0087542,FBpp0087544,FBpp0087547,FBpp0293088	130866	1	45	125	0.00113	0.485	EEALEFCK	0.903	28.5	33.4
FBpp0085470,FBpp0290636,FBpp0290637	196587	1	20	31	0.000127	0.166	EEDVLEWLVQNK	0.95	48.7	35.6	FBpp0085470,FBpp0290637	196587	1	23	38	0.000344	0.198	EEDVLEWLVQNK	0.95	51.1	32.8
FBpp0076322,FBpp0076323	74278.8	1	13	46	0.000188	0.57	EEEDYIAQTLVR	0.941	31	36.1	FBpp0076322,FBpp0076323	74278.8	1	13	50	0.000453	0.541	EEEDYIAQTLVR	0.95	40	32.9
FBpp0072728	2.06605e+06	1	123	236	0.000964	0.087	EEEETYITQAPR	0.95	53.1	35.7	FBpp0072728	2.06605e+06	1	119	233	0.00211	0.0806	EEEETYITQAPR	0.95	60.9	31.7
FBpp0291043	222825	1	166	3227	0.0132	0.665	EEEFENTR	0.95	32.8	35.2	FBpp0080454	224415	1	161	3524	0.0319	0.662	EEEFENTR	0.95	29.8	30.7
FBpp0084813	34620.4	1	6	14	5.72e-05	0.202	EEGLTALWR	0.95	51.8	37	FBpp0084813	34620.4	1	5	12	0.000109	0.167	EEGLTALWR	0.95	54.1	34.5
FBpp0079406	57020	1	17	55	0.000225	0.392	EEIFGPVQQLIR	0.95	78.6	34.7	FBpp0079406	57020	1	14	46	0.000417	0.323	EEIFGPVQQLIR	0.95	85	34.2
FBpp0076520	45872.8	1	10	24	9.8e-05	0.251	EEIIPVAAQYDK	0.95	63.9	35.1	FBpp0076520	45872.8	1	13	29	0.000263	0.384	EEIIPVAAQYDK	0.95	67.3	32.7
FBpp0074906	53084.4	1	20	108	0.000441	0.429	EEIQCDALLVSVGR	0.95	93.1	35.8	FBpp0074906	53084.4	1	21	156	0.00141	0.48	EEIQCDALLVSVGR	0.95	83.8	33
FBpp0070676,FBpp0070677,FBpp0070679	48876.9	1	18	100	0.000408	0.566	EEIQEVR	0.95	42.9	36.8	FBpp0070676,FBpp0070677,FBpp0070679	48876.9	1	17	114	0.00103	0.566	EEIQEVR	0.95	37.8	34.6
FBpp0086442,FBpp0086443,FBpp0086444,FBpp0111813	80424.2	1	31	226	0.000923	0.492	EEIQTYIK	0.95	34.2	36.2	FBpp0086442,FBpp0086443,FBpp0086444,FBpp0111813	80424.2	1	31	243	0.0022	0.5	EEIQTYIK	0.95	45	33.3
FBpp0072728	2.06605e+06	1	123	236	0.000964	0.087	EELVTEDEQPNPPK	0.95	64.2	35.3	FBpp0072728	2.06605e+06	1	119	233	0.00211	0.0806	EELVTEDEQPNPPK	0.95	65.6	32.8
FBpp0291043	222825	1	166	3227	0.0132	0.665	EEQAEQDGEEEGGR	0.95	83.2	32.2	FBpp0080454	224415	1	161	3524	0.0319	0.662	EEQAEQDGEEEGGR	0.95	72.8	24.4
FBpp0075575	9412.4	1	4	6	2.45e-05	0.488	EESNPAQEFLTK	0.95	81	36.4	FBpp0075575	9412.4	1	3	5	4.53e-05	0.349	EESNPAQEFLTK	0.95	93.1	33.9
FBpp0075023,FBpp0075024,FBpp0075026,FBpp0075028	112587	1	46	236	0.000964	0.527	EETLIHIGNR	0.95	49.1	36.6	FBpp0075023,FBpp0075024,FBpp0075026,FBpp0075028	112587	1	45	283	0.00257	0.505	EETLIHIGNR	0.95	49.3	34.2
FBpp0082733	24481.4	1	6	21	8.57e-05	0.301	EEVQSGYK	0.95	40.1	36.3	FBpp0082733	24481.4	1	7	22	0.000199	0.381	EEVQSGYK	0.95	37.7	34.1
FBpp0290554	1.0001e+06	1	166	337	0.00138	0.231	EEVVFLNVQPLPK	0.95	76.2	32.7	FBpp0290554	1.0001e+06	1	186	397	0.0036	0.264	EEVVFLNVQPLPK	0.95	80.7	27.9
FBpp0071448,FBpp0290168	41835.9	0.998	2	6	2.45e-05	0.644	EEYDESGPGIVHR	0.95	56.1	34.3	FBpp0071448,FBpp0290168	41835.9	0.995	2	6	5.44e-05	0.622	EEYDESGPGIVHR	0.896	25.2	30.8
FBpp0072124	109614	1	37	199	0.000813	0.359	EFDDLSPTEQK	0.95	52.2	35.7	FBpp0072124	109614	1	43	240	0.00218	0.461	EFDDLSPTEQK	0.95	45.9	33
FBpp0078130	84093.9	1	16	37	0.000151	0.251	EFDGATLEPR	0.95	71.8	36.4	FBpp0078130	84093.9	1	20	36	0.000326	0.295	EFDGATLEPR	0.95	56.4	33.1
FBpp0070915	50460.8	1	21	91	0.000372	0.559	EFGLDSK	0.91	32.2	36.8	FBpp0070914,FBpp0070915	53576.7	1	20	119	0.00108	0.527	EFGLDSK	0.878	27.8	34.1
FBpp0071794	59423.3	1	35	666	0.00272	0.616	EFLQHIK	0.95	35.5	35.8	FBpp0071794	59423.3	1	35	872	0.0079	0.621	EFLQHIK	0.95	37.2	33.1
FBpp0070329,FBpp0292167,FBpp0292168	103831	1	49	199	0.000813	0.642	EFNLIVNLVR	0.95	48.2	34.2	FBpp0070329,FBpp0292167,FBpp0292168	103831	1	46	192	0.00174	0.604	EFNLIVNLVR	0.924	28.8	33.1
FBpp0073277,FBpp0073279	32910.2	1	25	482	0.00197	0.702	EFTGLGNCLTK	0.95	72.9	35.9	FBpp0073277,FBpp0073279	32910.2	1	26	576	0.00522	0.699	EFTGLGNCLTK	0.95	67.8	33.3
FBpp0080707,FBpp0080708	30384.2	1	14	62	0.000253	0.707	EFTLAVEMK	0.95	50.5	35.9	FBpp0080707,FBpp0080708	30384.2	1	13	60	0.000544	0.62	EFTLAVEMK	0.95	41.5	34
FBpp0300555	29111	1	11	36	0.000147	0.308	EFTLEEEEK	0.95	50	35.9	FBpp0300555	29111	1	14	54	0.000489	0.435	EFTLEEEEK	0.95	57.1	33.6
FBpp0300555	29111	1	11	36	0.000147	0.308	EFTLEEEEKEK	0.95	30.5	34.8	FBpp0300555	29111	1	14	54	0.000489	0.435	EFTLEEEEKEK	0.95	46.9	30.9
FBpp0072124	109614	1	37	199	0.000813	0.359	EFTLEFSR	0.95	46.5	36.6	FBpp0072124	109614	1	43	240	0.00218	0.461	EFTLEFSR	0.95	48.2	33.1
FBpp0079472	41611.2	1	16	29	0.000118	0.575	EGAFNAEITPIK	0.95	48.2	35.3	FBpp0079472	41611.2	1	13	27	0.000245	0.485	EGAFNAEITPIK	0.95	58.7	31.2
FBpp0290554	1.0001e+06	1	166	337	0.00138	0.231	EGESEPLETFDAIVAR	0.95	82.5	35.7	FBpp0290554	1.0001e+06	1	186	397	0.0036	0.264	EGESEPLETFDAIVAR	0.95	99	32.4
FBpp0290554	1.0001e+06	1	166	337	0.00138	0.231	EGESEPLETLGSIIAK	0.95	50	32.2	FBpp0290554	1.0001e+06	1	186	397	0.0036	0.264	EGESEPLETLGSIIAK	0.95	86.8	31.9
FBpp0085489	33742	1	15	70	0.000286	0.542	EGICGSCAMNIGGTNTLACISK	0.95	93.9	32.7	FBpp0085489	33742	1	15	74	0.000671	0.539	EGICGSCAMNIGGTNTLACISK	0.95	99.3	30.8
FBpp0081947,FBpp0081948	16623.1	1	7	85	0.000347	0.517	EGIDGWEIR	0.95	53.7	36.4	FBpp0081947,FBpp0081948	16623.1	1	8	97	0.000879	0.55	EGIDGWEIR	0.95	66.1	33.3
FBpp0070894,FBpp0073034,FBpp0073035,FBpp0077159,FBpp0079606,FBpp0089269	17940.6	1	5	50	0.000204	0.088	EGIPPDQQR	0.95	46.1	36.7	FBpp0070894,FBpp0073034,FBpp0073035,FBpp0077159,FBpp0079606,FBpp0089269	17940.6	1	5	64	0.00058	0.088	EGIPPDQQR	0.95	36.9	33.9
FBpp0082927	26379.7	1	8	19	7.76e-05	0.239	EGISLR	0.818	28	36.4	FBpp0082927	26379.7	1	9	30	0.000272	0.286	EGISLR	0.838	28.4	35.9
FBpp0291928,FBpp0291935	819496	1	90	395	0.00161	0.137	EGKTEIVHMITVEPR	0.95	54	34.5	FBpp0291928,FBpp0291935	819496	1	88	465	0.00421	0.14	EGKTEIVHMITVEPR	0.95	31.3	31.7
FBpp0071328,FBpp0071329	48605.9	1	4	5	2.04e-05	0.111	EGLGGIAVVDLSFDDFR	0.95	71.7	40.9	FBpp0071328,FBpp0071329	48605.9	1	3	3	2.72e-05	0.086	EGLGGIAVVDLSFDDFR	0.95	55.9	32.6
FBpp0070329,FBpp0292167,FBpp0292168	103831	1	49	199	0.000813	0.642	EGLLDPAWEK	0.95	36.3	36.1	FBpp0070329,FBpp0292167,FBpp0292168	103831	1	46	192	0.00174	0.604	EGLLDPAWEK	0.95	46.3	33
FBpp0070329,FBpp0292167,FBpp0292168	103831	1	49	199	0.000813	0.642	EGLLLWCQR	0.937	33.1	35.8	FBpp0070329,FBpp0292167,FBpp0292168	103831	1	46	192	0.00174	0.604	EGLLLWCQR	0.95	50.2	34
FBpp0290518-R	0	0.984	2	2	8.17e-06	0	EGLLVR	0.861	28.1	35	FBpp0290518-R	0	0.99	2	3	2.72e-05	0	EGLLVR	0.907	28	32.7
FBpp0085265,FBpp0085266,FBpp0085267	94460.7	1	3	4	1.63e-05	0.0403	EGLPDLSQYLDKL	0.95	35.8	35.3	FBpp0085265	94460.7	1	4	6	5.44e-05	0.0474	EGLPDLSQYLDKL	0.937	29.3	32.8
FBpp0088250	54109	1	28	1158	0.00473	0.78	EGNDLYNEMIEGGVISLK	0.95	86.6	34.3	FBpp0088250	54109	1	28	1286	0.0117	0.774	EGNDLYNEMIEGGVISLK	0.95	89.8	31.7
FBpp0088250	54109	1	28	1158	0.00473	0.78	EGNDLYNEMIEGGVISLKDK	0.95	66.3	33.3	FBpp0088250	54109	1	28	1286	0.0117	0.774	EGNDLYNEMIEGGVISLKDK	0.95	42.1	30.1
FBpp0084813	34620.4	1	6	14	5.72e-05	0.202	EGPLALYQGIGAALLR	0.95	76.9	31.1	FBpp0084813	34620.4	1	5	12	0.000109	0.167	EGPLALYQGIGAALLR	0.95	74.1	31.8
FBpp0290554	1.0001e+06	1	166	337	0.00138	0.231	EGQQYEFR	0.907	31.6	36.4	FBpp0290554	1.0001e+06	1	186	397	0.0036	0.264	EGQQYEFR	0.935	29.1	32
FBpp0291928,FBpp0291935	819496	1	90	395	0.00161	0.137	EGRPPRPSGDEEPAAAGEEGAEGAADGEGGEK	0.95	112	29.3	FBpp0291928,FBpp0291935	819496	1	88	465	0.00421	0.14	EGRPPRPSGDEEPAAAGEEGAEGAADGEGGEK	0.95	98.1	28.2
FBpp0291928,FBpp0291935	819496	1	90	395	0.00161	0.137	EGRPPRPSGDEEPAAAGEEGAEGAADGEGGEKR	0.95	87.6	29.4	FBpp0291928,FBpp0291935	819496	1	88	465	0.00421	0.14	EGRPPRPSGDEEPAAAGEEGAEGAADGEGGEKR	0.95	65.8	27.3
FBpp0088252	372686	1	61	129	0.000527	0.205	EGSYFEVADNLALK	0.95	49.5	35.2	FBpp0088252	372686	1	62	137	0.00124	0.22	EGSYFEVADNLALK	0.95	42.9	33.2
FBpp0072254,FBpp0072255,FBpp0072256	113585	1	8	10	4.08e-05	0.0888	EGVDSLDLLELQQACK	0.95	38.1	34.9	FBpp0072254,FBpp0072255,FBpp0072256	113585	1	7	8	7.25e-05	0.0819	EGVDSLDLLELQQACK	0.95	57.1	32.8
FBpp0291043	222825	1	166	3227	0.0132	0.665	EGYLLGEIK	0.95	44.8	35.4	FBpp0080454	224415	1	161	3524	0.0319	0.662	EGYLLGEIK	0.95	44.8	32.5
FBpp0081002,FBpp0289654	85401.5	1	41	386	0.00158	0.584	EHAALEPR	0.95	42.6	37.1	FBpp0081002,FBpp0289654	85401.5	1	40	497	0.0045	0.572	EHAALEPR	0.946	32.5	34.6
FBpp0087142,FBpp0087143	50307.3	1	7	18	7.35e-05	0.168	EHALLAFTLGVK	0.95	59.5	33.2	FBpp0087142,FBpp0087143	50307.3	1	6	20	0.000181	0.151	EHALLAFTLGVK	0.95	37.4	30.3
FBpp0084275,FBpp0112201,FBpp0112202,FBpp0112203	44431.7	1	19	72	0.000294	0.624	EHANVIQEAVYQTIVNDAIR	0.95	131	34.7	FBpp0084275,FBpp0112201,FBpp0112202,FBpp0112203	44431.7	1	18	80	0.000725	0.604	EHANVIQEAVYQTIVNDAIR	0.95	139	32.4
FBpp0086694	74067.4	1	23	53	0.000216	0.354	EIADLR	0.949	35.9	37.6	FBpp0086694	74067.4	1	23	49	0.000444	0.332	EIADLR	0.878	29.6	35.6
FBpp0083141,FBpp0083142	20200.9	1	18	163	0.000666	0.831	EIAHLK	0.819	26.2	35.9	FBpp0083141,FBpp0083142	20200.9	1	18	200	0.00181	0.871	EIAHLK	0.873	27.2	33.7
FBpp0072054	40532.3	1	5	13	5.31e-05	0.128	EIAIDVPK	0.95	32.8	35.3	FBpp0072054	40532.3	1	9	19	0.000172	0.265	EIAIDVPK	0.95	33.1	33.5
FBpp0085250,FBpp0091051,FBpp0091053,FBpp0091056,FBpp0091058,FBpp0091061,FBpp0091064,FBpp0091067,FBpp0091070,FBpp0091073,FBpp0091076,FBpp0091079,FBpp0091082,FBpp0091085,FBpp0091088,FBpp0091091,FBpp0091094,FBpp0091097,FBpp0091100,FBpp0091103,FBpp0091106,FBpp0091109,FBpp0091112	15388.7	1	3	8	3.27e-05	0.338	EIAQDFK	0.95	32.8	36.1	FBpp0071280,FBpp0071281,FBpp0071282,FBpp0078649,FBpp0085250,FBpp0091051,FBpp0091053,FBpp0091056,FBpp0091058,FBpp0091061,FBpp0091064,FBpp0091067,FBpp0091070,FBpp0091073,FBpp0091076,FBpp0091079,FBpp0091082,FBpp0091085,FBpp0091088,FBpp0091091,FBpp0091094,FBpp0091097,FBpp0091100,FBpp0091103,FBpp0091106,FBpp0091109,FBpp0091112	15328.7	0.999	2	4	3.63e-05	0.103	EIAQDFK	0.932	30	33.8
FBpp0088490,FBpp0088945	106938	1	7	7	2.86e-05	0.0787	EICDLLTDQF	0.95	61.8	35.7	FBpp0088490,FBpp0088945	106938	1	4	5	4.53e-05	0.0447	EICDLLTDQF	0.95	51.9	33.2
FBpp0290554	1.0001e+06	1	166	337	0.00138	0.231	EIDIMNQLHHQK	0.839	24.5	35.5	FBpp0290554	1.0001e+06	1	186	397	0.0036	0.264	EIDIMNQLHHQK	0.95	36.3	32.6
FBpp0082390,FBpp0082391,FBpp0292847	9033.8	1	4	15	6.12e-05	0.506	EIEAQQK	0.95	32.7	36.6	FBpp0082390,FBpp0082391,FBpp0292847	9033.8	1	4	13	0.000118	0.506	EIEAQQK	0.95	37.8	33.8
FBpp0086748	39111.5	1	9	13	5.31e-05	0.314	EIFELMEQGK	0.95	43.3	35.6	FBpp0086748	39111.5	1	8	13	0.000118	0.305	EIFELMEQGK	0.95	60.3	33.2
FBpp0085208,FBpp0293166	43598	1	9	17	6.94e-05	0.333	EIGGGSPILK	0.95	48	34.9	FBpp0085208,FBpp0293166	43598	1	10	22	0.000199	0.357	EIGGGSPILK	0.95	58.7	32.2
FBpp0075023,FBpp0075024,FBpp0075026,FBpp0075028	112587	1	46	236	0.000964	0.527	EIIDVSTELGVESVIMGMPHR	0.95	74	34.5	FBpp0075023,FBpp0075024,FBpp0075026,FBpp0075028	112587	1	45	283	0.00257	0.505	EIIDVSTELGVESVIMGMPHR	0.95	59.9	32
FBpp0086226	24659.9	1	9	23	9.39e-05	0.488	EIMELHHQK	0.95	47.5	36.4	FBpp0086226	24659.9	1	6	25	0.000227	0.323	EIMELHHQK	0.95	42.1	34.1
FBpp0074679	20656.2	1	12	77	0.000314	0.61	EIPRPQTWAER	0.929	30	35.8	FBpp0074679	20656.2	1	11	86	0.00078	0.56	EIPRPQTWAER	0.95	35.7	33.4
FBpp0075834,FBpp0075835,FBpp0075836	23163	0.998	2	3	1.22e-05	0.125	EISAGIPANR	0.95	45.5	36.7	FBpp0075834,FBpp0075835,FBpp0075836	23163	0.999	2	3	2.72e-05	0.125	EISAGIPANR	0.95	39.3	34.4
FBpp0077536,FBpp0077537,FBpp0099765	47186.8	1	12	23	9.39e-05	0.323	EISALVK	0.95	33.7	34.7	FBpp0077536,FBpp0077537,FBpp0099765	47186.8	1	14	34	0.000308	0.389	EISALVK	0.941	29.3	31.8
FBpp0082597	41700.9	1	22	713	0.00291	0.726	EITALAPSTIK	0.95	51	34.2	FBpp0082597	41700.9	1	18	785	0.00712	0.622	EITALAPSTIK	0.95	59.6	31.6
FBpp0070787,FBpp0070788,FBpp0100124,FBpp0100125	41822.7	1	5	11	4.49e-05	0.596	EITALAPSTMK	0.95	39.9	36.2	FBpp0070787,FBpp0070788,FBpp0100124,FBpp0100125	41822.7	1	4	11	9.97e-05	0.577	EITALAPSTMK	0.95	36.4	34
FBpp0071448,FBpp0290168	41835.9	0.998	2	6	2.45e-05	0.644	EITSLAPSTIK	0.95	44.7	34.8	FBpp0071448,FBpp0290168	41835.9	0.995	2	6	5.44e-05	0.622	EITSLAPSTIK	0.95	48.4	40.9
FBpp0081062,FBpp0081153	49908.4	1	6	7	2.86e-05	0.196	EIVDLVLDR	0.95	58.1	35.8	FBpp0081062,FBpp0081153	49908.4	1	9	11	9.97e-05	0.249	EIVDLVLDR	0.95	32.9	34.5
FBpp0072124	109614	1	37	199	0.000813	0.359	EIVPGDLVEVSVGDK	0.95	56.1	34.9	FBpp0072124	109614	1	43	240	0.00218	0.461	EIVPGDLVEVSVGDK	0.95	66.6	32.5
FBpp0072124	109614	1	37	199	0.000813	0.359	EIVPGDLVEVSVGDKIPADIR	0.95	63.5	31.6	FBpp0072124	109614	1	43	240	0.00218	0.461	EIVPGDLVEVSVGDKIPADIR	0.95	66.2	27.2
FBpp0072975	29971.1	1	15	61	0.000249	0.555	EIWDMYGVFFANHPDLR	0.95	101	34	FBpp0072975	29971.1	1	13	72	0.000653	0.547	EIWDMYGVFFANHPDLR	0.95	93.8	31.3
FBpp0291136,FBpp0300554	47390.8	1	20	136	0.000555	0.346	EKAQELWELIVK	0.95	41.7	31.3	FBpp0073682,FBpp0073683,FBpp0100013	47448.7	1	24	148	0.00134	0.38	EKAQELWELIVK	0.95	37	24.8
FBpp0088252	372686	1	61	129	0.000527	0.205	EKPIIISSIAELLGDR	0.95	58.2	31.9	FBpp0088252	372686	1	62	137	0.00124	0.22	EKPIIISSIAELLGDR	0.95	46.1	26.3
FBpp0075023,FBpp0075024,FBpp0075026,FBpp0075028	112587	1	46	236	0.000964	0.527	EKQLEGEIAIVR	0.883	24.8	34.6	FBpp0075023,FBpp0075024,FBpp0075026,FBpp0075028	112587	1	45	283	0.00257	0.505	EKQLEGEIAIVR	0.95	35.3	29.5
FBpp0084275,FBpp0112201,FBpp0112202,FBpp0112203	44431.7	1	19	72	0.000294	0.624	EKTEDVAHTK	0.95	35.5	35.2	FBpp0084275,FBpp0112201,FBpp0112202,FBpp0112203	44431.7	1	18	80	0.000725	0.604	EKTEDVAHTK	0.835	26.9	32.3
FBpp0083802	27471.7	1	9	14	5.72e-05	0.366	ELAEDGYSGVEVR	0.95	74.5	36.2	FBpp0083802	27471.7	1	6	14	0.000127	0.26	ELAEDGYSGVEVR	0.95	73.1	31.8
FBpp0074086,FBpp0074087,FBpp0074088	17291.4	0.999	2	2	8.17e-06	0.147	ELAPYDPDWFYVR	0.95	35.7	35.3	FBpp0074086,FBpp0074087,FBpp0074088	17291.4	0.998	2	2	1.81e-05	0.147	ELAPYDPDWFYVR	0.95	34.5	31.4
FBpp0070676,FBpp0070677,FBpp0070679	48876.9	1	18	100	0.000408	0.566	ELCIELGLITTDEVK	0.851	25.7	34.6	FBpp0070676,FBpp0070677,FBpp0070679	48876.9	1	17	114	0.00103	0.566	ELCIELGLITTDEVK	0.95	63.8	31.9
FBpp0086790,FBpp0290603	53992.7	1	12	22	8.98e-05	0.364	ELDKPFLLPVENVYSIPGR	0.95	37.7	31.3	FBpp0086790,FBpp0290603	53992.7	1	10	29	0.000263	0.35	ELDKPFLLPVENVYSIPGR	0.95	43.4	28.3
FBpp0084123	81401.1	1	6	11	4.49e-05	0.105	ELDTVTGPLETTWGVAK	0.95	68.6	34.5	FBpp0084123	81401.1	1	9	11	9.97e-05	0.148	ELDTVTGPLETTWGVAK	0.95	81.5	32.1
FBpp0070620	106332	1	3	3	1.22e-05	0.0373	ELDVGLADGIR	0.95	39.9	35.5	FBpp0070620	106332	1	3	3	2.72e-05	0.0373	ELDVGLADGIR	0.866	27.7	34.2
FBpp0076320,FBpp0076321	102340	1	59	249	0.00102	0.648	ELEAAEDR	0.95	50.4	35.8	FBpp0076320,FBpp0076321	102340	1	57	282	0.00256	0.618	ELEAAEDR	0.95	48.1	32.7
FBpp0076320,FBpp0076321	102340	1	59	249	0.00102	0.648	ELEAAEDRADTAESSLNIIR	0.95	47.7	34.3	FBpp0076320,FBpp0076321	102340	1	57	282	0.00256	0.618	ELEAAEDRADTAESSLNIIR	0.95	92.1	32.2
FBpp0291043	222825	1	166	3227	0.0132	0.665	ELEALNAK	0.95	47.6	36	FBpp0080454	224415	1	161	3524	0.0319	0.662	ELEALNAK	0.95	47.8	33.7
FBpp0079453,FBpp0079455	79640	1	23	65	0.000265	0.363	ELEAVVPEHCVIATNTSAIPITK	0.95	82.1	32.5	FBpp0079453,FBpp0079455	79640	1	21	68	0.000616	0.359	ELEAVVPEHCVIATNTSAIPITK	0.95	70.7	28.2
FBpp0291043	222825	1	166	3227	0.0132	0.665	ELEELGER	0.95	44.7	36.6	FBpp0080454	224415	1	161	3524	0.0319	0.662	ELEELGER	0.95	42.6	33.6
FBpp0291043	222825	1	166	3227	0.0132	0.665	ELEELGERLEEAGGATSAQIELNK	0.95	145	32.8	FBpp0080454	224415	1	161	3524	0.0319	0.662	ELEELGERLEEAGGATSAQIELNK	0.95	80	30.2
FBpp0099686,FBpp0297600	23760.3	1	4	6	2.45e-05	0.226	ELEFYLK	0.95	34.3	35.6	FBpp0099686,FBpp0297600	23760.3	1	5	12	0.000109	0.269	ELEFYLK	0.95	34.1	32.7
FBpp0082514,FBpp0082515,FBpp0082516,FBpp0082517,FBpp0082518,FBpp0082519	71133.6	1	12	20	8.17e-05	0.2	ELEGVCNPIITK	0.95	37.5	35.7	FBpp0082514,FBpp0082515,FBpp0082516,FBpp0082517,FBpp0082518,FBpp0082519	71133.6	1	10	17	0.000154	0.223	ELEGVCNPIITK	0.95	41.8	32.9
FBpp0291043	222825	1	166	3227	0.0132	0.665	ELENELDGEQR	0.95	77.1	35.5	FBpp0080454	224415	1	161	3524	0.0319	0.662	ELENELDGEQR	0.95	77	30.9
FBpp0086641	69861.7	1	8	12	4.9e-05	0.14	ELENLLDTER	0.95	58.4	36	FBpp0086641	69861.7	1	7	11	9.97e-05	0.127	ELENLLDTER	0.95	54.1	33.7
FBpp0291043	222825	1	166	3227	0.0132	0.665	ELEQTIQR	0.95	61.3	36.4	FBpp0080454	224415	1	161	3524	0.0319	0.662	ELEQTIQR	0.95	61.3	34.6
FBpp0087882	17877.9	0.998	2	5	2.04e-05	0.152	ELGVDLGQLDAK	0.95	65.7	35.3	FBpp0087882	17877.9	0.998	2	4	3.63e-05	0.152	ELGVDLGQLDAK	0.95	63.6	32.6
FBpp0072135	50642.7	1	15	21	8.57e-05	0.348	ELIDYIVYGSVIQEVK	0.95	41.8	28.9	FBpp0072135	50642.7	1	13	18	0.000163	0.324	ELIDYIVYGSVIQEVK	0.95	64.4	30.5
FBpp0085172,FBpp0085173,FBpp0290103	84955.6	1	3	3	1.22e-05	0.0454	ELIEGYMVK	0.95	32.5	36	FBpp0085172,FBpp0085173,FBpp0290103	84955.6	1	4	5	4.53e-05	0.061	ELIEGYMVK	0.95	34.4	33.9
FBpp0084905,FBpp0084906,FBpp0084907	32872.5	1	21	203	0.000829	0.68	ELIEIISGAAALT	0.95	85.8	35.1	FBpp0084905,FBpp0084906,FBpp0084907	32872.5	1	16	208	0.00189	0.572	ELIEIISGAAALT	0.95	90.9	32.8
FBpp0071794	59423.3	1	35	666	0.00272	0.616	ELIIGDR	0.95	44.3	36.7	FBpp0071794	59423.3	1	35	872	0.0079	0.621	ELIIGDR	0.95	42.7	33.4
FBpp0072904	81868.7	0.999	2	2	8.17e-06	0.0586	ELISNASDALDK	0.95	33.2	36	FBpp0072904	81868.7	1	3	3	2.72e-05	0.0586	ELISNASDALDK	0.95	37.9	33.7
FBpp0076111	182339	1	6	7	2.86e-05	0.047	ELKDEVQNIGLISK	0.95	42.4	31.9	FBpp0076111	182339	1	13	15	0.000136	0.11	ELKDEVQNIGLISK	0.889	21.2	27
FBpp0087539,FBpp0087540,FBpp0087541,FBpp0087542,FBpp0087543,FBpp0087544,FBpp0087545,FBpp0087546,FBpp0087547,FBpp0290074,FBpp0293088	130866	1	41	98	0.0004	0.409	ELLLMDTTFR	0.95	49.4	35.9	FBpp0087540,FBpp0087541,FBpp0087542,FBpp0087544,FBpp0087547,FBpp0293088	130866	1	45	125	0.00113	0.485	ELLLMDTTFR	0.95	44.5	34
FBpp0073081,FBpp0073082	51163	1	4	5	2.04e-05	0.12	ELMPVLYWK	0.95	37.1	34.8	FBpp0073081,FBpp0073082	51163	0.999	2	3	2.72e-05	0.0394	ELMPVLYWK	0.95	43	31.8
FBpp0075023,FBpp0075024,FBpp0075026,FBpp0075028	112587	1	46	236	0.000964	0.527	ELNALLNDAIST	0.95	84.9	40.3	FBpp0075023,FBpp0075024,FBpp0075026,FBpp0075028	112587	1	45	283	0.00257	0.505	ELNALLNDAIST	0.95	93.1	33.6
FBpp0070329,FBpp0292167,FBpp0292168	103831	1	49	199	0.000813	0.642	ELPPDQAEYCIQR	0.95	83.9	35.8	FBpp0070329,FBpp0292167,FBpp0292168	103831	1	46	192	0.00174	0.604	ELPPDQAEYCIQR	0.95	81.1	31.1
FBpp0099801	238057	1	28	47	0.000192	0.174	ELPQLPAELETIPEASEAVEDR	0.95	103	33.7	FBpp0099801	238057	1	33	55	0.000499	0.222	ELPQLPAELETIPEASEAVEDR	0.95	98	31.8
FBpp0084367,FBpp0084368,FBpp0084372,FBpp0084373,FBpp0089214,FBpp0113036,FBpp0297612	39048.1	1	13	29	0.000118	0.438	ELQDELR	0.95	43.1	36.8	FBpp0084367,FBpp0084368,FBpp0084372,FBpp0084373,FBpp0089214,FBpp0113036,FBpp0297612	39048.1	1	15	35	0.000317	0.471	ELQDELR	0.95	44.2	33.6
FBpp0073338	10062.7	0.999	2	8	3.27e-05	0.239	ELQEFLLIEK	0.95	34.5	34.2	FBpp0073338	10062.7	1	3	5	4.53e-05	0.318	ELQEFLLIEK	0.95	52.6	29.6
FBpp0087539,FBpp0087540,FBpp0087541,FBpp0087542,FBpp0087543,FBpp0087544,FBpp0087545,FBpp0087546,FBpp0087547,FBpp0290074,FBpp0293088	130866	1	41	98	0.0004	0.409	ELQESHTCVTNR	0.95	37	33.8	FBpp0087540,FBpp0087541,FBpp0087542,FBpp0087544,FBpp0087547,FBpp0293088	130866	1	45	125	0.00113	0.485	ELQESHTCVTNR	0.95	64.8	30.7
FBpp0081231,FBpp0110071	74789.8	1	13	27	0.00011	0.267	ELQLLLEETGSK	0.95	82.8	33.8	FBpp0081231,FBpp0110071	74789.8	1	14	30	0.000272	0.267	ELQLLLEETGSK	0.95	79.9	29.8
FBpp0071771	33474.3	0.999	2	2	8.17e-06	0.075	ELQQAEAAASSK	0.95	40	35.6	FBpp0071771	33474.3	0.993	2	3	2.72e-05	0.0679	ELQQAEAAASSK	0.95	54.6	33.2
FBpp0291043	222825	1	166	3227	0.0132	0.665	ELSFQSEEDR	0.95	68.8	35.4	FBpp0080454	224415	1	161	3524	0.0319	0.662	ELSFQSEEDR	0.95	73.6	30.4
FBpp0291043	222825	1	166	3227	0.0132	0.665	ELSFQSEEDRK	0.95	57.5	36.1	FBpp0080454	224415	1	161	3524	0.0319	0.662	ELSFQSEEDRK	0.95	59	33.2
FBpp0082645	24578.7	1	10	57	0.000233	0.465	ELSMEFADITDR	0.95	67.2	35.3	FBpp0082645	24578.7	1	8	61	0.000553	0.359	ELSMEFADITDR	0.95	73.4	30.5
FBpp0099801	238057	1	28	47	0.000192	0.174	ELSNQQQNLLSQQQLQQSK	0.95	46.9	34.1	FBpp0099801	238057	1	33	55	0.000499	0.222	ELSNQQQNLLSQQQLQQSK	0.95	49.6	30.9
FBpp0291925	113886	1	3	5	2.04e-05	0.0415	ELSPSATESELEEDAAIAEQSR	0.95	118	34.1	FBpp0291925	113886	1	3	4	3.63e-05	0.0415	ELSPSATESELEEDAAIAEQSR	0.95	132	29.3
FBpp0291043	222825	1	166	3227	0.0132	0.665	ELSSITAK	0.941	30.7	35.8	FBpp0080454	224415	1	161	3524	0.0319	0.662	ELSSITAK	0.95	34.7	34.1
FBpp0086769,FBpp0086770	31582.8	1	9	22	8.98e-05	0.359	ELSTALQQFSK	0.95	56.3	35.2	FBpp0086769,FBpp0086770	31582.8	1	7	22	0.000199	0.339	ELSTALQQFSK	0.95	64.1	32
FBpp0083802	27471.7	1	9	14	5.72e-05	0.366	ELTAMVQK	0.95	42.1	35.7	FBpp0083802	27471.7	1	6	14	0.000127	0.26	ELTAMVQK	0.95	37.7	33.1
FBpp0086204	35719.4	1	4	5	2.04e-05	0.103	ELTMILLTLAK	0.95	43.4	32.1	FBpp0086204	35719.4	1	3	3	2.72e-05	0.1	ELTMILLTLAK	0.95	37.5	29.3
FBpp0289511	68369.8	1	17	45	0.000184	0.346	ELTNSLIDPFER	0.95	63	36	FBpp0289511	68369.8	1	21	43	0.00039	0.435	ELTNSLIDPFER	0.95	79.4	33.9
FBpp0082070,FBpp0089238	60280.9	1	3	3	1.22e-05	0.0678	ELTYEAIMGMK	0.851	27	35.9	FBpp0082070	60280.9	1	5	5	4.53e-05	0.12	ELTYEAIMGMK	0.836	26.1	33.6
FBpp0088803,FBpp0110153,FBpp0110155	333451	1	4	5	2.04e-05	0.017	ELVDLEAALQQAR	0.95	31.2	35.2	FBpp0088803,FBpp0110153,FBpp0110155	333451	1	5	7	6.34e-05	0.02	ELVDLEAALQQAR	0.95	45	38.7
FBpp0086051	28975.8	1	5	14	5.72e-05	0.213	ELVEFLTEEIVAER	0.95	89.5	35.1	FBpp0086051	28975.8	1	3	13	0.000118	0.133	ELVEFLTEEIVAER	0.95	94.9	33.5
FBpp0099963,FBpp0112375	469066	1	78	176	0.000719	0.222	ELVETEEEFSR	0.95	55.7	36	FBpp0112375	475652	1	80	184	0.00167	0.218	ELVETEEEFSR	0.95	49.6	32.1
FBpp0075069	45415.8	1	23	345	0.00141	0.759	ELVGYTVTTTADNAETGLR	0.95	126	35.2	FBpp0075069	45415.8	1	22	364	0.0033	0.757	ELVGYTVTTTADNAETGLR	0.95	115	32.3
FBpp0293688,FBpp0293690,FBpp0293691,FBpp0293698,FBpp0293699,FBpp0293700,FBpp0293702,FBpp0293703,FBpp0293704,FBpp0293705,FBpp0300810,FBpp0300811,FBpp0300812	504611	1	35	47	0.000192	0.0964	ELVLMPLPR	0.95	68	35.7	FBpp0300810	504611	1	32	49	0.000444	0.0891	ELVLMPLPR	0.95	77.3	33.3
FBpp0088252	372686	1	61	129	0.000527	0.205	ELYIAVGNLVAK	0.95	75.6	31.9	FBpp0088252	372686	1	62	137	0.00124	0.22	ELYIAVGNLVAK	0.95	73.1	28
FBpp0083163,FBpp0083164	48926.7	1	6	12	4.9e-05	0.144	EMDSASIENR	0.95	46.4	34.8	FBpp0083163,FBpp0083164	48926.7	1	8	21	0.00019	0.181	EMDSASIENR	0.95	35	29
FBpp0072728	2.06605e+06	1	123	236	0.000964	0.087	EMEASWQVVPDEVDPDAKPR	0.95	34.7	33.7	FBpp0072728	2.06605e+06	1	119	233	0.00211	0.0806	EMEASWQVVPDEVDPDAKPR	0.917	27.4	31.4
FBpp0087719,FBpp0087721,FBpp0293111,FBpp0293112,FBpp0300426	579672	1	38	58	0.000237	0.1	EMFSLLLR	0.95	46.6	36.1	FBpp0293113,FBpp0300426	579869	1	32	50	0.000453	0.0817	EMFSLLLR	0.95	44.2	34.5
FBpp0088688	23715.5	1	18	274	0.00112	0.869	EMLMNFGDK	0.95	42.6	35.7	FBpp0088688	23715.5	1	20	340	0.00308	0.869	EMLMNFGDK	0.95	47	32.5
FBpp0088688	23715.5	1	18	274	0.00112	0.869	EMLMNFGDKFTMK	0.95	52.1	34.3	FBpp0088688	23715.5	1	20	340	0.00308	0.869	EMLMNFGDKFTMK	0.95	54.1	31.5
FBpp0070871,FBpp0070872	58217.5	1	21	556	0.00227	0.5	EMNYYTVLFGVSR	0.95	78.2	35.6	FBpp0070871,FBpp0070872	58217.5	1	21	613	0.00556	0.49	EMNYYTVLFGVSR	0.95	82	32.2
FBpp0082459,FBpp0082460	51874.2	1	21	215	0.000878	0.598	EMQEVESNLQEVVFDHLHATAYQGTPLGQTILGPTK	0.95	68.3	29.7	FBpp0082459,FBpp0082460	51874.2	1	21	234	0.00212	0.623	EMQEVESNLQEVVFDHLHATAYQGTPLGQTILGPTK	0.95	59.2	25.5
FBpp0073491	83582.5	1	3	6	2.45e-05	0.046	EMQLFEAETNEAAR	0.95	49	35.3	FBpp0073491	83582.5	1	5	6	5.44e-05	0.0841	EMQLFEAETNEAAR	0.95	57.4	29.8
FBpp0088988	62538.4	1	26	86	0.000351	0.516	EMSWIADTYAK	0.95	67	35.7	FBpp0088988	62538.4	1	23	103	0.000934	0.48	EMSWIADTYAK	0.95	55.8	33.3
FBpp0070365,FBpp0070366,FBpp0070367	58365.2	1	5	7	2.86e-05	0.126	EMVPLGLIEK	0.95	40.7	33.9	FBpp0070365,FBpp0070366,FBpp0070367	58365.2	1	6	10	9.06e-05	0.131	EMVPLGLIEK	0.942	29	32.2
FBpp0076270,FBpp0076271,FBpp0111703	61265.2	1	14	25	0.000102	0.279	EMYDGITELIK	0.95	64.7	35.7	FBpp0076270,FBpp0076271,FBpp0111703	61265.2	1	14	30	0.000272	0.246	EMYDGITELIK	0.95	65.9	33.3
FBpp0085736,FBpp0085737,FBpp0085738	72343.6	1	21	161	0.000657	0.425	ENAGEASVANLDK	0.95	97.6	35.6	FBpp0085736,FBpp0085737,FBpp0085738	72343.6	1	21	161	0.00146	0.437	ENAGEASVANLDK	0.95	91.5	38.3
FBpp0087539,FBpp0087540,FBpp0087541,FBpp0087542,FBpp0087543,FBpp0087544,FBpp0087545,FBpp0087546,FBpp0087547,FBpp0290074,FBpp0293088	130866	1	41	98	0.0004	0.409	ENDVDAVHPGYGFLSER	0.95	62.5	34.1	FBpp0087540,FBpp0087541,FBpp0087542,FBpp0087544,FBpp0087547,FBpp0293088	130866	1	45	125	0.00113	0.485	ENDVDAVHPGYGFLSER	0.95	52.6	31.2
FBpp0071128,FBpp0071129	78631	1	26	107	0.000437	0.476	ENEDVNEEWLADK	0.95	66.2	35.4	FBpp0071128,FBpp0071129	78631	1	27	119	0.00108	0.482	ENEDVNEEWLADK	0.95	85.9	31.9
FBpp0076103,FBpp0297857	81332.5	1	8	10	4.08e-05	0.117	ENEEDAYECLK	0.95	41.3	33.6	FBpp0076103,FBpp0297857	81332.5	1	8	15	0.000136	0.128	ENEEDAYECLK	0.95	34.8	30.7
FBpp0076134	27358.3	1	14	121	0.000494	0.519	ENIALQLEAAFR	0.95	64.5	34.8	FBpp0076134	27358.3	1	14	128	0.00116	0.498	ENIALQLEAAFR	0.95	42.6	38.7
FBpp0073600,FBpp0073601,FBpp0073602,FBpp0073603,FBpp0073604,FBpp0073605	64048.1	1	15	49	0.0002	0.332	ENIEEIIK	0.95	41.3	35.8	FBpp0073600,FBpp0073601,FBpp0073602,FBpp0073603,FBpp0073604,FBpp0073605	64048.1	1	15	50	0.000453	0.317	ENIEEIIK	0.95	44.3	33.5
FBpp0070078	75786.6	1	3	3	1.22e-05	0.0535	ENILYGANPGETPSPER	0.95	56.8	35.3	FBpp0070078	75786.6	0.997	2	2	1.81e-05	0.0419	ENILYGANPGETPSPER	0.95	84.7	31.3
FBpp0088501,FBpp0088502,FBpp0088503,FBpp0088981,FBpp0088982,FBpp0088983,FBpp0088984,FBpp0289428	111137	1	32	129	0.000527	0.382	ENLDDLKQELDIDFHK	0.95	40.1	33.4	FBpp0088501,FBpp0088502,FBpp0088503,FBpp0088981,FBpp0088982,FBpp0088983,FBpp0088984,FBpp0289428	111137	1	31	126	0.00114	0.367	ENLDDLKQELDIDFHK	0.95	47.2	30.7
FBpp0073869	38111.3	1	5	7	2.86e-05	0.148	ENLIDAAIR	0.95	39	36	FBpp0073869	38111.3	1	4	5	4.53e-05	0.115	ENLIDAAIR	0.95	36	34.6
FBpp0078918	13578.9	1	4	37	0.000151	0.392	ENPNLIPSAFDAR	0.95	51.8	39.4	FBpp0078918	13578.9	1	4	40	0.000363	0.383	ENPNLIPSAFDAR	0.95	53.2	32.1
FBpp0071464,FBpp0071465,FBpp0071466,FBpp0071468,FBpp0071469	63553.9	1	10	23	9.39e-05	0.207	ENPSFLDLISDPDLK	0.95	58.9	35	FBpp0071464,FBpp0071465,FBpp0071466,FBpp0071468,FBpp0071469	63553.9	1	13	27	0.000245	0.307	ENPSFLDLISDPDLK	0.95	52.7	32.3
FBpp0074549,FBpp0300338	38585.3	1	21	106	0.000433	0.653	ENTEGEYSGIEHEIVDGVVQSIK	0.95	125	33.5	FBpp0074549,FBpp0300338	38585.3	1	22	135	0.00122	0.619	ENTEGEYSGIEHEIVDGVVQSIK	0.95	107	30.4
FBpp0070087,FBpp0070088	55972.3	1	3	7	2.86e-05	0.0904	ENTLNQLAGAAFGAAGQR	0.95	78.6	35	FBpp0070087,FBpp0070088	55972.3	1	5	7	6.34e-05	0.125	ENTLNQLAGAAFGAAGQR	0.95	85.6	32.6
FBpp0076520	45872.8	1	10	24	9.8e-05	0.251	ENVLIGEGAGFK	0.95	65.9	35.3	FBpp0076520	45872.8	1	13	29	0.000263	0.384	ENVLIGEGAGFK	0.95	63.1	33.5
FBpp0099801	238057	1	28	47	0.000192	0.174	ENVPLAFVDAPK	0.95	54.7	34.2	FBpp0099801	238057	1	33	55	0.000499	0.222	ENVPLAFVDAPK	0.95	67.2	30.8
FBpp0086748	39111.5	1	9	13	5.31e-05	0.314	ENYSSPER	0.95	38.4	36.3	FBpp0086748	39111.5	1	8	13	0.000118	0.305	ENYSSPER	0.95	36.3	31
FBpp0082645	24578.7	1	10	57	0.000233	0.465	EPATINYPFEK	0.948	31.3	35.8	FBpp0082645	24578.7	1	8	61	0.000553	0.359	EPATINYPFEK	0.95	38.2	33.3
FBpp0085736,FBpp0085737,FBpp0085738	72343.6	1	21	161	0.000657	0.425	EPIPVLPTVHYNMGGVPTNYR	0.95	86.8	34	FBpp0085736,FBpp0085737,FBpp0085738	72343.6	1	21	161	0.00146	0.437	EPIPVLPTVHYNMGGVPTNYR	0.95	62.2	31.5
FBpp0071794	59423.3	1	35	666	0.00272	0.616	EPMQTGIK	0.95	40	36.6	FBpp0071794	59423.3	1	35	872	0.0079	0.621	EPMQTGIK	0.95	38.1	34.4
FBpp0084968	51854.5	1	23	148	0.000604	0.562	EPPIVKPEEAVACVK	0.95	49	32.1	FBpp0084968	51854.5	1	20	164	0.00149	0.507	EPPIVKPEEAVACVK	0.95	83.5	33.2
FBpp0271830	67915.7	0.997	2	2	8.17e-06	0.0316	EPPSNWLQAFR	0.95	53.5	36.2	FBpp0271830	67915.7	0.998	2	3	2.72e-05	0.0316	EPPSNWLQAFR	0.95	65.3	33.7
FBpp0086531	18565.7	0.998	2	4	1.63e-05	0.163	EPSVNEQLTPEEALQR	0.95	65.2	35.5	FBpp0086531	18565.7	0.996	2	3	2.72e-05	0.163	EPSVNEQLTPEEALQR	0.95	72	32.3
FBpp0086748	39111.5	1	9	13	5.31e-05	0.314	EPVTVATGPLIFK	0.95	60.7	32.8	FBpp0086748	39111.5	1	8	13	0.000118	0.305	EPVTVATGPLIFK	0.95	63.4	27.4
FBpp0075023,FBpp0075024,FBpp0075026,FBpp0075028	112587	1	46	236	0.000964	0.527	EQANLYK	0.905	29.5	36.5	FBpp0075023,FBpp0075024,FBpp0075026,FBpp0075028	112587	1	45	283	0.00257	0.505	EQANLYK	0.919	30.1	34.1
FBpp0099963,FBpp0112375	469066	1	78	176	0.000719	0.222	EQDISYGVK	0.95	44.9	36.4	FBpp0112375	475652	1	80	184	0.00167	0.218	EQDISYGVK	0.95	50.3	34.3
FBpp0084566	17524.4	1	5	225	0.000919	0.316	EQGCYEDFIECLK	0.95	57.2	32.5	FBpp0084566	17524.4	1	5	244	0.00221	0.316	EQGCYEDFIECLK	0.95	73.4	29.4
FBpp0073277,FBpp0073279	32910.2	1	25	482	0.00197	0.702	EQGFSSFWR	0.95	41.9	34.1	FBpp0073277,FBpp0073279	32910.2	1	26	576	0.00522	0.699	EQGFSSFWR	0.95	46.1	26.9
FBpp0076353,FBpp0293740	306990	1	4	4	1.63e-05	0.0176	EQGIDEAETVLLR	0.95	64.7	35.1	FBpp0076353,FBpp0293740	306990	1	5	5	4.53e-05	0.0219	EQGIDEAETVLLR	0.95	45.3	32.9
FBpp0088252	372686	1	61	129	0.000527	0.205	EQINSGLVSGK	0.95	54	35.7	FBpp0088252	372686	1	62	137	0.00124	0.22	EQINSGLVSGK	0.95	40.7	32.9
FBpp0082987,FBpp0082988,FBpp0082989,FBpp0082990	29799.6	1	5	9	3.67e-05	0.195	EQIQDVEDQDVS	0.95	86.2	33.5	FBpp0082987,FBpp0082988,FBpp0082989,FBpp0082990	29799.6	1	3	6	5.44e-05	0.233	EQIQDVEDQDVS	0.9	30.7	35.8
FBpp0083141,FBpp0083142	20200.9	1	18	163	0.000666	0.831	EQLEAEAQGHH	0.95	72.8	34	FBpp0083141,FBpp0083142	20200.9	1	18	200	0.00181	0.871	EQLEAEAQGHH	0.95	93.8	31.6
FBpp0291136,FBpp0300554	47390.8	1	20	136	0.000555	0.346	EQLEEEK	0.95	40	36.5	FBpp0073682,FBpp0073683,FBpp0100013	47448.7	1	24	148	0.00134	0.38	EQLEEEK	0.95	39.8	34.2
FBpp0291043	222825	1	166	3227	0.0132	0.665	EQLGISER	0.95	46.8	34.3	FBpp0080454	224415	1	161	3524	0.0319	0.662	EQLGISER	0.95	43.6	34.4
FBpp0291043	222825	1	166	3227	0.0132	0.665	EQLNSLMTTLR	0.95	60.5	36.7	FBpp0080454	224415	1	161	3524	0.0319	0.662	EQLNSLMTTLR	0.95	58.1	34.1
FBpp0072728	2.06605e+06	1	123	236	0.000964	0.087	EQLTLTEMAVTK	0.95	85.2	35.2	FBpp0072728	2.06605e+06	1	119	233	0.00211	0.0806	EQLTLTEMAVTK	0.95	85.4	31.8
FBpp0072728	2.06605e+06	1	123	236	0.000964	0.087	EQPNYEQR	0.883	27.9	35.8	FBpp0072728	2.06605e+06	1	119	233	0.00211	0.0806	EQPNYEQR	0.844	24	31.3
FBpp0086694	74067.4	1	23	53	0.000216	0.354	EQQIVIQSSGGLSK	0.95	50.2	34.3	FBpp0086694	74067.4	1	23	49	0.000444	0.332	EQQIVIQSSGGLSK	0.866	25	31.6
FBpp0099801	238057	1	28	47	0.000192	0.174	EQSSQLQQQAQSQTQSQTR	0.95	111	34.6	FBpp0099801	238057	1	33	55	0.000499	0.222	EQSSQLQQQAQSQTQSQTR	0.95	115	30.8
FBpp0085438	17156.8	1	3	12	4.9e-05	0.208	EQTALLR	0.903	31.1	36.1	FBpp0085438	17156.8	1	3	18	0.000163	0.208	EQTALLR	0.911	31	35.5
FBpp0083588,FBpp0290012	40381.7	1	14	62	0.000253	0.478	EQTEGEYSALEHESVPGIVECLK	0.95	44.8	32.7	FBpp0083588,FBpp0290012	40381.7	1	15	93	0.000843	0.543	EQTEGEYSALEHESVPGIVECLK	0.95	75.5	31
FBpp0082459,FBpp0082460	51874.2	1	21	215	0.000878	0.598	EQTVFYAK	0.95	40.2	36.1	FBpp0082459,FBpp0082460	51874.2	1	21	234	0.00212	0.623	EQTVFYAK	0.95	46.7	32.9
FBpp0291043	222825	1	166	3227	0.0132	0.665	EQVEEEAEGK	0.95	73.6	35.2	FBpp0080454	224415	1	161	3524	0.0319	0.662	EQVEEEAEGK	0.95	72.4	32.1
FBpp0072728	2.06605e+06	1	123	236	0.000964	0.087	EQVVAPQFVQR	0.95	37.5	34.4	FBpp0072728	2.06605e+06	1	119	233	0.00211	0.0806	EQVVAPQFVQR	0.95	38.7	34
FBpp0075609	11016.6	1	5	18	7.35e-05	0.476	ESDILAKLE	0.95	45.4	35.6	FBpp0075609	11016.6	1	5	15	0.000136	0.398	ESDILAKLE	0.95	42.6	33.7
FBpp0078099,FBpp0078100,FBpp0078101,FBpp0292150	63669.1	1	21	61	0.000249	0.427	ESDLLETMK	0.95	33.1	35.9	FBpp0078099,FBpp0078100,FBpp0078101,FBpp0292150	63669.1	1	17	59	0.000535	0.345	ESDLLETMK	0.95	45.5	34
FBpp0074584,FBpp0074585,FBpp0074586,FBpp0300889	11424	1	7	32	0.000131	0.615	ESGTFPGR	0.838	28.1	35.9	FBpp0074584,FBpp0074585,FBpp0074586,FBpp0300889	11424	1	7	36	0.000326	0.615	ESGTFPGR	0.863	26.8	33.4
FBpp0077209,FBpp0077210	18918.3	1	7	35	0.000143	0.447	ESIVEPNQQK	0.95	52.1	35.9	FBpp0077209,FBpp0077210	18918.3	1	9	35	0.000317	0.541	ESIVEPNQQK	0.95	48.7	33.2
FBpp0078677,FBpp0078680	24921.2	1	3	4	1.63e-05	0.129	ESLESLIYWR	0.95	62.9	36.1	FBpp0078677,FBpp0078680	24921.2	1	4	4	3.63e-05	0.174	ESLESLIYWR	0.95	40.3	33.6
FBpp0075618,FBpp0075619	29135.3	1	6	9	3.67e-05	0.268	ESLPLLIFLR	0.95	44	29.4	FBpp0075618,FBpp0075619	29135.3	1	6	12	0.000109	0.272	ESLPLLIFLR	0.95	44.6	31.8
FBpp0088988	62538.4	1	26	86	0.000351	0.516	ESNYHLLASVQQSIER	0.95	38.5	34.7	FBpp0088988	62538.4	1	23	103	0.000934	0.48	ESNYHLLASVQQSIER	0.95	38.7	32
FBpp0087333	14895.6	1	7	25	0.000102	0.46	ESQDPKPTDFLSK	0.95	35.1	34.9	FBpp0087333	14895.6	1	7	23	0.000208	0.565	ESQDPKPTDFLSK	0.873	25.6	31.7
FBpp0088490,FBpp0088945	106938	1	7	7	2.86e-05	0.0787	ESSILAVLK	0.92	27.4	33.7	FBpp0088490,FBpp0088945	106938	1	4	5	4.53e-05	0.0447	ESSILAVLK	0.937	32.7	35.5
FBpp0070329,FBpp0292167,FBpp0292168	103831	1	49	199	0.000813	0.642	ESTDTDTAEQVIDSFR	0.95	116	34.9	FBpp0070329,FBpp0292167,FBpp0292168	103831	1	46	192	0.00174	0.604	ESTDTDTAEQVIDSFR	0.95	114	28.6
FBpp0070894,FBpp0073034,FBpp0073035,FBpp0077159,FBpp0079606,FBpp0089269	17940.6	1	5	50	0.000204	0.088	ESTLHLVLR	0.95	47.5	36.4	FBpp0070894,FBpp0073034,FBpp0073035,FBpp0077159,FBpp0079606,FBpp0089269	17940.6	1	5	64	0.00058	0.088	ESTLHLVLR	0.95	51.9	34
FBpp0071753	44331.7	1	3	5	2.04e-05	0.12	ESTPAGSSLIELVEHGIAR	0.95	110	35	FBpp0071753	44331.7	0.998	2	2	1.81e-05	0.0918	ESTPAGSSLIELVEHGIAR	0.95	108	32.6
FBpp0087333	14895.6	1	7	25	0.000102	0.46	ESVEIWK	0.867	28.1	36.5	FBpp0087333	14895.6	1	7	23	0.000208	0.565	ESVEIWK	0.932	30.6	34.5
FBpp0085281,FBpp0091113,FBpp0091115,FBpp0091117,FBpp0091119,FBpp0091121,FBpp0091123,FBpp0091125,FBpp0091127,FBpp0091129,FBpp0091131,FBpp0091133,FBpp0091135,FBpp0091137,FBpp0091139,FBpp0091141,FBpp0091143,FBpp0091145,FBpp0091147,FBpp0091149,FBpp0091151,FBpp0091153,FBpp0091155	13696.7	1	5	22	8.98e-05	0.301	ESYAIYIYK	0.95	55.3	36	FBpp0085281,FBpp0091113,FBpp0091115,FBpp0091117,FBpp0091119,FBpp0091121,FBpp0091123,FBpp0091125,FBpp0091127,FBpp0091129,FBpp0091131,FBpp0091133,FBpp0091135,FBpp0091137,FBpp0091139,FBpp0091141,FBpp0091143,FBpp0091145,FBpp0091147,FBpp0091149,FBpp0091151,FBpp0091153,FBpp0091155	13696.7	1	3	26	0.000236	0.236	ESYAIYIYK	0.95	57.6	33.6
FBpp0086694	74067.4	1	23	53	0.000216	0.354	ETADLEEVR	0.95	59.5	36	FBpp0086694	74067.4	1	23	49	0.000444	0.332	ETADLEEVR	0.95	55.8	33
FBpp0086694	74067.4	1	23	53	0.000216	0.354	ETAEAYLNTPVK	0.95	38.5	35.8	FBpp0086694	74067.4	1	23	49	0.000444	0.332	ETAEAYLNTPVK	0.95	61.8	32.2
FBpp0087192	70809.3	1	11	16	6.53e-05	0.196	ETEETSPETLR	0.95	83	35.9	FBpp0087192	70809.3	1	10	16	0.000145	0.186	ETEETSPETLR	0.95	40.2	32.3
FBpp0290554	1.0001e+06	1	166	337	0.00138	0.231	ETELTSTGQVR	0.95	52	36.7	FBpp0290554	1.0001e+06	1	186	397	0.0036	0.264	ETELTSTGQVR	0.95	49.5	34.1
FBpp0074784	58313.5	1	4	6	2.45e-05	0.106	ETFAPIVYILK	0.95	67.6	32.8	FBpp0074784	58313.5	1	4	7	6.34e-05	0.0963	ETFAPIVYILK	0.95	68.9	34.5
FBpp0078099,FBpp0078100,FBpp0078101,FBpp0292150	63669.1	1	21	61	0.000249	0.427	ETFVPLR	0.864	29	35.9	FBpp0078099,FBpp0078100,FBpp0078101,FBpp0292150	63669.1	1	17	59	0.000535	0.345	ETFVPLR	0.881	29	34.9
FBpp0086699,FBpp0086700	107206	1	10	17	6.94e-05	0.109	ETIEQQADAFK	0.95	49.5	35.6	FBpp0086699,FBpp0086700	107206	1	12	17	0.000154	0.144	ETIEQQADAFK	0.95	35.2	33
FBpp0072134	45708.3	1	3	5	2.04e-05	0.101	ETLLAAQSIVESLK	0.95	65.7	33.7	FBpp0072134	45708.3	1	3	7	6.34e-05	0.101	ETLLAAQSIVESLK	0.95	62.7	30.9
FBpp0080720	42061.9	1	3	3	1.22e-05	0.106	ETLLEAMELTK	0.95	56.8	35.5	FBpp0080720	42061.9	1	3	4	3.63e-05	0.106	ETLLEAMELTK	0.95	60.8	33.5
FBpp0289193,FBpp0289194,FBpp0289478,FBpp0289769,FBpp0293597	255302	1	5	5	2.04e-05	0.0299	ETLSLDTDR	0.95	40.2	37.2	FBpp0289193,FBpp0289194,FBpp0289478,FBpp0289769,FBpp0293597,FBpp0293598,FBpp0293599	255302	1	5	5	4.53e-05	0.0305	ETLSLDTDR	0.95	34.7	33.5
FBpp0074648,FBpp0074649	13928	0.998	2	4	1.63e-05	0.227	ETQPDDVDTDNQFR	0.95	82.9	33.7	FBpp0074648,FBpp0074649	13928	1	3	5	4.53e-05	0.345	ETQPDDVDTDNQFR	0.95	74.1	27.5
FBpp0081231,FBpp0110071	74789.8	1	13	27	0.00011	0.267	ETQVGVPYGILTTDSR	0.95	44	34.7	FBpp0081231,FBpp0110071	74789.8	1	14	30	0.000272	0.267	ETQVGVPYGILTTDSR	0.95	55.8	32.7
FBpp0086747	989564	1	9	10	4.08e-05	0.0124	ETSLLSTEELAR	0.95	36.2	36	FBpp0086747	989564	1	7	7	6.34e-05	0.00909	ETSLLSTEELAR	0.95	42.7	34.3
FBpp0076393,FBpp0113039	52590.9	1	16	34	0.000139	0.384	ETSTNPIASIFAWTR	0.95	67.7	35.2	FBpp0076390,FBpp0076391,FBpp0076392,FBpp0076393,FBpp0076394,FBpp0076396,FBpp0113039,FBpp0113040,FBpp0113041	46662	1	15	34	0.000308	0.423	ETSTNPIASIFAWTR	0.95	72.8	33
FBpp0289781,FBpp0289782,FBpp0289783,FBpp0289784,FBpp0289785,FBpp0289786,FBpp0293009,FBpp0293010,FBpp0293011,FBpp0293012,FBpp0293013	132947	1	11	18	7.35e-05	0.124	ETVTSEITK	0.95	55.3	36.1	FBpp0289781,FBpp0289784,FBpp0293009,FBpp0293010	132947	1	15	19	0.000172	0.173	ETVTSEITK	0.95	56	34
FBpp0291928,FBpp0291935	819496	1	90	395	0.00161	0.137	ETYHLNTNELILETAVR	0.95	66.6	34	FBpp0291928,FBpp0291935	819496	1	88	465	0.00421	0.14	ETYHLNTNELILETAVR	0.95	69.6	32.7
FBpp0071794	59423.3	1	35	666	0.00272	0.616	EVAAFAQFGSDLDAATQQLLNR	0.95	140	33.7	FBpp0071794	59423.3	1	35	872	0.0079	0.621	EVAAFAQFGSDLDAATQQLLNR	0.95	155	31.4
FBpp0085165,FBpp0085166	29737.7	1	4	4	1.63e-05	0.16	EVDAALLK	0.95	40.9	35	FBpp0085165,FBpp0085166	27699.1	1	4	7	6.34e-05	0.16	EVDAALLK	0.95	38.2	33.6
FBpp0088688	23715.5	1	18	274	0.00112	0.869	EVDDAYDQMVIDDK	0.95	82.5	35	FBpp0088688	23715.5	1	20	340	0.00308	0.869	EVDDAYDQMVIDDK	0.95	75.8	30.2
FBpp0088688	23715.5	1	18	274	0.00112	0.869	EVDDAYDQMVIDDKNQIDTAALIEMLTGK	0.95	72.6	30.5	FBpp0088688	23715.5	1	20	340	0.00308	0.869	EVDDAYDQMVIDDKNQIDTAALIEMLTGK	0.95	69.3	27.3
FBpp0074228	265744	1	24	30	0.000122	0.124	EVDDLEQWITDR	0.95	57.3	42.9	FBpp0074228	265744	1	29	41	0.000372	0.161	EVDDLEQWITDR	0.95	71.2	32.1
FBpp0070676,FBpp0070677,FBpp0070679	48876.9	1	18	100	0.000408	0.566	EVDEATAFAK	0.95	67.4	36.7	FBpp0070676,FBpp0070677,FBpp0070679	48876.9	1	17	114	0.00103	0.566	EVDEATAFAK	0.95	63.5	33.8
FBpp0070006	33819.1	1	5	11	4.49e-05	0.26	EVDIGMAADVGTLQR	0.95	98.9	36.3	FBpp0070006	33819.1	1	5	15	0.000136	0.247	EVDIGMAADVGTLQR	0.95	89.3	32.5
FBpp0293688,FBpp0293690,FBpp0293691,FBpp0293698,FBpp0293699,FBpp0293700,FBpp0293702,FBpp0293703,FBpp0293704,FBpp0293705,FBpp0300810,FBpp0300811,FBpp0300812	504611	1	35	47	0.000192	0.0964	EVDLINIALDSAGTADK	0.95	59.6	31.6	FBpp0300810	504611	1	32	49	0.000444	0.0891	EVDLINIALDSAGTADK	0.95	72.4	31.3
FBpp0088896	54585.9	1	23	265	0.00108	0.44	EVDRLEDDLIVEK	0.95	83.3	34.8	FBpp0088896	54585.9	1	24	324	0.00294	0.454	EVDRLEDDLIVEK	0.95	80.3	31.4
FBpp0089024	32499.8	1	3	3	1.22e-05	0.44	EVDRLEDDLLNVR	0.95	46.9	36	FBpp0089024	32499.8	1	4	4	3.63e-05	0.489	EVDRLEDDLLNVR	0.95	54.9	33.5
FBpp0082535,FBpp0082536	32806.9	1	20	173	0.000706	0.609	EVDRLEDELGINK	0.95	50.2	34.8	FBpp0082535,FBpp0082536	32806.9	0.998	2	3	2.72e-05	0.623	EVDRLEDELGINK	0.95	33.2	32.6
FBpp0088898	53370.3	0.999	2	37	0.000151	0.323	EVDRLEDEMIK	0.95	55.4	35.6	FBpp0088898	53370.3	1	3	49	0.000444	0.337	EVDRLEDEMIK	0.95	49.1	33.4
FBpp0089270	32981.1	0.998	2	6	2.45e-05	0.592	EVDRLEDR	0.95	36.4	36	FBpp0089270	32981.1	1	19	237	0.00215	0.606	EVDRLEDR	0.95	33.1	32.5
FBpp0078349,FBpp0078350	26082.3	1	8	21	8.57e-05	0.363	EVDVPLVR	0.833	27.5	35.5	FBpp0078349,FBpp0078350	26082.3	1	9	19	0.000172	0.425	EVDVPLVR	0.95	50.7	34.4
FBpp0099963,FBpp0112375	469066	1	78	176	0.000719	0.222	EVEALVATEIR	0.95	55.8	34.7	FBpp0112375	475652	1	80	184	0.00167	0.218	EVEALVATEIR	0.95	55.5	34.1
FBpp0071359	49660.3	1	3	3	1.22e-05	0.0724	EVEELPNLK	0.95	47.6	35.3	FBpp0071359	49660.3	1	3	3	2.72e-05	0.0724	EVEELPNLK	0.95	48.2	32.4
FBpp0291928,FBpp0291935	819496	1	90	395	0.00161	0.137	EVEKPVEK	0.834	22.8	33.9	FBpp0291928,FBpp0291935	819496	1	88	465	0.00421	0.14	EVEKPVEK	0.946	28.1	30.1
FBpp0072124	109614	1	37	199	0.000813	0.359	EVFDSIVR	0.95	35.8	36.3	FBpp0072124	109614	1	43	240	0.00218	0.461	EVFDSIVR	0.881	28.1	34
FBpp0072334	52575.9	0.999	2	2	8.17e-06	0.0647	EVFGLTLPLVTTEEGDK	0.95	24.6	30.2	FBpp0072334	52575.9	1	5	7	6.34e-05	0.142	EVFGLTLPLVTTEEGDK	0.95	65.8	32.2
FBpp0085208,FBpp0293166	43598	1	9	17	6.94e-05	0.333	EVGVEEIR	0.95	38.3	35.9	FBpp0085208,FBpp0293166	43598	1	10	22	0.000199	0.357	EVGVEEIR	0.95	38.5	34.1
FBpp0289781,FBpp0289782,FBpp0289783,FBpp0289784,FBpp0289785,FBpp0289786,FBpp0293009,FBpp0293010,FBpp0293011,FBpp0293012,FBpp0293013	132947	1	11	18	7.35e-05	0.124	EVIEPMACDGLR	0.95	43.5	36.2	FBpp0289781,FBpp0289784,FBpp0293009,FBpp0293010	132947	1	15	19	0.000172	0.173	EVIEPMACDGLR	0.899	26.5	32
FBpp0080051	17385	1	5	17	6.94e-05	0.396	EVIPPDWVLDYWHPLEK	0.95	63.3	33.4	FBpp0080051	17385	1	7	24	0.000218	0.507	EVIPPDWVLDYWHPLEK	0.95	71.3	30.7
FBpp0072083,FBpp0072084,FBpp0072085	17674.1	0.997	2	2	8.17e-06	0.152	EVLGTAQSVGCTVDGK	0.95	73.8	34.9	FBpp0072083,FBpp0072084,FBpp0072085	17674.1	0.997	2	3	2.72e-05	0.152	EVLGTAQSVGCTVDGK	0.95	61.6	32.2
FBpp0070370	11546.6	1	6	29	0.000118	0.612	EVLPPIDLVEQQK	0.95	72.8	33.5	FBpp0070370	11546.6	1	8	45	0.000408	0.718	EVLPPIDLVEQQK	0.95	68.7	30.2
FBpp0087539,FBpp0087540,FBpp0087541,FBpp0087542,FBpp0087543,FBpp0087544,FBpp0087545,FBpp0087546,FBpp0087547,FBpp0290074,FBpp0293088	130866	1	41	98	0.0004	0.409	EVLVCEGPEAFAK	0.95	55.8	35.7	FBpp0087540,FBpp0087541,FBpp0087542,FBpp0087544,FBpp0087547,FBpp0293088	130866	1	45	125	0.00113	0.485	EVLVCEGPEAFAK	0.95	76.7	32.2
FBpp0076320,FBpp0076321	102340	1	59	249	0.00102	0.648	EVLVQCEEDQK	0.95	61	35.3	FBpp0076320,FBpp0076321	102340	1	57	282	0.00256	0.618	EVLVQCEEDQK	0.95	63.9	32.8
FBpp0078130	84093.9	1	16	37	0.000151	0.251	EVMMVTSGAVAFGK	0.95	65.9	35.6	FBpp0078130	84093.9	1	20	36	0.000326	0.295	EVMMVTSGAVAFGK	0.95	47.7	32.8
FBpp0079072	54252.2	1	22	125	0.00051	0.406	EVNMLTVTLSADHR	0.95	74.6	36	FBpp0079072	54252.2	1	23	117	0.00106	0.455	EVNMLTVTLSADHR	0.95	73.1	33.4
FBpp0076902,FBpp0076904,FBpp0089304,FBpp0089305,FBpp0089306,FBpp0300180,FBpp0300181,FBpp0300182,FBpp0300184	75954.5	1	14	24	9.8e-05	0.269	EVNTDLEQAK	0.95	63.8	36.1	FBpp0076902,FBpp0076904,FBpp0089304,FBpp0089305,FBpp0089306,FBpp0300180,FBpp0300181,FBpp0300182,FBpp0300184	75954.5	1	18	31	0.000281	0.339	EVNTDLEQAK	0.95	58.6	33.5
FBpp0291928,FBpp0291935	819496	1	90	395	0.00161	0.137	EVPPPPDLR	0.95	60.7	36.8	FBpp0291928,FBpp0291935	819496	1	88	465	0.00421	0.14	EVPPPPDLR	0.95	52	34.3
FBpp0291928,FBpp0291935	819496	1	90	395	0.00161	0.137	EVSDDYTR	0.95	59	35	FBpp0291928,FBpp0291935	819496	1	88	465	0.00421	0.14	EVSDDYTR	0.95	58.9	31
FBpp0088501,FBpp0088502,FBpp0088503,FBpp0088981,FBpp0088982,FBpp0088983,FBpp0088984,FBpp0289428	111137	1	32	129	0.000527	0.382	EVSGDASEAALLK	0.95	91.3	35.8	FBpp0088501,FBpp0088502,FBpp0088503,FBpp0088981,FBpp0088982,FBpp0088983,FBpp0088984,FBpp0289428	111137	1	31	126	0.00114	0.367	EVSGDASEAALLK	0.95	75.9	33.5
FBpp0289781,FBpp0289782,FBpp0289783,FBpp0289784,FBpp0289785,FBpp0289786,FBpp0293009,FBpp0293010,FBpp0293011,FBpp0293012,FBpp0293013	132947	1	11	18	7.35e-05	0.124	EVVAVTGDGTNDGPALK	0.95	101	34.8	FBpp0289781,FBpp0289784,FBpp0293009,FBpp0293010	132947	1	15	19	0.000172	0.173	EVVAVTGDGTNDGPALK	0.95	110	32.1
FBpp0071817,FBpp0293463	80653.6	1	5	6	2.45e-05	0.0774	EVVEFLK	0.927	29.5	35.4	FBpp0071817,FBpp0293463	80653.6	1	5	6	5.44e-05	0.0774	EVVEFLK	0.921	29.4	33.9
FBpp0087472,FBpp0300657	65988.5	1	10	13	5.31e-05	0.166	EVWEIAPEK	0.892	30.5	36.1	FBpp0087472,FBpp0300657	65988.5	1	10	18	0.000163	0.18	EVWEIAPEK	0.95	34.8	33.5
FBpp0081002,FBpp0289654	85401.5	1	41	386	0.00158	0.584	EVYDFLASTCAK	0.95	64.4	35.4	FBpp0081002,FBpp0289654	85401.5	1	40	497	0.0045	0.572	EVYDFLASTCAK	0.95	81.4	33
FBpp0083355,FBpp0083356	29964.7	1	7	9	3.67e-05	0.233	EVYMQESR	0.944	33.5	35.7	FBpp0083355,FBpp0083356	29964.7	1	6	7	6.34e-05	0.226	EVYMQESR	0.95	30.1	30.3
FBpp0085470,FBpp0290636,FBpp0290637	196587	1	20	31	0.000127	0.166	EWGIDEIPSIVLFER	0.95	76.2	34.3	FBpp0085470,FBpp0290637	196587	1	23	38	0.000344	0.198	EWGIDEIPSIVLFER	0.95	78.7	32.5
FBpp0079500	28900.7	1	8	11	4.49e-05	0.311	EWVPVTK	0.884	29.6	35.5	FBpp0079500	28900.7	1	8	13	0.000118	0.285	EWVPVTK	0.923	29.4	33.2
FBpp0086442,FBpp0086443,FBpp0086444,FBpp0111813	80424.2	1	31	226	0.000923	0.492	EYACTAVDMIAR	0.95	79.6	35.2	FBpp0086442,FBpp0086443,FBpp0086444,FBpp0111813	80424.2	1	31	243	0.0022	0.5	EYACTAVDMIAR	0.95	81.8	30.8
FBpp0084480,FBpp0290921,FBpp0290922	68595.4	1	18	57	0.000233	0.35	EYDEFIDEFMEAVVQR	0.95	44.6	34.9	FBpp0084480,FBpp0290921,FBpp0290922	68595.4	1	17	65	0.000589	0.357	EYDEFIDEFMEAVVQR	0.895	25.7	30.9
FBpp0087881	19194.8	0.998	2	8	3.27e-05	0.16	EYDTEIMGLLK	0.95	68.5	35.7	FBpp0087881	19194.8	0.998	2	7	6.34e-05	0.16	EYDTEIMGLLK	0.95	65.5	33.4
FBpp0076393,FBpp0113039	52590.9	1	16	34	0.000139	0.384	EYEAAGIWYEHR	0.95	33.4	34.8	FBpp0076390,FBpp0076391,FBpp0076392,FBpp0076393,FBpp0076394,FBpp0076396,FBpp0113039,FBpp0113040,FBpp0113041	46662	1	15	34	0.000308	0.423	EYEAAGIWYEHR	0.95	46.6	32.4
FBpp0072124	109614	1	37	199	0.000813	0.359	EYEPEMGK	0.95	30.6	35	FBpp0072124	109614	1	43	240	0.00218	0.461	EYEPEMGK	0.95	36	33.1
FBpp0291136,FBpp0300554	47390.8	1	20	136	0.000555	0.346	EYITEWR	0.925	29.5	35.6	FBpp0073682,FBpp0073683,FBpp0100013	47448.7	1	24	148	0.00134	0.38	EYITEWR	0.95	37.5	32.4
FBpp0288710	82016.3	1	22	82	0.000335	0.322	EYNVAIGVLK	0.95	45.7	34.3	FBpp0288710	82016.3	1	27	103	0.000934	0.399	EYNVAIGVLK	0.95	47.6	32.1
FBpp0085796,FBpp0085797,FBpp0085798,FBpp0111774,FBpp0111775,FBpp0111776	33067.6	1	13	37	0.000151	0.482	EYTAAIEAK	0.95	56.2	36	FBpp0085796,FBpp0085797,FBpp0085798,FBpp0111774,FBpp0111775,FBpp0111776	33067.6	1	13	33	0.000299	0.492	EYTAAIEAK	0.95	48.1	33.4
FBpp0082522	22423.2	1	14	179	0.000731	0.569	EYVTSPIINK	0.95	61.2	35.6	FBpp0082522	22423.2	1	14	183	0.00166	0.569	EYVTSPIINK	0.95	62.4	34.6
FBpp0082522	22423.2	1	14	179	0.000731	0.569	EYVTSPIINKK	0.95	44.8	32.2	FBpp0082522	22423.2	1	14	183	0.00166	0.569	EYVTSPIINKK	0.95	35.3	28.1
FBpp0078134	34203.8	1	8	18	7.35e-05	0.344	FAAAASASAAPAAGGATEK	0.95	82.8	35.3	FBpp0078134	34203.8	1	10	25	0.000227	0.397	FAAAASASAAPAAGGATEK	0.95	87.5	32.9
FBpp0071128,FBpp0071129	78631	1	26	107	0.000437	0.476	FACDGLK	0.863	27.6	36.1	FBpp0071128,FBpp0071129	78631	1	27	119	0.00108	0.482	FACDGLK	0.912	28.7	33.6
FBpp0085615	40553.9	1	18	164	0.00067	0.471	FACFER	0.928	28.9	32.4	FBpp0085615	40553.9	1	17	171	0.00155	0.42	FACFER	0.95	30.7	24
FBpp0087604,FBpp0087605,FBpp0087606	63600.3	1	5	13	5.31e-05	0.132	FADIYTSDITNLLK	0.95	82.7	34.2	FBpp0087605	63600.3	1	3	9	8.16e-05	0.0712	FADIYTSDITNLLK	0.95	58.8	31.8
FBpp0082139,FBpp0082140,FBpp0290875	54550.9	1	13	34	0.000139	0.288	FAEIVQLR	0.934	31.6	34.6	FBpp0082139,FBpp0082140,FBpp0290875	54550.9	1	13	33	0.000299	0.351	FAEIVQLR	0.95	31.8	33.5
FBpp0083588,FBpp0290012	40381.7	1	14	62	0.000253	0.478	FAFDYATK	0.939	33.8	36.4	FBpp0083588,FBpp0290012	40381.7	1	15	93	0.000843	0.543	FAFDYATK	0.921	29.5	33.9
FBpp0082728,FBpp0297140,FBpp0297141	68362.8	1	13	17	6.94e-05	0.227	FAFLDALK	0.95	35.8	35.9	FBpp0082728,FBpp0297140,FBpp0297141	68362.8	1	12	15	0.000136	0.207	FAFLDALK	0.884	28.3	34.3
FBpp0084123	81401.1	1	6	11	4.49e-05	0.105	FAGPAQSVELEK	0.95	54.8	35.6	FBpp0084123	81401.1	1	9	11	9.97e-05	0.148	FAGPAQSVELEK	0.95	63.3	33.1
FBpp0082985	35318.5	1	22	335	0.00137	0.783	FAGSLLK	0.95	39.8	38.5	FBpp0082985	35318.5	1	23	379	0.00344	0.833	FAGSLLK	0.95	39.8	34.5
FBpp0070329,FBpp0292167,FBpp0292168	103831	1	49	199	0.000813	0.642	FAIQDISVEEMTAK	0.95	80.5	35.6	FBpp0070329,FBpp0292167,FBpp0292168	103831	1	46	192	0.00174	0.604	FAIQDISVEEMTAK	0.95	99.1	37.2
FBpp0078099,FBpp0078100,FBpp0078101,FBpp0292150	63669.1	1	21	61	0.000249	0.427	FALTGAVFGQDEDFVK	0.95	80.7	34.6	FBpp0078099,FBpp0078100,FBpp0078101,FBpp0292150	63669.1	1	17	59	0.000535	0.345	FALTGAVFGQDEDFVK	0.95	92.2	31.4
FBpp0290554	1.0001e+06	1	166	337	0.00138	0.231	FAPSWSEVAK	0.95	32.4	35.9	FBpp0290554	1.0001e+06	1	186	397	0.0036	0.264	FAPSWSEVAK	0.95	36.6	33.6
FBpp0072728	2.06605e+06	1	123	236	0.000964	0.087	FAQGGNALFEGR	0.95	57.3	35.9	FBpp0072728	2.06605e+06	1	119	233	0.00211	0.0806	FAQGGNALFEGR	0.95	50.1	33.1
FBpp0071128,FBpp0071129	78631	1	26	107	0.000437	0.476	FASEIAGVDDLGTTGR	0.95	97	35.7	FBpp0071128,FBpp0071129	78631	1	27	119	0.00108	0.482	FASEIAGVDDLGTTGR	0.95	101	32.6
FBpp0291051,FBpp0291053	313022	1	11	11	4.49e-05	0.0449	FATEEECSAR	0.879	28.8	35	FBpp0291051,FBpp0291053	313022	1	7	9	8.16e-05	0.0352	FATEEECSAR	0.95	41.2	28.2
FBpp0087539,FBpp0087540,FBpp0087541,FBpp0087542,FBpp0087543,FBpp0087544,FBpp0087545,FBpp0087546,FBpp0087547,FBpp0290074,FBpp0293088	130866	1	41	98	0.0004	0.409	FCELAVQTGMDIFR	0.95	67.4	35.3	FBpp0087540,FBpp0087541,FBpp0087542,FBpp0087544,FBpp0087547,FBpp0293088	130866	1	45	125	0.00113	0.485	FCELAVQTGMDIFR	0.95	74	31.3
FBpp0080637	157269	1	12	15	6.12e-05	0.106	FCHANIVAGK	0.95	32.1	35.8	FBpp0080637	157269	1	15	20	0.000181	0.13	FCHANIVAGK	0.83	26.2	33.6
FBpp0099801	238057	1	28	47	0.000192	0.174	FDAQPWGFR	0.863	28.8	35.6	FBpp0099801	238057	1	33	55	0.000499	0.222	FDAQPWGFR	0.95	34.7	31.6
FBpp0081437,FBpp0112118	54809.9	1	17	103	0.000421	0.38	FDDNAEFR	0.95	43.6	32.8	FBpp0081437,FBpp0112118,FBpp0291000,FBpp0291001,FBpp0292559,FBpp0292560	54809.9	1	19	135	0.00122	0.432	FDDNAEFR	0.95	54.8	25.3
FBpp0088252	372686	1	61	129	0.000527	0.205	FDGALIHLIAPVK	0.95	51.3	32.2	FBpp0088252	372686	1	62	137	0.00124	0.22	FDGALIHLIAPVK	0.95	69.8	25.2
FBpp0072728	2.06605e+06	1	123	236	0.000964	0.087	FDISSTSTIVEETK	0.95	77.3	35.3	FBpp0072728	2.06605e+06	1	119	233	0.00211	0.0806	FDISSTSTIVEETK	0.95	66.3	38.8
FBpp0298830	224283	0.998	2	2	8.17e-06	0.655	FDLAPENEF	0.95	65.1	34.9	FBpp0080454	224415	1	161	3524	0.0319	0.662	FDLAPENEF	0.95	65.1	31.6
FBpp0072975	29971.1	1	15	61	0.000249	0.555	FDLSAPWEQFPNFR	0.95	44.8	35.1	FBpp0072975	29971.1	1	13	72	0.000653	0.547	FDLSAPWEQFPNFR	0.95	84	31.7
FBpp0073445,FBpp0073446,FBpp0073447,FBpp0073448	72262.5	1	7	17	6.94e-05	0.183	FDLTGIPPAPR	0.95	43.2	36.2	FBpp0073445,FBpp0073446,FBpp0073447,FBpp0073448	72262.5	1	14	28	0.000254	0.252	FDLTGIPPAPR	0.95	38.2	33.7
FBpp0086204	35719.4	1	4	5	2.04e-05	0.103	FDNPLESSVEFMK	0.95	33.6	35.1	FBpp0086204	35719.4	1	3	3	2.72e-05	0.1	FDNPLESSVEFMK	0.95	51.5	32.8
FBpp0070094	62972.7	1	9	18	7.35e-05	0.187	FDPDNFLPER	0.95	57.1	36.5	FBpp0070094	62972.7	1	12	22	0.000199	0.236	FDPDNFLPER	0.95	40.2	32.7
FBpp0290554	1.0001e+06	1	166	337	0.00138	0.231	FDPDTGIWLPVGR	0.95	58	35.5	FBpp0290554	1.0001e+06	1	186	397	0.0036	0.264	FDPDTGIWLPVGR	0.95	53.1	32.9
FBpp0081002,FBpp0289654	85401.5	1	41	386	0.00158	0.584	FDSDVYLPYEK	0.95	62.4	35.2	FBpp0081002,FBpp0289654	85401.5	1	40	497	0.0045	0.572	FDSDVYLPYEK	0.95	67.6	33
FBpp0075618,FBpp0075619	29135.3	1	6	9	3.67e-05	0.268	FDSGNLCMITGGR	0.95	63.3	35.4	FBpp0075618,FBpp0075619	29135.3	1	6	12	0.000109	0.272	FDSGNLCMITGGR	0.95	41.2	30.5
FBpp0083570,FBpp0083571	46898.9	1	16	53	0.000216	0.479	FDVPELVR	0.95	39.9	35.1	FBpp0083570,FBpp0083571	46898.9	1	14	60	0.000544	0.45	FDVPELVR	0.95	40.5	33.9
FBpp0074502	20842.2	1	3	5	2.04e-05	0.262	FDVSQYAPEEIVVK	0.95	89.3	39.3	FBpp0074502	20842.2	1	5	9	8.16e-05	0.508	FDVSQYAPEEIVVK	0.95	64.5	32.1
FBpp0074228	265744	1	24	30	0.000122	0.124	FEALISDLTQK	0.827	25.3	34.8	FBpp0074228	265744	1	29	41	0.000372	0.161	FEALISDLTQK	0.922	28.4	32.8
FBpp0072728	2.06605e+06	1	123	236	0.000964	0.087	FECNVEPAR	0.948	34.5	36.3	FBpp0072728	2.06605e+06	1	119	233	0.00211	0.0806	FECNVEPAR	0.95	30.7	31.3
FBpp0077209,FBpp0077210	18918.3	1	7	35	0.000143	0.447	FEDCTLYEAPDHMVK	0.95	60.3	33	FBpp0077209,FBpp0077210	18918.3	1	9	35	0.000317	0.541	FEDCTLYEAPDHMVK	0.95	62.3	30.9
FBpp0070370	11546.6	1	6	29	0.000118	0.612	FEDGLADR	0.95	46.4	36.4	FBpp0070370	11546.6	1	8	45	0.000408	0.718	FEDGLADR	0.95	47	32.9
FBpp0082514,FBpp0082515,FBpp0082516,FBpp0082517,FBpp0082518,FBpp0082519	71133.6	1	12	20	8.17e-05	0.2	FEELNADLFR	0.949	31.9	36.4	FBpp0082514,FBpp0082515,FBpp0082516,FBpp0082517,FBpp0082518,FBpp0082519	71133.6	1	10	17	0.000154	0.223	FEELNADLFR	0.95	36.8	33.4
FBpp0082514,FBpp0082515,FBpp0082516,FBpp0082517,FBpp0082518,FBpp0082519	71133.6	1	12	20	8.17e-05	0.2	FELSGIPPAPR	0.95	41.9	36.2	FBpp0082514,FBpp0082515,FBpp0082516,FBpp0082517,FBpp0082518,FBpp0082519	71133.6	1	10	17	0.000154	0.223	FELSGIPPAPR	0.95	47.3	33.7
FBpp0099963,FBpp0112375	469066	1	78	176	0.000719	0.222	FEPALHFDVGVYK	0.95	43.3	35.3	FBpp0112375	475652	1	80	184	0.00167	0.218	FEPALHFDVGVYK	0.95	67.3	32.9
FBpp0075023,FBpp0075024,FBpp0075026,FBpp0075028	112587	1	46	236	0.000964	0.527	FETPGVLNFSPEEK	0.95	69	35.2	FBpp0075023,FBpp0075024,FBpp0075026,FBpp0075028	112587	1	45	283	0.00257	0.505	FETPGVLNFSPEEK	0.95	66.8	32.8
FBpp0072975	29971.1	1	15	61	0.000249	0.555	FEVVYNLLSLR	0.95	61.9	34.3	FBpp0072975	29971.1	1	13	72	0.000653	0.547	FEVVYNLLSLR	0.95	56.7	34.1
FBpp0289017	28141.8	1	3	3	1.22e-05	0.179	FFAEVGDNQELR	0.95	43.8	35.8	FBpp0289017	28141.8	1	3	5	4.53e-05	0.179	FFAEVGDNQELR	0.95	61.8	32.1
FBpp0088988	62538.4	1	26	86	0.000351	0.516	FFDMVEYFFHR	0.95	79.7	33.6	FBpp0088988	62538.4	1	23	103	0.000934	0.48	FFDMVEYFFHR	0.95	45.4	30.2
FBpp0077414,FBpp0089375,FBpp0089376,FBpp0089377	32953.7	1	8	20	8.17e-05	0.366	FFNIVAPNF	0.95	45.9	36.6	FBpp0077414,FBpp0089375,FBpp0089376,FBpp0089377	32953.7	1	7	18	0.000163	0.34	FFNIVAPNF	0.95	45.6	34.4
FBpp0289511	68369.8	1	17	45	0.000184	0.346	FFSDVNDAAR	0.95	47.4	36.3	FBpp0289511	68369.8	1	21	43	0.00039	0.435	FFSDVNDAAR	0.95	49.3	32.1
FBpp0099888,FBpp0099889,FBpp0099890,FBpp0099892	34094.3	1	4	5	2.04e-05	0.104	FFVLESLK	0.95	32.2	34.7	FBpp0099888,FBpp0099889,FBpp0099890,FBpp0099892	34094.3	1	7	11	9.97e-05	0.237	FFVLESLK	0.95	30.7	32.8
FBpp0099888,FBpp0099889,FBpp0099890,FBpp0099892	34094.3	1	4	5	2.04e-05	0.104	FFVLESLKDLYK	0.95	33.8	31.8	FBpp0099888,FBpp0099889,FBpp0099890,FBpp0099892	34094.3	1	7	11	9.97e-05	0.237	FFVLESLKDLYK	0.95	41.2	28
FBpp0081834	49925.2	1	13	72	0.000294	0.357	FGFMSIFAK	0.95	44.5	35.8	FBpp0081834	49925.2	1	14	92	0.000834	0.374	FGFMSIFAK	0.95	45.2	33.4
FBpp0081002,FBpp0289654	85401.5	1	41	386	0.00158	0.584	FGGTVLANACGPCIGQWDR	0.95	89.5	34.2	FBpp0081002,FBpp0289654	85401.5	1	40	497	0.0045	0.572	FGGTVLANACGPCIGQWDR	0.95	121	29.1
FBpp0074549,FBpp0300338	38585.3	1	21	106	0.000433	0.653	FGIPQAAIDSVNTNK	0.95	75.9	35.1	FBpp0074549,FBpp0300338	38585.3	1	22	135	0.00122	0.619	FGIPQAAIDSVNTNK	0.95	90.2	31.9
FBpp0077571,FBpp0077572,FBpp0077573,FBpp0077574,FBpp0077575,FBpp0291325	54311.7	1	5	7	2.86e-05	0.156	FGLDATAVGDEGGFAPNIQSNK	0.95	115	34.1	FBpp0077571,FBpp0077572,FBpp0077573,FBpp0077574,FBpp0077575,FBpp0291325	54311.7	1	5	9	8.16e-05	0.164	FGLDATAVGDEGGFAPNIQSNK	0.95	51.9	31.3
FBpp0075023,FBpp0075024,FBpp0075026,FBpp0075028	112587	1	46	236	0.000964	0.527	FGLEGCEIMIPALK	0.95	67.5	34.5	FBpp0075023,FBpp0075024,FBpp0075026,FBpp0075028	112587	1	45	283	0.00257	0.505	FGLEGCEIMIPALK	0.95	73.2	32.1
FBpp0078130	84093.9	1	16	37	0.000151	0.251	FGLGAEVGISTAR	0.95	49.8	35.4	FBpp0078130	84093.9	1	20	36	0.000326	0.295	FGLGAEVGISTAR	0.95	57.7	33.8
FBpp0087472,FBpp0300657	65988.5	1	10	13	5.31e-05	0.166	FGLNEGSEPQAYGIGLK	0.95	47.5	34.8	FBpp0087472,FBpp0300657	65988.5	1	10	18	0.000163	0.18	FGLNEGSEPQAYGIGLK	0.95	56.2	32.5
FBpp0075461,FBpp0075462,FBpp0300819	38850.9	1	8	10	4.08e-05	0.258	FGLYELFK	0.95	39.3	35.4	FBpp0075461,FBpp0075462,FBpp0300819	38850.9	1	7	13	0.000118	0.278	FGLYELFK	0.95	42.4	33.3
FBpp0085615	40553.9	1	18	164	0.00067	0.471	FGLYEVFK	0.95	39	35.7	FBpp0085615	40553.9	1	17	171	0.00155	0.42	FGLYEVFK	0.95	39.4	33.1
FBpp0085615	40553.9	1	18	164	0.00067	0.471	FGLYEVFKK	0.95	31.5	33.4	FBpp0085615	40553.9	1	17	171	0.00155	0.42	FGLYEVFKK	0.95	33.4	29.8
FBpp0289511	68369.8	1	17	45	0.000184	0.346	FGMGATLSGTMK	0.95	68.5	35.9	FBpp0289511	68369.8	1	21	43	0.00039	0.435	FGMGATLSGTMK	0.95	62.3	33.6
FBpp0078847	51831.7	1	16	58	0.000237	0.559	FGPLADEDR	0.95	62.8	35.7	FBpp0078847	51831.7	1	15	61	0.000553	0.511	FGPLADEDR	0.95	53.2	32.6
FBpp0086769,FBpp0086770	31582.8	1	9	22	8.98e-05	0.359	FGQPEIALGTIPGAGGTQR	0.95	83.8	33.2	FBpp0086769,FBpp0086770	31582.8	1	7	22	0.000199	0.339	FGQPEIALGTIPGAGGTQR	0.95	101	32.4
FBpp0082063	41620	1	4	11	4.49e-05	0.164	FGVPMLDAGTIR	0.95	52.9	36.1	FBpp0082063	41620	1	4	10	9.06e-05	0.156	FGVPMLDAGTIR	0.95	46.2	34.4
FBpp0099963,FBpp0112375	469066	1	78	176	0.000719	0.222	FGVSDPSPYTQTYR	0.95	44.2	35.6	FBpp0112375	475652	1	80	184	0.00167	0.218	FGVSDPSPYTQTYR	0.95	52	31.5
FBpp0088252	372686	1	61	129	0.000527	0.205	FHIQSPK	0.865	27.8	36.2	FBpp0088252	372686	1	62	137	0.00124	0.22	FHIQSPK	0.88	26.8	33
FBpp0073338	10062.7	0.999	2	8	3.27e-05	0.239	FIDTSLLITQR	0.95	61.8	34.4	FBpp0073338	10062.7	1	3	5	4.53e-05	0.318	FIDTSLLITQR	0.95	71.3	33.6
FBpp0085411,FBpp0291229	17000.8	1	6	36	0.000147	0.484	FIEVEEDVGALQNELK	0.95	115	34.8	FBpp0085411,FBpp0291229	17000.8	1	7	32	0.00029	0.529	FIEVEEDVGALQNELK	0.95	107	32.4
FBpp0099963,FBpp0112375	469066	1	78	176	0.000719	0.222	FIMLLFK	0.95	34.5	34	FBpp0112375	475652	1	80	184	0.00167	0.218	FIMLLFK	0.95	32.3	31.6
FBpp0079453,FBpp0079455	79640	1	23	65	0.000265	0.363	FINEAVLCLEEK	0.95	64.2	34.9	FBpp0079453,FBpp0079455	79640	1	21	68	0.000616	0.359	FINEAVLCLEEK	0.95	73.9	32
FBpp0291928,FBpp0291935	819496	1	90	395	0.00161	0.137	FINFLSDR	0.95	41.2	36.6	FBpp0291928,FBpp0291935	819496	1	88	465	0.00421	0.14	FINFLSDR	0.95	39.3	33.4
FBpp0088490,FBpp0088945	106938	1	7	7	2.86e-05	0.0787	FINLFPEIR	0.95	53.8	35.5	FBpp0088490,FBpp0088945	106938	1	4	5	4.53e-05	0.0447	FINLFPEIR	0.95	42.3	34.1
FBpp0290554	1.0001e+06	1	166	337	0.00138	0.231	FIPVSHSVEK	0.881	28	36	FBpp0290554	1.0001e+06	1	186	397	0.0036	0.264	FIPVSHSVEK	0.95	37.3	32.8
FBpp0087333	14895.6	1	7	25	0.000102	0.46	FIQGVN	0.95	43.1	36.3	FBpp0087333	14895.6	1	7	23	0.000208	0.565	FIQGVN	0.95	42.8	35.1
FBpp0291925	113886	1	3	5	2.04e-05	0.0415	FISFEDR	0.862	28.8	35.7	FBpp0291925	113886	1	3	4	3.63e-05	0.0415	FISFEDR	0.95	31.8	33
FBpp0088546	17696.5	1	3	8	3.27e-05	0.245	FIVEEDAEAMQK	0.95	52	35.5	FBpp0088546	17696.5	0.998	2	5	4.53e-05	0.168	FIVEEDAEAMQK	0.95	54	32.9
FBpp0086748	39111.5	1	9	13	5.31e-05	0.314	FKDAAAAALSFK	0.95	29.1	33.1	FBpp0086748	39111.5	1	8	13	0.000118	0.305	FKDAAAAALSFK	0.95	38.4	28.7
FBpp0076393,FBpp0113039	52590.9	1	16	34	0.000139	0.384	FKDIFEDLYNK	0.95	38.5	34.5	FBpp0076390,FBpp0076391,FBpp0076392,FBpp0076393,FBpp0076394,FBpp0076396,FBpp0113039,FBpp0113040,FBpp0113041	46662	1	15	34	0.000308	0.423	FKDIFEDLYNK	0.95	33.6	31.3
FBpp0291928,FBpp0291935	819496	1	90	395	0.00161	0.137	FKPSDQADGYAK	0.95	44.3	35.7	FBpp0291928,FBpp0291935	819496	1	88	465	0.00421	0.14	FKPSDQADGYAK	0.95	39.9	33.2
FBpp0088896	54585.9	1	23	265	0.00108	0.44	FLAEEADK	0.939	31.3	36.5	FBpp0088896	54585.9	1	24	324	0.00294	0.454	FLAEEADK	0.95	37.6	34
FBpp0088896	54585.9	1	23	265	0.00108	0.44	FLAEEADKK	0.95	33.6	34.8	FBpp0088896	54585.9	1	24	324	0.00294	0.454	FLAEEADKK	0.95	39.5	31.9
FBpp0290554	1.0001e+06	1	166	337	0.00138	0.231	FLAPFFDK	0.95	41.9	36.1	FBpp0290554	1.0001e+06	1	186	397	0.0036	0.264	FLAPFFDK	0.95	36.7	33.6
FBpp0291477	9862.9	0.998	2	3	1.22e-05	0.207	FLDDFEEPK	0.95	36.4	35.9	FBpp0291477	9862.9	0.999	2	3	2.72e-05	0.207	FLDDFEEPK	0.95	38.6	32.9
FBpp0087539,FBpp0087540,FBpp0087541,FBpp0087542,FBpp0087543,FBpp0087544,FBpp0087545,FBpp0087546,FBpp0087547,FBpp0290074,FBpp0293088	130866	1	41	98	0.0004	0.409	FLHECPWER	0.888	26.2	33.9	FBpp0087540,FBpp0087541,FBpp0087542,FBpp0087544,FBpp0087547,FBpp0293088	130866	1	45	125	0.00113	0.485	FLHECPWER	0.95	30.5	30.1
FBpp0099963,FBpp0112375	469066	1	78	176	0.000719	0.222	FLKPITSQTVVVGEPLK	0.95	77.3	25.6	FBpp0112375	475652	1	80	184	0.00167	0.218	FLKPITSQTVVVGEPLK	0.95	31.3	19.7
FBpp0077954,FBpp0077955,FBpp0077956,FBpp0077957	47074.4	0.998	2	3	1.22e-05	0.0538	FLLDMATTAVAVGK	0.95	74.4	34.6	FBpp0077954,FBpp0077955,FBpp0077956,FBpp0077957	47074.4	0.998	2	2	1.81e-05	0.0538	FLLDMATTAVAVGK	0.95	67.2	30.1
FBpp0075023,FBpp0075024,FBpp0075026,FBpp0075028	112587	1	46	236	0.000964	0.527	FLQMSSDDPDYFPPESDEFGVR	0.95	57.4	32	FBpp0075023,FBpp0075024,FBpp0075026,FBpp0075028	112587	1	45	283	0.00257	0.505	FLQMSSDDPDYFPPESDEFGVR	0.95	92.1	26.1
FBpp0084480,FBpp0290921,FBpp0290922	68595.4	1	18	57	0.000233	0.35	FLSENIEDLMPIVYTPTVGLACQR	0.95	34	32.6	FBpp0084480,FBpp0290921,FBpp0290922	68595.4	1	17	65	0.000589	0.357	FLSENIEDLMPIVYTPTVGLACQR	0.95	49.3	37.3
FBpp0088250	54109	1	28	1158	0.00473	0.78	FLSQPFQVAEVFTGHAGK	0.95	104	34.5	FBpp0088250	54109	1	28	1286	0.0117	0.774	FLSQPFQVAEVFTGHAGK	0.95	102	30.5
FBpp0075023,FBpp0075024,FBpp0075026,FBpp0075028	112587	1	46	236	0.000964	0.527	FLTALNHSR	0.95	39.3	36.7	FBpp0075023,FBpp0075024,FBpp0075026,FBpp0075028	112587	1	45	283	0.00257	0.505	FLTALNHSR	0.95	31.9	33.6
FBpp0073623,FBpp0073624,FBpp0073625,FBpp0073626,FBpp0087321,FBpp0290052	14771.9	0.996	2	4	1.63e-05	0.123	FLTVMMK	0.921	29.4	35.7	FBpp0073623,FBpp0073624,FBpp0073625,FBpp0073626,FBpp0087321,FBpp0290052	14771.9	0.999	2	4	3.63e-05	0.123	FLTVMMK	0.947	31.2	34
FBpp0085438	17156.8	1	3	12	4.9e-05	0.208	FLVEEDAEAMMAELK	0.95	120	34.7	FBpp0085438	17156.8	1	3	18	0.000163	0.208	FLVEEDAEAMMAELK	0.95	103	31.6
FBpp0081046,FBpp0081047,FBpp0081048,FBpp0081049	36199.1	1	5	5	2.04e-05	0.158	FLWNSETSQCLGR	0.95	41.2	35.6	FBpp0081046,FBpp0081047,FBpp0081048,FBpp0081049	36199.1	1	4	8	7.25e-05	0.125	FLWNSETSQCLGR	0.95	46.3	31.1
FBpp0110179	9671.2	0.998	2	4	1.63e-05	0.333	FMDSWNLISR	0.95	41.9	36	FBpp0110179	9671.2	0.999	2	2	1.81e-05	0.333	FMDSWNLISR	0.944	30.5	32.7
FBpp0290811,FBpp0290812	98511.9	1	6	10	4.08e-05	0.0849	FMLPLDGLK	0.95	35.2	35.1	FBpp0290811,FBpp0290812	98511.9	1	6	9	8.16e-05	0.077	FMLPLDGLK	0.95	39.4	33.1
FBpp0071794	59423.3	1	35	666	0.00272	0.616	FMSTFQG	0.95	34.2	35.6	FBpp0071794	59423.3	1	35	872	0.0079	0.621	FMSTFQG	0.95	36.8	29.6
FBpp0081231,FBpp0110071	74789.8	1	13	27	0.00011	0.267	FMTTVEPLLTPEEFQR	0.95	68.8	34.5	FBpp0081231,FBpp0110071	74789.8	1	14	30	0.000272	0.267	FMTTVEPLLTPEEFQR	0.95	81.5	32.6
FBpp0070589,FBpp0089169,FBpp0089170	29478.2	0.998	2	4	1.63e-05	0.13	FMVQSVLAPMDADLSDLNK	0.95	82.5	34.6	FBpp0070589,FBpp0089169,FBpp0089170	29478.2	1	3	7	6.34e-05	0.171	FMVQSVLAPMDADLSDLNK	0.95	76.4	32.8
FBpp0085796,FBpp0085797,FBpp0085798,FBpp0111774,FBpp0111775,FBpp0111776	33067.6	1	13	37	0.000151	0.482	FNASQLITQR	0.95	68.2	36.5	FBpp0085796,FBpp0085797,FBpp0085798,FBpp0111774,FBpp0111775,FBpp0111776	33067.6	1	13	33	0.000299	0.492	FNASQLITQR	0.95	40	38.1
FBpp0071794	59423.3	1	35	666	0.00272	0.616	FNEAQDESK	0.95	54.8	35.2	FBpp0071794	59423.3	1	35	872	0.0079	0.621	FNEAQDESK	0.95	50	31.5
FBpp0088501,FBpp0088502,FBpp0088503,FBpp0088981,FBpp0088982,FBpp0088983,FBpp0088984,FBpp0289428	111137	1	32	129	0.000527	0.382	FNTDDINFPIDNLR	0.95	83	35.4	FBpp0088501,FBpp0088502,FBpp0088503,FBpp0088981,FBpp0088982,FBpp0088983,FBpp0088984,FBpp0289428	111137	1	31	126	0.00114	0.367	FNTDDINFPIDNLR	0.95	104	33
FBpp0075764	24274.6	1	3	7	2.86e-05	0.161	FPALLSHQESMIGK	0.95	38.7	35	FBpp0075764	24274.6	1	4	10	9.06e-05	0.235	FPALLSHQESMIGK	0.95	61.5	32.4
FBpp0083824,FBpp0297124	11936.2	1	7	84	0.000343	0.519	FPEFQFPDVK	0.95	42.6	35.9	FBpp0083824,FBpp0297124	11936.2	1	8	94	0.000852	0.5	FPEFQFPDVK	0.95	42.6	33.4
FBpp0074549,FBpp0300338	38585.3	1	21	106	0.000433	0.653	FPEIQFEEK	0.95	38.4	36.1	FBpp0074549,FBpp0300338	38585.3	1	22	135	0.00122	0.619	FPEIQFEEK	0.95	31.6	33.6
FBpp0085720,FBpp0085721	50147.4	1	8	19	7.76e-05	0.221	FPGQLNADLR	0.848	29.3	36.7	FBpp0085720,FBpp0085721	50147.4	1	9	16	0.000145	0.273	FPGQLNADLR	0.95	35.1	34.4
FBpp0078640,FBpp0078641,FBpp0078642	174303	0.998	2	5	2.04e-05	0.0146	FPIDDSYDIVDSAGVAR	0.95	109	35.6	FBpp0078640,FBpp0078641,FBpp0078642	174303	0.999	2	6	5.44e-05	0.0146	FPIDDSYDIVDSAGVAR	0.95	94.9	31.9
FBpp0083570,FBpp0083571	46898.9	1	16	53	0.000216	0.479	FPLEAEWCEAR	0.95	66.6	35.6	FBpp0083570,FBpp0083571	46898.9	1	14	60	0.000544	0.45	FPLEAEWCEAR	0.95	69.7	30.7
FBpp0079642	51711.5	1	3	3	1.22e-05	0.0633	FPLFGGWK	0.893	29.2	36.7	FBpp0079642	51711.5	0.999	3	4	3.63e-05	0.0655	FPLFGGWK	0.911	29.7	34.7
FBpp0099801	238057	1	28	47	0.000192	0.174	FPLKPAPAESIVPGYATVPAATK	0.95	44.8	27.5	FBpp0099801	238057	1	33	55	0.000499	0.222	FPLKPAPAESIVPGYATVPAATK	0.95	38.9	23.6
FBpp0074584,FBpp0074585,FBpp0074586,FBpp0300889	11424	1	7	32	0.000131	0.615	FPNQNVTR	0.95	40.5	36.1	FBpp0074584,FBpp0074585,FBpp0074586,FBpp0300889	11424	1	7	36	0.000326	0.615	FPNQNVTR	0.95	39.9	33.7
FBpp0291051,FBpp0291053	313022	1	11	11	4.49e-05	0.0449	FPTEESCLAR	0.95	57.7	35.9	FBpp0291051,FBpp0291053	313022	1	7	9	8.16e-05	0.0352	FPTEESCLAR	0.95	35.6	36.2
FBpp0071970	12482.2	0.996	2	4	1.63e-05	0.0826	FPWGEGQK	0.919	29.5	35.8	FBpp0071970	12482.2	0.996	2	4	3.63e-05	0.0826	FPWGEGQK	0.95	33.2	33.5
FBpp0079329,FBpp0079330,FBpp0079331,FBpp0297934	118749	1	9	10	4.08e-05	0.103	FQAAQPIGYQGR	0.95	35.7	36.1	FBpp0079329,FBpp0079330,FBpp0079331,FBpp0297934	118749	1	10	14	0.000127	0.125	FQAAQPIGYQGR	0.933	30.5	33.6
FBpp0291928,FBpp0291935	819496	1	90	395	0.00161	0.137	FQIIEHQDGTCELIIDRPDNK	0.95	61.6	33.3	FBpp0291928,FBpp0291935	819496	1	88	465	0.00421	0.14	FQIIEHQDGTCELIIDRPDNK	0.95	66.8	30.9
FBpp0086442,FBpp0086443,FBpp0086444,FBpp0111813	80424.2	1	31	226	0.000923	0.492	FQLIDKDK	0.899	26.1	33.3	FBpp0086442,FBpp0086443,FBpp0086444,FBpp0111813	80424.2	1	31	243	0.0022	0.5	FQLIDKDK	0.9	23.9	29.3
FBpp0076320,FBpp0076321	102340	1	59	249	0.00102	0.648	FQTEVYELLSQIESYNK	0.891	23.6	33.1	FBpp0076320,FBpp0076321	102340	1	57	282	0.00256	0.618	FQTEVYELLSQIESYNK	0.907	25.9	30.5
FBpp0082490,FBpp0082492,FBpp0291352,FBpp0291356,FBpp0297598,FBpp0297599	36201.5	1	15	62	0.000253	0.419	FRDLLSPSPNLPISSIVR	0.95	42.5	33.1	FBpp0082490,FBpp0082492,FBpp0291352,FBpp0291356,FBpp0297598,FBpp0297599	36201.5	1	16	73	0.000662	0.438	FRDLLSPSPNLPISSIVR	0.95	42.2	30.3
FBpp0080835,FBpp0080836	20519.9	1	6	61	0.000249	0.341	FREPTNEINALR	0.95	61.3	35.9	FBpp0080835,FBpp0080836	20519.9	1	5	72	0.000653	0.341	FREPTNEINALR	0.95	50	33.7
FBpp0088252	372686	1	61	129	0.000527	0.205	FSAIVDVTGTER	0.95	72.5	36.2	FBpp0088252	372686	1	62	137	0.00124	0.22	FSAIVDVTGTER	0.95	63.4	33.7
FBpp0290554	1.0001e+06	1	166	337	0.00138	0.231	FSGPISAPVLLEVPFK	0.95	76.9	32.1	FBpp0290554	1.0001e+06	1	186	397	0.0036	0.264	FSGPISAPVLLEVPFK	0.95	91.4	25.3
FBpp0072124	109614	1	37	199	0.000813	0.359	FSIPVVLLDETLK	0.95	84.3	32.3	FBpp0072124	109614	1	43	240	0.00218	0.461	FSIPVVLLDETLK	0.95	84.7	28.9
FBpp0088988	62538.4	1	26	86	0.000351	0.516	FSLDVSR	0.882	32.2	38.2	FBpp0088988	62538.4	1	23	103	0.000934	0.48	FSLDVSR	0.95	34.3	34.6
FBpp0074020,FBpp0074021,FBpp0074022,FBpp0074023	47056.7	0.998	2	2	8.17e-06	0.0607	FSNILAPIFAEAADK	0.95	32.4	34.1	FBpp0074020,FBpp0074021,FBpp0074022,FBpp0074023	47056.7	1	3	3	2.72e-05	0.0825	FSNILAPIFAEAADK	0.95	29	31.4
FBpp0075023,FBpp0075024,FBpp0075026,FBpp0075028	112587	1	46	236	0.000964	0.527	FSSPPPNAAEFVIHK	0.95	73.6	35.5	FBpp0075023,FBpp0075024,FBpp0075026,FBpp0075028	112587	1	45	283	0.00257	0.505	FSSPPPNAAEFVIHK	0.95	92.1	33.2
FBpp0074825	57150.4	0.998	2	3	1.22e-05	0.0593	FSTVGGESGSADTAR	0.95	59.4	35.4	FBpp0074825	57150.4	0.999	2	2	1.81e-05	0.0593	FSTVGGESGSADTAR	0.95	58.4	31.2
FBpp0291928,FBpp0291935	819496	1	90	395	0.00161	0.137	FSVQQAQISDSGTYFVVAR	0.95	101	34	FBpp0291928,FBpp0291935	819496	1	88	465	0.00421	0.14	FSVQQAQISDSGTYFVVAR	0.95	123	32.1
FBpp0073308	10908.2	0.997	2	4	1.63e-05	0.193	FSYAEAEVEMAK	0.945	30.4	35.2	FBpp0073308	10908.2	0.999	3	4	3.63e-05	0.266	FSYAEAEVEMAK	0.862	26.4	33.1
FBpp0099963,FBpp0112375	469066	1	78	176	0.000719	0.222	FTACATGYPEPEVEWFK	0.95	50.6	33.6	FBpp0112375	475652	1	80	184	0.00167	0.218	FTACATGYPEPEVEWFK	0.95	36.8	30.2
FBpp0099963,FBpp0112375	469066	1	78	176	0.000719	0.222	FTDIMDEEIDDER	0.95	73.9	34.7	FBpp0112375	475652	1	80	184	0.00167	0.218	FTDIMDEEIDDER	0.95	78.8	27.8
FBpp0082459,FBpp0082460	51874.2	1	21	215	0.000878	0.598	FTGSEVR	0.867	30.7	37.3	FBpp0082459,FBpp0082460	51874.2	1	21	234	0.00212	0.623	FTGSEVR	0.942	31.9	34.3
FBpp0087186,FBpp0087187	34182	1	13	31	0.000127	0.427	FTHILAGASAFGK	0.95	57.7	35.4	FBpp0087186,FBpp0087187	34182	1	11	30	0.000272	0.348	FTHILAGASAFGK	0.95	52.8	32.4
FBpp0088988	62538.4	1	26	86	0.000351	0.516	FTLELAK	0.925	29.8	35.8	FBpp0088988	62538.4	1	23	103	0.000934	0.48	FTLELAK	0.894	27.5	33.2
FBpp0291928,FBpp0291935	819496	1	90	395	0.00161	0.137	FTMLEEAHGVCK	0.95	61	34.7	FBpp0291928,FBpp0291935	819496	1	88	465	0.00421	0.14	FTMLEEAHGVCK	0.95	68.7	32.9
FBpp0088250	54109	1	28	1158	0.00473	0.78	FTQAGSEVSALLGR	0.95	117	35	FBpp0088250	54109	1	28	1286	0.0117	0.774	FTQAGSEVSALLGR	0.95	121	33.6
FBpp0072728	2.06605e+06	1	123	236	0.000964	0.087	FTSHIQPLEGLK	0.95	55.4	34.9	FBpp0072728	2.06605e+06	1	119	233	0.00211	0.0806	FTSHIQPLEGLK	0.95	49.7	30.3
FBpp0290554	1.0001e+06	1	166	337	0.00138	0.231	FTSMAVSGLTPGK	0.95	64.3	35	FBpp0290554	1.0001e+06	1	186	397	0.0036	0.264	FTSMAVSGLTPGK	0.95	68.7	32.7
FBpp0072728	2.06605e+06	1	123	236	0.000964	0.087	FTTQITSVTVDEAEAVR	0.95	100	34.6	FBpp0072728	2.06605e+06	1	119	233	0.00211	0.0806	FTTQITSVTVDEAEAVR	0.95	102	32.5
FBpp0079874	51074.6	1	4	6	2.45e-05	0.13	FTTVEEVDYTADK	0.95	50.5	34.3	FBpp0079874	51074.6	1	4	4	3.63e-05	0.119	FTTVEEVDYTADK	0.95	47.7	31.5
FBpp0086748	39111.5	1	9	13	5.31e-05	0.314	FVAPNHEMVPLAK	0.95	40.9	35.2	FBpp0086748	39111.5	1	8	13	0.000118	0.305	FVAPNHEMVPLAK	0.95	46.4	32.8
FBpp0291928,FBpp0291935	819496	1	90	395	0.00161	0.137	FVATVIGPDPNTR	0.95	45.3	35.4	FBpp0291928,FBpp0291935	819496	1	88	465	0.00421	0.14	FVATVIGPDPNTR	0.95	71.3	33.3
FBpp0072728	2.06605e+06	1	123	236	0.000964	0.087	FVGIDGGATCLEIPR	0.95	90.9	35.5	FBpp0072728	2.06605e+06	1	119	233	0.00211	0.0806	FVGIDGGATCLEIPR	0.95	72.9	33
FBpp0088501,FBpp0088502,FBpp0088503,FBpp0088981,FBpp0088982,FBpp0088983,FBpp0088984,FBpp0289428	111137	1	32	129	0.000527	0.382	FVGLMSMIDPPR	0.95	75.8	36	FBpp0088501,FBpp0088502,FBpp0088503,FBpp0088981,FBpp0088982,FBpp0088983,FBpp0088984,FBpp0289428	111137	1	31	126	0.00114	0.367	FVGLMSMIDPPR	0.95	84.1	32
FBpp0084617	45026.5	1	8	15	6.12e-05	0.217	FVIWTESAFAR	0.95	41.5	35.7	FBpp0084617	45026.5	1	4	7	6.34e-05	0.12	FVIWTESAFAR	0.95	37.3	33.4
FBpp0300555	29111	1	11	36	0.000147	0.308	FVKPALK	0.878	21	30.9	FBpp0300555	29111	1	14	54	0.000489	0.435	FVKPALK	0.867	19.4	25.7
FBpp0290554	1.0001e+06	1	166	337	0.00138	0.231	FVKPFIVGEGLK	0.95	30.4	28.2	FBpp0290554	1.0001e+06	1	186	397	0.0036	0.264	FVKPFIVGEGLK	0.95	38.5	22.9
FBpp0088701,FBpp0088702,FBpp0290927	27612.1	1	3	6	2.45e-05	0.126	FVQDAAAAVK	0.862	32.1	39	FBpp0088701,FBpp0088702,FBpp0290927	27612.1	1	3	10	9.06e-05	0.126	FVQDAAAAVK	0.95	35.7	33.7
FBpp0082535,FBpp0082536	32806.9	1	20	173	0.000706	0.609	FVQVEIDLVTAK	0.95	85.7	33.4	FBpp0089270	32981.1	1	19	237	0.00215	0.606	FVQVEIDLVTAK	0.95	91.2	28.3
FBpp0074844,FBpp0074845,FBpp0291528	78703.6	1	3	5	2.04e-05	0.0554	FVSYITENVR	0.95	47.7	35.5	FBpp0074844,FBpp0074845,FBpp0291528	78703.6	1	5	6	5.44e-05	0.0938	FVSYITENVR	0.95	38.9	33.7
FBpp0073032,FBpp0073033	16152.1	0.998	2	2	8.17e-06	0.221	FWGLTEMFPEPVR	0.95	42.5	35.7	FBpp0073033	16152.1	0.998	2	2	1.81e-05	0.257	FWGLTEMFPEPVR	0.95	41.6	32.5
FBpp0082490,FBpp0082492,FBpp0291352,FBpp0291356,FBpp0297598,FBpp0297599	36201.5	1	15	62	0.000253	0.419	FWQSYIR	0.95	41.1	36.2	FBpp0082490,FBpp0082492,FBpp0291352,FBpp0291356,FBpp0297598,FBpp0297599	36201.5	1	16	73	0.000662	0.438	FWQSYIR	0.95	37.6	31
FBpp0290554	1.0001e+06	1	166	337	0.00138	0.231	FYFDGLIGK	0.95	39.4	36.5	FBpp0290554	1.0001e+06	1	186	397	0.0036	0.264	FYFDGLIGK	0.95	42.9	33.9
FBpp0088281,FBpp0088282,FBpp0088283,FBpp0099496,FBpp0099497,FBpp0099498,FBpp0289606,FBpp0289607,FBpp0289608	55482.9	1	4	4	1.63e-05	0.0755	FYFENVLGK	0.95	36.2	35.7	FBpp0088281,FBpp0088282,FBpp0088283,FBpp0099496,FBpp0099497,FBpp0099498,FBpp0289606,FBpp0289607,FBpp0289608	55482.9	1	2	2	1.81e-05	0.0429	FYFENVLGK	0.95	31.9	33.6
FBpp0084968	51854.5	1	23	148	0.000604	0.562	FYSGFGGQVDFIR	0.95	89.2	35.6	FBpp0084968	51854.5	1	20	164	0.00149	0.507	FYSGFGGQVDFIR	0.95	73.1	31.2
FBpp0084968	51854.5	1	23	148	0.000604	0.562	GAAEGLDGLGVPIIAMPSTTNK	0.95	121	32.9	FBpp0084968	51854.5	1	20	164	0.00149	0.507	GAAEGLDGLGVPIIAMPSTTNK	0.95	131	30.6
FBpp0084968	51854.5	1	23	148	0.000604	0.562	GAAEGLDGLGVPIIAMPSTTNKGESK	0.95	98.1	31	FBpp0084968	51854.5	1	20	164	0.00149	0.507	GAAEGLDGLGVPIIAMPSTTNKGESK	0.95	85.5	26.9
FBpp0085458	23561.3	1	3	4	1.63e-05	0.188	GAAGALLVYDITR	0.95	74.9	40.6	FBpp0085458	23561.3	0.998	2	2	1.81e-05	0.122	GAAGALLVYDITR	0.95	77.7	33.6
FBpp0086555	49059.7	1	6	7	2.86e-05	0.174	GADASPQGYEVTFK	0.95	47.1	35.4	FBpp0086555	49059.7	1	7	8	7.25e-05	0.201	GADASPQGYEVTFK	0.95	42.1	32.6
FBpp0099963,FBpp0112375	469066	1	78	176	0.000719	0.222	GADEYETK	0.95	44.9	35.8	FBpp0112375	475652	1	80	184	0.00167	0.218	GADEYETK	0.87	26.9	33.2
FBpp0078847	51831.7	1	16	58	0.000237	0.559	GADWIVNEIK	0.95	61.1	35.7	FBpp0078847	51831.7	1	15	61	0.000553	0.511	GADWIVNEIK	0.95	60.4	33.1
FBpp0088501,FBpp0088502,FBpp0088503,FBpp0088981,FBpp0088982,FBpp0088983,FBpp0088984,FBpp0289428	111137	1	32	129	0.000527	0.382	GAEFTHENPLETK	0.95	63.3	34.8	FBpp0088501,FBpp0088502,FBpp0088503,FBpp0088981,FBpp0088982,FBpp0088983,FBpp0088984,FBpp0289428	111137	1	31	126	0.00114	0.367	GAEFTHENPLETK	0.95	81.8	32.4
FBpp0072728	2.06605e+06	1	123	236	0.000964	0.087	GAEGLEQIQDLEDSLR	0.95	86.9	35.8	FBpp0072728	2.06605e+06	1	119	233	0.00211	0.0806	GAEGLEQIQDLEDSLR	0.95	86.9	32.8
FBpp0073277,FBpp0073279	32910.2	1	25	482	0.00197	0.702	GAFSNILR	0.95	51.5	37.2	FBpp0073277,FBpp0073279	32910.2	1	26	576	0.00522	0.699	GAFSNILR	0.95	41.9	34.5
FBpp0084948,FBpp0084949,FBpp0084950	37939.8	1	2	6	2.45e-05	0.0718	GAFTGEISPAMLK	0.95	58.8	35.4	FBpp0084948,FBpp0084949,FBpp0084950	37939.8	1	3	4	3.63e-05	0.109	GAFTGEISPAMLK	0.95	75.5	33
FBpp0078847	51831.7	1	16	58	0.000237	0.559	GAGAYICGEETALIESLEGK	0.95	82.9	34.6	FBpp0078847	51831.7	1	15	61	0.000553	0.511	GAGAYICGEETALIESLEGK	0.95	76.2	32.2
FBpp0079500	28900.7	1	8	11	4.49e-05	0.311	GAIILAK	0.95	37.6	34.1	FBpp0079500	28900.7	1	8	13	0.000118	0.285	GAIILAK	0.95	37.2	31.1
FBpp0073530	74474.6	1	7	10	4.08e-05	0.123	GALGLGGSTSMR	0.92	32.5	36.5	FBpp0073530	74474.6	1	6	7	6.34e-05	0.132	GALGLGGSTSMR	0.95	51.9	33.4
FBpp0291043	222825	1	166	3227	0.0132	0.665	GALQDYQER	0.95	46.3	35.4	FBpp0080454	224415	1	161	3524	0.0319	0.662	GALQDYQER	0.95	45.4	32.4
FBpp0074226	26782.6	1	18	98	0.0004	0.599	GAMIPLLDLAQR	0.95	65.9	34.3	FBpp0074226	26782.6	1	16	82	0.000743	0.57	GAMIPLLDLAQR	0.95	69.1	33.4
FBpp0075012,FBpp0075013	89702.8	1	9	14	5.72e-05	0.134	GAMLTGPPGTGK	0.95	67.5	35.7	FBpp0075012,FBpp0075013	76068.4	1	9	18	0.000163	0.15	GAMLTGPPGTGK	0.95	74.2	32.8
FBpp0079453,FBpp0079455	79640	1	23	65	0.000265	0.363	GANAPEDLTLR	0.95	55.3	36.5	FBpp0079453,FBpp0079455	79640	1	21	68	0.000616	0.359	GANAPEDLTLR	0.95	51.8	34.2
FBpp0086257	50356.1	1	3	4	1.63e-05	0.0664	GANAPLIK	0.879	27.1	35.1	FBpp0086257	50356.1	1	4	5	4.53e-05	0.0885	GANAPLIK	0.95	31.2	32.6
FBpp0087539,FBpp0087540,FBpp0087541,FBpp0087542,FBpp0087543,FBpp0087544,FBpp0087545,FBpp0087546,FBpp0087547,FBpp0290074,FBpp0293088	130866	1	41	98	0.0004	0.409	GANAVGYTSYPDNVVYK	0.95	49	35	FBpp0087540,FBpp0087541,FBpp0087542,FBpp0087544,FBpp0087547,FBpp0293088	130866	1	45	125	0.00113	0.485	GANAVGYTSYPDNVVYK	0.95	70.5	32.4
FBpp0072124	109614	1	37	199	0.000813	0.359	GAPEGVLER	0.95	44.1	36.2	FBpp0072124	109614	1	43	240	0.00218	0.461	GAPEGVLER	0.95	57	33.7
FBpp0072565,FBpp0072566,FBpp0072567,FBpp0072568	117988	1	7	8	3.27e-05	0.0867	GAPIGGNILNYLLEK	0.95	32.5	32.7	FBpp0072565,FBpp0072566,FBpp0072567,FBpp0072568	117988	1	4	4	3.63e-05	0.0556	GAPIGGNILNYLLEK	0.95	68.5	30.4
FBpp0074784	58313.5	1	4	6	2.45e-05	0.106	GAPSTPLVSVATTK	0.95	49.3	34.1	FBpp0074784	58313.5	1	4	7	6.34e-05	0.0963	GAPSTPLVSVATTK	0.95	47.2	31.4
FBpp0075461,FBpp0075462,FBpp0300819	38850.9	1	8	10	4.08e-05	0.258	GASAISVAK	0.95	40.5	35.4	FBpp0075461,FBpp0075462,FBpp0300819	38850.9	1	7	13	0.000118	0.278	GASAISVAK	0.95	45.9	33.9
FBpp0085615	40553.9	1	18	164	0.00067	0.471	GASALDVAK	0.95	49.5	36.1	FBpp0085615	40553.9	1	17	171	0.00155	0.42	GASALDVAK	0.95	49.7	33.7
FBpp0289781,FBpp0289782,FBpp0289783,FBpp0289784,FBpp0289785,FBpp0289786,FBpp0293009,FBpp0293010,FBpp0293011,FBpp0293012,FBpp0293013	132947	1	11	18	7.35e-05	0.124	GASEIIMK	0.95	37.4	36.1	FBpp0289781,FBpp0289784,FBpp0293009,FBpp0293010	132947	1	15	19	0.000172	0.173	GASEIIMK	0.874	27.5	33.9
FBpp0080462	221480	0.988	2	2	8.17e-06	0.674	GASPAI	0.848	29.8	37.2	FBpp0080463	221412	0.998	2	218	0.00198	0.665	GASPAI	0.95	33.4	33.2
FBpp0083413,FBpp0083414	24245.8	1	4	4	1.63e-05	0.21	GAVGALLVYDIAK	0.95	58.5	34.8	FBpp0083413,FBpp0083414	24245.8	1	5	5	4.53e-05	0.252	GAVGALLVYDIAK	0.95	63.3	30.9
FBpp0291043	222825	1	166	3227	0.0132	0.665	GAYEEGQEQLEAVR	0.95	115	35.4	FBpp0080454	224415	1	161	3524	0.0319	0.662	GAYEEGQEQLEAVR	0.95	119	31.9
FBpp0088988	62538.4	1	26	86	0.000351	0.516	GCQIAEESLVDDMK	0.95	113	34.9	FBpp0088988	62538.4	1	23	103	0.000934	0.48	GCQIAEESLVDDMK	0.95	95.4	32.4
FBpp0070676,FBpp0070677,FBpp0070679	48876.9	1	18	100	0.000408	0.566	GDALPGIWVDGMDVLAVR	0.95	111	34.3	FBpp0070676,FBpp0070677,FBpp0070679	48876.9	1	17	114	0.00103	0.566	GDALPGIWVDGMDVLAVR	0.95	122	32.6
FBpp0078847	51831.7	1	16	58	0.000237	0.559	GDAQPAEIDMLWEISK	0.95	78.9	34.4	FBpp0078847	51831.7	1	15	61	0.000553	0.511	GDAQPAEIDMLWEISK	0.95	78.4	31.9
FBpp0082295	103766	1	11	29	0.000118	0.16	GDDDDDDDDEDAK	0.95	88.2	25.2	FBpp0082295	103766	1	11	27	0.000245	0.154	GDDDDDDDDEDAK	0.95	85.8	19.7
FBpp0288710	82016.3	1	22	82	0.000335	0.322	GDDLVAAVLESVPK	0.95	73.7	34.4	FBpp0288710	82016.3	1	27	103	0.000934	0.399	GDDLVAAVLESVPK	0.95	107	31.7
FBpp0084434	14981.8	1	3	5	2.04e-05	0.234	GDEELDSLIK	0.95	64.4	36.1	FBpp0084434	14981.8	1	3	6	5.44e-05	0.234	GDEELDSLIK	0.95	73.2	33.6
FBpp0078298,FBpp0078299,FBpp0078300,FBpp0078301,FBpp0078302,FBpp0078303,FBpp0291159,FBpp0291753	62868.8	1	4	8	3.27e-05	0.0917	GDGPIALVLAPTR	0.95	47.7	32.2	FBpp0078298,FBpp0078299,FBpp0078300,FBpp0078301,FBpp0078302,FBpp0078303,FBpp0291159,FBpp0291753	62868.8	1	3	5	4.53e-05	0.0571	GDGPIALVLAPTR	0.95	62.7	33.2
FBpp0291043	222825	1	166	3227	0.0132	0.665	GDIVSVGLQGGETR	0.95	72.3	35.2	FBpp0080454	224415	1	161	3524	0.0319	0.662	GDIVSVGLQGGETR	0.95	67.9	33.3
FBpp0086641	69861.7	1	8	12	4.9e-05	0.14	GDLEIIEADVEGR	0.95	76.5	35.7	FBpp0086641	69861.7	1	7	11	9.97e-05	0.127	GDLEIIEADVEGR	0.95	73.9	33.6
FBpp0080446	11735	1	8	96	0.000392	0.63	GDLIAYLK	0.95	45.9	35.4	FBpp0080446	11735	1	8	93	0.000843	0.63	GDLIAYLK	0.95	54.7	33.1
FBpp0085470,FBpp0290636,FBpp0290637	196587	1	20	31	0.000127	0.166	GDLLSEDEVLEWLR	0.95	84.9	35.2	FBpp0085470,FBpp0290637	196587	1	23	38	0.000344	0.198	GDLLSEDEVLEWLR	0.95	96.2	32.6
FBpp0099801	238057	1	28	47	0.000192	0.174	GDLYCEYCFEK	0.95	43.8	32.9	FBpp0099801	238057	1	33	55	0.000499	0.222	GDLYCEYCFEK	0.95	69.1	35.7
FBpp0072250,FBpp0271761,FBpp0297127	37940.1	0.998	2	3	1.22e-05	0.0799	GDNDPIDVIEIGYR	0.95	56.9	35.8	FBpp0072250,FBpp0271761,FBpp0297127	37940.1	0.998	2	2	1.81e-05	0.0799	GDNDPIDVIEIGYR	0.95	63.8	32.3
FBpp0084968	51854.5	1	23	148	0.000604	0.562	GDNVPIFLHEIPNLFYK	0.95	91.5	33.2	FBpp0084968	51854.5	1	20	164	0.00149	0.507	GDNVPIFLHEIPNLFYK	0.95	103	29.2
FBpp0290554	1.0001e+06	1	166	337	0.00138	0.231	GDPEPQISWSK	0.95	42.1	35.9	FBpp0290554	1.0001e+06	1	186	397	0.0036	0.264	GDPEPQISWSK	0.95	45.8	33.3
FBpp0078672	193779	1	8	15	6.12e-05	0.0577	GDQGEVGYTGADGPQGQR	0.95	112	34.9	FBpp0078672	193779	1	7	18	0.000163	0.0479	GDQGEVGYTGADGPQGQR	0.95	97.5	28.1
FBpp0072565,FBpp0072566,FBpp0072567,FBpp0072568	117988	1	7	8	3.27e-05	0.0867	GDVVTSPLNQELAIYAR	0.95	91.7	34.8	FBpp0072565,FBpp0072566,FBpp0072567,FBpp0072568	117988	1	4	4	3.63e-05	0.0556	GDVVTSPLNQELAIYAR	0.95	67.3	32.5
FBpp0078672	193779	1	8	15	6.12e-05	0.0577	GDYGDAGYQGR	0.95	36.2	34.2	FBpp0078672	193779	1	7	18	0.000163	0.0479	GDYGDAGYQGR	0.95	42.5	27.9
FBpp0087577,FBpp0087578	23852.7	1	3	5	2.04e-05	0.152	GEAEQLAASTAK	0.95	64	35.4	FBpp0087577,FBpp0087578	23852.7	1	3	3	2.72e-05	0.152	GEAEQLAASTAK	0.95	69.5	38.7
FBpp0290554	1.0001e+06	1	166	337	0.00138	0.231	GEAVSQIVNLVDIPEEER	0.95	77.3	34.4	FBpp0290554	1.0001e+06	1	186	397	0.0036	0.264	GEAVSQIVNLVDIPEEER	0.95	89.1	32.2
FBpp0074584,FBpp0074585,FBpp0074586,FBpp0300889	11424	1	7	32	0.000131	0.615	GEDFAPCNYFQK	0.95	77.9	34.7	FBpp0074584,FBpp0074585,FBpp0074586,FBpp0300889	11424	1	7	36	0.000326	0.615	GEDFAPCNYFQK	0.95	59.5	31.2
FBpp0087479	88862.6	1	3	4	1.63e-05	0.0537	GEDLATAILK	0.903	28.2	35.3	FBpp0087479	88862.6	1	4	6	5.44e-05	0.0637	GEDLATAILK	0.95	50	31.3
FBpp0088688	23715.5	1	18	274	0.00112	0.869	GEEEEEEAA	0.95	59.9	29.7	FBpp0088688	23715.5	1	20	340	0.00308	0.869	GEEEEEEAA	0.95	67.3	24.5
FBpp0088174	52922.5	1	16	93	0.00038	0.472	GEFGVYLISDGSSRPYR	0.95	37.4	34.4	FBpp0088174	52922.5	1	17	98	0.000888	0.513	GEFGVYLISDGSSRPYR	0.95	34.4	32.2
FBpp0099963,FBpp0112375	469066	1	78	176	0.000719	0.222	GEFSTIVK	0.95	38.9	36.5	FBpp0112375	475652	1	80	184	0.00167	0.218	GEFSTIVK	0.95	39.3	34.3
FBpp0078847	51831.7	1	16	58	0.000237	0.559	GEFYNEASNMQLAIAEAYQAGLIGK	0.95	48.2	32.1	FBpp0078847	51831.7	1	15	61	0.000553	0.511	GEFYNEASNMQLAIAEAYQAGLIGK	0.95	126	30.2
FBpp0086699,FBpp0086700	107206	1	10	17	6.94e-05	0.109	GEILDEVVTLSQISAK	0.95	88.2	33.6	FBpp0086699,FBpp0086700	107206	1	12	17	0.000154	0.144	GEILDEVVTLSQISAK	0.95	60.1	31.2
FBpp0070365,FBpp0070366,FBpp0070367	58365.2	1	5	7	2.86e-05	0.126	GEIQDGTVTGDPGK	0.95	87	35.9	FBpp0070365,FBpp0070366,FBpp0070367	58365.2	1	6	10	9.06e-05	0.131	GEIQDGTVTGDPGK	0.95	75.7	33.2
FBpp0084905,FBpp0084906,FBpp0084907	32872.5	1	21	203	0.000829	0.68	GELAQDEANTK	0.95	76.2	35.2	FBpp0084905,FBpp0084906,FBpp0084907	32872.5	1	16	208	0.00189	0.572	GELAQDEANTK	0.95	84	33
FBpp0071593,FBpp0071594	10578.9	0.998	2	2	8.17e-06	0.228	GEMVCIDR	0.919	32.6	36.6	FBpp0071593,FBpp0071594	10578.9	0.999	3	5	4.53e-05	0.315	GEMVCIDR	0.895	25.6	30.9
FBpp0290554	1.0001e+06	1	166	337	0.00138	0.231	GEPAPSLTWFLK	0.95	75.5	34.6	FBpp0290554	1.0001e+06	1	186	397	0.0036	0.264	GEPAPSLTWFLK	0.95	63.8	32.3
FBpp0074226	26782.6	1	18	98	0.0004	0.599	GEPTSLSEEPK	0.95	55.7	35.6	FBpp0074226	26782.6	1	16	82	0.000743	0.57	GEPTSLSEEPK	0.95	55.7	33.4
FBpp0290554	1.0001e+06	1	166	337	0.00138	0.231	GESGLFQNELTFEIVSSLR	0.95	91.7	33.2	FBpp0290554	1.0001e+06	1	186	397	0.0036	0.264	GESGLFQNELTFEIVSSLR	0.95	65.7	31.8
FBpp0291928,FBpp0291935	819496	1	90	395	0.00161	0.137	GETFEER	0.822	28.3	36.6	FBpp0291928,FBpp0291935	819496	1	88	465	0.00421	0.14	GETFEER	0.95	31.6	32.6
FBpp0082522	22423.2	1	14	179	0.000731	0.569	GEVVCEVVTAKPLDASQSK	0.95	103	35.5	FBpp0082522	22423.2	1	14	183	0.00166	0.569	GEVVCEVVTAKPLDASQSK	0.95	68.1	28.3
FBpp0073290,FBpp0073291	60809.8	1	23	60	0.000245	0.517	GEYGNLIEK	0.95	47	36	FBpp0073290,FBpp0073291	60809.8	1	21	71	0.000644	0.443	GEYGNLIEK	0.95	42	33.4
FBpp0080728	50128.9	1	5	9	3.67e-05	0.138	GEYLLLTK	0.95	43.3	34.4	FBpp0080728	50128.9	1	6	10	9.06e-05	0.163	GEYLLLTK	0.95	37.5	32.1
FBpp0082645	24578.7	1	10	57	0.000233	0.465	GFAVTLAHIFK	0.95	62.2	34	FBpp0082645	24578.7	1	8	61	0.000553	0.359	GFAVTLAHIFK	0.95	68	30.7
FBpp0082645	24578.7	1	10	57	0.000233	0.465	GFAVTLAHIFKEPATINYPFEK	0.95	55	30.2	FBpp0082645	24578.7	1	8	61	0.000553	0.359	GFAVTLAHIFKEPATINYPFEK	0.95	42.6	26.5
FBpp0070676,FBpp0070677,FBpp0070679	48876.9	1	18	100	0.000408	0.566	GFCHLYSGQEACAVGMK	0.95	74.1	33.6	FBpp0070676,FBpp0070677,FBpp0070679	48876.9	1	17	114	0.00103	0.566	GFCHLYSGQEACAVGMK	0.95	60.2	32
FBpp0081002,FBpp0289654	85401.5	1	41	386	0.00158	0.584	GFDPGQDTYTAPPPSGENVK	0.95	104	33.7	FBpp0081002,FBpp0289654	85401.5	1	40	497	0.0045	0.572	GFDPGQDTYTAPPPSGENVK	0.95	93.3	31.3
FBpp0083416,FBpp0293256,FBpp0293346	24603.8	1	5	9	3.67e-05	0.254	GFDTSTPVSQFIPIEK	0.95	65.2	34.7	FBpp0083416,FBpp0293256,FBpp0293346	24603.8	1	3	6	5.44e-05	0.167	GFDTSTPVSQFIPIEK	0.95	74.4	35.9
FBpp0088988	62538.4	1	26	86	0.000351	0.516	GFIGPGVDVPAPDMGTGER	0.95	74.9	34.6	FBpp0088988	62538.4	1	23	103	0.000934	0.48	GFIGPGVDVPAPDMGTGER	0.95	75.2	31.2
FBpp0288710	82016.3	1	22	82	0.000335	0.322	GFNDDVR	0.944	33.3	35.4	FBpp0288710	82016.3	1	27	103	0.000934	0.399	GFNDDVR	0.95	33.6	32.6
FBpp0087164	55372.6	1	6	10	4.08e-05	0.137	GFPTLFWLPK	0.95	36.8	34.8	FBpp0087164	55372.6	1	6	8	7.25e-05	0.141	GFPTLFWLPK	0.95	40	30.5
FBpp0083071,FBpp0083072	94852	1	7	8	3.27e-05	0.0971	GFQNLIDAYGVASYR	0.95	37	35.1	FBpp0083071,FBpp0083072	94852	1	7	8	7.25e-05	0.0947	GFQNLIDAYGVASYR	0.95	62.5	32.2
FBpp0088250	54109	1	28	1158	0.00473	0.78	GFSAILAGDYDHLPEVAFYMVGPIEEVVEK	0.95	145	31.6	FBpp0088250	54109	1	28	1286	0.0117	0.774	GFSAILAGDYDHLPEVAFYMVGPIEEVVEK	0.95	163	28.2
FBpp0078672	193779	1	8	15	6.12e-05	0.0577	GFTGDQGLQGER	0.95	61.2	35.9	FBpp0078672	193779	1	7	18	0.000163	0.0479	GFTGDQGLQGER	0.95	57	31.4
FBpp0079484,FBpp0099517	24952.1	1	4	5	2.04e-05	0.161	GFTLEELK	0.95	46.5	35.5	FBpp0079484,FBpp0099517	24952.1	0.998	2	4	3.63e-05	0.078	GFTLEELK	0.95	36.8	32.9
FBpp0078847	51831.7	1	16	58	0.000237	0.559	GGAGFPSGMK	0.95	34.7	36.4	FBpp0078847	51831.7	1	15	61	0.000553	0.511	GGAGFPSGMK	0.95	38.9	33.4
FBpp0076848,FBpp0297223	33765	1	11	39	0.000159	0.414	GGEDYIFSLLTGYHDAPAGVVLR	0.95	84.5	33.7	FBpp0076848,FBpp0297223	33765	1	11	57	0.000517	0.41	GGEDYIFSLLTGYHDAPAGVVLR	0.95	98.1	32.6
FBpp0099963,FBpp0112375	469066	1	78	176	0.000719	0.222	GGEIEGVSK	0.95	46.7	36.3	FBpp0112375	475652	1	80	184	0.00167	0.218	GGEIEGVSK	0.95	49.9	34
FBpp0289781,FBpp0289782,FBpp0289783,FBpp0289784,FBpp0289785,FBpp0289786,FBpp0293009,FBpp0293010,FBpp0293011,FBpp0293012,FBpp0293013	132947	1	11	18	7.35e-05	0.124	GGEVCQISVGDILVGDIAQVK	0.95	85.8	32.7	FBpp0289781,FBpp0289784,FBpp0293009,FBpp0293010	132947	1	15	19	0.000172	0.173	GGEVCQISVGDILVGDIAQVK	0.95	85.1	30
FBpp0291043	222825	1	166	3227	0.0132	0.665	GGGFATVSSAYK	0.95	71.8	36.2	FBpp0080454	224415	1	161	3524	0.0319	0.662	GGGFATVSSAYK	0.95	68	33.7
FBpp0291043	222825	1	166	3227	0.0132	0.665	GGGFATVSSAYKEQLNSLMTTLR	0.95	80.7	32.6	FBpp0080454	224415	1	161	3524	0.0319	0.662	GGGFATVSSAYKEQLNSLMTTLR	0.95	84.2	30
FBpp0084986,FBpp0084987,FBpp0084988	25243.2	1	3	4	1.63e-05	0.172	GGIVDFNTR	0.95	35.3	36.9	FBpp0084986,FBpp0084987,FBpp0084988	25243.2	1	4	6	5.44e-05	0.247	GGIVDFNTR	0.95	36	34.4
FBpp0072355	95295.4	1	4	5	2.04e-05	0.0684	GGLDGLILAK	0.95	50.1	33	FBpp0072355,FBpp0110199	95295.4	1	3	3	2.72e-05	0.0498	GGLDGLILAK	0.95	61.1	30.1
FBpp0290554	1.0001e+06	1	166	337	0.00138	0.231	GGLSEPSDPSK	0.95	52.7	36	FBpp0290554	1.0001e+06	1	186	397	0.0036	0.264	GGLSEPSDPSK	0.95	46.3	33.2
FBpp0074982	13750.2	1	6	13	5.31e-05	0.541	GGLVAATVYYTQK	0.95	77.9	34	FBpp0074982	13750.2	1	5	17	0.000154	0.451	GGLVAATVYYTQK	0.95	86	30.7
FBpp0085796,FBpp0085797,FBpp0085798,FBpp0111774,FBpp0111775,FBpp0111776	33067.6	1	13	37	0.000151	0.482	GGPPGLGIGLK	0.95	67	35.1	FBpp0085796,FBpp0085797,FBpp0085798,FBpp0111774,FBpp0111775,FBpp0111776	33067.6	1	13	33	0.000299	0.492	GGPPGLGIGLK	0.95	55.5	31.7
FBpp0290554	1.0001e+06	1	166	337	0.00138	0.231	GGPSDPSDPSSTIICKPR	0.95	97	34.5	FBpp0290554	1.0001e+06	1	186	397	0.0036	0.264	GGPSDPSDPSSTIICKPR	0.95	89.5	32
FBpp0082490,FBpp0082492,FBpp0291352,FBpp0291356,FBpp0297598,FBpp0297599	36201.5	1	15	62	0.000253	0.419	GGPSVFDR	0.916	31.9	36.1	FBpp0082490,FBpp0082492,FBpp0291352,FBpp0291356,FBpp0297598,FBpp0297599	36201.5	1	16	73	0.000662	0.438	GGPSVFDR	0.933	30.7	33.8
FBpp0081002,FBpp0289654	85401.5	1	41	386	0.00158	0.584	GGTGAIIEYHGK	0.95	52	35.7	FBpp0081002,FBpp0289654	85401.5	1	40	497	0.0045	0.572	GGTGAIIEYHGK	0.95	47.8	30.4
FBpp0073010,FBpp0292215	34389.2	1	13	113	0.000461	0.451	GGTQHLGLPVFASVAEAK	0.95	55.7	34.1	FBpp0073010,FBpp0292215	34389.2	1	12	180	0.00163	0.43	GGTQHLGLPVFASVAEAK	0.95	65.5	35.6
FBpp0072728	2.06605e+06	1	123	236	0.000964	0.087	GGVFYDSLQPDSLQR	0.95	58	35.2	FBpp0072728	2.06605e+06	1	119	233	0.00211	0.0806	GGVFYDSLQPDSLQR	0.95	51.8	32
FBpp0078847	51831.7	1	16	58	0.000237	0.559	GGVWFASFGR	0.95	49.1	35.7	FBpp0078847	51831.7	1	15	61	0.000553	0.511	GGVWFASFGR	0.95	48.6	32.7
FBpp0073600,FBpp0073601,FBpp0073602,FBpp0073603,FBpp0073604,FBpp0073605	64048.1	1	15	49	0.0002	0.332	GGYMEVLNLDPK	0.95	65.8	35.7	FBpp0073600,FBpp0073601,FBpp0073602,FBpp0073603,FBpp0073604,FBpp0073605	64048.1	1	15	50	0.000453	0.317	GGYMEVLNLDPK	0.95	67.6	32.9
FBpp0084480,FBpp0290921,FBpp0290922	68595.4	1	18	57	0.000233	0.35	GHIFDVMK	0.95	34.6	36.2	FBpp0084480,FBpp0290921,FBpp0290922	68595.4	1	17	65	0.000589	0.357	GHIFDVMK	0.923	30.2	34
FBpp0071794	59423.3	1	35	666	0.00272	0.616	GHLDKMDPAK	0.95	32.7	35.1	FBpp0071794	59423.3	1	35	872	0.0079	0.621	GHLDKMDPAK	0.883	28.7	32
FBpp0075023,FBpp0075024,FBpp0075026,FBpp0075028	112587	1	46	236	0.000964	0.527	GHNIAHLDPLEINTPELPGNSSTK	0.95	102	33.7	FBpp0075023,FBpp0075024,FBpp0075026,FBpp0075028	112587	1	45	283	0.00257	0.505	GHNIAHLDPLEINTPELPGNSSTK	0.95	95	30.3
FBpp0289781,FBpp0289782,FBpp0289783,FBpp0289784,FBpp0289785,FBpp0289786,FBpp0293009,FBpp0293010,FBpp0293011,FBpp0293012,FBpp0293013	132947	1	11	18	7.35e-05	0.124	GHPEEYTDGMNLGEER	0.95	72.7	31	FBpp0289781,FBpp0289784,FBpp0293009,FBpp0293010	132947	1	15	19	0.000172	0.173	GHPEEYTDGMNLGEER	0.95	71.4	26.8
FBpp0082985	35318.5	1	22	335	0.00137	0.783	GIDFANA	0.95	37.6	36.7	FBpp0082985	35318.5	1	23	379	0.00344	0.833	GIDFANA	0.95	37.7	33.6
FBpp0084735,FBpp0084738	39351.6	1	14	161	0.000657	0.414	GIEAEVINLR	0.95	73	36.1	FBpp0084735,FBpp0084738	39351.6	1	13	176	0.0016	0.392	GIEAEVINLR	0.95	35.7	34.4
FBpp0079453,FBpp0079455	79640	1	23	65	0.000265	0.363	GIFLYDGQK	0.95	51.1	35.9	FBpp0079453,FBpp0079455	79640	1	21	68	0.000616	0.359	GIFLYDGQK	0.95	37.8	34
FBpp0074792	36495.8	0.997	2	3	1.22e-05	0.0795	GIGEVVVSR	0.941	32.5	34.8	FBpp0074792	36495.8	1	3	5	4.53e-05	0.113	GIGEVVVSR	0.942	32.1	34.5
FBpp0088252	372686	1	61	129	0.000527	0.205	GIHTQEAFSQK	0.95	65.6	35.6	FBpp0088252	372686	1	62	137	0.00124	0.22	GIHTQEAFSQK	0.856	26.5	33.2
FBpp0289781,FBpp0289782,FBpp0289783,FBpp0289784,FBpp0289785,FBpp0289786,FBpp0293009,FBpp0293010,FBpp0293011,FBpp0293012,FBpp0293013	132947	1	11	18	7.35e-05	0.124	GIIDSTVSENR	0.95	51.8	36.2	FBpp0289781,FBpp0289784,FBpp0293009,FBpp0293010	132947	1	15	19	0.000172	0.173	GIIDSTVSENR	0.95	46.5	33.7
FBpp0079009,FBpp0079010,FBpp0079011,FBpp0099793,FBpp0099794	37284.6	1	4	6	2.45e-05	0.124	GIIINVECR	0.95	35	35.4	FBpp0079009,FBpp0079010,FBpp0079011,FBpp0099793,FBpp0099794	36968.3	1	3	5	4.53e-05	0.0805	GIIINVECR	0.95	34	34.6
FBpp0073010,FBpp0292215	34389.2	1	13	113	0.000461	0.451	GIILIGEIGGVAEEK	0.95	106	31.9	FBpp0073010,FBpp0292215	34389.2	1	12	180	0.00163	0.43	GIILIGEIGGVAEEK	0.95	108	26.8
FBpp0084367,FBpp0084368,FBpp0084372,FBpp0084373,FBpp0089214,FBpp0113036,FBpp0297612	39048.1	1	13	29	0.000118	0.438	GILAADESGPTMGK	0.95	69.4	36.1	FBpp0084367,FBpp0084368,FBpp0084372,FBpp0084373,FBpp0089214,FBpp0113036,FBpp0297612	39048.1	1	15	35	0.000317	0.471	GILAADESGPTMGK	0.95	73.3	33.2
FBpp0085411,FBpp0291229	17000.8	1	6	36	0.000147	0.484	GILHELDDK	0.95	45.7	36.2	FBpp0085411,FBpp0291229	17000.8	1	7	32	0.00029	0.529	GILHELDDK	0.95	47.6	33.9
FBpp0088988	62538.4	1	26	86	0.000351	0.516	GILMLMQPCDHIIEIAFPLR	0.95	91	33.5	FBpp0088988	62538.4	1	23	103	0.000934	0.48	GILMLMQPCDHIIEIAFPLR	0.95	88.5	30.7
FBpp0082597	41700.9	1	22	713	0.00291	0.726	GILTLK	0.939	27.5	32.8	FBpp0082597	41700.9	1	18	785	0.00712	0.622	GILTLK	0.919	26.8	31.3
FBpp0079472	41611.2	1	16	29	0.000118	0.575	GINQTQLQTTAAK	0.95	45	40.8	FBpp0079472	41611.2	1	13	27	0.000245	0.485	GINQTQLQTTAAK	0.95	97.5	31.1
FBpp0085470,FBpp0290636,FBpp0290637	196587	1	20	31	0.000127	0.166	GIPTIYEGNLEDEEK	0.95	59.2	35.1	FBpp0085470,FBpp0290637	196587	1	23	38	0.000344	0.198	GIPTIYEGNLEDEEK	0.95	65.5	32.7
FBpp0071794	59423.3	1	35	666	0.00272	0.616	GIRPAINVGLSVSR	0.95	65.6	34.9	FBpp0071794	59423.3	1	35	872	0.0079	0.621	GIRPAINVGLSVSR	0.95	60.4	32.4
FBpp0083227	43655.7	1	6	14	5.72e-05	0.17	GISAFIVPK	0.795	24	34.2	FBpp0083227	43655.7	1	6	15	0.000136	0.17	GISAFIVPK	0.95	31.9	28.9
FBpp0074906	53084.4	1	20	108	0.000441	0.429	GISCGSVSLDLEK	0.95	102	35.6	FBpp0074906	53084.4	1	21	156	0.00141	0.48	GISCGSVSLDLEK	0.95	98.7	33.1
FBpp0086051	28975.8	1	5	14	5.72e-05	0.213	GISQEFAEK	0.95	64.6	36.1	FBpp0086051	28975.8	1	3	13	0.000118	0.133	GISQEFAEK	0.95	39.5	33.3
FBpp0070329,FBpp0292167,FBpp0292168	103831	1	49	199	0.000813	0.642	GISQEQLNEFR	0.95	63.9	36.1	FBpp0070329,FBpp0292167,FBpp0292168	103831	1	46	192	0.00174	0.604	GISQEQLNEFR	0.95	66	33.3
FBpp0086790,FBpp0290603	53992.7	1	12	22	8.98e-05	0.364	GITINVAHVEYQTETR	0.95	69	35.7	FBpp0086790,FBpp0290603	53992.7	1	10	29	0.000263	0.35	GITINVAHVEYQTETR	0.95	77.2	33.6
FBpp0081231,FBpp0110071	74789.8	1	13	27	0.00011	0.267	GITSEFLK	0.95	41.5	36	FBpp0081231,FBpp0110071	74789.8	1	14	30	0.000272	0.267	GITSEFLK	0.95	32.4	34
FBpp0074843	45367.3	1	8	9	3.67e-05	0.22	GITTFIVDR	0.95	35	35.6	FBpp0074843	45367.3	1	6	10	9.06e-05	0.203	GITTFIVDR	0.95	34.4	34.3
FBpp0080446	11735	1	8	96	0.000392	0.63	GITWNEDTLFEYLENPK	0.95	90.1	34	FBpp0080446	11735	1	8	93	0.000843	0.63	GITWNEDTLFEYLENPK	0.95	89.7	31.5
FBpp0080446	11735	1	8	96	0.000392	0.63	GITWNEDTLFEYLENPKK	0.95	81	32.3	FBpp0080446	11735	1	8	93	0.000843	0.63	GITWNEDTLFEYLENPKK	0.95	67	29.3
FBpp0086650	33211.5	0.998	2	2	8.17e-06	0.0726	GIVNAFITVAK	0.95	38.5	33.2	FBpp0086650	33211.5	0.998	2	2	1.81e-05	0.0726	GIVNAFITVAK	0.95	29.9	31.4
FBpp0086905	30872.4	0.998	2	3	1.22e-05	0.115	GIVPGTVVGGHDADGDQIYVGR	0.95	68.8	34.3	FBpp0086905	30872.4	0.998	2	2	1.81e-05	0.115	GIVPGTVVGGHDADGDQIYVGR	0.95	50.5	30.9
FBpp0079472	41611.2	1	16	29	0.000118	0.575	GIYIVAAK	0.944	32	34.1	FBpp0079472	41611.2	1	13	27	0.000245	0.485	GIYIVAAK	0.941	27.7	30.2
FBpp0290554	1.0001e+06	1	166	337	0.00138	0.231	GIYIVTAK	0.95	34	36.6	FBpp0290554	1.0001e+06	1	186	397	0.0036	0.264	GIYIVTAK	0.921	30	33.9
FBpp0073277,FBpp0073279	32910.2	1	25	482	0.00197	0.702	GKDFDAVGFVK	0.95	57.9	33.7	FBpp0073277,FBpp0073279	32910.2	1	26	576	0.00522	0.699	GKDFDAVGFVK	0.95	66.6	33.1
FBpp0070329,FBpp0292167,FBpp0292168	103831	1	49	199	0.000813	0.642	GKEEMLQSQDFR	0.95	29.9	35.4	FBpp0070329,FBpp0292167,FBpp0292168	103831	1	46	192	0.00174	0.604	GKEEMLQSQDFR	0.95	38.3	33
FBpp0079472	41611.2	1	16	29	0.000118	0.575	GKEVDFVVDEHPRPK	0.845	23.2	32.8	FBpp0079472	41611.2	1	13	27	0.000245	0.485	GKEVDFVVDEHPRPK	0.95	44	29.3
FBpp0084480,FBpp0290921,FBpp0290922	68595.4	1	18	57	0.000233	0.35	GLAFTLEER	0.95	60.3	36.6	FBpp0084480,FBpp0290921,FBpp0290922	68595.4	1	17	65	0.000589	0.357	GLAFTLEER	0.95	54.5	34
FBpp0080946,FBpp0080947,FBpp0080948,FBpp0080949,FBpp0080950,FBpp0292068,FBpp0292069,FBpp0292070,FBpp0292071	35713.7	0.998	2	2	8.17e-06	0.089	GLAGEPMLSPAY	0.95	52.6	36.8	FBpp0080946,FBpp0080947,FBpp0080948,FBpp0080949,FBpp0080950,FBpp0292068,FBpp0292069,FBpp0292070,FBpp0292071	35713.7	0.998	2	2	1.81e-05	0.092	GLAGEPMLSPAY	0.95	45	33.9
FBpp0072045,FBpp0072046,FBpp0072047,FBpp0072048	115722	1	4	6	2.45e-05	0.0585	GLASGVFYDNIFPSFLEK	0.95	36.5	33.2	FBpp0072045,FBpp0072046,FBpp0072047,FBpp0072048	114070	1	6	7	6.34e-05	0.0767	GLASGVFYDNIFPSFLEK	0.948	28.1	30
FBpp0084480,FBpp0290921,FBpp0290922	68595.4	1	18	57	0.000233	0.35	GLASTYPEPQDK	0.95	53.6	35.9	FBpp0084480,FBpp0290921,FBpp0290922	68595.4	1	17	65	0.000589	0.357	GLASTYPEPQDK	0.95	54.2	33.3
FBpp0082927	26379.7	1	8	19	7.76e-05	0.239	GLAVVDNSFQEVK	0.95	83.5	35.4	FBpp0082927	26379.7	1	9	30	0.000272	0.286	GLAVVDNSFQEVK	0.95	98.2	32.4
FBpp0078134	34203.8	1	8	18	7.35e-05	0.344	GLAVVLMGK	0.95	38.5	34.3	FBpp0078134	34203.8	1	10	25	0.000227	0.397	GLAVVLMGK	0.95	38.8	32.8
FBpp0083802	27471.7	1	9	14	5.72e-05	0.366	GLCAIAQAESLR	0.95	37.7	35.5	FBpp0083802	27471.7	1	6	14	0.000127	0.26	GLCAIAQAESLR	0.95	40.4	33.8
FBpp0084905,FBpp0084906,FBpp0084907	32872.5	1	21	203	0.000829	0.68	GLCGAVHTGVAR	0.95	52.4	36.4	FBpp0084905,FBpp0084906,FBpp0084907	32872.5	1	16	208	0.00189	0.572	GLCGAVHTGVAR	0.95	51.6	33.9
FBpp0291136,FBpp0300554	47390.8	1	20	136	0.000555	0.346	GLDPEALTGK	0.95	55.2	35.7	FBpp0073682,FBpp0073683,FBpp0100013	47448.7	1	24	148	0.00134	0.38	GLDPEALTGK	0.95	53.1	33.6
FBpp0291136,FBpp0300554	47390.8	1	20	136	0.000555	0.346	GLDPEALTGKYPPK	0.95	53.1	32.7	FBpp0073682,FBpp0073683,FBpp0100013	47448.7	1	24	148	0.00134	0.38	GLDPEALTGKYPPK	0.95	47.6	35.7
FBpp0070329,FBpp0292167,FBpp0292168	103831	1	49	199	0.000813	0.642	GLELAEK	0.855	28.4	35.5	FBpp0070329,FBpp0292167,FBpp0292168	103831	1	46	192	0.00174	0.604	GLELAEK	0.829	25.9	33.7
FBpp0088896	54585.9	1	23	265	0.00108	0.44	GLEPFWNPR	0.95	43	36.3	FBpp0088896	54585.9	1	24	324	0.00294	0.454	GLEPFWNPR	0.95	44.2	33.1
FBpp0086941	65902	1	5	10	4.08e-05	0.108	GLFPANFTRPI	0.95	37.1	36.2	FBpp0086941	65902	1	8	17	0.000154	0.174	GLFPANFTRPI	0.95	35.5	33.4
FBpp0079473	30995.1	1	3	6	2.45e-05	0.103	GLGIYLEGLK	0.95	64.9	33.5	FBpp0079473	30995.1	1	5	9	8.16e-05	0.178	GLGIYLEGLK	0.95	62.5	31.8
FBpp0077576,FBpp0294064,FBpp0297297	40475.6	1	3	3	1.22e-05	0.0959	GLGPNLVGVAPSR	0.934	30.4	35.9	FBpp0077576,FBpp0294064,FBpp0297297	40475.6	1	3	3	2.72e-05	0.0959	GLGPNLVGVAPSR	0.95	41.8	32.6
FBpp0293688,FBpp0293690,FBpp0293691,FBpp0293698,FBpp0293699,FBpp0293700,FBpp0293702,FBpp0293703,FBpp0293704,FBpp0293705,FBpp0300810,FBpp0300811,FBpp0300812	504611	1	35	47	0.000192	0.0964	GLGSASLVEK	0.95	57.8	35.2	FBpp0300810	504611	1	32	49	0.000444	0.0891	GLGSASLVEK	0.95	44.4	32.7
FBpp0071115,FBpp0071116,FBpp0071117	53223	1	6	9	3.67e-05	0.183	GLGYEPTVMVR	0.95	53.3	36.5	FBpp0071115,FBpp0071116,FBpp0071117	53223	1	8	10	9.06e-05	0.269	GLGYEPTVMVR	0.95	57.8	34.2
FBpp0078707,FBpp0297877,FBpp0297878	8295.9	1	5	20	8.17e-05	0.506	GLHNATIK	0.95	31	35.1	FBpp0078707,FBpp0297877,FBpp0297878	8295.9	1	6	17	0.000154	0.506	GLHNATIK	0.95	38.2	31.4
FBpp0078640,FBpp0078641,FBpp0078642	174303	0.998	2	5	2.04e-05	0.0146	GLIGIQGER	0.95	41.3	36.9	FBpp0078640,FBpp0078641,FBpp0078642	174303	0.999	2	6	5.44e-05	0.0146	GLIGIQGER	0.95	38.3	34.7
FBpp0079072	54252.2	1	22	125	0.00051	0.406	GLITPIVFNADR	0.95	65.2	34.5	FBpp0079072	54252.2	1	23	117	0.00106	0.455	GLITPIVFNADR	0.95	57.9	33.9
FBpp0079072	54252.2	1	22	125	0.00051	0.406	GLITPIVFNADRK	0.823	22	33.4	FBpp0079072	54252.2	1	23	117	0.00106	0.455	GLITPIVFNADRK	0.95	34.3	30.5
FBpp0072184	18014.4	0.998	2	2	8.17e-06	0.181	GLLLMGQCMPCIK	0.95	40.2	34.8	FBpp0072184	18014.4	0.998	2	3	2.72e-05	0.181	GLLLMGQCMPCIK	0.95	35.6	32.6
FBpp0099963,FBpp0112375	469066	1	78	176	0.000719	0.222	GLLLSWNPSVPLTPR	0.95	68.9	30.7	FBpp0112375	475652	1	80	184	0.00167	0.218	GLLLSWNPSVPLTPR	0.95	67.3	31.6
FBpp0085054,FBpp0085055,FBpp0085056,FBpp0085057,FBpp0297541	74904.7	1	7	10	4.08e-05	0.111	GLLPQLMGVAPEK	0.95	55	33.4	FBpp0085054,FBpp0085055,FBpp0085056,FBpp0085057,FBpp0297541	75131.2	1	9	14	0.000127	0.147	GLLPQLMGVAPEK	0.95	63.8	28.4
FBpp0071464,FBpp0071465,FBpp0071466,FBpp0071468,FBpp0071469	63553.9	1	10	23	9.39e-05	0.207	GLLYSQMFDTAR	0.95	43.6	35.2	FBpp0071464,FBpp0071465,FBpp0071466,FBpp0071468,FBpp0071469	63553.9	1	13	27	0.000245	0.307	GLLYSQMFDTAR	0.95	57.8	32.2
FBpp0291928,FBpp0291935	819496	1	90	395	0.00161	0.137	GLPTPAVTWVK	0.95	55.8	34.2	FBpp0291928,FBpp0291935	819496	1	88	465	0.00421	0.14	GLPTPAVTWVK	0.95	63	31.3
FBpp0070871,FBpp0070872	58217.5	1	21	556	0.00227	0.5	GLSIPECQK	0.95	42.3	36.3	FBpp0070871,FBpp0070872	58217.5	1	21	613	0.00556	0.49	GLSIPECQK	0.95	40.4	33.5
FBpp0099888,FBpp0099889,FBpp0099890,FBpp0099892	34094.3	1	4	5	2.04e-05	0.104	GLSVLVYGSIPK	0.95	59.9	33	FBpp0099888,FBpp0099889,FBpp0099890,FBpp0099892	34094.3	1	7	11	9.97e-05	0.237	GLSVLVYGSIPK	0.95	67.9	30.2
FBpp0072124	109614	1	37	199	0.000813	0.359	GLTLDQIK	0.95	39.7	34.9	FBpp0072124	109614	1	43	240	0.00218	0.461	GLTLDQIK	0.95	44.2	32.1
FBpp0088252	372686	1	61	129	0.000527	0.205	GLVNKDFDEIVK	0.95	32.5	33.6	FBpp0088252	372686	1	62	137	0.00124	0.22	GLVNKDFDEIVK	0.95	29.4	29.7
FBpp0077581	24872.2	1	8	58	0.000237	0.426	GLVNTFIGSMSASAEVLAMAK	0.95	79.4	33.5	FBpp0077581	24872.2	1	8	75	0.00068	0.426	GLVNTFIGSMSASAEVLAMAK	0.95	101	30.8
FBpp0085615	40553.9	1	18	164	0.00067	0.471	GLVPLWMR	0.95	35	36.8	FBpp0085615	40553.9	1	17	171	0.00155	0.42	GLVPLWMR	0.909	29.3	33.9
FBpp0081834	49925.2	1	13	72	0.000294	0.357	GLVVPVIR	0.95	36.4	34.1	FBpp0081834	49925.2	1	14	92	0.000834	0.374	GLVVPVIR	0.95	29.5	31.1
FBpp0071794	59423.3	1	35	666	0.00272	0.616	GMALNLEPDNVGVVVFGNDK	0.95	113	34.3	FBpp0071794	59423.3	1	35	872	0.0079	0.621	GMALNLEPDNVGVVVFGNDK	0.95	121	31.5
FBpp0288710	82016.3	1	22	82	0.000335	0.322	GMDAALAER	0.95	35.4	36.8	FBpp0288710	82016.3	1	27	103	0.000934	0.399	GMDAALAER	0.95	49.1	32.7
FBpp0072728	2.06605e+06	1	123	236	0.000964	0.087	GMEGGLEK	0.95	37.5	36.6	FBpp0072728	2.06605e+06	1	119	233	0.00211	0.0806	GMEGGLEK	0.95	37.1	34.6
FBpp0087472,FBpp0300657	65988.5	1	10	13	5.31e-05	0.166	GMELHAK	0.95	41	36.2	FBpp0087472,FBpp0300657	65988.5	1	10	18	0.000163	0.18	GMELHAK	0.919	30.1	34.1
FBpp0070395,FBpp0290016	103448	1	4	4	1.63e-05	0.0509	GMIDGAEK	0.863	28.1	36.6	FBpp0070395,FBpp0290016	103448	0.999	2	3	2.72e-05	0.0206	GMIDGAEK	0.95	32.7	34.5
FBpp0071464,FBpp0071465,FBpp0071466,FBpp0071468,FBpp0071469	63553.9	1	10	23	9.39e-05	0.207	GMIENFFSIVNR	0.95	56.1	36	FBpp0071464,FBpp0071465,FBpp0071466,FBpp0071468,FBpp0071469	63553.9	1	13	27	0.000245	0.307	GMIENFFSIVNR	0.95	59.8	33.1
FBpp0087881	19194.8	0.998	2	8	3.27e-05	0.16	GMLENDLLLSTFAAK	0.95	77.2	34.5	FBpp0087881	19194.8	0.998	2	7	6.34e-05	0.16	GMLENDLLLSTFAAK	0.95	70.2	30.7
FBpp0081947,FBpp0081948	16623.1	1	7	85	0.000347	0.517	GMNDLLGMDLVPSPK	0.95	81.5	34.9	FBpp0081947,FBpp0081948	16623.1	1	8	97	0.000879	0.55	GMNDLLGMDLVPSPK	0.95	115	31.3
FBpp0077414,FBpp0089375,FBpp0089376,FBpp0089377	32953.7	1	8	20	8.17e-05	0.366	GMSAPLTGVAPIFAMCFAGYALGK	0.95	111	39.9	FBpp0077414,FBpp0089375,FBpp0089376,FBpp0089377	32953.7	1	7	18	0.000163	0.34	GMSAPLTGVAPIFAMCFAGYALGK	0.95	96.4	30.7
FBpp0074238,FBpp0292605	37095.8	1	5	14	5.72e-05	0.218	GMVATAFGIAR	0.95	46.3	36.9	FBpp0074238,FBpp0292605	37095.8	1	5	11	9.97e-05	0.174	GMVATAFGIAR	0.95	51.2	34.8
FBpp0073277,FBpp0073279	32910.2	1	25	482	0.00197	0.702	GMVDCFIR	0.95	38.7	34.9	FBpp0073277,FBpp0073279	32910.2	1	26	576	0.00522	0.699	GMVDCFIR	0.95	44.8	31.2
FBpp0071128,FBpp0071129	78631	1	26	107	0.000437	0.476	GNDMQIGTYVEK	0.95	80.1	35.2	FBpp0071128,FBpp0071129	78631	1	27	119	0.00108	0.482	GNDMQIGTYVEK	0.95	72.7	33.2
FBpp0073277,FBpp0073279	32910.2	1	25	482	0.00197	0.702	GNLANVIR	0.95	36.2	36.7	FBpp0073277,FBpp0073279	32910.2	1	26	576	0.00522	0.699	GNLANVIR	0.95	39.4	35.5
FBpp0082985	35318.5	1	22	335	0.00137	0.783	GNQDTIEK	0.95	39.9	36.6	FBpp0082985	35318.5	1	23	379	0.00344	0.833	GNQDTIEK	0.95	42.5	34.1
FBpp0078134	34203.8	1	8	18	7.35e-05	0.344	GNVGFVFTK	0.95	36.2	36.1	FBpp0078134	34203.8	1	10	25	0.000227	0.397	GNVGFVFTK	0.95	38.6	33.9
FBpp0077581	24872.2	1	8	58	0.000237	0.426	GPAPLNLEVPTHEFPNEGLLVVG	0.95	64.4	34.3	FBpp0077581	24872.2	1	8	75	0.00068	0.426	GPAPLNLEVPTHEFPNEGLLVVG	0.95	60	31.6
FBpp0073995	13568.9	1	7	26	0.000106	0.523	GPAVLSNLGR	0.95	35.9	36.1	FBpp0073995	13568.9	1	6	18	0.000163	0.45	GPAVLSNLGR	0.95	34	33.9
FBpp0291051,FBpp0291053	313022	1	11	11	4.49e-05	0.0449	GPDFEGCGLASPVAK	0.95	53.1	35.5	FBpp0291051,FBpp0291053	313022	1	7	9	8.16e-05	0.0352	GPDFEGCGLASPVAK	0.95	58.9	31.9
FBpp0099801	238057	1	28	47	0.000192	0.174	GPFITALGR	0.95	38.9	36.1	FBpp0099801	238057	1	33	55	0.000499	0.222	GPFITALGR	0.95	31.5	32.9
FBpp0074226	26782.6	1	18	98	0.0004	0.599	GPGFGLQAGL	0.95	60.8	35.9	FBpp0074226	26782.6	1	16	82	0.000743	0.57	GPGFGLQAGL	0.95	61	34.6
FBpp0290554	1.0001e+06	1	166	337	0.00138	0.231	GPLAVSNVTAETLHLK	0.95	88.3	33.1	FBpp0290554	1.0001e+06	1	186	397	0.0036	0.264	GPLAVSNVTAETLHLK	0.95	101	28.5
FBpp0079771,FBpp0079772,FBpp0100039,FBpp0293784	30550.8	1	20	276	0.00113	0.816	GPLINASAVLGYQGWLAGYQTAFDTQQSK	0.95	67.5	31.1	FBpp0079771,FBpp0079772,FBpp0100039,FBpp0293784	30550.8	1	20	292	0.00265	0.879	GPLINASAVLGYQGWLAGYQTAFDTQQSK	0.95	58.9	27.1
FBpp0074549,FBpp0300338	38585.3	1	21	106	0.000433	0.653	GPLMTPVGK	0.95	33.9	35.7	FBpp0074549,FBpp0300338	38585.3	1	22	135	0.00122	0.619	GPLMTPVGK	0.95	37.5	33.3
FBpp0078672	193779	1	8	15	6.12e-05	0.0577	GPVGDSQPALDGVAGR	0.95	74.3	35.2	FBpp0078672	193779	1	7	18	0.000163	0.0479	GPVGDSQPALDGVAGR	0.95	74.8	32.7
FBpp0078130	84093.9	1	16	37	0.000151	0.251	GPVGVEGLLTTK	0.95	54	34.1	FBpp0078130	84093.9	1	20	36	0.000326	0.295	GPVGVEGLLTTK	0.95	32.5	29.9
FBpp0290554	1.0001e+06	1	166	337	0.00138	0.231	GQDLVEK	0.843	27.5	36.5	FBpp0290554	1.0001e+06	1	186	397	0.0036	0.264	GQDLVEK	0.876	27.7	33.9
FBpp0077776,FBpp0077777,FBpp0291100,FBpp0291101,FBpp0291102,FBpp0297500	11998.3	1	5	24	9.8e-05	0.574	GQEFFADPPR	0.95	40.8	37	FBpp0077776,FBpp0077777,FBpp0291100,FBpp0291101,FBpp0291102,FBpp0297500	11998.3	1	4	21	0.00019	0.564	GQEFFADPPR	0.95	41.7	33.9
FBpp0084995,FBpp0084996,FBpp0084997,FBpp0084998,FBpp0297542,FBpp0297543	23146.3	1	3	4	1.63e-05	0.22	GQLTEGVSDLINVPTVAK	0.95	101	32	FBpp0084995,FBpp0084996,FBpp0084997,FBpp0084998,FBpp0297542,FBpp0297543	23146.3	1	3	6	5.44e-05	0.22	GQLTEGVSDLINVPTVAK	0.95	94.1	27.9
FBpp0087539,FBpp0087540,FBpp0087541,FBpp0087542,FBpp0087543,FBpp0087544,FBpp0087545,FBpp0087546,FBpp0087547,FBpp0290074,FBpp0293088	130866	1	41	98	0.0004	0.409	GQPLVVLSAMK	0.95	41.4	34	FBpp0087540,FBpp0087541,FBpp0087542,FBpp0087544,FBpp0087547,FBpp0293088	130866	1	45	125	0.00113	0.485	GQPLVVLSAMK	0.95	38.2	31.7
FBpp0291928,FBpp0291935	819496	1	90	395	0.00161	0.137	GQPRPEIQWIK	0.95	35.4	34.7	FBpp0291928,FBpp0291935	819496	1	88	465	0.00421	0.14	GQPRPEIQWIK	0.84	24.6	32
FBpp0291928,FBpp0291935	819496	1	90	395	0.00161	0.137	GQPTPAVQWFK	0.95	46.1	35.3	FBpp0291928,FBpp0291935	819496	1	88	465	0.00421	0.14	GQPTPAVQWFK	0.95	60.7	32
FBpp0079329,FBpp0079330,FBpp0079331,FBpp0297934	118749	1	9	10	4.08e-05	0.103	GQQEPGPEEYPSYEEYSR	0.95	95.1	33.7	FBpp0079329,FBpp0079330,FBpp0079331,FBpp0297934	118749	1	10	14	0.000127	0.125	GQQEPGPEEYPSYEEYSR	0.95	94.7	26.1
FBpp0088125,FBpp0099762	43379.5	1	3	4	1.63e-05	0.112	GQTASELQQGLR	0.95	52	35.7	FBpp0088125,FBpp0099762	43379.5	1	5	6	5.44e-05	0.17	GQTASELQQGLR	0.95	49.8	34
FBpp0079009,FBpp0079010,FBpp0079011,FBpp0099793,FBpp0099794	37284.6	1	4	6	2.45e-05	0.124	GQVCDVDIK	0.918	32.3	36.4	FBpp0079009,FBpp0079010,FBpp0079011,FBpp0099793,FBpp0099794	36968.3	1	3	5	4.53e-05	0.0805	GQVCDVDIK	0.95	55.5	34
FBpp0085736,FBpp0085737,FBpp0085738	72343.6	1	21	161	0.000657	0.425	GQVITIDK	0.95	39.9	35.4	FBpp0085736,FBpp0085737,FBpp0085738	72343.6	1	21	161	0.00146	0.437	GQVITIDK	0.95	44.1	32.8
FBpp0085736,FBpp0085737,FBpp0085738	72343.6	1	21	161	0.000657	0.425	GQVITIDKDGK	0.95	34.4	34	FBpp0085736,FBpp0085737,FBpp0085738	72343.6	1	21	161	0.00146	0.437	GQVITIDKDGK	0.95	48	28.1
FBpp0291043	222825	1	166	3227	0.0132	0.665	GREEQAEQDGEEEGGR	0.95	80.3	29.3	FBpp0080454	224415	1	161	3524	0.0319	0.662	GREEQAEQDGEEEGGR	0.95	87.8	25.7
FBpp0074226	26782.6	1	18	98	0.0004	0.599	GSDDILETCK	0.95	49.2	35.5	FBpp0074226	26782.6	1	16	82	0.000743	0.57	GSDDILETCK	0.95	52.5	33.1
FBpp0074226	26782.6	1	18	98	0.0004	0.599	GSDDILETCKK	0.95	38.1	35.3	FBpp0074226	26782.6	1	16	82	0.000743	0.57	GSDDILETCKK	0.95	35.9	32.8
FBpp0082985	35318.5	1	22	335	0.00137	0.783	GSDVVVIPAGVPR	0.95	63.1	33.7	FBpp0082985	35318.5	1	23	379	0.00344	0.833	GSDVVVIPAGVPR	0.95	55.1	33.1
FBpp0085736,FBpp0085737,FBpp0085738	72343.6	1	21	161	0.000657	0.425	GSDWLGDQDAIHYMTR	0.95	92	32.8	FBpp0085736,FBpp0085737,FBpp0085738	72343.6	1	21	161	0.00146	0.437	GSDWLGDQDAIHYMTR	0.95	89.6	29.5
FBpp0078733,FBpp0297901,FBpp0297902	71301.8	1	15	21	8.57e-05	0.249	GSEEVAIGGWQLQR	0.95	52.5	38.9	FBpp0078733,FBpp0297901,FBpp0297902	71301.8	1	12	14	0.000127	0.199	GSEEVAIGGWQLQR	0.95	66.8	33.2
FBpp0087472,FBpp0300657	65988.5	1	10	13	5.31e-05	0.166	GSHYAMK	0.95	43.8	36.8	FBpp0087472,FBpp0300657	65988.5	1	10	18	0.000163	0.18	GSHYAMK	0.929	30.3	34.3
FBpp0088250	54109	1	28	1158	0.00473	0.78	GSITSVQAIYVPADDLTDPAPATTFAHLDATTVLSR	0.95	102	29	FBpp0088250	54109	1	28	1286	0.0117	0.774	GSITSVQAIYVPADDLTDPAPATTFAHLDATTVLSR	0.95	88.8	26.2
FBpp0079072	54252.2	1	22	125	0.00051	0.406	GSIVSWEK	0.95	41.9	36	FBpp0079072	54252.2	1	23	117	0.00106	0.455	GSIVSWEK	0.95	41.8	34
FBpp0291043	222825	1	166	3227	0.0132	0.665	GSLEDQVVQTNPVLEAFGNAK	0.95	117	33.9	FBpp0080454	224415	1	161	3524	0.0319	0.662	GSLEDQVVQTNPVLEAFGNAK	0.95	118	31.2
FBpp0083610,FBpp0083611	55058.8	1	6	8	3.27e-05	0.201	GSLEIVYVDYENIVNVVKPGNR	0.95	29.3	32.1	FBpp0083610,FBpp0083611	55058.8	1	5	8	7.25e-05	0.166	GSLEIVYVDYENIVNVVKPGNR	0.939	26.4	29
FBpp0290554	1.0001e+06	1	166	337	0.00138	0.231	GSLIPPADTGR	0.95	34.8	36.3	FBpp0290554	1.0001e+06	1	186	397	0.0036	0.264	GSLIPPADTGR	0.938	30.2	33.7
FBpp0087192	70809.3	1	11	16	6.53e-05	0.196	GSLVGLSLAK	0.95	52.5	33.6	FBpp0087192	70809.3	1	10	16	0.000145	0.186	GSLVGLSLAK	0.95	60.6	30.4
FBpp0289511	68369.8	1	17	45	0.000184	0.346	GSLVSSQVFPYPDVLTAEQK	0.95	84.8	33.8	FBpp0289511	68369.8	1	21	43	0.00039	0.435	GSLVSSQVFPYPDVLTAEQK	0.95	79.3	31.7
FBpp0084480,FBpp0290921,FBpp0290922	68595.4	1	18	57	0.000233	0.35	GSLYPPLSSIR	0.95	35.2	33.9	FBpp0084480,FBpp0290921,FBpp0290922	68595.4	1	17	65	0.000589	0.357	GSLYPPLSSIR	0.936	30.4	34
FBpp0085470,FBpp0290636,FBpp0290637	196587	1	20	31	0.000127	0.166	GSQPVAPPEPEAVIEEVNAK	0.901	26.6	33.8	FBpp0085470,FBpp0290637	196587	1	23	38	0.000344	0.198	GSQPVAPPEPEAVIEEVNAK	0.95	35.1	31.1
FBpp0083227	43655.7	1	6	14	5.72e-05	0.17	GSSTCQLIFEDCVVPK	0.95	65.1	34.5	FBpp0083227	43655.7	1	6	15	0.000136	0.17	GSSTCQLIFEDCVVPK	0.95	56.7	32.3
FBpp0079500	28900.7	1	8	11	4.49e-05	0.311	GSTGTLGNFAK	0.95	39.6	36.3	FBpp0079500	28900.7	1	8	13	0.000118	0.285	GSTGTLGNFAK	0.95	61.9	34.1
FBpp0079012	35310.2	1	4	5	2.04e-05	0.165	GSVIAFDGK	0.95	39.7	36.3	FBpp0079012	35310.2	1	4	5	4.53e-05	0.191	GSVIAFDGK	0.95	35.9	34.1
FBpp0293688,FBpp0293690,FBpp0293691,FBpp0293698,FBpp0293699,FBpp0293700,FBpp0293702,FBpp0293703,FBpp0293704,FBpp0293705,FBpp0300810,FBpp0300811,FBpp0300812	504611	1	35	47	0.000192	0.0964	GSVLGNQLFSYGGR	0.95	38.6	35.9	FBpp0300810	504611	1	32	49	0.000444	0.0891	GSVLGNQLFSYGGR	0.95	37.7	33.4
FBpp0081344,FBpp0296960	9901.7	1	4	12	4.9e-05	0.461	GSVVDNVLYR	0.95	43.5	35.7	FBpp0081344,FBpp0296960	9901.7	1	4	10	9.06e-05	0.461	GSVVDNVLYR	0.95	43.6	34.1
FBpp0084813	34620.4	1	6	14	5.72e-05	0.202	GTADVLLR	0.95	41.1	36.3	FBpp0084813	34620.4	1	5	12	0.000109	0.167	GTADVLLR	0.95	47	35.4
FBpp0078099,FBpp0078100,FBpp0078101,FBpp0292150	63669.1	1	21	61	0.000249	0.427	GTASSCEDIPIVIGGK	0.95	100	35.3	FBpp0078099,FBpp0078100,FBpp0078101,FBpp0292150	63669.1	1	17	59	0.000535	0.345	GTASSCEDIPIVIGGK	0.95	113	32.2
FBpp0089351,FBpp0089353,FBpp0111725	100172	1	6	7	2.86e-05	0.0753	GTATTPAAGSAAGDAR	0.95	58.8	35.8	FBpp0073341,FBpp0073342,FBpp0089350,FBpp0089351,FBpp0089352,FBpp0089353,FBpp0111724,FBpp0111725,FBpp0290504,FBpp0300431,FBpp0300432	104018	1	5	6	5.44e-05	0.0646	GTATTPAAGSAAGDAR	0.95	65.1	32
FBpp0073131,FBpp0073132,FBpp0073133	57821.1	1	7	11	4.49e-05	0.169	GTEGFEQQQDR	0.95	35.9	36	FBpp0073131,FBpp0073132,FBpp0073133	57821.1	1	7	10	9.06e-05	0.169	GTEGFEQQQDR	0.95	44	29.7
FBpp0291928,FBpp0291935	819496	1	90	395	0.00161	0.137	GTEPIEASEK	0.95	47.5	36.2	FBpp0291928,FBpp0291935	819496	1	88	465	0.00421	0.14	GTEPIEASEK	0.95	31.6	33.7
FBpp0073277,FBpp0073279	32910.2	1	25	482	0.00197	0.702	GTGGAFVLVLYDEIK	0.95	73.2	33.6	FBpp0073277,FBpp0073279	32910.2	1	26	576	0.00522	0.699	GTGGAFVLVLYDEIK	0.95	61	29.9
FBpp0073277,FBpp0073279	32910.2	1	25	482	0.00197	0.702	GTGGAFVLVLYDEIKK	0.95	93.3	30.4	FBpp0073277,FBpp0073279	32910.2	1	26	576	0.00522	0.699	GTGGAFVLVLYDEIKK	0.95	92.5	25.7
FBpp0293688,FBpp0293690,FBpp0293691,FBpp0293698,FBpp0293699,FBpp0293700,FBpp0293702,FBpp0293703,FBpp0293704,FBpp0293705,FBpp0300810,FBpp0300811,FBpp0300812	504611	1	35	47	0.000192	0.0964	GTHFVNPDTIVTVRPVR	0.95	41.8	35	FBpp0300810	504611	1	32	49	0.000444	0.0891	GTHFVNPDTIVTVRPVR	0.95	54.2	32.5
FBpp0070676,FBpp0070677,FBpp0070679	48876.9	1	18	100	0.000408	0.566	GTIAYDIDHIQER	0.95	94.6	35.7	FBpp0070676,FBpp0070677,FBpp0070679	48876.9	1	17	114	0.00103	0.566	GTIAYDIDHIQER	0.95	80.6	32.9
FBpp0078134	34203.8	1	8	18	7.35e-05	0.344	GTIEIINDVPILKPGDK	0.95	38.4	28.9	FBpp0078134	34203.8	1	10	25	0.000227	0.397	GTIEIINDVPILKPGDK	0.95	36.4	24
FBpp0073131,FBpp0073132,FBpp0073133	57821.1	1	7	11	4.49e-05	0.169	GTLMVGYQPDDR	0.95	70.9	36.1	FBpp0073131,FBpp0073132,FBpp0073133	57821.1	1	7	10	9.06e-05	0.169	GTLMVGYQPDDR	0.95	61	31.9
FBpp0071154,FBpp0071155,FBpp0089326,FBpp0290976,FBpp0290977,FBpp0290978,FBpp0297081	138364	1	5	6	2.45e-05	0.0468	GTLVITIPK	0.95	49.7	30.9	FBpp0071154,FBpp0071155,FBpp0089326,FBpp0290976,FBpp0290977,FBpp0290978,FBpp0297081	138364	1	5	6	5.44e-05	0.0517	GTLVITIPK	0.947	26.7	29.5
FBpp0075069	45415.8	1	23	345	0.00141	0.759	GTSAGLFGEAVNCAGGVGASVK	0.95	134	34.8	FBpp0075069	45415.8	1	22	364	0.0033	0.757	GTSAGLFGEAVNCAGGVGASVK	0.95	117	32.5
FBpp0099963,FBpp0112375	469066	1	78	176	0.000719	0.222	GTSYDSTVER	0.95	56	35.4	FBpp0112375	475652	1	80	184	0.00167	0.218	GTSYDSTVER	0.95	61.1	31.1
FBpp0087192	70809.3	1	11	16	6.53e-05	0.196	GTTIFLVDSQQEGVR	0.95	64.1	34	FBpp0087192	70809.3	1	10	16	0.000145	0.186	GTTIFLVDSQQEGVR	0.95	74.9	33.3
FBpp0081091,FBpp0291393,FBpp0291394,FBpp0293683,FBpp0293684,FBpp0293685	49869.2	0.999	2	2	8.17e-06	0.0705	GTVQDGGMGVPGGR	0.95	55.5	35.4	FBpp0081091,FBpp0291393,FBpp0291394,FBpp0293683,FBpp0293684,FBpp0293685	49869.2	0.998	2	3	2.72e-05	0.0705	GTVQDGGMGVPGGR	0.95	40.7	31.5
FBpp0290554	1.0001e+06	1	166	337	0.00138	0.231	GVAEDFAPSFVK	0.95	41.7	35.7	FBpp0290554	1.0001e+06	1	186	397	0.0036	0.264	GVAEDFAPSFVK	0.95	51.1	33.2
FBpp0080707,FBpp0080708	30384.2	1	14	62	0.000253	0.707	GVAYLPSGQSTLLNLPSTIAQ	0.95	119	33.8	FBpp0080707,FBpp0080708	30384.2	1	13	60	0.000544	0.62	GVAYLPSGQSTLLNLPSTIAQ	0.95	112	32.1
FBpp0288975	52985.8	1	5	9	3.67e-05	0.142	GVGYGIGAGTLTMA	0.95	89	36.2	FBpp0288975	52985.8	1	6	10	9.06e-05	0.185	GVGYGIGAGTLTMA	0.95	53.3	33.3
FBpp0070329,FBpp0292167,FBpp0292168	103831	1	49	199	0.000813	0.642	GVHLVSIGAEEIVDGNLK	0.95	76.5	33.1	FBpp0070329,FBpp0292167,FBpp0292168	103831	1	46	192	0.00174	0.604	GVHLVSIGAEEIVDGNLK	0.95	104	28.6
FBpp0084901,FBpp0084902	27217.7	1	16	44	0.00018	0.66	GVHVEIPAAEYELLQPIHVSK	0.95	35.2	29.5	FBpp0084901,FBpp0084902	27217.7	1	15	45	0.000408	0.723	GVHVEIPAAEYELLQPIHVSK	0.95	39.7	25.5
FBpp0076353,FBpp0293740	306990	1	4	4	1.63e-05	0.0176	GVIDGVVEMVK	0.95	34.3	35.5	FBpp0076353,FBpp0293740	306990	1	5	5	4.53e-05	0.0219	GVIDGVVEMVK	0.95	56.3	32.7
FBpp0078329,FBpp0078330	46284.4	0.999	2	3	1.22e-05	0.0537	GVILFPWTAR	0.95	55.2	36.5	FBpp0078329,FBpp0078330	46284.4	0.996	2	2	1.81e-05	0.0537	GVILFPWTAR	0.925	30.2	33.8
FBpp0074285	26905.2	1	9	34	0.000139	0.545	GVIVNTASVAAFDGQIGQAAYSASK	0.95	119	33.9	FBpp0074285	26905.2	1	10	38	0.000344	0.576	GVIVNTASVAAFDGQIGQAAYSASK	0.95	101	30.2
FBpp0082733	24481.4	1	6	21	8.57e-05	0.301	GVKPGEDVPVVPFPTSLEDLK	0.95	71.9	29.6	FBpp0082733	24481.4	1	7	22	0.000199	0.381	GVKPGEDVPVVPFPTSLEDLK	0.95	50.2	24.3
FBpp0085736,FBpp0085737,FBpp0085738	72343.6	1	21	161	0.000657	0.425	GVLALNLEDGTLHR	0.95	89.7	36	FBpp0085736,FBpp0085737,FBpp0085738	72343.6	1	21	161	0.00146	0.437	GVLALNLEDGTLHR	0.95	85.2	32.6
FBpp0083588,FBpp0290012	40381.7	1	14	62	0.000253	0.478	GVLATPDYSNVGDLQTLNMK	0.95	100	33.6	FBpp0083588,FBpp0290012	40381.7	1	15	93	0.000843	0.543	GVLATPDYSNVGDLQTLNMK	0.95	114	30.9
FBpp0079072	54252.2	1	22	125	0.00051	0.406	GVLEISK	0.95	35.1	35.9	FBpp0079072	54252.2	1	23	117	0.00106	0.455	GVLEISK	0.95	33.6	34.4
FBpp0071817,FBpp0293463	80653.6	1	5	6	2.45e-05	0.0774	GVLLVGPPGTGK	0.801	23.5	33.5	FBpp0071817,FBpp0293463	80653.6	1	5	6	5.44e-05	0.0774	GVLLVGPPGTGK	0.95	51.4	29.7
FBpp0073290,FBpp0073291	60809.8	1	23	60	0.000245	0.517	GVMLAVETVK	0.95	36.7	35.2	FBpp0073290,FBpp0073291	60809.8	1	21	71	0.000644	0.443	GVMLAVETVK	0.95	35.2	30.5
FBpp0073290,FBpp0073291	60809.8	1	23	60	0.000245	0.517	GVMLAVETVKDNLK	0.95	50.1	31.9	FBpp0073290,FBpp0073291	60809.8	1	21	71	0.000644	0.443	GVMLAVETVKDNLK	0.95	43.9	27.9
FBpp0080446	11735	1	8	96	0.000392	0.63	GVPAGDVEK	0.95	52.8	36.1	FBpp0080446	11735	1	8	93	0.000843	0.63	GVPAGDVEK	0.95	48.6	33.6
FBpp0075618,FBpp0075619	29135.3	1	6	9	3.67e-05	0.268	GVPFLVTHDGR	0.95	51	36.6	FBpp0075618,FBpp0075619	29135.3	1	6	12	0.000109	0.272	GVPFLVTHDGR	0.95	55	34.3
FBpp0290554	1.0001e+06	1	166	337	0.00138	0.231	GVSEILEGGR	0.95	41.8	36.1	FBpp0290554	1.0001e+06	1	186	397	0.0036	0.264	GVSEILEGGR	0.95	40.8	34.8
FBpp0086156,FBpp0086157,FBpp0099646	27613.7	1	15	168	0.000686	0.522	GVVDAVNALEPIK	0.95	100	32.8	FBpp0086156,FBpp0086157,FBpp0099646	27613.7	1	16	162	0.00147	0.707	GVVDAVNALEPIK	0.95	101	29.5
FBpp0072124	109614	1	37	199	0.000813	0.359	GVVIGTGLSTAIGK	0.95	107	31.7	FBpp0072124	109614	1	43	240	0.00218	0.461	GVVIGTGLSTAIGK	0.95	78.7	27.1
FBpp0084367,FBpp0084368,FBpp0084372,FBpp0084373,FBpp0089214,FBpp0113036,FBpp0297612	39048.1	1	13	29	0.000118	0.438	GVVPLFGSEDEVTTQGLDDLAAR	0.95	86.8	33.8	FBpp0084367,FBpp0084368,FBpp0084372,FBpp0084373,FBpp0089214,FBpp0113036,FBpp0297612	39048.1	1	15	35	0.000317	0.471	GVVPLFGSEDEVTTQGLDDLAAR	0.95	107	31.3
FBpp0288710	82016.3	1	22	82	0.000335	0.322	GVYPEDALR	0.917	32.7	36.9	FBpp0288710	82016.3	1	27	103	0.000934	0.399	GVYPEDALR	0.95	36.8	33.5
FBpp0291928,FBpp0291935	819496	1	90	395	0.00161	0.137	GVYTLTIMNAGPEVEGTYTCR	0.95	71.3	34.3	FBpp0291928,FBpp0291935	819496	1	88	465	0.00421	0.14	GVYTLTIMNAGPEVEGTYTCR	0.95	118	31.2
FBpp0085615	40553.9	1	18	164	0.00067	0.471	GWAPTFIGYSMQGLCK	0.95	64.7	34.9	FBpp0085615	40553.9	1	17	171	0.00155	0.42	GWAPTFIGYSMQGLCK	0.95	86.3	32.6
FBpp0076848,FBpp0297223	33765	1	11	39	0.000159	0.414	GYEVYK	0.939	31.3	36.5	FBpp0076848,FBpp0297223	33765	1	11	57	0.000517	0.41	GYEVYK	0.856	27.1	34.1
FBpp0087192	70809.3	1	11	16	6.53e-05	0.196	GYFAVHPLTFNF	0.95	60.6	35.8	FBpp0087192	70809.3	1	10	16	0.000145	0.186	GYFAVHPLTFNF	0.95	55.9	33
FBpp0072135	50642.7	1	15	21	8.57e-05	0.348	GYFTDLVPFK	0.95	41.6	36	FBpp0072135	50642.7	1	13	18	0.000163	0.324	GYFTDLVPFK	0.95	34.9	33.4
FBpp0078099,FBpp0078100,FBpp0078101,FBpp0292150	63669.1	1	21	61	0.000249	0.427	GYFVNPTIVLSK	0.95	70.9	31.2	FBpp0078099,FBpp0078100,FBpp0078101,FBpp0292150	63669.1	1	17	59	0.000535	0.345	GYFVNPTIVLSK	0.95	64.8	30
FBpp0073600,FBpp0073601,FBpp0073602,FBpp0073603,FBpp0073604,FBpp0073605	64048.1	1	15	49	0.0002	0.332	GYLGECGIR	0.95	40.3	36.5	FBpp0073600,FBpp0073601,FBpp0073602,FBpp0073603,FBpp0073604,FBpp0073605	64048.1	1	15	50	0.000453	0.317	GYLGECGIR	0.875	26.9	33
FBpp0085411,FBpp0291229	17000.8	1	6	36	0.000147	0.484	GYLTVATLR	0.95	57.4	36.1	FBpp0085411,FBpp0291229	17000.8	1	7	32	0.00029	0.529	GYLTVATLR	0.95	36.3	34.9
FBpp0079771,FBpp0079772,FBpp0100039,FBpp0293784	30550.8	1	20	276	0.00113	0.816	GYNFGLWK	0.95	42.5	36.2	FBpp0079771,FBpp0079772,FBpp0100039,FBpp0293784	30550.8	1	20	292	0.00265	0.879	GYNFGLWK	0.95	52.6	33.8
FBpp0079453,FBpp0079455	79640	1	23	65	0.000265	0.363	GYQVVMK	0.917	29.8	36.2	FBpp0079453,FBpp0079455	79640	1	21	68	0.000616	0.359	GYQVVMK	0.95	34.1	33.9
FBpp0082597	41700.9	1	22	713	0.00291	0.726	GYSFTTTAER	0.95	59.8	36.3	FBpp0082597	41700.9	1	18	785	0.00712	0.622	GYSFTTTAER	0.95	53.8	32.3
FBpp0073796	68888.1	1	3	4	1.63e-05	0.0835	GYVAATGFNDR	0.95	54.7	36.6	FBpp0073796	68888.1	1	4	5	4.53e-05	0.0851	GYVAATGFNDR	0.95	40.8	32.5
FBpp0086442,FBpp0086443,FBpp0086444,FBpp0111813	80424.2	1	31	226	0.000923	0.492	GYVSINDIR	0.95	70.2	37	FBpp0086442,FBpp0086443,FBpp0086444,FBpp0111813	80424.2	1	31	243	0.0022	0.5	GYVSINDIR	0.95	47.7	34.9
FBpp0086062	6275.7	1	3	18	7.35e-05	0.404	HAEIASSFIR	0.95	37.8	36.7	FBpp0086062	6275.7	1	4	13	0.000118	0.754	HAEIASSFIR	0.95	53	34.3
FBpp0086984	32829.6	1	4	6	2.45e-05	0.149	HALIGGGTGFIGR	0.95	36.4	36.9	FBpp0086984	32829.6	1	4	5	4.53e-05	0.119	HALIGGGTGFIGR	0.95	40.1	34.3
FBpp0071794	59423.3	1	35	666	0.00272	0.616	HALIIYDDLSK	0.95	52.3	35.2	FBpp0071794	59423.3	1	35	872	0.0079	0.621	HALIIYDDLSK	0.95	88.3	34
FBpp0073010,FBpp0292215	34389.2	1	13	113	0.000461	0.451	HALISQSK	0.95	40.7	35.4	FBpp0073010,FBpp0292215	34389.2	1	12	180	0.00163	0.43	HALISQSK	0.95	40.3	31.7
FBpp0072672	278307	1	39	66	0.000269	0.181	HANLFHQWLTETR	0.95	43.2	35.7	FBpp0072672	278307	1	42	70	0.000634	0.202	HANLFHQWLTETR	0.95	38.8	33.1
FBpp0086442,FBpp0086443,FBpp0086444,FBpp0111813	80424.2	1	31	226	0.000923	0.492	HATEFLANEMGHSVNR	0.95	69	33.2	FBpp0086442,FBpp0086443,FBpp0086444,FBpp0111813	80424.2	1	31	243	0.0022	0.5	HATEFLANEMGHSVNR	0.95	53.4	30.4
FBpp0084275,FBpp0112201,FBpp0112202,FBpp0112203	44431.7	1	19	72	0.000294	0.624	HAVTMLPGGGIGPELMGYVR	0.95	108	34.9	FBpp0084275,FBpp0112201,FBpp0112202,FBpp0112203	44431.7	1	18	80	0.000725	0.604	HAVTMLPGGGIGPELMGYVR	0.95	113	32.6
FBpp0078847	51831.7	1	16	58	0.000237	0.559	HCGGVTGGWDNLLGVIPGGSSTPIIPK	0.95	97.4	33.2	FBpp0078847	51831.7	1	15	61	0.000553	0.511	HCGGVTGGWDNLLGVIPGGSSTPIIPK	0.95	83.6	29.5
FBpp0086442,FBpp0086443,FBpp0086444,FBpp0111813	80424.2	1	31	226	0.000923	0.492	HEAANLK	0.911	29.2	35.9	FBpp0086442,FBpp0086443,FBpp0086444,FBpp0111813	80424.2	1	31	243	0.0022	0.5	HEAANLK	0.836	26.5	34.1
FBpp0073777	13882.4	1	4	17	6.94e-05	0.427	HEYLTCEYEDYVLR	0.95	87.9	32	FBpp0073777	13882.4	1	4	25	0.000227	0.427	HEYLTCEYEDYVLR	0.95	100	29.5
FBpp0078553,FBpp0078554,FBpp0078555,FBpp0078556	35744.6	1	3	6	2.45e-05	0.143	HFFLLTNPLNVLASASK	0.95	72.6	32.3	FBpp0078553,FBpp0078554,FBpp0078555,FBpp0078556	35744.6	1	3	7	6.34e-05	0.143	HFFLLTNPLNVLASASK	0.95	72.8	26.7
FBpp0290554	1.0001e+06	1	166	337	0.00138	0.231	HFVDLEWSTPK	0.906	27.2	36.2	FBpp0290554	1.0001e+06	1	186	397	0.0036	0.264	HFVDLEWSTPK	0.95	45.9	32.9
FBpp0086442,FBpp0086443,FBpp0086444,FBpp0111813	80424.2	1	31	226	0.000923	0.492	HGATVCNHVEVK	0.95	66.3	35.7	FBpp0086442,FBpp0086443,FBpp0086444,FBpp0111813	80424.2	1	31	243	0.0022	0.5	HGATVCNHVEVK	0.95	54.7	33
FBpp0087539,FBpp0087540,FBpp0087541,FBpp0087542,FBpp0087543,FBpp0087544,FBpp0087545,FBpp0087546,FBpp0087547,FBpp0290074,FBpp0293088	130866	1	41	98	0.0004	0.409	HGLPVIFK	0.875	26.3	34.4	FBpp0087540,FBpp0087541,FBpp0087542,FBpp0087544,FBpp0087547,FBpp0293088	130866	1	45	125	0.00113	0.485	HGLPVIFK	0.95	30.3	30.1
FBpp0084813	34620.4	1	6	14	5.72e-05	0.202	HGPLQMEEGIK	0.95	42.2	35.7	FBpp0084813	34620.4	1	5	12	0.000109	0.167	HGPLQMEEGIK	0.84	26.3	33.4
FBpp0084275,FBpp0112201,FBpp0112202,FBpp0112203	44431.7	1	19	72	0.000294	0.624	HHDIDVVLIR	0.95	47.9	35.9	FBpp0084275,FBpp0112201,FBpp0112202,FBpp0112203	44431.7	1	18	80	0.000725	0.604	HHDIDVVLIR	0.95	47.2	33.7
FBpp0075023,FBpp0075024,FBpp0075026,FBpp0075028	112587	1	46	236	0.000964	0.527	HHVLHHQLVDK	0.95	64.7	34.4	FBpp0075023,FBpp0075024,FBpp0075026,FBpp0075028	112587	1	45	283	0.00257	0.505	HHVLHHQLVDK	0.95	39	32
FBpp0077571,FBpp0077572,FBpp0077573,FBpp0077574,FBpp0077575,FBpp0291325	54311.7	1	5	7	2.86e-05	0.156	HIADLAGNK	0.95	33	35.8	FBpp0077571,FBpp0077572,FBpp0077573,FBpp0077574,FBpp0077575,FBpp0291325	54311.7	1	5	9	8.16e-05	0.164	HIADLAGNK	0.95	38.4	33.5
FBpp0087539,FBpp0087540,FBpp0087541,FBpp0087542,FBpp0087543,FBpp0087544,FBpp0087545,FBpp0087546,FBpp0087547,FBpp0290074,FBpp0293088	130866	1	41	98	0.0004	0.409	HIEVQLLGDK	0.95	34.1	34.6	FBpp0087540,FBpp0087541,FBpp0087542,FBpp0087544,FBpp0087547,FBpp0293088	130866	1	45	125	0.00113	0.485	HIEVQLLGDK	0.95	53.3	30.6
FBpp0083588,FBpp0290012	40381.7	1	14	62	0.000253	0.478	HINLPTYGEIIQNAINK	0.95	68.8	33.5	FBpp0083588,FBpp0290012	40381.7	1	15	93	0.000843	0.543	HINLPTYGEIIQNAINK	0.95	66.5	28.7
FBpp0079756,FBpp0110172,FBpp0297136	10872.2	1	3	64	0.000261	0.303	HIVGYNV	0.95	36.4	36.6	FBpp0079756,FBpp0110172,FBpp0297136	10872.2	1	4	62	0.000562	0.333	HIVGYNV	0.95	40.3	34.5
FBpp0288710	82016.3	1	22	82	0.000335	0.322	HKDTASVSDK	0.95	34	35.1	FBpp0288710	82016.3	1	27	103	0.000934	0.399	HKDTASVSDK	0.95	37.5	31.7
FBpp0076322,FBpp0076323	74278.8	1	13	46	0.000188	0.57	HLEPDTVVER	0.95	57.3	36.5	FBpp0076322,FBpp0076323	74278.8	1	13	50	0.000453	0.541	HLEPDTVVER	0.819	26.2	34.2
FBpp0074228	265744	1	24	30	0.000122	0.124	HLMGVEDLLQK	0.95	59.8	35.6	FBpp0074228	265744	1	29	41	0.000372	0.161	HLMGVEDLLQK	0.95	64.5	32.6
FBpp0070871,FBpp0070872	58217.5	1	21	556	0.00227	0.5	HLPEDETFQLVSK	0.95	80.9	35.3	FBpp0070871,FBpp0070872	58217.5	1	21	613	0.00556	0.49	HLPEDETFQLVSK	0.95	61.4	32.2
FBpp0290554	1.0001e+06	1	166	337	0.00138	0.231	HLTDDAASVVVK	0.95	79.8	35.2	FBpp0290554	1.0001e+06	1	186	397	0.0036	0.264	HLTDDAASVVVK	0.95	86.2	32.4
FBpp0074549,FBpp0300338	38585.3	1	21	106	0.000433	0.653	HMELNTYADK	0.806	31.1	39.9	FBpp0074549,FBpp0300338	38585.3	1	22	135	0.00122	0.619	HMELNTYADK	0.869	26.5	32.7
FBpp0076134	27358.3	1	14	121	0.000494	0.519	HMVNWITTNVLASISPQQEK	0.95	83.9	33.6	FBpp0076134	27358.3	1	14	128	0.00116	0.498	HMVNWITTNVLASISPQQEK	0.95	91.3	29.5
FBpp0291043	222825	1	166	3227	0.0132	0.665	HNDAVAEMAEQVDQLNK	0.95	104	34.4	FBpp0080454	224415	1	161	3524	0.0319	0.662	HNDAVAEMAEQVDQLNK	0.95	104	31.7
FBpp0290554	1.0001e+06	1	166	337	0.00138	0.231	HQFTVPDEPGQPK	0.95	39.2	34.9	FBpp0290554	1.0001e+06	1	186	397	0.0036	0.264	HQFTVPDEPGQPK	0.95	47.5	32.4
FBpp0082597	41700.9	1	22	713	0.00291	0.726	HQGVMVGMGQK	0.95	75.8	35.9	FBpp0082597	41700.9	1	18	785	0.00712	0.622	HQGVMVGMGQK	0.95	66.7	32.8
FBpp0084901,FBpp0084902	27217.7	1	16	44	0.00018	0.66	HSMNPFDEIAVEEAVK	0.95	33.1	34.9	FBpp0084901,FBpp0084902	27217.7	1	15	45	0.000408	0.723	HSMNPFDEIAVEEAVK	0.95	55	32.1
FBpp0077859	46822.8	1	15	60	0.000245	0.411	HSNVVINLVGR	0.95	42.9	36.8	FBpp0077859	46822.8	1	14	66	0.000598	0.406	HSNVVINLVGR	0.95	57.5	34.9
FBpp0086156,FBpp0086157,FBpp0099646	27613.7	1	15	168	0.000686	0.522	HSYTLFYFNVK	0.95	46.2	35.6	FBpp0086156,FBpp0086157,FBpp0099646	27613.7	1	16	162	0.00147	0.707	HSYTLFYFNVK	0.95	41.4	33.2
FBpp0072124	109614	1	37	199	0.000813	0.359	HTDAIPDPR	0.94	33.8	36.3	FBpp0072124	109614	1	43	240	0.00218	0.461	HTDAIPDPR	0.862	26	32.8
FBpp0083588,FBpp0290012	40381.7	1	14	62	0.000253	0.478	HTFAEAVGK	0.95	40.4	36	FBpp0083588,FBpp0290012	40381.7	1	15	93	0.000843	0.543	HTFAEAVGK	0.95	42.5	33.7
FBpp0083588,FBpp0290012	40381.7	1	14	62	0.000253	0.478	HTNIDTVIIR	0.95	52.8	36.3	FBpp0083588,FBpp0290012	40381.7	1	15	93	0.000843	0.543	HTNIDTVIIR	0.95	48.2	34.4
FBpp0085885	16561.5	0.999	2	2	8.17e-06	0.164	HVGLIPGMMK	0.919	27.3	35.8	FBpp0085885	16561.5	1	3	3	2.72e-05	0.212	HVGLIPGMMK	0.925	29.5	33.1
FBpp0079472	41611.2	1	16	29	0.000118	0.575	HVGLNCGVPIEKPALGINR	0.95	35	33.3	FBpp0079472	41611.2	1	13	27	0.000245	0.485	HVGLNCGVPIEKPALGINR	0.95	48.9	30.2
FBpp0082139,FBpp0082140,FBpp0290875	54550.9	1	13	34	0.000139	0.288	HVLVILTDMSSYAEALR	0.95	102	40.1	FBpp0082139,FBpp0082140,FBpp0290875	54550.9	1	13	33	0.000299	0.351	HVLVILTDMSSYAEALR	0.95	94.6	38.1
FBpp0087109,FBpp0087110,FBpp0293502,FBpp0293503	16811	1	3	5	2.04e-05	0.208	HVMTNLGEK	0.95	37	36.3	FBpp0087109,FBpp0087110,FBpp0293502,FBpp0293503	16811	1	3	6	5.44e-05	0.195	HVMTNLGEK	0.95	37.8	33.9
FBpp0071373	16727.8	1	7	203	0.000829	0.529	HVPTLAVLKPGVVQVVENDGK	0.95	77.8	26.6	FBpp0071373	16727.8	1	7	280	0.00254	0.739	HVPTLAVLKPGVVQVVENDGK	0.95	54.8	21.3
FBpp0072728	2.06605e+06	1	123	236	0.000964	0.087	HVQEAAEAIAPPQFK	0.95	37.8	34.1	FBpp0072728	2.06605e+06	1	119	233	0.00211	0.0806	HVQEAAEAIAPPQFK	0.95	33.7	31.4
FBpp0076320,FBpp0076321	102340	1	59	249	0.00102	0.648	HVVEQVHEEQER	0.95	57.3	35.1	FBpp0076320,FBpp0076321	102340	1	57	282	0.00256	0.618	HVVEQVHEEQER	0.95	67.7	32.5
FBpp0074017	24666.5	1	3	10	4.08e-05	0.154	HVVFGEVVEGLDVVK	0.95	71.4	33.8	FBpp0074017	24666.5	1	3	9	8.16e-05	0.154	HVVFGEVVEGLDVVK	0.95	73.3	31.2
FBpp0077303	12909	1	5	16	6.53e-05	0.405	HYIELHPDDFPVK	0.95	58.1	34.8	FBpp0077303	12909	1	3	11	9.97e-05	0.233	HYIELHPDDFPVK	0.95	48.7	32.4
FBpp0081783,FBpp0298379	68641.5	1	7	8	3.27e-05	0.124	IAAEEALLAEAAAQK	0.95	83.2	34.2	FBpp0081783,FBpp0298379	68641.5	1	8	11	9.97e-05	0.157	IAAEEALLAEAAAQK	0.95	101	30.1
FBpp0079453,FBpp0079455	79640	1	23	65	0.000265	0.363	IAAGSSRPEK	0.95	36.1	35.9	FBpp0079453,FBpp0079455	79640	1	21	68	0.000616	0.359	IAAGSSRPEK	0.89	27.8	33.2
FBpp0291928,FBpp0291935	819496	1	90	395	0.00161	0.137	IAAVEGEEFMQQMR	0.95	107	35.4	FBpp0291928,FBpp0291935	819496	1	88	465	0.00421	0.14	IAAVEGEEFMQQMR	0.95	110	30.3
FBpp0085075,FBpp0085076	105964	1	4	4	1.63e-05	0.042	IADLLLK	0.914	25.3	31.9	FBpp0085075,FBpp0085076	105964	1	5	6	5.44e-05	0.0483	IADLLLK	0.874	23.4	29.8
FBpp0074228	265744	1	24	30	0.000122	0.124	IADLYVDMR	0.95	38.4	36.1	FBpp0074228	265744	1	29	41	0.000372	0.161	IADLYVDMR	0.95	34.8	33.1
FBpp0083227	43655.7	1	6	14	5.72e-05	0.17	IADMSLAMESAR	0.95	65	36.4	FBpp0083227	43655.7	1	6	15	0.000136	0.17	IADMSLAMESAR	0.95	63.1	32
FBpp0072124	109614	1	37	199	0.000813	0.359	IADVPDVVVDR	0.95	50.4	35.5	FBpp0072124	109614	1	43	240	0.00218	0.461	IADVPDVVVDR	0.95	45.2	34.5
FBpp0072124	109614	1	37	199	0.000813	0.359	IADVPDVVVDRM	0.95	52.6	35.8	FBpp0072124	109614	1	43	240	0.00218	0.461	IADVPDVVVDRM	0.95	41	33.6
FBpp0072728	2.06605e+06	1	123	236	0.000964	0.087	IAELEGLGSR	0.95	40.5	35	FBpp0072728	2.06605e+06	1	119	233	0.00211	0.0806	IAELEGLGSR	0.95	60.6	34.3
FBpp0070915	50460.8	1	21	91	0.000372	0.559	IAELTSLPFVTAPNK	0.95	89.7	31.8	FBpp0070914,FBpp0070915	53576.7	1	20	119	0.00108	0.527	IAELTSLPFVTAPNK	0.95	72.4	27.3
FBpp0070915	50460.8	1	21	91	0.000372	0.559	IAELTSLPFVTAPNKFEALAAR	0.95	53.7	29.8	FBpp0070914,FBpp0070915	53576.7	1	20	119	0.00108	0.527	IAELTSLPFVTAPNKFEALAAR	0.95	62.7	24.2
FBpp0076782,FBpp0076783,FBpp0076784	58851.2	0.998	2	3	1.22e-05	0.0347	IAFHLELPK	0.95	39.4	34.6	FBpp0076782,FBpp0076783,FBpp0076784	58851.2	1	3	7	6.34e-05	0.0603	IAFHLELPK	0.95	35.5	30.5
FBpp0086641	69861.7	1	8	12	4.9e-05	0.14	IAGDEELAFK	0.95	38.8	35.9	FBpp0086641	69861.7	1	7	11	9.97e-05	0.127	IAGDEELAFK	0.866	26.8	33.5
FBpp0088501,FBpp0088502,FBpp0088503,FBpp0088981,FBpp0088982,FBpp0088983,FBpp0088984,FBpp0289428	111137	1	32	129	0.000527	0.382	IAGLASGLDTGETPIAK	0.95	89.1	33.5	FBpp0088501,FBpp0088502,FBpp0088503,FBpp0088981,FBpp0088982,FBpp0088983,FBpp0088984,FBpp0289428	111137	1	31	126	0.00114	0.367	IAGLASGLDTGETPIAK	0.95	112	29.3
FBpp0079472	41611.2	1	16	29	0.000118	0.575	IALTGGVENMSQSPFIAR	0.95	47.7	34	FBpp0079472	41611.2	1	13	27	0.000245	0.485	IALTGGVENMSQSPFIAR	0.95	109	37.9
FBpp0074792	36495.8	0.997	2	3	1.22e-05	0.0795	IAMAAPGMLVLPLIMER	0.95	38.1	30.7	FBpp0074792	36495.8	1	3	5	4.53e-05	0.113	IAMAAPGMLVLPLIMER	0.95	84.7	32
FBpp0078553,FBpp0078554,FBpp0078555,FBpp0078556	35744.6	1	3	6	2.45e-05	0.143	IAMAIPGMTLTPVLMNVLEK	0.95	95.2	30.4	FBpp0078553,FBpp0078554,FBpp0078555,FBpp0078556	35744.6	1	3	7	6.34e-05	0.143	IAMAIPGMTLTPVLMNVLEK	0.95	71.1	26.9
FBpp0076520	45872.8	1	10	24	9.8e-05	0.251	IAMGTFDK	0.795	26.6	36.8	FBpp0076520	45872.8	1	13	29	0.000263	0.384	IAMGTFDK	0.851	27.5	34.6
FBpp0083227	43655.7	1	6	14	5.72e-05	0.17	IAMQTLDAGR	0.95	53.6	35.7	FBpp0083227	43655.7	1	6	15	0.000136	0.17	IAMQTLDAGR	0.95	33.6	34
FBpp0088688	23715.5	1	18	274	0.00112	0.869	IANDKELDAMLGEASGPINFTQLLTLFANR	0.95	128	30.5	FBpp0088688	23715.5	1	20	340	0.00308	0.869	IANDKELDAMLGEASGPINFTQLLTLFANR	0.95	93.1	28.7
FBpp0084905,FBpp0084906,FBpp0084907	32872.5	1	21	203	0.000829	0.68	IANEVLQTGYDYTEGK	0.95	89.9	34.9	FBpp0084905,FBpp0084906,FBpp0084907	32872.5	1	16	208	0.00189	0.572	IANEVLQTGYDYTEGK	0.95	88.5	32.3
FBpp0083141,FBpp0083142	20200.9	1	18	163	0.000666	0.831	IAQSSINWSALAER	0.95	136	36.2	FBpp0083141,FBpp0083142	20200.9	1	18	200	0.00181	0.871	IAQSSINWSALAER	0.95	136	32.6
FBpp0291928,FBpp0291935	819496	1	90	395	0.00161	0.137	IAVGDPFSLSFR	0.95	92.1	35.7	FBpp0291928,FBpp0291935	819496	1	88	465	0.00421	0.14	IAVGDPFSLSFR	0.95	80.1	34.1
FBpp0086156,FBpp0086157,FBpp0099646	27613.7	1	15	168	0.000686	0.522	IAVVSYEPEDEIK	0.95	92.6	35.2	FBpp0086156,FBpp0086157,FBpp0099646	27613.7	1	16	162	0.00147	0.707	IAVVSYEPEDEIK	0.95	92.7	32
FBpp0086156,FBpp0086157,FBpp0099646	27613.7	1	15	168	0.000686	0.522	IAVVSYEPEDEIKEK	0.95	52.1	32.8	FBpp0086156,FBpp0086157,FBpp0099646	27613.7	1	16	162	0.00147	0.707	IAVVSYEPEDEIKEK	0.95	45.6	29
FBpp0070329,FBpp0292167,FBpp0292168	103831	1	49	199	0.000813	0.642	ICDQWDR	0.836	28.4	36.2	FBpp0070329,FBpp0292167,FBpp0292168	103831	1	46	192	0.00174	0.604	ICDQWDR	0.95	45.9	30
FBpp0290554	1.0001e+06	1	166	337	0.00138	0.231	ICLDQLER	0.95	37.6	36.9	FBpp0290554	1.0001e+06	1	186	397	0.0036	0.264	ICLDQLER	0.887	28.7	34.4
FBpp0074285	26905.2	1	9	34	0.000139	0.545	ICTIAPGLFNTPMLAALPEK	0.95	77.6	32.1	FBpp0074285	26905.2	1	10	38	0.000344	0.576	ICTIAPGLFNTPMLAALPEK	0.95	104	28.2
FBpp0070915	50460.8	1	21	91	0.000372	0.559	IDACLPR	0.804	28.4	37.2	FBpp0070914,FBpp0070915	53576.7	1	20	119	0.00108	0.527	IDACLPR	0.95	31.9	32.9
FBpp0072305,FBpp0072306,FBpp0099894,FBpp0099896,FBpp0291728,FBpp0291729,FBpp0291730,FBpp0291731,FBpp0297531	231477	1	5	6	2.45e-05	0.0368	IDAPLVLDQLR	0.95	39.1	34	FBpp0072305,FBpp0072306,FBpp0099894,FBpp0099896,FBpp0291728,FBpp0291729,FBpp0291730,FBpp0291731,FBpp0297531	231477	1	3	4	3.63e-05	0.0189	IDAPLVLDQLR	0.95	32.6	33.5
FBpp0087838	66386.9	1	3	6	2.45e-05	0.0607	IDAVPYLFEVDLDR	0.95	56.7	35.2	FBpp0087838	66386.9	1	3	4	3.63e-05	0.078	IDAVPYLFEVDLDR	0.95	58	33.5
FBpp0082459,FBpp0082460	51874.2	1	21	215	0.000878	0.598	IDAVSVGNVR	0.95	47.5	35.1	FBpp0082459,FBpp0082460	51874.2	1	21	234	0.00212	0.623	IDAVSVGNVR	0.95	47.5	34.6
FBpp0085470,FBpp0290636,FBpp0290637	196587	1	20	31	0.000127	0.166	IDDDTDSFGVDFVK	0.95	38.9	35	FBpp0085470,FBpp0290637	196587	1	23	38	0.000344	0.198	IDDDTDSFGVDFVK	0.95	68.1	32.2
FBpp0088910	72301.5	0.998	2	3	1.22e-05	0.022	IDEDVTR	0.95	34.8	36.2	FBpp0088910	72301.5	0.994	2	2	1.81e-05	0.022	IDEDVTR	0.95	39.2	33.8
FBpp0083570,FBpp0083571	46898.9	1	16	53	0.000216	0.479	IDFNQFEADIHNK	0.95	42.8	35.3	FBpp0083570,FBpp0083571	46898.9	1	14	60	0.000544	0.45	IDFNQFEADIHNK	0.95	69.7	32.7
FBpp0070329,FBpp0292167,FBpp0292168	103831	1	49	199	0.000813	0.642	IDILHLEFAK	0.95	51.6	34.3	FBpp0070329,FBpp0292167,FBpp0292168	103831	1	46	192	0.00174	0.604	IDILHLEFAK	0.95	57.5	29.3
FBpp0085489	33742	1	15	70	0.000286	0.542	IDINTSK	0.925	32.2	35.9	FBpp0085489	33742	1	15	74	0.000671	0.539	IDINTSK	0.95	32.2	33.9
FBpp0071128,FBpp0071129	78631	1	26	107	0.000437	0.476	IDLSYDHENLGADAALVK	0.95	71.2	41.3	FBpp0071128,FBpp0071129	78631	1	27	119	0.00108	0.482	IDLSYDHENLGADAALVK	0.95	78.6	31.9
FBpp0088803,FBpp0110153,FBpp0110155	333451	1	4	5	2.04e-05	0.017	IDMLTGVMAALK	0.95	69.6	34.8	FBpp0088803,FBpp0110153,FBpp0110155	333451	1	5	7	6.34e-05	0.02	IDMLTGVMAALK	0.95	75.5	32.4
FBpp0085470,FBpp0290636,FBpp0290637	196587	1	20	31	0.000127	0.166	IDNPEEAVEYGINK	0.95	61.6	35.4	FBpp0085470,FBpp0290637	196587	1	23	38	0.000344	0.198	IDNPEEAVEYGINK	0.95	46.6	32.8
FBpp0290554	1.0001e+06	1	166	337	0.00138	0.231	IDNVDYNTK	0.95	46.5	36	FBpp0290554	1.0001e+06	1	186	397	0.0036	0.264	IDNVDYNTK	0.95	46.4	33.9
FBpp0070584	39853.3	1	3	7	2.86e-05	0.0714	IDNYIPIF	0.95	58.5	37.1	FBpp0070584	39853.3	1	4	7	6.34e-05	0.111	IDNYIPIF	0.95	58.8	34.7
FBpp0072124	109614	1	37	199	0.000813	0.359	IDQSILTGESVSVIK	0.95	107	33.6	FBpp0072124	109614	1	43	240	0.00218	0.461	IDQSILTGESVSVIK	0.95	126	30.1
FBpp0072728	2.06605e+06	1	123	236	0.000964	0.087	IDTEYVFR	0.95	34.9	36.5	FBpp0072728	2.06605e+06	1	119	233	0.00211	0.0806	IDTEYVFR	0.95	42	33.6
FBpp0079620,FBpp0079621	122688	1	4	4	1.63e-05	0.0454	IDVEDDTAR	0.943	38.8	41	FBpp0079620	122688	1	3	3	2.72e-05	0.0315	IDVEDDTAR	0.95	33.7	32.6
FBpp0072037	22198	1	3	6	2.45e-05	0.214	IDVLIIGIGDQAPPPALSK	0.95	95.5	29.6	FBpp0072037	22198	0.999	2	5	4.53e-05	0.179	IDVLIIGIGDQAPPPALSK	0.95	83.1	25.8
FBpp0080707,FBpp0080708	30384.2	1	14	62	0.000253	0.707	IEAAEDIAYQLSR	0.95	67.7	34.9	FBpp0080707,FBpp0080708	30384.2	1	13	60	0.000544	0.62	IEAAEDIAYQLSR	0.95	67	32.5
FBpp0085885	16561.5	0.999	2	2	8.17e-06	0.164	IEAAVTEMIDDMDK	0.95	33.1	34.9	FBpp0085885	16561.5	1	3	3	2.72e-05	0.212	IEAAVTEMIDDMDK	0.95	80.8	32.1
FBpp0291043	222825	1	166	3227	0.0132	0.665	IEDEIAR	0.95	38.8	36.3	FBpp0080454	224415	1	161	3524	0.0319	0.662	IEDEIAR	0.95	47.5	31.6
FBpp0291043	222825	1	166	3227	0.0132	0.665	IEDEIARLEEK	0.95	30.9	35.7	FBpp0080454	224415	1	161	3524	0.0319	0.662	IEDEIARLEEK	0.95	43	33.1
FBpp0076152,FBpp0076154	22624.4	1	6	7	2.86e-05	0.231	IEDFLER	0.95	36.5	37.6	FBpp0076152,FBpp0076154	22624.4	1	6	9	8.16e-05	0.226	IEDFLER	0.95	39.1	34.4
FBpp0072672	278307	1	39	66	0.000269	0.181	IEDITNVGTELIEK	0.95	81.9	34.5	FBpp0072672	278307	1	42	70	0.000634	0.202	IEDITNVGTELIEK	0.95	93.7	32.4
FBpp0085729,FBpp0085732,FBpp0290571,FBpp0290573,FBpp0290574,FBpp0290575,FBpp0290576,FBpp0292388	73691.9	1	5	7	2.86e-05	0.108	IEDPLQFVPAGTNPR	0.95	56.8	34.5	FBpp0085732,FBpp0290573,FBpp0290576	127940	1	3	4	3.63e-05	0.0346	IEDPLQFVPAGTNPR	0.95	56.5	33.3
FBpp0072728	2.06605e+06	1	123	236	0.000964	0.087	IEDTGTYTCR	0.95	54.4	34.8	FBpp0072728	2.06605e+06	1	119	233	0.00211	0.0806	IEDTGTYTCR	0.95	61.1	29.2
FBpp0071050,FBpp0071051,FBpp0071052	16264.9	0.999	2	4	1.63e-05	0.185	IEDVTPIPSDSTR	0.95	48.9	35.7	FBpp0071050,FBpp0071051,FBpp0071052	16264.9	1	3	5	4.53e-05	0.252	IEDVTPIPSDSTR	0.95	54.5	33.6
FBpp0291043	222825	1	166	3227	0.0132	0.665	IEELEEEVEAER	0.95	85.6	36.1	FBpp0080454	224415	1	161	3524	0.0319	0.662	IEELEEEVEAER	0.95	91.2	28.8
FBpp0073419,FBpp0073420,FBpp0073421,FBpp0073422	33644.8	1	3	4	1.63e-05	0.191	IEGETLAGFVLPVEGRPQEFAVGCGR	0.95	73.7	33.2	FBpp0073419,FBpp0073420,FBpp0073421,FBpp0073422	33644.8	0.992	2	2	1.81e-05	0.116	IEGETLAGFVLPVEGRPQEFAVGCGR	0.95	71.8	30.6
FBpp0086442,FBpp0086443,FBpp0086444,FBpp0111813	80424.2	1	31	226	0.000923	0.492	IEGGQGWTPTMYIR	0.95	54.2	35.2	FBpp0086442,FBpp0086443,FBpp0086444,FBpp0111813	80424.2	1	31	243	0.0022	0.5	IEGGQGWTPTMYIR	0.95	55.8	32.6
FBpp0099801	238057	1	28	47	0.000192	0.174	IEIAPVR	0.935	30.8	33.7	FBpp0099801	238057	1	33	55	0.000499	0.222	IEIAPVR	0.942	30.4	32.8
FBpp0075012,FBpp0075013	89702.8	1	9	14	5.72e-05	0.134	IEIMEFVNFLK	0.95	62.8	34.4	FBpp0075012,FBpp0075013	76068.4	1	9	18	0.000163	0.15	IEIMEFVNFLK	0.95	83.1	30.2
FBpp0086555	49059.7	1	6	7	2.86e-05	0.174	IELNYCVPVR	0.803	27.1	35.9	FBpp0086555	49059.7	1	7	8	7.25e-05	0.201	IELNYCVPVR	0.829	25.9	33.6
FBpp0085020,FBpp0085021,FBpp0085022,FBpp0085023,FBpp0085024,FBpp0085025,FBpp0112393,FBpp0291320,FBpp0291321,FBpp0291322,FBpp0291756,FBpp0291757,FBpp0297624,FBpp0297625,FBpp0297626	58756.6	1	7	11	4.49e-05	0.189	IEMEITDLVEK	0.95	56.8	35.5	FBpp0085020,FBpp0085021,FBpp0085022,FBpp0085023,FBpp0085024,FBpp0085025,FBpp0112393,FBpp0291320,FBpp0291321,FBpp0291322,FBpp0291756,FBpp0291757,FBpp0297624,FBpp0297625,FBpp0297626	49360.5	1	8	12	0.000109	0.216	IEMEITDLVEK	0.95	57.4	33.4
FBpp0290554	1.0001e+06	1	166	337	0.00138	0.231	IENEDYK	0.913	31.8	36.3	FBpp0290554	1.0001e+06	1	186	397	0.0036	0.264	IENEDYK	0.918	29.8	33.9
FBpp0083610,FBpp0083611	55058.8	1	6	8	3.27e-05	0.201	IENQQGMHNLDEIIEAGDGIMVAR	0.95	89.4	39.7	FBpp0083610,FBpp0083611	55058.8	1	5	8	7.25e-05	0.166	IENQQGMHNLDEIIEAGDGIMVAR	0.95	74.7	30.4
FBpp0074228	265744	1	24	30	0.000122	0.124	IEPIVVK	0.912	28.2	32.8	FBpp0074228	265744	1	29	41	0.000372	0.161	IEPIVVK	0.915	25.9	30.6
FBpp0072728	2.06605e+06	1	123	236	0.000964	0.087	IEPVTDPNLK	0.943	32.6	34.8	FBpp0072728	2.06605e+06	1	119	233	0.00211	0.0806	IEPVTDPNLK	0.95	44.5	31.6
FBpp0072767	15857.2	1	4	10	4.08e-05	0.282	IESIVGEQAGSIK	0.95	89.1	35.1	FBpp0072767	15857.2	1	5	9	8.16e-05	0.43	IESIVGEQAGSIK	0.95	100	31.4
FBpp0291928,FBpp0291935	819496	1	90	395	0.00161	0.137	IESNVNVDVAVGAEK	0.95	69.4	35.1	FBpp0291928,FBpp0291935	819496	1	88	465	0.00421	0.14	IESNVNVDVAVGAEK	0.95	67.2	32.4
FBpp0084662	76789.8	1	4	5	2.04e-05	0.0833	IESSSDEIR	0.873	33.3	39.7	FBpp0084662	76789.8	1	3	3	2.72e-05	0.0575	IESSSDEIR	0.95	42.5	35.9
FBpp0084901,FBpp0084902	27217.7	1	16	44	0.00018	0.66	IEVISVEDPPVR	0.95	78.7	34.9	FBpp0084901,FBpp0084902	27217.7	1	15	45	0.000408	0.723	IEVISVEDPPVR	0.95	62.8	33.4
FBpp0082733	24481.4	1	6	21	8.57e-05	0.301	IFAVAYNFIK	0.95	57	34.6	FBpp0082733	24481.4	1	7	22	0.000199	0.381	IFAVAYNFIK	0.95	56.4	32.2
FBpp0289511	68369.8	1	17	45	0.000184	0.346	IFEGTNDILR	0.95	51.7	36.7	FBpp0289511	68369.8	1	21	43	0.00039	0.435	IFEGTNDILR	0.95	53.8	34.3
FBpp0075038	42086.3	0.998	2	2	8.17e-06	0.0528	IFELANEVLK	0.95	38.8	34	FBpp0075038	42086.3	0.999	2	4	3.63e-05	0.0528	IFELANEVLK	0.95	41.7	31.7
FBpp0087539,FBpp0087540,FBpp0087541,FBpp0087542,FBpp0087543,FBpp0087544,FBpp0087545,FBpp0087546,FBpp0087547,FBpp0290074,FBpp0293088	130866	1	41	98	0.0004	0.409	IFLTGPK	0.95	34.6	35.3	FBpp0087540,FBpp0087541,FBpp0087542,FBpp0087544,FBpp0087547,FBpp0293088	130866	1	45	125	0.00113	0.485	IFLTGPK	0.941	29.7	32.9
FBpp0074549,FBpp0300338	38585.3	1	21	106	0.000433	0.653	IFTAANVPIEWEAVDVTPVR	0.95	92.5	32.5	FBpp0074549,FBpp0300338	38585.3	1	22	135	0.00122	0.619	IFTAANVPIEWEAVDVTPVR	0.95	108	31.8
FBpp0074549,FBpp0300338	38585.3	1	21	106	0.000433	0.653	IFTAANVPIEWEAVDVTPVRGPDGK	0.95	50.1	33.4	FBpp0074549,FBpp0300338	38585.3	1	22	135	0.00122	0.619	IFTAANVPIEWEAVDVTPVRGPDGK	0.95	39.4	28.9
FBpp0078847	51831.7	1	16	58	0.000237	0.559	IFTNLYGR	0.95	53	36.5	FBpp0078847	51831.7	1	15	61	0.000553	0.511	IFTNLYGR	0.95	52.9	34.3
FBpp0291928,FBpp0291935	819496	1	90	395	0.00161	0.137	IFVTVTIK	0.95	33.2	33.9	FBpp0291928,FBpp0291935	819496	1	88	465	0.00421	0.14	IFVTVTIK	0.95	33.8	30.7
FBpp0290554	1.0001e+06	1	166	337	0.00138	0.231	IFYSGDQPLTVILK	0.95	84.9	32.4	FBpp0290554	1.0001e+06	1	186	397	0.0036	0.264	IFYSGDQPLTVILK	0.95	90.6	26.2
FBpp0081822	46916.9	0.996	2	2	8.17e-06	0.0361	IGAGIHTK	0.914	28.7	35.3	FBpp0081822	46916.9	1	2	2	1.81e-05	0.0361	IGAGIHTK	0.95	29.9	31.9
FBpp0074843	45367.3	1	8	9	3.67e-05	0.22	IGAIYEGTTNMQLSTIAK	0.95	51	34.1	FBpp0074843	45367.3	1	6	10	9.06e-05	0.203	IGAIYEGTTNMQLSTIAK	0.95	75.3	31.3
FBpp0075958	15698	0.999	3	5	2.04e-05	0.255	IGCGVIGIAK	0.906	29.8	34.7	FBpp0075958	15698	0.995	2	4	3.63e-05	0.144	IGCGVIGIAK	0.909	28.5	33.5
FBpp0085314	18476.1	0.998	2	2	8.17e-06	0.157	IGDIVDIK	0.95	30.9	34.9	FBpp0085314	18476.1	0.998	2	9	8.16e-05	0.157	IGDIVDIK	0.95	30.5	31.6
FBpp0078099,FBpp0078100,FBpp0078101,FBpp0292150	63669.1	1	21	61	0.000249	0.427	IGDVQDFSSFTSAVIDDK	0.95	65.4	34.7	FBpp0078099,FBpp0078100,FBpp0078101,FBpp0292150	63669.1	1	17	59	0.000535	0.345	IGDVQDFSSFTSAVIDDK	0.95	78.8	32.2
FBpp0072728	2.06605e+06	1	123	236	0.000964	0.087	IGEAISQSSIR	0.95	48.1	35.7	FBpp0072728	2.06605e+06	1	119	233	0.00211	0.0806	IGEAISQSSIR	0.95	41.3	34
FBpp0072728	2.06605e+06	1	123	236	0.000964	0.087	IGELEAPK	0.95	36.8	35.7	FBpp0072728	2.06605e+06	1	119	233	0.00211	0.0806	IGELEAPK	0.875	27.1	33.3
FBpp0087186,FBpp0087187	34182	1	13	31	0.000127	0.427	IGGDVTVLVAGTK	0.95	76.1	32.6	FBpp0087186,FBpp0087187	34182	1	11	30	0.000272	0.348	IGGDVTVLVAGTK	0.95	57.4	30.6
FBpp0087142,FBpp0087143	50307.3	1	7	18	7.35e-05	0.168	IGGIGTVPVGR	0.95	59.5	36	FBpp0087142,FBpp0087143	50307.3	1	6	20	0.000181	0.151	IGGIGTVPVGR	0.95	56	33.7
FBpp0087972	42474.3	1	5	8	3.27e-05	0.227	IGGTPIIGGQYVVSCDLIPQLPVIK	0.95	44.8	27.8	FBpp0087972	42474.3	1	5	9	8.16e-05	0.232	IGGTPIIGGQYVVSCDLIPQLPVIK	0.95	52.5	36.3
FBpp0085878	70673.5	1	6	7	2.86e-05	0.114	IGIEITDSPYVVESMK	0.95	52.4	34.7	FBpp0085878	70673.5	1	7	9	8.16e-05	0.11	IGIEITDSPYVVESMK	0.95	48.8	32.1
FBpp0073010,FBpp0292215	34389.2	1	13	113	0.000461	0.451	IGIMPGHIHK	0.95	40	34.7	FBpp0073010,FBpp0292215	34389.2	1	12	180	0.00163	0.43	IGIMPGHIHK	0.95	39.3	31.7
FBpp0083570,FBpp0083571	46898.9	1	16	53	0.000216	0.479	IGINQGI	0.907	30.4	35.2	FBpp0083570,FBpp0083571	46898.9	1	14	60	0.000544	0.45	IGINQGI	0.936	30.2	33.1
FBpp0088250	54109	1	28	1158	0.00473	0.78	IGLFGGAGVGK	0.95	66.2	34.9	FBpp0088250	54109	1	28	1286	0.0117	0.774	IGLFGGAGVGK	0.95	64.6	32.2
FBpp0073290,FBpp0073291	60809.8	1	23	60	0.000245	0.517	IGLQVAAVK	0.95	36.9	32.6	FBpp0073290,FBpp0073291	60809.8	1	21	71	0.000644	0.443	IGLQVAAVK	0.95	40.7	29.2
FBpp0071551	60102.7	1	3	6	2.45e-05	0.0658	IGNVAMSAAEDLVR	0.95	50.7	38.7	FBpp0071551	60102.7	0.999	2	4	3.63e-05	0.0451	IGNVAMSAAEDLVR	0.95	48.7	33.7
FBpp0072083,FBpp0072084,FBpp0072085	17674.1	0.997	2	2	8.17e-06	0.152	IGPLGLSPK	0.866	25.7	34.1	FBpp0072083,FBpp0072084,FBpp0072085	17674.1	0.997	2	3	2.72e-05	0.152	IGPLGLSPK	0.858	24.1	31
FBpp0077425,FBpp0271901	16824.3	1	5	13	5.31e-05	0.359	IGTLVGIDK	0.95	58.7	33.8	FBpp0077425,FBpp0271901	16824.3	1	6	15	0.000136	0.387	IGTLVGIDK	0.95	47.2	31.5
FBpp0072124	109614	1	37	199	0.000813	0.359	IGVFAEDEDTTGK	0.95	90	35.6	FBpp0072124	109614	1	43	240	0.00218	0.461	IGVFAEDEDTTGK	0.95	80.8	33.3
FBpp0079771,FBpp0079772,FBpp0100039,FBpp0293784	30550.8	1	20	276	0.00113	0.816	IGVGLELEA	0.95	65.1	35.8	FBpp0079771,FBpp0079772,FBpp0100039,FBpp0293784	30550.8	1	20	292	0.00265	0.879	IGVGLELEA	0.95	59.4	34.2
FBpp0076152,FBpp0076154	22624.4	1	6	7	2.86e-05	0.231	IGVLDESR	0.901	30.5	35.6	FBpp0076152,FBpp0076154	22624.4	1	6	9	8.16e-05	0.226	IGVLDESR	0.937	31.3	34.1
FBpp0099963,FBpp0112375	469066	1	78	176	0.000719	0.222	IGWSEMGIPVSASTVGGDAPK	0.95	104	34.1	FBpp0112375	475652	1	80	184	0.00167	0.218	IGWSEMGIPVSASTVGGDAPK	0.95	94.7	30.5
FBpp0085470,FBpp0290636,FBpp0290637	196587	1	20	31	0.000127	0.166	IHDEALADEYNLGNLPALVYYR	0.95	86.5	33.6	FBpp0085470,FBpp0290637	196587	1	23	38	0.000344	0.198	IHDEALADEYNLGNLPALVYYR	0.95	81.7	31.3
FBpp0291043	222825	1	166	3227	0.0132	0.665	IHFGPTGK	0.95	40.5	36.2	FBpp0080454	224415	1	161	3524	0.0319	0.662	IHFGPTGK	0.95	38.2	33.1
FBpp0081062,FBpp0081153	49908.4	1	6	7	2.86e-05	0.196	IHFPLVTYAPVISAEK	0.95	43	32.7	FBpp0081062,FBpp0081153	49908.4	1	9	11	9.97e-05	0.249	IHFPLVTYAPVISAEK	0.95	39.7	30.1
FBpp0086442,FBpp0086443,FBpp0086444,FBpp0111813	80424.2	1	31	226	0.000923	0.492	IHPEFPYIDAEIR	0.95	70.1	35.7	FBpp0086442,FBpp0086443,FBpp0086444,FBpp0111813	80424.2	1	31	243	0.0022	0.5	IHPEFPYIDAEIR	0.95	58.1	33
FBpp0070329,FBpp0292167,FBpp0292168	103831	1	49	199	0.000813	0.642	IHQAVQESMIFENR	0.95	104	36.4	FBpp0070329,FBpp0292167,FBpp0292168	103831	1	46	192	0.00174	0.604	IHQAVQESMIFENR	0.95	79.6	32.4
FBpp0300410	29930.8	0.998	2	2	8.17e-06	0.0679	IIAEDIENR	0.95	40.8	35.8	FBpp0300410	29930.8	0.976	2	2	1.81e-05	0.0679	IIAEDIENR	0.861	27.4	34.1
FBpp0072250,FBpp0271761,FBpp0297127	37940.1	0.998	2	3	1.22e-05	0.0799	IIAIDVNDPLASK	0.95	61.8	32.8	FBpp0072250,FBpp0271761,FBpp0297127	37940.1	0.998	2	2	1.81e-05	0.0799	IIAIDVNDPLASK	0.95	40.3	31.3
FBpp0082597	41700.9	1	22	713	0.00291	0.726	IIAPPER	0.88	30.8	36.9	FBpp0082597	41700.9	1	18	785	0.00712	0.622	IIAPPER	0.925	32	35.7
FBpp0070474	49671.9	1	5	6	2.45e-05	0.152	IIAQNNVDDVR	0.95	56.1	35.3	FBpp0070474	49671.9	1	5	6	5.44e-05	0.14	IIAQNNVDDVR	0.95	66.3	33.6
FBpp0080835,FBpp0080836	20519.9	1	6	61	0.000249	0.341	IIDLEINPVTGLTSK	0.95	94.3	32	FBpp0080835,FBpp0080836	20519.9	1	5	72	0.000653	0.341	IIDLEINPVTGLTSK	0.95	107	25.3
FBpp0290554	1.0001e+06	1	166	337	0.00138	0.231	IIDPQAASPPLIVKPLR	0.95	79.4	28.3	FBpp0290554	1.0001e+06	1	186	397	0.0036	0.264	IIDPQAASPPLIVKPLR	0.95	87.6	23.2
FBpp0088174	52922.5	1	16	93	0.00038	0.472	IIDQCLNQMPAGEIK	0.95	59.4	34.8	FBpp0088174	52922.5	1	17	98	0.000888	0.513	IIDQCLNQMPAGEIK	0.95	73	31.6
FBpp0077536,FBpp0077537,FBpp0099765	47186.8	1	12	23	9.39e-05	0.323	IIDVRTK	0.866	27.6	34.3	FBpp0077536,FBpp0077537,FBpp0099765	47186.8	1	14	34	0.000308	0.389	IIDVRTK	0.932	28.6	31.8
FBpp0081947,FBpp0081948	16623.1	1	7	85	0.000347	0.517	IIEAGLR	0.868	27.3	33.9	FBpp0081947,FBpp0081948	16623.1	1	8	97	0.000879	0.55	IIEAGLR	0.944	30.7	33
FBpp0291043	222825	1	166	3227	0.0132	0.665	IIGEWK	0.883	31.7	37.8	FBpp0080454	224415	1	161	3524	0.0319	0.662	IIGEWK	0.824	29.1	36.9
FBpp0080494,FBpp0080495,FBpp0080496	53735.4	1	4	5	2.04e-05	0.103	IILAVFR	0.858	27.1	34.1	FBpp0080494,FBpp0080495	53735.4	1	4	4	3.63e-05	0.105	IILAVFR	0.884	24.2	30.1
FBpp0079642	51711.5	1	3	3	1.22e-05	0.0633	IILPEGSSDIR	0.838	31.4	39.1	FBpp0079642	51711.5	0.999	3	4	3.63e-05	0.0655	IILPEGSSDIR	0.95	44.6	34
FBpp0088988	62538.4	1	26	86	0.000351	0.516	IINDESVQESLER	0.95	95.8	35.5	FBpp0088988	62538.4	1	23	103	0.000934	0.48	IINDESVQESLER	0.95	95.9	32.6
FBpp0082514,FBpp0082515,FBpp0082516,FBpp0082517,FBpp0082518,FBpp0082519	71133.6	1	12	20	8.17e-05	0.2	IINEPTAAAIAYGLDK	0.95	38.5	34.6	FBpp0073445,FBpp0073446,FBpp0073447,FBpp0073448	72262.5	1	14	28	0.000254	0.252	IINEPTAAAIAYGLDK	0.95	103	36.4
FBpp0082514,FBpp0082515,FBpp0082516,FBpp0082517,FBpp0082518,FBpp0082519	71133.6	1	12	20	8.17e-05	0.2	IINEPTAAAIAYGLDKK	0.95	61.5	30.7	FBpp0073445,FBpp0073446,FBpp0073447,FBpp0073448	72262.5	1	14	28	0.000254	0.252	IINEPTAAAIAYGLDKK	0.95	49.5	26.7
FBpp0088250	54109	1	28	1158	0.00473	0.78	IINVIGEPIDER	0.95	85.1	34.8	FBpp0088250	54109	1	28	1286	0.0117	0.774	IINVIGEPIDER	0.95	84.4	33.9
FBpp0290554	1.0001e+06	1	166	337	0.00138	0.231	IIPNESGTLITMK	0.95	32.9	34.2	FBpp0290554	1.0001e+06	1	186	397	0.0036	0.264	IIPNESGTLITMK	0.95	30.7	32.7
FBpp0072728	2.06605e+06	1	123	236	0.000964	0.087	IIPTSAVETSMNVIK	0.95	55.1	34	FBpp0072728	2.06605e+06	1	119	233	0.00211	0.0806	IIPTSAVETSMNVIK	0.95	54.2	30.9
FBpp0076270,FBpp0076271,FBpp0111703	61265.2	1	14	25	0.000102	0.279	IISMQQGGDLGQIYK	0.95	86.4	34.7	FBpp0076270,FBpp0076271,FBpp0111703	61265.2	1	14	30	0.000272	0.246	IISMQQGGDLGQIYK	0.95	94	30.7
FBpp0290554	1.0001e+06	1	166	337	0.00138	0.231	IITPLNEVR	0.81	24.4	33	FBpp0290554	1.0001e+06	1	186	397	0.0036	0.264	IITPLNEVR	0.848	26	33.2
FBpp0076393,FBpp0113039	52590.9	1	16	34	0.000139	0.384	IIWDSIK	0.881	27.4	35.3	FBpp0076390,FBpp0076391,FBpp0076392,FBpp0076393,FBpp0076394,FBpp0076396,FBpp0113039,FBpp0113040,FBpp0113041	46662	1	15	34	0.000308	0.423	IIWDSIK	0.95	31.2	33.5
FBpp0300555	29111	1	11	36	0.000147	0.308	IKDAAVLNK	0.95	39.4	29.8	FBpp0300555	29111	1	14	54	0.000489	0.435	IKDAAVLNK	0.95	41.5	25.6
FBpp0084566	17524.4	1	5	225	0.000919	0.316	IKLDEFLPIYSQVK	0.95	55.1	29.9	FBpp0084566	17524.4	1	5	244	0.00221	0.316	IKLDEFLPIYSQVK	0.95	64.2	25.4
FBpp0085489	33742	1	15	70	0.000286	0.542	IKNEMDPTLTFR	0.95	47.2	34.8	FBpp0085489	33742	1	15	74	0.000671	0.539	IKNEMDPTLTFR	0.95	44.4	32.2
FBpp0291136,FBpp0300554	47390.8	1	20	136	0.000555	0.346	IKPLAIEGFGEAK	0.95	54	31	FBpp0073682,FBpp0073683,FBpp0100013	47448.7	1	24	148	0.00134	0.38	IKPLAIEGFGEAK	0.95	53.4	26.2
FBpp0078777,FBpp0078778,FBpp0078779	39329.5	1	8	9	3.67e-05	0.308	IKPNAIAISLIK	0.95	33.1	25	FBpp0078777,FBpp0078778,FBpp0078779	39329.5	1	7	12	0.000109	0.247	IKPNAIAISLIK	0.95	50.8	15.7
FBpp0070329,FBpp0292167,FBpp0292168	103831	1	49	199	0.000813	0.642	ILAADKPYILPDELR	0.95	51.3	31.7	FBpp0070329,FBpp0292167,FBpp0292168	103831	1	46	192	0.00174	0.604	ILAADKPYILPDELR	0.95	53	28
FBpp0086748	39111.5	1	9	13	5.31e-05	0.314	ILAAPINPADINTIQGK	0.95	67	31	FBpp0086748	39111.5	1	8	13	0.000118	0.305	ILAAPINPADINTIQGK	0.95	75.8	27.4
FBpp0291925	113886	1	3	5	2.04e-05	0.0415	ILAEAEAAQAER	0.95	48.4	35.7	FBpp0291925	113886	1	3	4	3.63e-05	0.0415	ILAEAEAAQAER	0.95	51.3	33.7
FBpp0072124	109614	1	37	199	0.000813	0.359	ILALTGQYGTGR	0.95	76.6	36.9	FBpp0072124	109614	1	43	240	0.00218	0.461	ILALTGQYGTGR	0.95	76.3	34.8
FBpp0074735,FBpp0271918	112897	1	9	12	4.9e-05	0.102	ILCFHGPPGVGK	0.95	40.5	35.3	FBpp0074735,FBpp0271918	112897	1	12	17	0.000154	0.127	ILCFHGPPGVGK	0.95	38.2	32.9
FBpp0083163,FBpp0083164	48926.7	1	6	12	4.9e-05	0.144	ILDIENIELAMGK	0.95	75.5	34.6	FBpp0083163,FBpp0083164	48926.7	1	8	21	0.00019	0.181	ILDIENIELAMGK	0.95	73.6	29.6
FBpp0088252	372686	1	61	129	0.000527	0.205	ILDIYNSLK	0.95	42.1	34.6	FBpp0088252	372686	1	62	137	0.00124	0.22	ILDIYNSLK	0.95	44.1	31.3
FBpp0072054	40532.3	1	5	13	5.31e-05	0.128	ILDPGLNILVPVADK	0.95	72.7	31.3	FBpp0072054	40532.3	1	9	19	0.000172	0.265	ILDPGLNILVPVADK	0.95	84.2	22.3
FBpp0072054	40532.3	1	5	13	5.31e-05	0.128	ILDPGLNILVPVADKIK	0.95	27.2	25	FBpp0072054	40532.3	1	9	19	0.000172	0.265	ILDPGLNILVPVADKIK	0.93	21.8	17.2
FBpp0074735,FBpp0271918	112897	1	9	12	4.9e-05	0.102	ILEETDIPER	0.95	43.5	35.8	FBpp0074735,FBpp0271918	112897	1	12	17	0.000154	0.127	ILEETDIPER	0.95	64.5	33.9
FBpp0074735,FBpp0271918	112897	1	9	12	4.9e-05	0.102	ILEFIAVSSLK	0.95	56.9	32.5	FBpp0074735,FBpp0271918	112897	1	12	17	0.000154	0.127	ILEFIAVSSLK	0.95	63	29.3
FBpp0072672	278307	1	39	66	0.000269	0.181	ILETVEDIQER	0.95	85.6	36	FBpp0072672	278307	1	42	70	0.000634	0.202	ILETVEDIQER	0.95	79.1	33.9
FBpp0084480,FBpp0290921,FBpp0290922	68595.4	1	18	57	0.000233	0.35	ILGLGDLGACGMGIPVGK	0.95	94.6	33.6	FBpp0084480,FBpp0290921,FBpp0290922	68595.4	1	17	65	0.000589	0.357	ILGLGDLGACGMGIPVGK	0.95	121	29.8
FBpp0071794	59423.3	1	35	666	0.00272	0.616	ILGVAPK	0.869	24.3	32.6	FBpp0071794	59423.3	1	35	872	0.0079	0.621	ILGVAPK	0.95	38.4	31.1
FBpp0079072	54252.2	1	22	125	0.00051	0.406	ILIQGGTK	0.95	45.4	36.9	FBpp0079072	54252.2	1	23	117	0.00106	0.455	ILIQGGTK	0.95	38.2	32.3
FBpp0070620	106332	1	3	3	1.22e-05	0.0373	ILLSELTDTDLTPK	0.95	37.3	34.1	FBpp0070620	106332	1	3	3	2.72e-05	0.0373	ILLSELTDTDLTPK	0.95	56.7	29.9
FBpp0081002,FBpp0289654	85401.5	1	41	386	0.00158	0.584	ILSADKNCEYDELIEINLDTLEPHVNGPFTPDLGHPISK	0.95	36.8	28.6	FBpp0081002,FBpp0289654	85401.5	1	40	497	0.0045	0.572	ILSADKNCEYDELIEINLDTLEPHVNGPFTPDLGHPISK	0.796	20.9	25.4
FBpp0071844	22199.6	0.992	2	2	8.17e-06	0.102	ILSGMNVVR	0.95	40.7	35.4	FBpp0071844	22199.6	1	3	3	2.72e-05	0.21	ILSGMNVVR	0.95	52.6	34
FBpp0086993	31910.1	0.997	2	2	8.17e-06	0.0736	ILSPALAK	0.837	24.9	34.2	FBpp0086993	31910.1	0.995	2	2	1.81e-05	0.0736	ILSPALAK	0.905	25	29.9
FBpp0086252,FBpp0089424	11757.7	1	4	19	7.76e-05	0.531	ILSSVGVEVDAER	0.95	93.9	35.6	FBpp0086252,FBpp0089424	11757.7	1	5	20	0.000181	0.619	ILSSVGVEVDAER	0.95	107	34.1
FBpp0079453,FBpp0079455	79640	1	23	65	0.000265	0.363	ILSTMLSEAIR	0.95	97.7	34.9	FBpp0079453,FBpp0079455	79640	1	21	68	0.000616	0.359	ILSTMLSEAIR	0.95	75.8	34.2
FBpp0072975	29971.1	1	15	61	0.000249	0.555	ILTDYGFEGHPQR	0.95	64.3	34.9	FBpp0072975	29971.1	1	13	72	0.000653	0.547	ILTDYGFEGHPQR	0.95	80.2	30
FBpp0073910	65108.7	1	2	2	8.17e-06	0.0431	ILTQIIVEQLNR	0.95	30.6	30.5	FBpp0073910	65108.7	1	6	6	5.44e-05	0.127	ILTQIIVEQLNR	0.829	25.4	33.1
FBpp0078707,FBpp0297877,FBpp0297878	8295.9	1	5	20	8.17e-05	0.506	ILVNDPK	0.95	32.9	34.9	FBpp0078707,FBpp0297877,FBpp0297878	8295.9	1	6	17	0.000154	0.506	ILVNDPK	0.95	31	32.3
FBpp0100177	26191.8	1	5	28	0.000114	0.263	ILVTAADVIHSWTVPALGVK	0.95	103	29.8	FBpp0100177	26191.8	1	5	46	0.000417	0.263	ILVTAADVIHSWTVPALGVK	0.95	112	24.9
FBpp0080707,FBpp0080708	30384.2	1	14	62	0.000253	0.707	ILYRPIPDQLPK	0.95	40.5	31.4	FBpp0080707,FBpp0080708	30384.2	1	13	60	0.000544	0.62	ILYRPIPDQLPK	0.95	37.9	24.3
FBpp0088250	54109	1	28	1158	0.00473	0.78	IMDPNIIGQEHYNVAR	0.95	89	34.9	FBpp0088250	54109	1	28	1286	0.0117	0.774	IMDPNIIGQEHYNVAR	0.95	101	32.2
FBpp0084735,FBpp0084738	39351.6	1	14	161	0.000657	0.414	IMEDQTFFELDAPVWR	0.95	102	35.1	FBpp0084735,FBpp0084738	39351.6	1	13	176	0.0016	0.392	IMEDQTFFELDAPVWR	0.95	98.6	31.5
FBpp0082535,FBpp0082536	32806.9	1	20	173	0.000706	0.609	IMELEEELK	0.95	54.5	35.8	FBpp0089270	32981.1	1	19	237	0.00215	0.606	IMELEEELK	0.95	60.7	33.6
FBpp0070915	50460.8	1	21	91	0.000372	0.559	IMNESLMLVTALNPHIGYDK	0.95	95.1	33.5	FBpp0070914,FBpp0070915	53576.7	1	20	119	0.00108	0.527	IMNESLMLVTALNPHIGYDK	0.95	110	37.7
FBpp0291043	222825	1	166	3227	0.0132	0.665	IMSWMQAWAR	0.95	68.2	38.4	FBpp0080454	224415	1	161	3524	0.0319	0.662	IMSWMQAWAR	0.95	65	27.1
FBpp0076902,FBpp0076904,FBpp0089304,FBpp0089305,FBpp0089306,FBpp0300180,FBpp0300181,FBpp0300182,FBpp0300184	75954.5	1	14	24	9.8e-05	0.269	IMVDAEQTYFQPAISR	0.95	81.7	35.1	FBpp0076902,FBpp0076904,FBpp0089304,FBpp0089305,FBpp0089306,FBpp0300180,FBpp0300181,FBpp0300182,FBpp0300184	75954.5	1	18	31	0.000281	0.339	IMVDAEQTYFQPAISR	0.95	83.7	32.2
FBpp0099801	238057	1	28	47	0.000192	0.174	INDVDVFNLR	0.95	34.7	35.4	FBpp0099801	238057	1	33	55	0.000499	0.222	INDVDVFNLR	0.895	28.3	34
FBpp0076320,FBpp0076321	102340	1	59	249	0.00102	0.648	INELTTANVSLVSIK	0.95	80.7	32.2	FBpp0076320,FBpp0076321	102340	1	57	282	0.00256	0.618	INELTTANVSLVSIK	0.95	125	25.3
FBpp0291043	222825	1	166	3227	0.0132	0.665	INHLNK	0.903	32	37.1	FBpp0080454	224415	1	161	3524	0.0319	0.662	INHLNK	0.911	31.2	35.7
FBpp0077536,FBpp0077537,FBpp0099765	47186.8	1	12	23	9.39e-05	0.323	INLGAGAYR	0.95	35.9	36.6	FBpp0077536,FBpp0077537,FBpp0099765	47186.8	1	14	34	0.000308	0.389	INLGAGAYR	0.903	29.3	34.3
FBpp0071328,FBpp0071329	48605.9	1	4	5	2.04e-05	0.111	INVGIATYGR	0.95	34.9	35.1	FBpp0071328,FBpp0071329	48605.9	1	3	3	2.72e-05	0.086	INVGIATYGR	0.903	29.2	34.1
FBpp0082139,FBpp0082140,FBpp0290875	54550.9	1	13	34	0.000139	0.288	IPASILAEFYPR	0.95	49.6	34.4	FBpp0082139,FBpp0082140,FBpp0290875	54550.9	1	13	33	0.000299	0.351	IPASILAEFYPR	0.95	51.7	33.5
FBpp0081002,FBpp0289654	85401.5	1	41	386	0.00158	0.584	IPFNVTPGSEQIR	0.95	63.4	36.2	FBpp0081002,FBpp0289654	85401.5	1	40	497	0.0045	0.572	IPFNVTPGSEQIR	0.95	76.1	33.9
FBpp0289511	68369.8	1	17	45	0.000184	0.346	IPIENVLGK	0.95	42	33.4	FBpp0289511	68369.8	1	21	43	0.00039	0.435	IPIENVLGK	0.904	25.6	30.8
FBpp0099801	238057	1	28	47	0.000192	0.174	IPLCNSCNVQIR	0.95	39.5	35.6	FBpp0099801	238057	1	33	55	0.000499	0.222	IPLCNSCNVQIR	0.95	37.4	33.4
FBpp0082459,FBpp0082460	51874.2	1	21	215	0.000878	0.598	IPLHELEQR	0.95	43.1	36.6	FBpp0082459,FBpp0082460	51874.2	1	21	234	0.00212	0.623	IPLHELEQR	0.95	47	34.1
FBpp0087539,FBpp0087540,FBpp0087541,FBpp0087542,FBpp0087543,FBpp0087544,FBpp0087545,FBpp0087546,FBpp0087547,FBpp0290074,FBpp0293088	130866	1	41	98	0.0004	0.409	IPNIPFQMLLR	0.95	59.5	35.5	FBpp0087540,FBpp0087541,FBpp0087542,FBpp0087544,FBpp0087547,FBpp0293088	130866	1	45	125	0.00113	0.485	IPNIPFQMLLR	0.95	59.7	33.5
FBpp0290554	1.0001e+06	1	166	337	0.00138	0.231	IPNLIENAEYEFR	0.95	44.6	35.3	FBpp0290554	1.0001e+06	1	186	397	0.0036	0.264	IPNLIENAEYEFR	0.95	78.7	32.9
FBpp0088250	54109	1	28	1158	0.00473	0.78	IPSAVGYQPTLATDMGSMQER	0.95	78.6	34.4	FBpp0088250	54109	1	28	1286	0.0117	0.774	IPSAVGYQPTLATDMGSMQER	0.95	106	31.3
FBpp0083686	31704.5	1	6	13	5.31e-05	0.302	IPTFILHGK	0.95	31.1	34.1	FBpp0083686	31704.5	1	4	5	4.53e-05	0.162	IPTFILHGK	0.853	23.3	30
FBpp0088250	54109	1	28	1158	0.00473	0.78	IPVGAETLGR	0.95	53	38	FBpp0088250	54109	1	28	1286	0.0117	0.774	IPVGAETLGR	0.95	55	35
FBpp0074906	53084.4	1	20	108	0.000441	0.429	IPVNATFQTVVPNIYAIGDCIHGPMLAHK	0.95	93.1	31.7	FBpp0074906	53084.4	1	21	156	0.00141	0.48	IPVNATFQTVVPNIYAIGDCIHGPMLAHK	0.95	109	28.2
FBpp0088988	62538.4	1	26	86	0.000351	0.516	IPVTPSESFQK	0.95	45.5	35.2	FBpp0088988	62538.4	1	23	103	0.000934	0.48	IPVTPSESFQK	0.95	62.4	32.9
FBpp0070894,FBpp0073034,FBpp0073035,FBpp0077159,FBpp0079606,FBpp0089269	17940.6	1	5	50	0.000204	0.088	IQDKEGIPPDQQR	0.95	58.8	35.4	FBpp0070894,FBpp0073034,FBpp0073035,FBpp0077159,FBpp0079606,FBpp0089269	17940.6	1	5	64	0.00058	0.088	IQDKEGIPPDQQR	0.95	46.1	32.6
FBpp0082985	35318.5	1	22	335	0.00137	0.783	IQEAGTEVVK	0.95	55.1	35.6	FBpp0082985	35318.5	1	23	379	0.00344	0.833	IQEAGTEVVK	0.95	64.3	32.5
FBpp0291043	222825	1	166	3227	0.0132	0.665	IQEKEEEFENTR	0.95	54.4	34.7	FBpp0080454	224415	1	161	3524	0.0319	0.662	IQEKEEEFENTR	0.95	51.5	31.4
FBpp0290554	1.0001e+06	1	166	337	0.00138	0.231	IQGYQIEYR	0.902	31.3	36.3	FBpp0290554	1.0001e+06	1	186	397	0.0036	0.264	IQGYQIEYR	0.95	54.4	33.7
FBpp0088439,FBpp0088440,FBpp0088441,FBpp0088970	28347.3	0.999	2	4	1.63e-05	0.139	IQIILVR	0.95	30.1	31.5	FBpp0088439,FBpp0088440,FBpp0088441,FBpp0088970	22170.8	1	3	6	5.44e-05	0.18	IQIILVR	0.95	26	26.8
FBpp0291928,FBpp0291935	819496	1	90	395	0.00161	0.137	IQLDSLK	0.896	29.1	34.5	FBpp0291928,FBpp0291935	819496	1	88	465	0.00421	0.14	IQLDSLK	0.95	31.4	32.5
FBpp0088896	54585.9	1	23	265	0.00108	0.44	IQLLEEDLER	0.95	62.5	36.2	FBpp0088896	54585.9	1	24	324	0.00294	0.454	IQLLEEDLER	0.95	67.6	34.5
FBpp0081958	34558.3	0.991	2	2	8.17e-06	0.0623	IQMQDAGR	0.818	25.8	35.5	FBpp0081958	34558.3	0.995	2	2	1.81e-05	0.0623	IQMQDAGR	0.898	27.2	32.7
FBpp0290554	1.0001e+06	1	166	337	0.00138	0.231	IQPVGENK	0.923	29.9	36	FBpp0290554	1.0001e+06	1	186	397	0.0036	0.264	IQPVGENK	0.888	27.6	33.3
FBpp0079453,FBpp0079455	79640	1	23	65	0.000265	0.363	IQSFVMDTDFVK	0.95	83.1	35.3	FBpp0079453,FBpp0079455	79640	1	21	68	0.000616	0.359	IQSFVMDTDFVK	0.95	84.1	32.7
FBpp0078349,FBpp0078350	26082.3	1	8	21	8.57e-05	0.363	IQSSNMLNQAR	0.95	35.8	36.1	FBpp0078349,FBpp0078350	26082.3	1	9	19	0.000172	0.425	IQSSNMLNQAR	0.95	38.1	34
FBpp0085615	40553.9	1	18	164	0.00067	0.471	IQTTPGFAK	0.95	38.8	35.8	FBpp0085615	40553.9	1	17	171	0.00155	0.42	IQTTPGFAK	0.95	48	34.6
FBpp0088896	54585.9	1	23	265	0.00108	0.44	IQTVENELDQTQEALTLVTGK	0.95	118	32.9	FBpp0088896	54585.9	1	24	324	0.00294	0.454	IQTVENELDQTQEALTLVTGK	0.95	122	28.9
FBpp0073869	38111.3	1	5	7	2.86e-05	0.148	IQWMPIAEYLK	0.95	41	34.6	FBpp0073869	38111.3	1	4	5	4.53e-05	0.115	IQWMPIAEYLK	0.95	38.9	32.2
FBpp0072728	2.06605e+06	1	123	236	0.000964	0.087	IQYLEDSTR	0.95	43.6	36.7	FBpp0072728	2.06605e+06	1	119	233	0.00211	0.0806	IQYLEDSTR	0.95	49.2	33.9
FBpp0076320,FBpp0076321	102340	1	59	249	0.00102	0.648	IRDLELELEEEK	0.95	55.4	34.8	FBpp0076320,FBpp0076321	102340	1	57	282	0.00256	0.618	IRDLELELEEEK	0.95	60.6	30.9
FBpp0082927	26379.7	1	8	19	7.76e-05	0.239	ISADYDVLLDK	0.95	68	35.3	FBpp0082927	26379.7	1	9	30	0.000272	0.286	ISADYDVLLDK	0.95	65.8	32.1
FBpp0291928,FBpp0291935	819496	1	90	395	0.00161	0.137	ISCFLEAK	0.95	32.9	36.4	FBpp0291928,FBpp0291935	819496	1	88	465	0.00421	0.14	ISCFLEAK	0.95	32.4	34
FBpp0085720,FBpp0085721	50147.4	1	8	19	7.76e-05	0.221	ISEQFTAMFR	0.95	44.4	36.1	FBpp0085720,FBpp0085721	50147.4	1	9	16	0.000145	0.273	ISEQFTAMFR	0.95	54.8	32.7
FBpp0084968	51854.5	1	23	148	0.000604	0.562	ISEVEK	0.95	43.4	36.9	FBpp0084968	51854.5	1	20	164	0.00149	0.507	ISEVEK	0.925	31.5	35.2
FBpp0082421,FBpp0082422,FBpp0082423,FBpp0085280,FBpp0091116,FBpp0091118,FBpp0091120,FBpp0091128,FBpp0091130,FBpp0091132,FBpp0091134,FBpp0091136,FBpp0091138,FBpp0091140,FBpp0091142,FBpp0091144,FBpp0091146,FBpp0091148,FBpp0091150,FBpp0091152,FBpp0091154	11381.8	1	6	39	0.000159	0.573	ISGLIYEETR	0.95	78	36.4	FBpp0082421,FBpp0082422,FBpp0082423,FBpp0085280,FBpp0091116,FBpp0091118,FBpp0091120,FBpp0091128,FBpp0091130,FBpp0091132,FBpp0091134,FBpp0091136,FBpp0091138,FBpp0091140,FBpp0091142,FBpp0091144,FBpp0091146,FBpp0091148,FBpp0091150,FBpp0091152,FBpp0091154	11381.8	1	6	47	0.000426	0.573	ISGLIYEETR	0.95	63	33.7
FBpp0291928,FBpp0291935	819496	1	90	395	0.00161	0.137	ISHQVDFK	0.95	37.9	36.2	FBpp0291928,FBpp0291935	819496	1	88	465	0.00421	0.14	ISHQVDFK	0.95	40.6	33.2
FBpp0085615	40553.9	1	18	164	0.00067	0.471	ISLAEEGVR	0.95	45.5	35.7	FBpp0085615	40553.9	1	17	171	0.00155	0.42	ISLAEEGVR	0.95	58.9	34.8
FBpp0071808	14936.8	1	5	7	2.86e-05	0.464	ISLGLPVGAVMNCADNTGAK	0.95	88.4	33.8	FBpp0071808	14936.8	1	3	5	4.53e-05	0.329	ISLGLPVGAVMNCADNTGAK	0.95	83.3	31.2
FBpp0291043	222825	1	166	3227	0.0132	0.665	ISLTTQLEDTK	0.95	66.9	35.1	FBpp0080454	224415	1	161	3524	0.0319	0.662	ISLTTQLEDTK	0.95	69.4	32
FBpp0291043	222825	1	166	3227	0.0132	0.665	ISLTTQLEDTKR	0.95	76.8	36.7	FBpp0080454	224415	1	161	3524	0.0319	0.662	ISLTTQLEDTKR	0.95	85.5	34.4
FBpp0290554	1.0001e+06	1	166	337	0.00138	0.231	ISNFDDR	0.95	39.1	35.8	FBpp0290554	1.0001e+06	1	186	397	0.0036	0.264	ISNFDDR	0.95	37	32.9
FBpp0088501,FBpp0088502,FBpp0088503,FBpp0088981,FBpp0088982,FBpp0088983,FBpp0088984,FBpp0289428	111137	1	32	129	0.000527	0.382	ISPEELYQR	0.95	36.7	36.6	FBpp0088501,FBpp0088502,FBpp0088503,FBpp0088981,FBpp0088982,FBpp0088983,FBpp0088984,FBpp0289428	111137	1	31	126	0.00114	0.367	ISPEELYQR	0.95	35	33.8
FBpp0073290,FBpp0073291	60809.8	1	23	60	0.000245	0.517	ISSVQSIIPALELANAQR	0.95	96	29.4	FBpp0073290,FBpp0073291	60809.8	1	21	71	0.000644	0.443	ISSVQSIIPALELANAQR	0.95	84.2	31.5
FBpp0099963,FBpp0112375	469066	1	78	176	0.000719	0.222	ISTNPDGLVK	0.95	51.2	35.5	FBpp0112375	475652	1	80	184	0.00167	0.218	ISTNPDGLVK	0.95	52.5	32.9
FBpp0099963,FBpp0112375	469066	1	78	176	0.000719	0.222	ISVDEDGR	0.95	50.8	36.9	FBpp0112375	475652	1	80	184	0.00167	0.218	ISVDEDGR	0.95	35.6	33.6
FBpp0290554	1.0001e+06	1	166	337	0.00138	0.231	ISYETNSER	0.938	34	36.7	FBpp0290554	1.0001e+06	1	186	397	0.0036	0.264	ISYETNSER	0.95	42	31.7
FBpp0291043	222825	1	166	3227	0.0132	0.665	ITAAVMHMGGMK	0.95	71.1	35.4	FBpp0080454	224415	1	161	3524	0.0319	0.662	ITAAVMHMGGMK	0.95	70	32.1
FBpp0071359	49660.3	1	3	3	1.22e-05	0.0724	ITALDPTK	0.869	28.3	34.9	FBpp0071359	49660.3	1	3	3	2.72e-05	0.0724	ITALDPTK	0.923	28.9	32.7
FBpp0088803,FBpp0110153,FBpp0110155	333451	1	4	5	2.04e-05	0.017	ITALGENLDESLR	0.95	60.5	35.2	FBpp0088803,FBpp0110153,FBpp0110155	333451	1	5	7	6.34e-05	0.02	ITALGENLDESLR	0.95	37.2	33.3
FBpp0075012,FBpp0075013	89702.8	1	9	14	5.72e-05	0.134	ITDIAYSQVVR	0.95	47	35	FBpp0075012,FBpp0075013	76068.4	1	9	18	0.000163	0.15	ITDIAYSQVVR	0.95	37.7	34
FBpp0083227	43655.7	1	6	14	5.72e-05	0.17	ITEIYEGTSEIQR	0.95	97.6	35.5	FBpp0083227	43655.7	1	6	15	0.000136	0.17	ITEIYEGTSEIQR	0.95	84	33.1
FBpp0076320,FBpp0076321	102340	1	59	249	0.00102	0.648	ITELEEHIESLIVK	0.95	81.3	33.7	FBpp0076320,FBpp0076321	102340	1	57	282	0.00256	0.618	ITELEEHIESLIVK	0.95	87.1	28.7
FBpp0079472	41611.2	1	16	29	0.000118	0.575	ITGHLVHELQR	0.895	28.4	35.9	FBpp0079472	41611.2	1	13	27	0.000245	0.485	ITGHLVHELQR	0.95	51.2	33.7
FBpp0075958	15698	0.999	3	5	2.04e-05	0.255	ITLFGADSIIGR	0.95	50.5	33.2	FBpp0075958	15698	0.995	2	4	3.63e-05	0.144	ITLFGADSIIGR	0.95	59.3	33.4
FBpp0084123	81401.1	1	6	11	4.49e-05	0.105	ITLQPQVVDGFLK	0.95	49.6	32.2	FBpp0084123	81401.1	1	9	11	9.97e-05	0.148	ITLQPQVVDGFLK	0.95	45.3	30.1
FBpp0072728	2.06605e+06	1	123	236	0.000964	0.087	ITPADDPK	0.95	39.6	36.4	FBpp0072728	2.06605e+06	1	119	233	0.00211	0.0806	ITPADDPK	0.879	27.5	33.5
FBpp0081947,FBpp0081948	16623.1	1	7	85	0.000347	0.517	ITPTLQELGIPTIEELGYDKPELALK	0.95	103	25	FBpp0081947,FBpp0081948	16623.1	1	8	97	0.000879	0.55	ITPTLQELGIPTIEELGYDKPELALK	0.95	97.6	17.6
FBpp0071154,FBpp0071155,FBpp0089326,FBpp0290976,FBpp0290977,FBpp0290978,FBpp0297081	138364	1	5	6	2.45e-05	0.0468	ITQEPQNYEVAAGQSATFR	0.95	63.9	34.8	FBpp0071154,FBpp0071155,FBpp0089326,FBpp0290976,FBpp0290977,FBpp0290978,FBpp0297081	138364	1	5	6	5.44e-05	0.0517	ITQEPQNYEVAAGQSATFR	0.95	84.7	32
FBpp0290554	1.0001e+06	1	166	337	0.00138	0.231	ITSDLSIR	0.95	40.8	36.3	FBpp0290554	1.0001e+06	1	186	397	0.0036	0.264	ITSDLSIR	0.95	37.9	34.5
FBpp0074481	20681.5	1	4	10	4.08e-05	0.29	ITVPTAVNLSPISGVPEEHIR	0.95	96.2	32.8	FBpp0074481	20681.5	1	5	22	0.000199	0.399	ITVPTAVNLSPISGVPEEHIR	0.95	112	29.6
FBpp0077419	43862.9	1	3	4	1.63e-05	0.0675	IVAALDSIK	0.95	36.1	33.6	FBpp0077419	43862.9	0.999	2	3	2.72e-05	0.0482	IVAALDSIK	0.95	34.9	31.6
FBpp0288710	82016.3	1	22	82	0.000335	0.322	IVACEIALSAAATAQNAK	0.95	91.7	33	FBpp0288710	82016.3	1	27	103	0.000934	0.399	IVACEIALSAAATAQNAK	0.95	84.9	30.3
FBpp0071095	43470	0.998	2	2	8.17e-06	0.0878	IVAFQDAETDPIDFPIAPALAIPK	0.95	60.6	31.5	FBpp0071095	43470	1	4	6	5.44e-05	0.19	IVAFQDAETDPIDFPIAPALAIPK	0.95	77.1	29.2
FBpp0072807,FBpp0291626	15765	1	3	4	1.63e-05	0.259	IVDGGDGACTAELK	0.95	68.8	35.6	FBpp0072807,FBpp0291626	15765	1	5	6	5.44e-05	0.385	IVDGGDGACTAELK	0.95	66.9	33.1
FBpp0088896	54585.9	1	23	265	0.00108	0.44	IVELEEELR	0.95	65.2	36	FBpp0088896	54585.9	1	24	324	0.00294	0.454	IVELEEELR	0.95	55.8	34.6
FBpp0074735,FBpp0271918	112897	1	9	12	4.9e-05	0.102	IVEPETGAK	0.95	35.4	36.2	FBpp0074735,FBpp0271918	112897	1	12	17	0.000154	0.127	IVEPETGAK	0.95	40.8	33.8
FBpp0079400,FBpp0079401,FBpp0079402,FBpp0292879	52361.6	0.998	2	6	2.45e-05	0.048	IVETQTESIDK	0.95	46.2	35.5	FBpp0079400,FBpp0079401,FBpp0079402,FBpp0292879	52361.6	1	3	8	7.25e-05	0.096	IVETQTESIDK	0.95	48.2	32.3
FBpp0072728	2.06605e+06	1	123	236	0.000964	0.087	IVETSQIIESHEAITHVK	0.95	68.2	33.1	FBpp0072728	2.06605e+06	1	119	233	0.00211	0.0806	IVETSQIIESHEAITHVK	0.95	87.2	30.1
FBpp0074735,FBpp0271918	112897	1	9	12	4.9e-05	0.102	IVEVSNPIIMDLLR	0.95	47.6	32.6	FBpp0074735,FBpp0271918	112897	1	12	17	0.000154	0.127	IVEVSNPIIMDLLR	0.95	47	32.9
FBpp0078777,FBpp0078778,FBpp0078779	39329.5	1	8	9	3.67e-05	0.308	IVGANAAALPEFEER	0.95	68.8	35	FBpp0078777,FBpp0078778,FBpp0078779	39329.5	1	7	12	0.000109	0.247	IVGANAAALPEFEER	0.95	56.6	33
FBpp0084968	51854.5	1	23	148	0.000604	0.562	IVGSFLIGDK	0.95	51	34.5	FBpp0084968	51854.5	1	20	164	0.00149	0.507	IVGSFLIGDK	0.95	55.4	30.4
FBpp0081741,FBpp0081742,FBpp0081743,FBpp0099494,FBpp0296942	103505	1	5	5	2.04e-05	0.062	IVGTPAAELLK	0.95	51.7	31.9	FBpp0081741,FBpp0081742,FBpp0081743,FBpp0099494,FBpp0296942	103505	1	6	7	6.34e-05	0.0682	IVGTPAAELLK	0.95	40.7	31.1
FBpp0082459,FBpp0082460	51874.2	1	21	215	0.000878	0.598	IVLAAAGGVK	0.95	61.7	32.3	FBpp0082459,FBpp0082460	51874.2	1	21	234	0.00212	0.623	IVLAAAGGVK	0.95	63.4	30
FBpp0074017	24666.5	1	3	10	4.08e-05	0.154	IVMELR	0.867	28.7	35.4	FBpp0074017	24666.5	1	3	9	8.16e-05	0.154	IVMELR	0.874	28.6	34.9
FBpp0084367,FBpp0084368,FBpp0084372,FBpp0084373,FBpp0089214,FBpp0113036,FBpp0297612	39048.1	1	13	29	0.000118	0.438	IVPIVEPEVLPDGDHDLDR	0.95	96.4	34.6	FBpp0084367,FBpp0084368,FBpp0084372,FBpp0084373,FBpp0089214,FBpp0113036,FBpp0297612	39048.1	1	15	35	0.000317	0.471	IVPIVEPEVLPDGDHDLDR	0.95	106	38
FBpp0082063	41620	1	4	11	4.49e-05	0.164	IVPTGTALGNALELATCLAK	0.95	90.3	32.6	FBpp0082063	41620	1	4	10	9.06e-05	0.156	IVPTGTALGNALELATCLAK	0.95	80.8	26.9
FBpp0085796,FBpp0085797,FBpp0085798,FBpp0111774,FBpp0111775,FBpp0111776	33067.6	1	13	37	0.000151	0.482	IVQAEGEAEAAK	0.95	87.4	35.7	FBpp0085796,FBpp0085797,FBpp0085798,FBpp0111774,FBpp0111775,FBpp0111776	33067.6	1	13	33	0.000299	0.492	IVQAEGEAEAAK	0.95	87.4	33.4
FBpp0088252	372686	1	61	129	0.000527	0.205	IVVNAAEGVTHEFK	0.95	65.3	34.4	FBpp0088252	372686	1	62	137	0.00124	0.22	IVVNAAEGVTHEFK	0.95	61.9	31.5
FBpp0088252	372686	1	61	129	0.000527	0.205	IVYILK	0.95	33	32.1	FBpp0088252	372686	1	62	137	0.00124	0.22	IVYILK	0.894	22.8	28.5
FBpp0082597	41700.9	1	22	713	0.00291	0.726	IWHHTFYNELR	0.95	66.2	34.9	FBpp0082597	41700.9	1	18	785	0.00712	0.622	IWHHTFYNELR	0.95	64.3	32.2
FBpp0079329,FBpp0079330,FBpp0079331,FBpp0297934	118749	1	9	10	4.08e-05	0.103	IYAEEQER	0.897	31.7	37	FBpp0079329,FBpp0079330,FBpp0079331,FBpp0297934	118749	1	10	14	0.000127	0.125	IYAEEQER	0.95	40.9	32.2
FBpp0079406	57020	1	17	55	0.000225	0.392	IYDEFVER	0.95	42.1	36.2	FBpp0079406	57020	1	14	46	0.000417	0.323	IYDEFVER	0.95	33.8	32.9
FBpp0084480,FBpp0290921,FBpp0290922	68595.4	1	18	57	0.000233	0.35	IYMVDIDGLLTK	0.95	83.7	34.6	FBpp0084480,FBpp0290921,FBpp0290922	68595.4	1	17	65	0.000589	0.357	IYMVDIDGLLTK	0.95	80.2	32
FBpp0077859	46822.8	1	15	60	0.000245	0.411	IYQAVGPK	0.915	28.8	35.4	FBpp0077859	46822.8	1	14	66	0.000598	0.406	IYQAVGPK	0.866	28.5	35.1
FBpp0076520	45872.8	1	10	24	9.8e-05	0.251	IYQIYEGTSQIQR	0.95	90.7	36	FBpp0076520	45872.8	1	13	29	0.000263	0.384	IYQIYEGTSQIQR	0.95	93.3	32.9
FBpp0086941	65902	1	5	10	4.08e-05	0.108	IYSELEAIVDK	0.95	57.9	35.2	FBpp0086941	65902	1	8	17	0.000154	0.174	IYSELEAIVDK	0.95	44.7	32.8
FBpp0080707,FBpp0080708	30384.2	1	14	62	0.000253	0.707	IYTILGQDYDER	0.95	82.7	35.9	FBpp0080707,FBpp0080708	30384.2	1	13	60	0.000544	0.62	IYTILGQDYDER	0.95	88.7	31.2
FBpp0070915	50460.8	1	21	91	0.000372	0.559	KAAAEVNK	0.95	33.2	33.4	FBpp0070914,FBpp0070915	53576.7	1	20	119	0.00108	0.527	KAAAEVNK	0.95	30.7	29.2
FBpp0078707,FBpp0297877,FBpp0297878	8295.9	1	5	20	8.17e-05	0.506	KAAYADFYSK	0.95	30.2	34.4	FBpp0078707,FBpp0297877,FBpp0297878	8295.9	1	6	17	0.000154	0.506	KAAYADFYSK	0.95	33.2	37
FBpp0088501,FBpp0088502,FBpp0088503,FBpp0088981,FBpp0088982,FBpp0088983,FBpp0088984,FBpp0289428	111137	1	32	129	0.000527	0.382	KADIGVAMGIAGSDVSK	0.95	80.1	32.7	FBpp0088501,FBpp0088502,FBpp0088503,FBpp0088981,FBpp0088982,FBpp0088983,FBpp0088984,FBpp0289428	111137	1	31	126	0.00114	0.367	KADIGVAMGIAGSDVSK	0.95	92.1	29.3
FBpp0291043	222825	1	166	3227	0.0132	0.665	KADQEISGLK	0.95	40.2	34.7	FBpp0080454	224415	1	161	3524	0.0319	0.662	KADQEISGLK	0.95	34.8	30.7
FBpp0289781,FBpp0289782,FBpp0289783,FBpp0289784,FBpp0289785,FBpp0289786,FBpp0293009,FBpp0293010,FBpp0293011,FBpp0293012,FBpp0293013	132947	1	11	18	7.35e-05	0.124	KADVGFAMGIAGTDVAK	0.95	29.9	33	FBpp0289781,FBpp0289784,FBpp0293009,FBpp0293010	132947	1	15	19	0.000172	0.173	KADVGFAMGIAGTDVAK	0.95	31.7	29.4
FBpp0291043	222825	1	166	3227	0.0132	0.665	KAEELHAAEVK	0.95	56.1	33.7	FBpp0080454	224415	1	161	3524	0.0319	0.662	KAEELHAAEVK	0.95	49.7	29.9
FBpp0072124	109614	1	37	199	0.000813	0.359	KAEIGIAMGSGTAVAK	0.95	72.9	31.7	FBpp0072124	109614	1	43	240	0.00218	0.461	KAEIGIAMGSGTAVAK	0.95	85.4	27.6
FBpp0077581	24872.2	1	8	58	0.000237	0.426	KAFSYLMVGAGAVGGAYAAK	0.95	77.5	32.1	FBpp0077581	24872.2	1	8	75	0.00068	0.426	KAFSYLMVGAGAVGGAYAAK	0.95	66.4	28.7
FBpp0070329,FBpp0292167,FBpp0292168	103831	1	49	199	0.000813	0.642	KAGTAIDNIEEDFR	0.95	74.5	35.2	FBpp0070329,FBpp0292167,FBpp0292168	103831	1	46	192	0.00174	0.604	KAGTAIDNIEEDFR	0.95	41.2	32.7
FBpp0082985	35318.5	1	22	335	0.00137	0.783	KAGVYDPK	0.835	23.6	34.7	FBpp0082985	35318.5	1	23	379	0.00344	0.833	KAGVYDPK	0.828	23	30.7
FBpp0078099,FBpp0078100,FBpp0078101,FBpp0292150	63669.1	1	21	61	0.000249	0.427	KALEQALK	0.95	40	31.9	FBpp0078099,FBpp0078100,FBpp0078101,FBpp0292150	63669.1	1	17	59	0.000535	0.345	KALEQALK	0.942	23.2	26.4
FBpp0291043	222825	1	166	3227	0.0132	0.665	KALEQQIK	0.95	43.9	31.8	FBpp0080454	224415	1	161	3524	0.0319	0.662	KALEQQIK	0.95	42.8	25.8
FBpp0291928,FBpp0291935	819496	1	90	395	0.00161	0.137	KAMEAALK	0.95	38.9	33.9	FBpp0291928,FBpp0291935	819496	1	88	465	0.00421	0.14	KAMEAALK	0.95	45.3	29
FBpp0291043	222825	1	166	3227	0.0132	0.665	KAQQELEEAEER	0.95	73.3	35.3	FBpp0080454	224415	1	161	3524	0.0319	0.662	KAQQELEEAEER	0.95	63.2	32.8
FBpp0073277,FBpp0073279	32910.2	1	25	482	0.00197	0.702	KATEVIYK	0.95	39.5	31.8	FBpp0073277,FBpp0073279	32910.2	1	26	576	0.00522	0.699	KATEVIYK	0.95	29.9	29.2
FBpp0072801,FBpp0072802	27892.9	1	2	3	1.22e-05	0.148	KATLQIGNVMPLSQMPEGTIICNLEEK	0.95	61.6	31.1	FBpp0072801,FBpp0072802	27892.9	1	5	9	8.16e-05	0.262	KATLQIGNVMPLSQMPEGTIICNLEEK	0.95	55.7	26.4
FBpp0086694	74067.4	1	23	53	0.000216	0.354	KATSSLQQSSLK	0.95	29.5	33.3	FBpp0086694	74067.4	1	23	49	0.000444	0.332	KATSSLQQSSLK	0.95	34.8	29
FBpp0071939,FBpp0071940	9541.3	1	3	10	4.08e-05	0.207	KAWAESQAK	0.95	44	34.6	FBpp0071939,FBpp0071940	9541.3	1	4	12	0.000109	0.305	KAWAESQAK	0.95	43.1	31.3
FBpp0291043	222825	1	166	3227	0.0132	0.665	KCNETLDTQQK	0.95	50	35.1	FBpp0080454	224415	1	161	3524	0.0319	0.662	KCNETLDTQQK	0.95	41.4	32.2
FBpp0291136,FBpp0300554	47390.8	1	20	136	0.000555	0.346	KDAGLGLSSAAMER	0.936	29.9	35.3	FBpp0100015,FBpp0291136,FBpp0291137,FBpp0300554	47349.6	0.998	2	8	7.25e-05	0.379	KDAGLGLSSAAMER	0.95	37.6	38.1
FBpp0291133,FBpp0291134,FBpp0291135	44902.2	1	4	33	0.000135	0.326	KDAGVLGLSSAAMER	0.95	64.8	34.9	FBpp0073682,FBpp0073683,FBpp0100013	47448.7	1	24	148	0.00134	0.38	KDAGVLGLSSAAMER	0.95	60.5	32.8
FBpp0086442,FBpp0086443,FBpp0086444,FBpp0111813	80424.2	1	31	226	0.000923	0.492	KDALELFPMLK	0.95	58.6	32.4	FBpp0086442,FBpp0086443,FBpp0086444,FBpp0111813	80424.2	1	31	243	0.0022	0.5	KDALELFPMLK	0.95	58.5	28.5
FBpp0291043	222825	1	166	3227	0.0132	0.665	KDIEDLELNVQK	0.95	71.1	33	FBpp0080454	224415	1	161	3524	0.0319	0.662	KDIEDLELNVQK	0.95	65.4	36.2
FBpp0291043	222825	1	166	3227	0.0132	0.665	KDLLQQVNPPK	0.95	45.7	31.1	FBpp0080454	224415	1	161	3524	0.0319	0.662	KDLLQQVNPPK	0.95	63	26.1
FBpp0071448,FBpp0290168	41835.9	0.998	2	6	2.45e-05	0.644	KDLYANIVMSGGTTMYPGIADR	0.95	94.4	33.1	FBpp0082253,FBpp0082254	41802.9	1	3	32	0.00029	0.622	KDLYANIVMSGGTTMYPGIADR	0.95	85.3	30.4
FBpp0078131	41787.7	1	7	60	0.000245	0.715	KDLYANNVLSGGTTMYPGIADR	0.95	90.5	34.6	FBpp0078131	41787.7	1	4	30	0.000272	0.606	KDLYANNVLSGGTTMYPGIADR	0.95	87.2	32
FBpp0082597	41700.9	1	22	713	0.00291	0.726	KDLYANSVLSGGTTMYPGIADR	0.95	87.6	33.3	FBpp0082597	41700.9	1	18	785	0.00712	0.622	KDLYANSVLSGGTTMYPGIADR	0.95	92	30
FBpp0300555	29111	1	11	36	0.000147	0.308	KDWEINDLNAQVNDLR	0.95	33.6	34.3	FBpp0300555	29111	1	14	54	0.000489	0.435	KDWEINDLNAQVNDLR	0.95	39.4	31.9
FBpp0291928,FBpp0291935	819496	1	90	395	0.00161	0.137	KEDEPEGGDGGYER	0.95	42.7	33.8	FBpp0291928,FBpp0291935	819496	1	88	465	0.00421	0.14	KEDEPEGGDGGYER	0.95	49.5	30.9
FBpp0076322,FBpp0076323	74278.8	1	13	46	0.000188	0.57	KEEEDYIAQTLVR	0.95	36.3	34.9	FBpp0076322,FBpp0076323	74278.8	1	13	50	0.000453	0.541	KEEEDYIAQTLVR	0.95	54	31.5
FBpp0291043	222825	1	166	3227	0.0132	0.665	KELEALNAK	0.95	44.7	38.7	FBpp0080454	224415	1	161	3524	0.0319	0.662	KELEALNAK	0.95	27.2	29
FBpp0076134	27358.3	1	14	121	0.000494	0.519	KENIALQLEAAFR	0.95	61.4	33.9	FBpp0076134	27358.3	1	14	128	0.00116	0.498	KENIALQLEAAFR	0.95	57.2	30.2
FBpp0070676,FBpp0070677,FBpp0070679	48876.9	1	18	100	0.000408	0.566	KEVDEATAFAK	0.95	38.3	34.8	FBpp0070676,FBpp0070677,FBpp0070679	48876.9	1	17	114	0.00103	0.566	KEVDEATAFAK	0.95	40.4	32.1
FBpp0088501,FBpp0088502,FBpp0088503,FBpp0088981,FBpp0088982,FBpp0088983,FBpp0088984,FBpp0289428	111137	1	32	129	0.000527	0.382	KEVSGDASEAALLK	0.95	74.1	33.4	FBpp0088501,FBpp0088502,FBpp0088503,FBpp0088981,FBpp0088982,FBpp0088983,FBpp0088984,FBpp0289428	111137	1	31	126	0.00114	0.367	KEVSGDASEAALLK	0.95	52.2	29.9
FBpp0072975	29971.1	1	15	61	0.000249	0.555	KFDLSAPWEQFPNFR	0.95	83.1	34	FBpp0072975	29971.1	1	13	72	0.000653	0.547	KFDLSAPWEQFPNFR	0.95	65.8	31.8
FBpp0070792,FBpp0288674	58803.2	1	5	5	2.04e-05	0.127	KFPLPGLETL	0.95	33	33.9	FBpp0070792,FBpp0288674	50985.7	1	4	5	4.53e-05	0.0857	KFPLPGLETL	0.95	30.4	28
FBpp0082535,FBpp0082536	32806.9	1	20	173	0.000706	0.609	KFVQVEIDLVTAK	0.95	70	30.5	FBpp0089270	32981.1	1	19	237	0.00215	0.606	KFVQVEIDLVTAK	0.95	76.9	23.7
FBpp0072728	2.06605e+06	1	123	236	0.000964	0.087	KGAPLLESQK	0.846	23.2	32.2	FBpp0072728	2.06605e+06	1	119	233	0.00211	0.0806	KGAPLLESQK	0.95	37.1	28.5
FBpp0088988	62538.4	1	26	86	0.000351	0.516	KGFIGPGVDVPAPDMGTGER	0.95	85.6	34.5	FBpp0088988	62538.4	1	23	103	0.000934	0.48	KGFIGPGVDVPAPDMGTGER	0.95	69.6	31.6
FBpp0112966,FBpp0292864	7405.8	0.998	2	12	4.9e-05	0.429	KGGAGVPGAQTANQK	0.95	29.2	33.4	FBpp0112966,FBpp0292864	7405.8	0.998	2	5	4.53e-05	0.429	KGGAGVPGAQTANQK	0.95	43	30.1
FBpp0076848,FBpp0297223	33765	1	11	39	0.000159	0.414	KGGEDYIFSLLTGYHDAPAGVVLR	0.95	66.2	31.7	FBpp0076848,FBpp0297223	33765	1	11	57	0.000517	0.41	KGGEDYIFSLLTGYHDAPAGVVLR	0.95	58.1	30.1
FBpp0291043	222825	1	166	3227	0.0132	0.665	KGGGFATVSSAYK	0.95	55.6	33.6	FBpp0080454	224415	1	161	3524	0.0319	0.662	KGGGFATVSSAYK	0.95	38.2	31.2
FBpp0073010,FBpp0292215	34389.2	1	13	113	0.000461	0.451	KGGTQHLGLPVFASVAEAK	0.95	76.2	30.7	FBpp0073010,FBpp0292215	34389.2	1	12	180	0.00163	0.43	KGGTQHLGLPVFASVAEAK	0.95	59.8	25.9
FBpp0084735,FBpp0084738	39351.6	1	14	161	0.000657	0.414	KGIEAEVINLR	0.95	40.4	33.8	FBpp0084735,FBpp0084738	39351.6	1	13	176	0.0016	0.392	KGIEAEVINLR	0.95	31.6	28.9
FBpp0084367,FBpp0084368,FBpp0084372,FBpp0084373,FBpp0089214,FBpp0113036,FBpp0297612	39048.1	1	13	29	0.000118	0.438	KGIILGIK	0.95	24.4	25	FBpp0084367,FBpp0084368,FBpp0084372,FBpp0084373,FBpp0089214,FBpp0113036,FBpp0297612	39048.1	1	15	35	0.000317	0.471	KGIILGIK	0.804	16.9	20.4
FBpp0291136,FBpp0300554	47390.8	1	20	136	0.000555	0.346	KGLDPEALTGK	0.95	32.4	33.1	FBpp0073682,FBpp0073683,FBpp0100013	47448.7	1	24	148	0.00134	0.38	KGLDPEALTGK	0.95	38.8	29.4
FBpp0081947,FBpp0081948	16623.1	1	7	85	0.000347	0.517	KGMNDLLGMDLVPSPK	0.95	62.5	33.2	FBpp0081947,FBpp0081948	16623.1	1	8	97	0.000879	0.55	KGMNDLLGMDLVPSPK	0.95	46	29.2
FBpp0077581	24872.2	1	8	58	0.000237	0.426	KGPAPLNLEVPTHEFPNEGLLVVG	0.95	110	31.1	FBpp0077581	24872.2	1	8	75	0.00068	0.426	KGPAPLNLEVPTHEFPNEGLLVVG	0.95	37.8	27.6
FBpp0073995	13568.9	1	7	26	0.000106	0.523	KGPAVLSNLGR	0.95	42.6	34	FBpp0073995	13568.9	1	6	18	0.000163	0.45	KGPAVLSNLGR	0.942	26.4	29.6
FBpp0088250	54109	1	28	1158	0.00473	0.78	KGSITSVQAIYVPADDLTDPAPATTFAHLDATTVLSR	0.95	136	29.4	FBpp0088250	54109	1	28	1286	0.0117	0.774	KGSITSVQAIYVPADDLTDPAPATTFAHLDATTVLSR	0.95	85.1	25.4
FBpp0099963,FBpp0112375	469066	1	78	176	0.000719	0.222	KGTDQIESVLDIK	0.95	45.4	32.1	FBpp0112375	475652	1	80	184	0.00167	0.218	KGTDQIESVLDIK	0.95	46.3	34.6
FBpp0079072	54252.2	1	22	125	0.00051	0.406	KGVLEISK	0.95	32.3	32.2	FBpp0079072	54252.2	1	23	117	0.00106	0.455	KGVLEISK	0.95	25.5	27.1
FBpp0086062	6275.7	1	3	18	7.35e-05	0.404	KHAEIASSFIR	0.938	27.3	34.8	FBpp0086062	6275.7	1	4	13	0.000118	0.754	KHAEIASSFIR	0.95	40.5	32.1
FBpp0070329,FBpp0292167,FBpp0292168	103831	1	49	199	0.000813	0.642	KHEAFESDLAAHQDR	0.95	45	34.5	FBpp0070329,FBpp0292167,FBpp0292168	103831	1	46	192	0.00174	0.604	KHEAFESDLAAHQDR	0.95	56.8	32.3
FBpp0291043	222825	1	166	3227	0.0132	0.665	KHNDAVAEMAEQVDQLNK	0.95	79.7	33.5	FBpp0080454	224415	1	161	3524	0.0319	0.662	KHNDAVAEMAEQVDQLNK	0.95	81.2	30.8
FBpp0072124	109614	1	37	199	0.000813	0.359	KIADVPDVVVDR	0.95	42.9	34.3	FBpp0072124	109614	1	43	240	0.00218	0.461	KIADVPDVVVDR	0.95	41.1	30.2
FBpp0290554	1.0001e+06	1	166	337	0.00138	0.231	KIDDLIPK	0.95	25.6	31.5	FBpp0290554	1.0001e+06	1	186	397	0.0036	0.264	KIDDLIPK	0.95	29.6	26.2
FBpp0077410,FBpp0077411,FBpp0077412	53260.7	1	5	6	2.45e-05	0.108	KIEHVGEVVTEVIAER	0.95	32.5	32.6	FBpp0077410,FBpp0077411,FBpp0077412	53260.7	1	5	6	5.44e-05	0.133	KIEHVGEVVTEVIAER	0.95	45.1	29.6
FBpp0076322,FBpp0076323	74278.8	1	13	46	0.000188	0.57	KIELDNELDK	0.95	44.6	33.6	FBpp0076322,FBpp0076323	74278.8	1	13	50	0.000453	0.541	KIELDNELDK	0.95	30	30.1
FBpp0084585	44355.7	1	10	13	5.31e-05	0.248	KIESLLSPEIVSK	0.95	49.2	28.7	FBpp0084585	44355.7	1	10	12	0.000109	0.308	KIESLLSPEIVSK	0.95	65.8	23.9
FBpp0082733	24481.4	1	6	21	8.57e-05	0.301	KIFAVAYNFIK	0.95	43	30.8	FBpp0082733	24481.4	1	7	22	0.000199	0.381	KIFAVAYNFIK	0.95	50.7	25.2
FBpp0087186,FBpp0087187	34182	1	13	31	0.000127	0.427	KIGGDVTVLVAGTK	0.95	30.3	29.2	FBpp0087186,FBpp0087187	34182	1	11	30	0.000272	0.348	KIGGDVTVLVAGTK	0.95	39.7	34.3
FBpp0088896	54585.9	1	23	265	0.00108	0.44	KIQTVENELDQTQEALTLVTGK	0.95	127	30.4	FBpp0088896	54585.9	1	24	324	0.00294	0.454	KIQTVENELDQTQEALTLVTGK	0.95	127	27
FBpp0082927	26379.7	1	8	19	7.76e-05	0.239	KISADYDVLLDK	0.95	39.3	33	FBpp0082927	26379.7	1	9	30	0.000272	0.286	KISADYDVLLDK	0.95	33.2	30.2
FBpp0076848,FBpp0297223	33765	1	11	39	0.000159	0.414	KIVFVPK	0.888	18.7	28.4	FBpp0076848,FBpp0297223	33765	1	11	57	0.000517	0.41	KIVFVPK	0.95	26.3	22.2
FBpp0084901,FBpp0084902	27217.7	1	16	44	0.00018	0.66	KLAEEVIAVSVGPAQSQEVIR	0.95	91.3	30.7	FBpp0084901,FBpp0084902	27217.7	1	15	45	0.000408	0.723	KLAEEVIAVSVGPAQSQEVIR	0.95	74.6	26
FBpp0082535,FBpp0082536	32806.9	1	20	173	0.000706	0.609	KLAFVEDELEVAEDR	0.95	98.3	35.4	FBpp0089270	32981.1	1	19	237	0.00215	0.606	KLAFVEDELEVAEDR	0.95	97.7	32.4
FBpp0088896	54585.9	1	23	265	0.00108	0.44	KLAMVEADLER	0.95	42.9	35.5	FBpp0088896	54585.9	1	24	324	0.00294	0.454	KLAMVEADLER	0.95	41.3	38.1
FBpp0083570,FBpp0083571	46898.9	1	16	53	0.000216	0.479	KLDPQLPPSCR	0.84	26.4	35.5	FBpp0083570,FBpp0083571	46898.9	1	14	60	0.000544	0.45	KLDPQLPPSCR	0.923	28.2	32.5
FBpp0082522	22423.2	1	14	179	0.000731	0.569	KLDTVINAYK	0.95	54.7	32.9	FBpp0082522	22423.2	1	14	183	0.00166	0.569	KLDTVINAYK	0.95	41	28.1
FBpp0291043	222825	1	166	3227	0.0132	0.665	KLEADINELEIALDHANK	0.95	78.2	32.5	FBpp0080454	224415	1	161	3524	0.0319	0.662	KLEADINELEIALDHANK	0.95	62.4	28.4
FBpp0079472	41611.2	1	16	29	0.000118	0.575	KLEDIDLIEINEAFAAQTLACADALK	0.95	50.7	30.9	FBpp0079472	41611.2	1	13	27	0.000245	0.485	KLEDIDLIEINEAFAAQTLACADALK	0.95	30.4	27.2
FBpp0085314	18476.1	0.998	2	2	8.17e-06	0.157	KLEEPIALAPIPYEFIA	0.95	69.4	31	FBpp0085314	18476.1	0.998	2	9	8.16e-05	0.157	KLEEPIALAPIPYEFIA	0.95	59	27.7
FBpp0291043	222825	1	166	3227	0.0132	0.665	KLESELQTLHSDLDELLNEAK	0.95	131	31.3	FBpp0080454	224415	1	161	3524	0.0319	0.662	KLESELQTLHSDLDELLNEAK	0.95	82.9	27.5
FBpp0291133,FBpp0291134,FBpp0291135	44902.2	1	4	33	0.000135	0.326	KLFEGGYNTVYAETLEK	0.95	77.8	33.3	FBpp0291133,FBpp0291134,FBpp0291135	44902.2	0.998	2	30	0.000272	0.404	KLFEGGYNTVYAETLEK	0.95	63.9	31
FBpp0076320,FBpp0076321	102340	1	59	249	0.00102	0.648	KLGDDLHEAK	0.81	24.4	34.2	FBpp0076320,FBpp0076321	102340	1	57	282	0.00256	0.618	KLGDDLHEAK	0.928	27.6	31
FBpp0076134	27358.3	1	14	121	0.000494	0.519	KLGPVIAK	0.95	26.2	27.7	FBpp0076134	27358.3	1	14	128	0.00116	0.498	KLGPVIAK	0.95	28.3	21.2
FBpp0082985	35318.5	1	22	335	0.00137	0.783	KLLEAAIPELK	0.95	54.4	28.2	FBpp0082985	35318.5	1	23	379	0.00344	0.833	KLLEAAIPELK	0.95	47.5	20.9
FBpp0076320,FBpp0076321	102340	1	59	249	0.00102	0.648	KLLEDVHLESEETTLLLK	0.95	95.6	29.6	FBpp0076320,FBpp0076321	102340	1	57	282	0.00256	0.618	KLLEDVHLESEETTLLLK	0.95	59.6	24.6
FBpp0084905,FBpp0084906,FBpp0084907	32872.5	1	21	203	0.000829	0.68	KLLIAVTSDR	0.95	43.2	33	FBpp0084905,FBpp0084906,FBpp0084907	32872.5	1	16	208	0.00189	0.572	KLLIAVTSDR	0.95	31.8	28.8
FBpp0076393,FBpp0113039	52590.9	1	16	34	0.000139	0.384	KLPLYMSTK	0.95	27.5	33.1	FBpp0076390,FBpp0076391,FBpp0076392,FBpp0076393,FBpp0076394,FBpp0076396,FBpp0113039,FBpp0113040,FBpp0113041	46662	1	15	34	0.000308	0.423	KLPLYMSTK	0.95	28	29.6
FBpp0072728	2.06605e+06	1	123	236	0.000964	0.087	KLPTILLQNQVPR	0.95	27.1	29.4	FBpp0072728	2.06605e+06	1	119	233	0.00211	0.0806	KLPTILLQNQVPR	0.95	39.7	24.9
FBpp0076320,FBpp0076321	102340	1	59	249	0.00102	0.648	KLQIQITELEMSLDVANK	0.95	80	30.5	FBpp0076320,FBpp0076321	102340	1	57	282	0.00256	0.618	KLQIQITELEMSLDVANK	0.95	35.6	25.4
FBpp0291043	222825	1	166	3227	0.0132	0.665	KLSIENSDLLR	0.95	45.9	34.4	FBpp0080454	224415	1	161	3524	0.0319	0.662	KLSIENSDLLR	0.95	78.9	34.2
FBpp0080835,FBpp0080836	20519.9	1	6	61	0.000249	0.341	KLSTQEIK	0.893	22.7	32.2	FBpp0080835,FBpp0080836	20519.9	1	5	72	0.000653	0.341	KLSTQEIK	0.95	25	27.1
FBpp0083141,FBpp0083142	20200.9	1	18	163	0.000666	0.831	KLVPVAGLVDSFQK	0.95	67	28.9	FBpp0083141,FBpp0083142	20200.9	1	18	200	0.00181	0.871	KLVPVAGLVDSFQK	0.95	67.2	23.3
FBpp0086156,FBpp0086157,FBpp0099646	27613.7	1	15	168	0.000686	0.522	KLVTLNAEVIPFYLEK	0.95	72.7	28.5	FBpp0086156,FBpp0086157,FBpp0099646	27613.7	1	16	162	0.00147	0.707	KLVTLNAEVIPFYLEK	0.95	70.3	23.7
FBpp0071794	59423.3	1	35	666	0.00272	0.616	KLYCIYVAIGQK	0.95	62.5	31.5	FBpp0071794	59423.3	1	35	872	0.0079	0.621	KLYCIYVAIGQK	0.95	52.1	27.1
FBpp0291043	222825	1	166	3227	0.0132	0.665	KMQGETNQK	0.95	40.5	35.5	FBpp0080454	224415	1	161	3524	0.0319	0.662	KMQGETNQK	0.95	35.5	33.1
FBpp0072124	109614	1	37	199	0.000813	0.359	KNILFSGTNVAAGK	0.95	53	32.9	FBpp0072124	109614	1	43	240	0.00218	0.461	KNILFSGTNVAAGK	0.95	35.9	28
FBpp0084367,FBpp0084368,FBpp0084372,FBpp0084373,FBpp0089214,FBpp0113036,FBpp0297612	39048.1	1	13	29	0.000118	0.438	KNTPEEIALATVQALR	0.95	39.6	32.8	FBpp0084367,FBpp0084368,FBpp0084372,FBpp0084373,FBpp0089214,FBpp0113036,FBpp0297612	39048.1	1	15	35	0.000317	0.471	KNTPEEIALATVQALR	0.95	44.8	29.5
FBpp0071128,FBpp0071129	78631	1	26	107	0.000437	0.476	KPAIIIGADLLER	0.95	58.3	30.4	FBpp0071128,FBpp0071129	78631	1	27	119	0.00108	0.482	KPAIIIGADLLER	0.95	38.2	26
FBpp0291928,FBpp0291935	819496	1	90	395	0.00161	0.137	KPAPAAEPESEAEDGK	0.95	91	34.4	FBpp0291928,FBpp0291935	819496	1	88	465	0.00421	0.14	KPAPAAEPESEAEDGK	0.95	49.4	31.7
FBpp0084585	44355.7	1	10	13	5.31e-05	0.248	KPEIMADAAYAILTR	0.95	39.3	34.8	FBpp0084585	44355.7	1	10	12	0.000109	0.308	KPEIMADAAYAILTR	0.95	35.8	32.1
FBpp0078134	34203.8	1	8	18	7.35e-05	0.344	KPESESEEEDDDMGFGLFD	0.94	23.6	28.8	FBpp0078134	34203.8	1	10	25	0.000227	0.397	KPESESEEEDDDMGFGLFD	0.914	22.1	26.9
FBpp0075023,FBpp0075024,FBpp0075026,FBpp0075028	112587	1	46	236	0.000964	0.527	KPLILCTPK	0.95	28.1	28.9	FBpp0075023,FBpp0075024,FBpp0075026,FBpp0075028	112587	1	45	283	0.00257	0.505	KPLILCTPK	0.95	41	24.2
FBpp0075023,FBpp0075024,FBpp0075026,FBpp0075028	112587	1	46	236	0.000964	0.527	KPLNQIFTQFAGLEAADDGSGDVK	0.95	104	32.2	FBpp0075023,FBpp0075024,FBpp0075026,FBpp0075028	112587	1	45	283	0.00257	0.505	KPLNQIFTQFAGLEAADDGSGDVK	0.95	88.8	28.3
FBpp0083802	27471.7	1	9	14	5.72e-05	0.366	KPLPDNVSVVEPK	0.95	35.4	31.2	FBpp0083802	27471.7	1	6	14	0.000127	0.26	KPLPDNVSVVEPK	0.95	36.7	27.7
FBpp0290554	1.0001e+06	1	166	337	0.00138	0.231	KPQLHQEDDGNR	0.936	27.9	35.4	FBpp0290554	1.0001e+06	1	186	397	0.0036	0.264	KPQLHQEDDGNR	0.95	34.9	33.1
FBpp0076270,FBpp0076271,FBpp0111703	61265.2	1	14	25	0.000102	0.279	KQDTMVDAAVLAK	0.95	57.5	32.8	FBpp0076270,FBpp0076271,FBpp0111703	61265.2	1	14	30	0.000272	0.246	KQDTMVDAAVLAK	0.95	28.8	29.6
FBpp0081002,FBpp0289654	85401.5	1	41	386	0.00158	0.584	KQGLLPLTFANPADYDK	0.95	40.4	31.9	FBpp0081002,FBpp0289654	85401.5	1	40	497	0.0045	0.572	KQGLLPLTFANPADYDK	0.95	38.4	28.5
FBpp0074226	26782.6	1	18	98	0.0004	0.599	KQLGIGVGDTTK	0.95	38.8	31.3	FBpp0074226	26782.6	1	16	82	0.000743	0.57	KQLGIGVGDTTK	0.95	26.7	27.6
FBpp0081834	49925.2	1	13	72	0.000294	0.357	KQNLDAFTK	0.95	33	33.9	FBpp0081834	49925.2	1	14	92	0.000834	0.374	KQNLDAFTK	0.95	40.7	29.8
FBpp0088174	52922.5	1	16	93	0.00038	0.472	KQQPYDAYNLVNFDVPIGTK	0.95	28.3	32.4	FBpp0088174	52922.5	1	17	98	0.000888	0.513	KQQPYDAYNLVNFDVPIGTK	0.931	26.5	29.7
FBpp0076320,FBpp0076321	102340	1	59	249	0.00102	0.648	KQSLQLTELQAHYEDVQR	0.95	73.1	33.2	FBpp0076320,FBpp0076321	102340	1	57	282	0.00256	0.618	KQSLQLTELQAHYEDVQR	0.95	76.4	30.4
FBpp0076320,FBpp0076321	102340	1	59	249	0.00102	0.648	KQTSIEIEQLNAR	0.95	57.4	34.5	FBpp0076320,FBpp0076321	102340	1	57	282	0.00256	0.618	KQTSIEIEQLNAR	0.95	55.6	31.1
FBpp0074906	53084.4	1	20	108	0.000441	0.429	KSDGSTETVK	0.95	32.6	35.4	FBpp0074906	53084.4	1	21	156	0.00141	0.48	KSDGSTETVK	0.95	37.8	32.5
FBpp0078099,FBpp0078100,FBpp0078101,FBpp0292150	63669.1	1	21	61	0.000249	0.427	KSPNLEILAGGTYSDSK	0.95	37.8	32.9	FBpp0078099,FBpp0078100,FBpp0078101,FBpp0292150	63669.1	1	17	59	0.000535	0.345	KSPNLEILAGGTYSDSK	0.95	51	29.7
FBpp0289511	68369.8	1	17	45	0.000184	0.346	KTAHCIDLFGQSVEELLLR	0.95	47.7	32.6	FBpp0289511	68369.8	1	21	43	0.00039	0.435	KTAHCIDLFGQSVEELLLR	0.95	35.7	28.9
FBpp0080446	11735	1	8	96	0.000392	0.63	KTGQAAGFAYTDANK	0.95	56.5	34.5	FBpp0080446	11735	1	8	93	0.000843	0.63	KTGQAAGFAYTDANK	0.95	47.6	30.3
FBpp0077303	12909	1	5	16	6.53e-05	0.405	KTYGQVLESWVPVR	0.95	56.6	38.8	FBpp0077303	12909	1	3	11	9.97e-05	0.233	KTYGQVLESWVPVR	0.95	56	30.6
FBpp0291043	222825	1	166	3227	0.0132	0.665	KVEGDLK	0.937	26.5	34.1	FBpp0080454	224415	1	161	3524	0.0319	0.662	KVEGDLK	0.871	23.9	30
FBpp0075575	9412.4	1	4	6	2.45e-05	0.488	KVEGLFK	0.883	22.8	32.6	FBpp0075575	9412.4	1	3	5	4.53e-05	0.349	KVEGLFK	0.95	28.6	27.5
FBpp0290554	1.0001e+06	1	166	337	0.00138	0.231	KVESFLSPLIDQFAK	0.95	80.5	31.3	FBpp0290554	1.0001e+06	1	186	397	0.0036	0.264	KVESFLSPLIDQFAK	0.95	54.8	26.8
FBpp0081437,FBpp0112118	54809.9	1	17	103	0.000421	0.38	KVGLGGDGEDTHVQMLLNLYDLFVK	0.95	97.9	30.4	FBpp0081437,FBpp0112118,FBpp0291000,FBpp0291001,FBpp0292559,FBpp0292560	54809.9	1	19	135	0.00122	0.432	KVGLGGDGEDTHVQMLLNLYDLFVK	0.95	86.3	26.4
FBpp0100079,FBpp0100080	19896	1	5	11	4.49e-05	0.3	KVIIFGVPGAFTPGCSK	0.889	21.5	31.1	FBpp0100079,FBpp0100080	19896	1	4	11	9.97e-05	0.242	KVIIFGVPGAFTPGCSK	0.95	42.4	27.1
FBpp0100187	35913.2	1	3	10	4.08e-05	0.0769	KVLGYIQIR	0.95	33	32	FBpp0100187	35913.2	0.999	2	16	0.000145	0.0769	KVLGYIQIR	0.95	34.1	27.3
FBpp0082522	22423.2	1	14	179	0.000731	0.569	KVMATALK	0.95	32.3	32.4	FBpp0082522	22423.2	1	14	183	0.00166	0.569	KVMATALK	0.95	27	27.1
FBpp0080329	18995.1	1	9	29	0.000118	0.599	KVPALELELNNPIK	0.95	77.4	27	FBpp0080329	18995.1	1	8	32	0.00029	0.599	KVPALELELNNPIK	0.95	60	21.8
FBpp0082535,FBpp0082536	32806.9	1	20	173	0.000706	0.609	KVQQIEEDLEK	0.95	83	34	FBpp0089270	32981.1	1	19	237	0.00215	0.606	KVQQIEEDLEK	0.95	53.6	30.1
FBpp0071128,FBpp0071129	78631	1	26	107	0.000437	0.476	KVSSIDVLDAVGSNIVVSTR	0.95	102	31.4	FBpp0071128,FBpp0071129	78631	1	27	119	0.00108	0.482	KVSSIDVLDAVGSNIVVSTR	0.95	82.9	27.9
FBpp0084275,FBpp0112201,FBpp0112202,FBpp0112203	44431.7	1	19	72	0.000294	0.624	KVTGTDIPSAQYGGR	0.95	56.7	35	FBpp0084275,FBpp0112201,FBpp0112202,FBpp0112203	44431.7	1	18	80	0.000725	0.604	KVTGTDIPSAQYGGR	0.927	29.2	32.6
FBpp0074549,FBpp0300338	38585.3	1	21	106	0.000433	0.653	KVTLIPGDGIGPEISAAVQK	0.95	64.5	28.1	FBpp0074549,FBpp0300338	38585.3	1	22	135	0.00122	0.619	KVTLIPGDGIGPEISAAVQK	0.95	79.8	21.1
FBpp0074549,FBpp0300338	38585.3	1	21	106	0.000433	0.653	KVTVVHK	0.95	26.6	28.2	FBpp0074549,FBpp0300338	38585.3	1	22	135	0.00122	0.619	KVTVVHK	0.95	28.2	20.4
FBpp0073949,FBpp0073950	24594.2	1	6	30	0.000122	0.231	KVYDQMPEPR	0.947	31.1	35.8	FBpp0073949,FBpp0073950	24594.2	1	8	42	0.000381	0.471	KVYDQMPEPR	0.95	36.3	33.2
FBpp0088242,FBpp0088243,FBpp0300615	30340.5	1	8	13	5.31e-05	0.272	KWQTLIEAIVEAK	0.95	26.4	30.5	FBpp0088242,FBpp0088243,FBpp0300615	30340.5	1	7	11	9.97e-05	0.235	KWQTLIEAIVEAK	0.95	46.4	25.3
FBpp0079072	54252.2	1	22	125	0.00051	0.406	KYDDVDVSVAVSTDK	0.95	55.2	34.2	FBpp0079072	54252.2	1	23	117	0.00106	0.455	KYDDVDVSVAVSTDK	0.95	46.6	31.2
FBpp0076320,FBpp0076321	102340	1	59	249	0.00102	0.648	LAADFNQYR	0.941	33.5	35.9	FBpp0076320,FBpp0076321	102340	1	57	282	0.00256	0.618	LAADFNQYR	0.875	26.5	32.6
FBpp0073277,FBpp0073279	32910.2	1	25	482	0.00197	0.702	LAADTGK	0.95	47.9	37.4	FBpp0073277,FBpp0073279	32910.2	1	26	576	0.00522	0.699	LAADTGK	0.95	47.7	35.9
FBpp0291928,FBpp0291935	819496	1	90	395	0.00161	0.137	LACAVDGPELSVK	0.95	80.1	35.4	FBpp0291928,FBpp0291935	819496	1	88	465	0.00421	0.14	LACAVDGPELSVK	0.95	79.9	32.5
FBpp0082459,FBpp0082460	51874.2	1	21	215	0.000878	0.598	LACSSLGGLEASVLPAEVTPCR	0.95	104	33.6	FBpp0082459,FBpp0082460	51874.2	1	21	234	0.00212	0.623	LACSSLGGLEASVLPAEVTPCR	0.95	118	31.9
FBpp0291043	222825	1	166	3227	0.0132	0.665	LADEESR	0.95	35.6	36.4	FBpp0080454	224415	1	161	3524	0.0319	0.662	LADEESR	0.95	33.8	33.3
FBpp0291043	222825	1	166	3227	0.0132	0.665	LADELR	0.903	32.6	37.5	FBpp0080454	224415	1	161	3524	0.0319	0.662	LADELR	0.926	32	35.6
FBpp0291043	222825	1	166	3227	0.0132	0.665	LADELRAEQDHAQTQEK	0.95	42.3	34.4	FBpp0080454	224415	1	161	3524	0.0319	0.662	LADELRAEQDHAQTQEK	0.95	30.6	31.8
FBpp0080637	157269	1	12	15	6.12e-05	0.106	LADLLLQEER	0.95	46.3	35.1	FBpp0080637	157269	1	15	20	0.000181	0.13	LADLLLQEER	0.95	38	34
FBpp0074228	265744	1	24	30	0.000122	0.124	LADTGDLFR	0.95	46.5	36.7	FBpp0074228	265744	1	29	41	0.000372	0.161	LADTGDLFR	0.95	38.7	34
FBpp0291043	222825	1	166	3227	0.0132	0.665	LAEAEETIESLNQK	0.95	84.4	35.2	FBpp0080454	224415	1	161	3524	0.0319	0.662	LAEAEETIESLNQK	0.95	108	32.6
FBpp0079072	54252.2	1	22	125	0.00051	0.406	LAEAQQLR	0.95	44.3	35.9	FBpp0079072	54252.2	1	23	117	0.00106	0.455	LAEAQQLR	0.95	39.2	34.6
FBpp0081783,FBpp0298379	68641.5	1	7	8	3.27e-05	0.124	LAEEAAAQK	0.95	38.1	35.8	FBpp0081783,FBpp0298379	68641.5	1	8	11	9.97e-05	0.157	LAEEAAAQK	0.95	31.6	33
FBpp0084901,FBpp0084902	27217.7	1	16	44	0.00018	0.66	LAEEVIAVSVGPAQSQEVIR	0.95	138	29.9	FBpp0084901,FBpp0084902	27217.7	1	15	45	0.000408	0.723	LAEEVIAVSVGPAQSQEVIR	0.95	133	32.1
FBpp0076320,FBpp0076321	102340	1	59	249	0.00102	0.648	LAEKDEEIEAIR	0.95	55.8	34.7	FBpp0076320,FBpp0076321	102340	1	57	282	0.00256	0.618	LAEKDEEIEAIR	0.95	45.3	31.5
FBpp0079999,FBpp0080000,FBpp0080001,FBpp0294002	68302.8	1	17	35	0.000143	0.342	LAEMPADSGYPAYLGAR	0.95	80.4	35.2	FBpp0079999,FBpp0080000,FBpp0080001,FBpp0294002	68302.8	1	17	37	0.000335	0.384	LAEMPADSGYPAYLGAR	0.95	86.4	31.7
FBpp0070620	106332	1	3	3	1.22e-05	0.0373	LAEYSIDLIK	0.95	42.8	34.6	FBpp0070620	106332	1	3	3	2.72e-05	0.0373	LAEYSIDLIK	0.95	35.2	30.2
FBpp0291928,FBpp0291935	819496	1	90	395	0.00161	0.137	LAFATQLR	0.95	48.2	37.2	FBpp0291928,FBpp0291935	819496	1	88	465	0.00421	0.14	LAFATQLR	0.95	38.1	33.8
FBpp0082535,FBpp0082536	32806.9	1	20	173	0.000706	0.609	LAFVEDELEVAEDR	0.95	85.2	36.1	FBpp0089270	32981.1	1	19	237	0.00215	0.606	LAFVEDELEVAEDR	0.95	94.1	32.5
FBpp0291043	222825	1	166	3227	0.0132	0.665	LAGADIETYLLEK	0.95	92.3	34.4	FBpp0080454	224415	1	161	3524	0.0319	0.662	LAGADIETYLLEK	0.95	92.3	30.2
FBpp0075069	45415.8	1	23	345	0.00141	0.759	LAGGLSTQNSTAFAIAR	0.95	106	33.8	FBpp0075069	45415.8	1	22	364	0.0033	0.757	LAGGLSTQNSTAFAIAR	0.95	109	33.5
FBpp0112966,FBpp0292864	7405.8	0.998	2	12	4.9e-05	0.429	LAGGPAIEDYELPAR	0.95	91.2	35.4	FBpp0112966,FBpp0292864	7405.8	0.998	2	5	4.53e-05	0.429	LAGGPAIEDYELPAR	0.95	100	33.2
FBpp0088242,FBpp0088243,FBpp0300615	30340.5	1	8	13	5.31e-05	0.272	LALDSIAK	0.92	30.5	34.4	FBpp0088242,FBpp0088243,FBpp0300615	30340.5	1	7	11	9.97e-05	0.235	LALDSIAK	0.92	28.1	32
FBpp0070094	62972.7	1	9	18	7.35e-05	0.187	LALLDAMVEMAK	0.95	72.8	34.8	FBpp0070094	62972.7	1	12	22	0.000199	0.236	LALLDAMVEMAK	0.95	72	32.5
FBpp0082139,FBpp0082140,FBpp0290875	54550.9	1	13	34	0.000139	0.288	LALTAAEFLAYQCEK	0.95	67.7	34.4	FBpp0082139,FBpp0082140,FBpp0290875	54550.9	1	13	33	0.000299	0.351	LALTAAEFLAYQCEK	0.95	64.8	31.8
FBpp0099963,FBpp0112375	469066	1	78	176	0.000719	0.222	LAMLSLAPSFVK	0.95	57.3	33.9	FBpp0112375	475652	1	80	184	0.00167	0.218	LAMLSLAPSFVK	0.95	51.5	30.8
FBpp0088896	54585.9	1	23	265	0.00108	0.44	LAMVEADLER	0.95	68.1	36.5	FBpp0088896	54585.9	1	24	324	0.00294	0.454	LAMVEADLER	0.95	76	33.8
FBpp0100045,FBpp0100047,FBpp0100048,FBpp0100050,FBpp0100051	27734.8	1	4	8	3.27e-05	0.266	LAPITGVTAYTVNPGITR	0.95	70.1	31.2	FBpp0100045,FBpp0100047,FBpp0100048,FBpp0100050,FBpp0100051	27734.8	1	5	12	0.000109	0.309	LAPITGVTAYTVNPGITR	0.95	86.4	32
FBpp0071031,FBpp0089237	36336.6	1	6	13	5.31e-05	0.212	LAPLPFTLALSGR	0.95	69.8	34.8	FBpp0071031,FBpp0089237	36336.6	1	5	8	7.25e-05	0.233	LAPLPFTLALSGR	0.95	63.7	32
FBpp0078130	84093.9	1	16	37	0.000151	0.251	LAQELLMSLSMR	0.937	29.4	34.8	FBpp0078130	84093.9	1	20	36	0.000326	0.295	LAQELLMSLSMR	0.821	25.2	33.1
FBpp0074843	45367.3	1	8	9	3.67e-05	0.22	LAQEQIQPLVK	0.95	36.5	34.7	FBpp0074843	45367.3	1	6	10	9.06e-05	0.203	LAQEQIQPLVK	0.893	26.2	31.9
FBpp0071279	49981.3	0.998	2	2	8.17e-06	0.0735	LAQFVDDGGNVLVAGSEK	0.95	31.1	34.1	FBpp0071279	49981.3	1	3	3	2.72e-05	0.0869	LAQFVDDGGNVLVAGSEK	0.95	40.6	31.3
FBpp0072135	50642.7	1	15	21	8.57e-05	0.348	LASAFNVSR	0.95	44.3	37.7	FBpp0072135	50642.7	1	13	18	0.000163	0.324	LASAFNVSR	0.95	32.8	34
FBpp0070329,FBpp0292167,FBpp0292168	103831	1	49	199	0.000813	0.642	LASDLLEWIR	0.95	40.4	34.8	FBpp0070329,FBpp0292167,FBpp0292168	103831	1	46	192	0.00174	0.604	LASDLLEWIR	0.95	50.4	34.1
FBpp0076320,FBpp0076321	102340	1	59	249	0.00102	0.648	LASEVEVLIIDLEK	0.95	63.9	32.3	FBpp0076320,FBpp0076321	102340	1	57	282	0.00256	0.618	LASEVEVLIIDLEK	0.95	67.9	29.7
FBpp0073290,FBpp0073291	60809.8	1	23	60	0.000245	0.517	LASGVALLR	0.95	63.3	36.1	FBpp0073290,FBpp0073291	60809.8	1	21	71	0.000644	0.443	LASGVALLR	0.95	58.6	35.1
FBpp0080707,FBpp0080708	30384.2	1	14	62	0.000253	0.707	LASIISAEGDAEAAGLLAK	0.95	137	31.4	FBpp0080707,FBpp0080708	30384.2	1	13	60	0.000544	0.62	LASIISAEGDAEAAGLLAK	0.95	115	29.2
FBpp0078130	84093.9	1	16	37	0.000151	0.251	LASIVEQVAECHLEGR	0.95	57.5	35	FBpp0078130	84093.9	1	20	36	0.000326	0.295	LASIVEQVAECHLEGR	0.95	61.2	32.6
FBpp0070039,FBpp0070040	9434	1	7	28	0.000114	0.53	LATRNPDVTWNR	0.95	37.3	35.4	FBpp0070039,FBpp0070040	9434	1	7	22	0.000199	0.53	LATRNPDVTWNR	0.95	87.8	32.9
FBpp0084265,FBpp0100024,FBpp0100025,FBpp0100026,FBpp0289952	54974.5	1	5	5	2.04e-05	0.132	LAVDAGIPK	0.95	35.8	34.5	FBpp0084265,FBpp0100024,FBpp0100025,FBpp0100026,FBpp0289952	54974.5	1	5	8	7.25e-05	0.124	LAVDAGIPK	0.95	32	33.7
FBpp0075069	45415.8	1	23	345	0.00141	0.759	LAVGAIGHLANVPYASDLA	0.95	99.4	32.6	FBpp0075069	45415.8	1	22	364	0.0033	0.757	LAVGAIGHLANVPYASDLA	0.95	103	32.8
FBpp0075023,FBpp0075024,FBpp0075026,FBpp0075028	112587	1	46	236	0.000964	0.527	LAVVANPSHLEAVDPVVQGK	0.95	127	31.8	FBpp0075023,FBpp0075024,FBpp0075026,FBpp0075028	112587	1	45	283	0.00257	0.505	LAVVANPSHLEAVDPVVQGK	0.95	108	27
FBpp0084905,FBpp0084906,FBpp0084907	32872.5	1	21	203	0.000829	0.68	LAVYDSLDSDVVK	0.95	97.7	35.4	FBpp0084905,FBpp0084906,FBpp0084907	32872.5	1	16	208	0.00189	0.572	LAVYDSLDSDVVK	0.95	98.1	32.3
FBpp0082645	24578.7	1	10	57	0.000233	0.465	LCEAICPAQAITIEAEER	0.95	107	34.4	FBpp0082645	24578.7	1	8	61	0.000553	0.359	LCEAICPAQAITIEAEER	0.95	96.8	31.2
FBpp0086442,FBpp0086443,FBpp0086444,FBpp0111813	80424.2	1	31	226	0.000923	0.492	LCGAIVYYDGQQDDAR	0.95	92.4	34.8	FBpp0086442,FBpp0086443,FBpp0086444,FBpp0111813	80424.2	1	31	243	0.0022	0.5	LCGAIVYYDGQQDDAR	0.95	97.2	29.6
FBpp0082459,FBpp0082460	51874.2	1	21	215	0.000878	0.598	LCTMVTEAEVER	0.95	89.2	35.7	FBpp0082459,FBpp0082460	51874.2	1	21	234	0.00212	0.623	LCTMVTEAEVER	0.95	87.1	31.5
FBpp0082597	41700.9	1	22	713	0.00291	0.726	LCYVALDFEQEMATAAASTSLEK	0.95	106	32.9	FBpp0082597	41700.9	1	18	785	0.00712	0.622	LCYVALDFEQEMATAAASTSLEK	0.95	126	30.5
FBpp0070787,FBpp0070788,FBpp0100124,FBpp0100125	41822.7	1	5	11	4.49e-05	0.596	LCYVALDFEQEMATAASSSSLEK	0.95	82.9	32.3	FBpp0070787,FBpp0070788,FBpp0100124,FBpp0100125	41822.7	1	4	11	9.97e-05	0.577	LCYVALDFEQEMATAASSSSLEK	0.95	104	29.9
FBpp0072728	2.06605e+06	1	123	236	0.000964	0.087	LDAGAVQCLAR	0.95	45.3	35.7	FBpp0072728	2.06605e+06	1	119	233	0.00211	0.0806	LDAGAVQCLAR	0.95	44.3	33.7
FBpp0290554	1.0001e+06	1	166	337	0.00138	0.231	LDANITGEPAPK	0.95	55.4	35.3	FBpp0290554	1.0001e+06	1	186	397	0.0036	0.264	LDANITGEPAPK	0.95	41.5	33.1
FBpp0088252	372686	1	61	129	0.000527	0.205	LDAVEHTTLIIVDLR	0.95	34	34.6	FBpp0088252	372686	1	62	137	0.00124	0.22	LDAVEHTTLIIVDLR	0.848	24.7	31.9
FBpp0073949,FBpp0073950	24594.2	1	6	30	0.000122	0.231	LDDLLNWGR	0.95	63.9	36.4	FBpp0073949,FBpp0073950	24594.2	1	8	42	0.000381	0.471	LDDLLNWGR	0.95	62.8	37.1
FBpp0291043	222825	1	166	3227	0.0132	0.665	LDEAEANALK	0.95	79.6	40.3	FBpp0080454	224415	1	161	3524	0.0319	0.662	LDEAEANALK	0.95	66.3	33.4
FBpp0291043	222825	1	166	3227	0.0132	0.665	LDEAEANALKGGK	0.95	50.4	34.3	FBpp0080454	224415	1	161	3524	0.0319	0.662	LDEAEANALKGGK	0.95	62.7	30
FBpp0072124	109614	1	37	199	0.000813	0.359	LDEFGEQLSK	0.95	56.1	36.1	FBpp0072124	109614	1	43	240	0.00218	0.461	LDEFGEQLSK	0.95	47	33.8
FBpp0084566	17524.4	1	5	225	0.000919	0.316	LDEFLPIYSQVK	0.95	78.7	34.3	FBpp0084566	17524.4	1	5	244	0.00221	0.316	LDEFLPIYSQVK	0.95	83.4	31.4
FBpp0070676,FBpp0070677,FBpp0070679	48876.9	1	18	100	0.000408	0.566	LDEGPATEVK	0.95	49.9	36.2	FBpp0070676,FBpp0070677,FBpp0070679	48876.9	1	17	114	0.00103	0.566	LDEGPATEVK	0.95	48	33.7
FBpp0076320,FBpp0076321	102340	1	59	249	0.00102	0.648	LDETIILYETSQR	0.95	66.8	35.6	FBpp0076320,FBpp0076321	102340	1	57	282	0.00256	0.618	LDETIILYETSQR	0.95	73.9	33.9
FBpp0088174	52922.5	1	16	93	0.00038	0.472	LDEVEDVLTTNR	0.95	79	36	FBpp0088174	52922.5	1	17	98	0.000888	0.513	LDEVEDVLTTNR	0.95	70.9	33.4
FBpp0079406	57020	1	17	55	0.000225	0.392	LDEVIER	0.95	37.2	36.7	FBpp0079406	57020	1	14	46	0.000417	0.323	LDEVIER	0.95	34.5	35.1
FBpp0099963,FBpp0112375	469066	1	78	176	0.000719	0.222	LDEYTEADAMIETQR	0.95	84.7	34.2	FBpp0112375	475652	1	80	184	0.00167	0.218	LDEYTEADAMIETQR	0.95	91.8	28.7
FBpp0081002,FBpp0289654	85401.5	1	41	386	0.00158	0.584	LDFNPLTDELTGADGK	0.95	86.7	34.8	FBpp0081002,FBpp0289654	85401.5	1	40	497	0.0045	0.572	LDFNPLTDELTGADGK	0.95	90	32.2
FBpp0081002,FBpp0289654	85401.5	1	41	386	0.00158	0.584	LDFNPLTDELTGADGKK	0.95	69.9	33.4	FBpp0081002,FBpp0289654	85401.5	1	40	497	0.0045	0.572	LDFNPLTDELTGADGKK	0.95	62.9	29.8
FBpp0085411,FBpp0291229	17000.8	1	6	36	0.000147	0.484	LDFSQFCK	0.95	36.5	36.4	FBpp0085411,FBpp0291229	17000.8	1	7	32	0.00029	0.529	LDFSQFCK	0.95	33.6	34.2
FBpp0293688,FBpp0293690,FBpp0293691,FBpp0293698,FBpp0293699,FBpp0293700,FBpp0293702,FBpp0293703,FBpp0293704,FBpp0293705,FBpp0300810,FBpp0300811,FBpp0300812	504611	1	35	47	0.000192	0.0964	LDGEEAVIR	0.95	44.2	36.3	FBpp0300810	504611	1	32	49	0.000444	0.0891	LDGEEAVIR	0.85	32.8	39.9
FBpp0088252	372686	1	61	129	0.000527	0.205	LDGYELEAR	0.95	46.5	37	FBpp0088252	372686	1	62	137	0.00124	0.22	LDGYELEAR	0.95	46	33.2
FBpp0099963,FBpp0112375	469066	1	78	176	0.000719	0.222	LDIVNEIK	0.95	50.9	34.6	FBpp0112375	475652	1	80	184	0.00167	0.218	LDIVNEIK	0.95	51.6	31.3
FBpp0099963,FBpp0112375	469066	1	78	176	0.000719	0.222	LDIVNEIKK	0.95	24.5	30.7	FBpp0112375	475652	1	80	184	0.00167	0.218	LDIVNEIKK	0.95	26.2	25.8
FBpp0082295	103766	1	11	29	0.000118	0.16	LDLAIAYELPELAGK	0.95	54.7	33.3	FBpp0082295	103766	1	11	27	0.000245	0.154	LDLAIAYELPELAGK	0.95	50.8	30.9
FBpp0071328,FBpp0071329	48605.9	1	4	5	2.04e-05	0.111	LDLDLGSSLFR	0.95	56.7	35.7	FBpp0071328,FBpp0071329	48605.9	1	3	3	2.72e-05	0.086	LDLDLGSSLFR	0.95	71.5	34.2
FBpp0100045,FBpp0100047,FBpp0100048,FBpp0100050,FBpp0100051	27734.8	1	4	8	3.27e-05	0.266	LDLGTLEAIQWTK	0.95	63.2	34	FBpp0100045,FBpp0100047,FBpp0100048,FBpp0100050,FBpp0100051	27734.8	1	5	12	0.000109	0.309	LDLGTLEAIQWTK	0.95	68.2	31.2
FBpp0078349,FBpp0078350	26082.3	1	8	21	8.57e-05	0.363	LDLISQQLVPEIR	0.95	85.7	31.6	FBpp0078349,FBpp0078350	26082.3	1	9	19	0.000172	0.425	LDLISQQLVPEIR	0.95	86.5	32.1
FBpp0290811,FBpp0290812	98511.9	1	6	10	4.08e-05	0.0849	LDLMDEGTDAR	0.95	45.6	36.2	FBpp0290811,FBpp0290812	98511.9	1	6	9	8.16e-05	0.077	LDLMDEGTDAR	0.95	54.8	30.6
FBpp0074285	26905.2	1	9	34	0.000139	0.545	LDLTVNCAGTATAVK	0.95	100	34.5	FBpp0074285	26905.2	1	10	38	0.000344	0.576	LDLTVNCAGTATAVK	0.95	100	31.2
FBpp0072672	278307	1	39	66	0.000269	0.181	LDNLSALAAR	0.945	33.6	35.7	FBpp0072672	278307	1	42	70	0.000634	0.202	LDNLSALAAR	0.95	37.6	35
FBpp0076393,FBpp0113039	52590.9	1	16	34	0.000139	0.384	LDNNEPLK	0.931	33.1	36.3	FBpp0076390,FBpp0076391,FBpp0076392,FBpp0076393,FBpp0076394,FBpp0076396,FBpp0113039,FBpp0113040,FBpp0113041	46662	1	15	34	0.000308	0.423	LDNNEPLK	0.95	33	33.1
FBpp0290554	1.0001e+06	1	166	337	0.00138	0.231	LDNSGSWVK	0.902	28.9	36	FBpp0290554	1.0001e+06	1	186	397	0.0036	0.264	LDNSGSWVK	0.95	38.2	33.7
FBpp0293688,FBpp0293690,FBpp0293691,FBpp0293698,FBpp0293699,FBpp0293700,FBpp0293702,FBpp0293703,FBpp0293704,FBpp0293705,FBpp0300810,FBpp0300811,FBpp0300812	504611	1	35	47	0.000192	0.0964	LDPVVVR	0.897	28.4	33.7	FBpp0300810	504611	1	32	49	0.000444	0.0891	LDPVVVR	0.892	27.3	32.7
FBpp0085172,FBpp0085173,FBpp0290103	84955.6	1	3	3	1.22e-05	0.0454	LDSLAALDSGGLK	0.95	33.4	35.2	FBpp0085172,FBpp0085173,FBpp0290103	84955.6	1	4	5	4.53e-05	0.061	LDSLAALDSGGLK	0.95	69.3	36.9
FBpp0288710	82016.3	1	22	82	0.000335	0.322	LDTYDILNR	0.95	37.1	36.6	FBpp0288710	82016.3	1	27	103	0.000934	0.399	LDTYDILNR	0.95	33.5	33.9
FBpp0086317,FBpp0086319,FBpp0086320,FBpp0288470,FBpp0288471	92390.8	1	5	6	2.45e-05	0.142	LDTYVEQITR	0.95	64.2	36.7	FBpp0086317,FBpp0086319,FBpp0086320,FBpp0288470,FBpp0288471	92390.8	1	4	4	3.63e-05	0.101	LDTYVEQITR	0.95	67.5	34.5
FBpp0082295	103766	1	11	29	0.000118	0.16	LDVGPETEAILDQLK	0.95	107	34.6	FBpp0082295	103766	1	11	27	0.000245	0.154	LDVGPETEAILDQLK	0.95	93.2	31.7
FBpp0079771,FBpp0079772,FBpp0100039,FBpp0293784	30550.8	1	20	276	0.00113	0.816	LDVGVQLSWASGTSNTK	0.95	83.4	35	FBpp0079771,FBpp0079772,FBpp0100039,FBpp0293784	30550.8	1	20	292	0.00265	0.879	LDVGVQLSWASGTSNTK	0.95	79.7	32.4
FBpp0074677,FBpp0074678,FBpp0291259	54586.6	1	12	20	8.17e-05	0.251	LDVPSFDWPIASFPEYR	0.95	65.3	35	FBpp0074677,FBpp0074678,FBpp0291259	54586.6	1	9	18	0.000163	0.222	LDVPSFDWPIASFPEYR	0.95	70.1	32.1
FBpp0075425	37324.7	0.998	2	2	8.17e-06	0.0751	LDVQQDLAQEMFK	0.95	89.6	35.3	FBpp0075425	37324.7	0.999	2	2	1.81e-05	0.0601	LDVQQDLAQEMFK	0.95	63.2	33
FBpp0087186,FBpp0087187	34182	1	13	31	0.000127	0.427	LDVSPISEIIDVK	0.95	67.4	33.7	FBpp0087186,FBpp0087187	34182	1	11	30	0.000272	0.348	LDVSPISEIIDVK	0.95	78.2	28.9
FBpp0076134	27358.3	1	14	121	0.000494	0.519	LDYQVECR	0.95	47.2	33.7	FBpp0076134	27358.3	1	14	128	0.00116	0.498	LDYQVECR	0.95	48.5	27.4
FBpp0088252	372686	1	61	129	0.000527	0.205	LDYSTPGSK	0.834	28.6	36.5	FBpp0088252	372686	1	62	137	0.00124	0.22	LDYSTPGSK	0.838	26.4	33.9
FBpp0076152,FBpp0076154	22624.4	1	6	7	2.86e-05	0.231	LDYVLGLK	0.852	26.4	35.2	FBpp0076152,FBpp0076154	22624.4	1	6	9	8.16e-05	0.226	LDYVLGLK	0.95	47.4	31.2
FBpp0291043	222825	1	166	3227	0.0132	0.665	LEADINELEIALDHANK	0.95	108	34.4	FBpp0080454	224415	1	161	3524	0.0319	0.662	LEADINELEIALDHANK	0.95	124	31.8
FBpp0291043	222825	1	166	3227	0.0132	0.665	LEAEKDELQAALEEAEAALEQEENK	0.95	148	31.8	FBpp0080454	224415	1	161	3524	0.0319	0.662	LEAEKDELQAALEEAEAALEQEENK	0.95	147	28.9
FBpp0074228	265744	1	24	30	0.000122	0.124	LEAIDNR	0.939	33.8	36.4	FBpp0074228	265744	1	29	41	0.000372	0.161	LEAIDNR	0.853	28	35
FBpp0099963,FBpp0112375	469066	1	78	176	0.000719	0.222	LEAQVTGFPAPEVK	0.95	69.3	33.9	FBpp0112375	475652	1	80	184	0.00167	0.218	LEAQVTGFPAPEVK	0.95	39	32.1
FBpp0088896	54585.9	1	23	265	0.00108	0.44	LEDDLIVEK	0.95	57.5	35.4	FBpp0088896	54585.9	1	24	324	0.00294	0.454	LEDDLIVEK	0.95	57.3	32.8
FBpp0291043	222825	1	166	3227	0.0132	0.665	LEDEQVVVLK	0.95	57.4	34.6	FBpp0080454	224415	1	161	3524	0.0319	0.662	LEDEQVVVLK	0.95	67.7	31.1
FBpp0290518-R	0	0.984	2	2	8.17e-06	0	LEDNQQTAVK	0.887	30.7	36.5	FBpp0290518-R	0	0.99	2	3	2.72e-05	0	LEDNQQTAVK	0.89	27.6	33.2
FBpp0083588,FBpp0290012	40381.7	1	14	62	0.000253	0.478	LEDVVASIQK	0.95	52.9	35.4	FBpp0083588,FBpp0290012	40381.7	1	15	93	0.000843	0.543	LEDVVASIQK	0.95	51.1	31.9
FBpp0292445,FBpp0292447,FBpp0292450,FBpp0292451	958378	1	19	23	9.39e-05	0.0307	LEDWVGQGEQQMSR	0.95	46.2	35.8	FBpp0292445,FBpp0292447,FBpp0292450,FBpp0292451	958378	1	17	22	0.000199	0.0258	LEDWVGQGEQQMSR	0.879	25.3	31.5
FBpp0076320,FBpp0076321	102340	1	59	249	0.00102	0.648	LEEAEGGAEHQFEANR	0.95	99.1	33.6	FBpp0076320,FBpp0076321	102340	1	57	282	0.00256	0.618	LEEAEGGAEHQFEANR	0.95	110	26.4
FBpp0291136,FBpp0300554	47390.8	1	20	136	0.000555	0.346	LEEAEK	0.95	39	36.5	FBpp0073682,FBpp0073683,FBpp0100013	47448.7	1	24	148	0.00134	0.38	LEEAEK	0.95	35.3	34.8
FBpp0291043	222825	1	166	3227	0.0132	0.665	LEEAGGATSAQIELNK	0.95	115	35.3	FBpp0080454	224415	1	161	3524	0.0319	0.662	LEEAGGATSAQIELNK	0.95	119	31.7
FBpp0291043	222825	1	166	3227	0.0132	0.665	LEEAGGATSAQIELNKK	0.95	94.4	32	FBpp0080454	224415	1	161	3524	0.0319	0.662	LEEAGGATSAQIELNKK	0.95	88.4	28.5
FBpp0076270,FBpp0076271,FBpp0111703	61265.2	1	14	25	0.000102	0.279	LEEGYAK	0.885	30.8	36.7	FBpp0076270,FBpp0076271,FBpp0111703	61265.2	1	14	30	0.000272	0.246	LEEGYAK	0.921	30.4	34.3
FBpp0085107	24183.1	1	5	10	4.08e-05	0.17	LEENLKK	0.81	22.7	34.3	FBpp0085107	24183.1	1	6	8	7.25e-05	0.26	LEENLKK	0.856	21.7	28.6
FBpp0076320,FBpp0076321	102340	1	59	249	0.00102	0.648	LEEVELNAVAGSK	0.95	62.1	35.5	FBpp0076320,FBpp0076321	102340	1	57	282	0.00256	0.618	LEEVELNAVAGSK	0.95	100	31.8
FBpp0087539,FBpp0087540,FBpp0087541,FBpp0087542,FBpp0087543,FBpp0087544,FBpp0087545,FBpp0087546,FBpp0087547,FBpp0290074,FBpp0293088	130866	1	41	98	0.0004	0.409	LEGEDLIMIIE	0.95	80.6	35.9	FBpp0087540,FBpp0087541,FBpp0087542,FBpp0087544,FBpp0087547,FBpp0293088	130866	1	45	125	0.00113	0.485	LEGEDLIMIIE	0.95	80.8	33.3
FBpp0073290,FBpp0073291	60809.8	1	23	60	0.000245	0.517	LEGVETTNEDQK	0.95	73.5	35.4	FBpp0073290,FBpp0073291	60809.8	1	21	71	0.000644	0.443	LEGVETTNEDQK	0.95	76.8	33
FBpp0070329,FBpp0292167,FBpp0292168	103831	1	49	199	0.000813	0.642	LEHLAQK	0.93	29.9	35.7	FBpp0070329,FBpp0292167,FBpp0292168	103831	1	46	192	0.00174	0.604	LEHLAQK	0.95	37.1	33.2
FBpp0088808,FBpp0088809,FBpp0293707	10032.6	0.998	2	3	1.22e-05	0.303	LEHPGGEESLVDEAGR	0.95	78	34.6	FBpp0088808,FBpp0088809,FBpp0293707	12942.1	0.998	2	5	4.53e-05	0.303	LEHPGGEESLVDEAGR	0.95	85.1	31.6
FBpp0071794	59423.3	1	35	666	0.00272	0.616	LELAQYR	0.95	57.6	39.7	FBpp0071794	59423.3	1	35	872	0.0079	0.621	LELAQYR	0.95	61.4	34.5
FBpp0290554	1.0001e+06	1	166	337	0.00138	0.231	LELLDPQLEDSGLYK	0.95	85.3	34.4	FBpp0290554	1.0001e+06	1	186	397	0.0036	0.264	LELLDPQLEDSGLYK	0.95	109	31.9
FBpp0087999	36344	1	2	3	1.22e-05	0.0859	LEMVTPYK	0.95	33.1	36	FBpp0087999	36344	1	5	5	4.53e-05	0.175	LEMVTPYK	0.849	26.6	33.8
FBpp0085470,FBpp0290636,FBpp0290637	196587	1	20	31	0.000127	0.166	LENIDSETDNLDITFVK	0.95	36.6	33.1	FBpp0085470,FBpp0290637	196587	1	23	38	0.000344	0.198	LENIDSETDNLDITFVK	0.95	89.2	31.8
FBpp0290554	1.0001e+06	1	166	337	0.00138	0.231	LENIDYNTK	0.95	39.3	36.5	FBpp0290554	1.0001e+06	1	186	397	0.0036	0.264	LENIDYNTK	0.95	45.6	34.4
FBpp0075023,FBpp0075024,FBpp0075026,FBpp0075028	112587	1	46	236	0.000964	0.527	LENVYCNK	0.848	29.4	36.8	FBpp0075023,FBpp0075024,FBpp0075026,FBpp0075028	112587	1	45	283	0.00257	0.505	LENVYCNK	0.95	33.5	32.8
FBpp0079113,FBpp0079114	198332	1	6	7	2.86e-05	0.0313	LEPEEIETLGDQINR	0.95	54.3	34.9	FBpp0079113,FBpp0079114	198332	1	5	6	5.44e-05	0.0246	LEPEEIETLGDQINR	0.95	52.5	37.4
FBpp0079874	51074.6	1	4	6	2.45e-05	0.13	LEPIQSGGGQER	0.95	53	36.7	FBpp0079874	51074.6	1	4	4	3.63e-05	0.119	LEPIQSGGGQER	0.902	29.2	34.2
FBpp0072728	2.06605e+06	1	123	236	0.000964	0.087	LEPMGDPTMR	0.95	48.9	36.2	FBpp0072728	2.06605e+06	1	119	233	0.00211	0.0806	LEPMGDPTMR	0.95	38	31.5
FBpp0085411,FBpp0291229	17000.8	1	6	36	0.000147	0.484	LEPPAVK	0.919	29	35.4	FBpp0085411,FBpp0291229	17000.8	1	7	32	0.00029	0.529	LEPPAVK	0.928	29	33.1
FBpp0072728	2.06605e+06	1	123	236	0.000964	0.087	LEPQTVEEGDPAR	0.95	52.5	35.8	FBpp0072728	2.06605e+06	1	119	233	0.00211	0.0806	LEPQTVEEGDPAR	0.95	68.8	32
FBpp0072728	2.06605e+06	1	123	236	0.000964	0.087	LEPVGDSTMR	0.95	43.4	36.2	FBpp0072728	2.06605e+06	1	119	233	0.00211	0.0806	LEPVGDSTMR	0.95	39.9	32.8
FBpp0099963,FBpp0112375	469066	1	78	176	0.000719	0.222	LEQEAIELYK	0.95	67	39.8	FBpp0112375	475652	1	80	184	0.00167	0.218	LEQEAIELYK	0.95	43.6	33.5
FBpp0076320,FBpp0076321	102340	1	59	249	0.00102	0.648	LEQELSVVASDYEEVSK	0.95	96.2	33.8	FBpp0076320,FBpp0076321	102340	1	57	282	0.00256	0.618	LEQELSVVASDYEEVSK	0.95	99.3	31.1
FBpp0291043	222825	1	166	3227	0.0132	0.665	LEQTLDELEDSLER	0.95	115	35.2	FBpp0080454	224415	1	161	3524	0.0319	0.662	LEQTLDELEDSLER	0.95	115	32.4
FBpp0291043	222825	1	166	3227	0.0132	0.665	LEQTLDELEDSLEREK	0.95	57.6	34.8	FBpp0080454	224415	1	161	3524	0.0319	0.662	LEQTLDELEDSLEREK	0.95	33.1	38.1
FBpp0086156,FBpp0086157,FBpp0099646	27613.7	1	15	168	0.000686	0.522	LEQTVKDNDGHLALGK	0.95	31	32.2	FBpp0086156,FBpp0086157,FBpp0099646	27613.7	1	16	162	0.00147	0.707	LEQTVKDNDGHLALGK	0.95	55.5	28.6
FBpp0291043	222825	1	166	3227	0.0132	0.665	LESELQTLHSDLDELLNEAK	0.95	107	33.8	FBpp0080454	224415	1	161	3524	0.0319	0.662	LESELQTLHSDLDELLNEAK	0.95	90.3	31.1
FBpp0086694	74067.4	1	23	53	0.000216	0.354	LESLVGDLIK	0.95	43.1	33.7	FBpp0086694	74067.4	1	23	49	0.000444	0.332	LESLVGDLIK	0.95	53	31.5
FBpp0085489	33742	1	15	70	0.000286	0.542	LETAALHK	0.95	38.3	35.8	FBpp0085489	33742	1	15	74	0.000671	0.539	LETAALHK	0.95	41.8	33.6
FBpp0074584,FBpp0074585,FBpp0074586,FBpp0300889	11424	1	7	32	0.000131	0.615	LETAPFDPR	0.95	51.8	35.7	FBpp0074584,FBpp0074585,FBpp0074586,FBpp0300889	11424	1	7	36	0.000326	0.615	LETAPFDPR	0.95	49.4	31.5
FBpp0291136,FBpp0300554	47390.8	1	20	136	0.000555	0.346	LETEKYDLEER	0.95	49.6	35	FBpp0073682,FBpp0073683,FBpp0100013	47448.7	1	24	148	0.00134	0.38	LETEKYDLEER	0.95	56	32.5
FBpp0099686,FBpp0297600	23760.3	1	4	6	2.45e-05	0.226	LETGNFAWASEGVAR	0.95	36.5	35.3	FBpp0099686,FBpp0297600	23760.3	1	5	12	0.000109	0.269	LETGNFAWASEGVAR	0.95	42.4	32.2
FBpp0077773,FBpp0077774,FBpp0289795	44396.7	1	4	9	3.67e-05	0.103	LETSSIDK	0.95	37	36.2	FBpp0077773,FBpp0077774,FBpp0289795	44396.7	1	5	12	0.000109	0.138	LETSSIDK	0.95	37	33.5
FBpp0084265,FBpp0100024,FBpp0100025,FBpp0100026,FBpp0289952	54974.5	1	5	5	2.04e-05	0.132	LEVGMVGVNEGIISAAEAPFGGVK	0.95	26.4	32.7	FBpp0084265,FBpp0100024,FBpp0100025,FBpp0100026,FBpp0289952	54974.5	1	5	8	7.25e-05	0.124	LEVGMVGVNEGIISAAEAPFGGVK	0.95	61.8	30
FBpp0099963,FBpp0112375	469066	1	78	176	0.000719	0.222	LEVQSLDLVDAGEYK	0.95	87.6	34.4	FBpp0112375	475652	1	80	184	0.00167	0.218	LEVQSLDLVDAGEYK	0.95	91.7	31.5
FBpp0076320,FBpp0076321	102340	1	59	249	0.00102	0.648	LEVSISELNVK	0.95	68.2	33.9	FBpp0076320,FBpp0076321	102340	1	57	282	0.00256	0.618	LEVSISELNVK	0.95	79.8	29.9
FBpp0291928,FBpp0291935	819496	1	90	395	0.00161	0.137	LEVYENPGTGDVPPTFTR	0.95	80.6	35.3	FBpp0291928,FBpp0291935	819496	1	88	465	0.00421	0.14	LEVYENPGTGDVPPTFTR	0.95	79.2	33.4
FBpp0291136,FBpp0300554	47390.8	1	20	136	0.000555	0.346	LFEGGWDEISK	0.95	42.8	35.9	FBpp0073682,FBpp0073683,FBpp0100013	47448.7	1	24	148	0.00134	0.38	LFEGGWDEISK	0.95	46.4	33.4
FBpp0291136,FBpp0300554	47390.8	1	20	136	0.000555	0.346	LFEGGWDEISKDSNEK	0.95	44.2	34.1	FBpp0073682,FBpp0073683,FBpp0100013	47448.7	1	24	148	0.00134	0.38	LFEGGWDEISKDSNEK	0.95	45.2	31.4
FBpp0291133,FBpp0291134,FBpp0291135	44902.2	1	4	33	0.000135	0.326	LFEGGYNTVYAETLEK	0.95	96.8	34.9	FBpp0291133,FBpp0291134,FBpp0291135	44902.2	0.998	2	30	0.000272	0.404	LFEGGYNTVYAETLEK	0.95	85.2	32.4
FBpp0086694	74067.4	1	23	53	0.000216	0.354	LFELAYK	0.95	32	35.6	FBpp0086694	74067.4	1	23	49	0.000444	0.332	LFELAYK	0.95	35.4	31.6
FBpp0071087	28408.4	0.999	2	2	8.17e-06	0.0968	LFEVVDEHK	0.95	41.8	36	FBpp0071087	28408.4	0.995	2	3	2.72e-05	0.0685	LFEVVDEHK	0.934	30.8	33.8
FBpp0291043	222825	1	166	3227	0.0132	0.665	LFGCDTAELYK	0.95	63	35.4	FBpp0080454	224415	1	161	3524	0.0319	0.662	LFGCDTAELYK	0.95	62.6	33.2
FBpp0082985	35318.5	1	22	335	0.00137	0.783	LFGVSTLDVVR	0.95	77.9	34.9	FBpp0082985	35318.5	1	23	379	0.00344	0.833	LFGVSTLDVVR	0.95	83.6	35.3
FBpp0289511	68369.8	1	17	45	0.000184	0.346	LFIALTGIQYAGSHLK	0.95	87.4	33	FBpp0289511	68369.8	1	21	43	0.00039	0.435	LFIALTGIQYAGSHLK	0.95	81.7	28.4
FBpp0080468,FBpp0080469	60535.7	0.991	2	2	8.17e-06	0.0368	LFITHAGK	0.95	41.2	35.1	FBpp0080468,FBpp0080469	60535.7	0.991	2	3	2.72e-05	0.0534	LFITHAGK	0.829	24.6	32.3
FBpp0087719,FBpp0087721,FBpp0293111,FBpp0293112,FBpp0300426	579672	1	38	58	0.000237	0.1	LFPAIFVEATSK	0.95	43	34.4	FBpp0293113,FBpp0300426	579869	1	32	50	0.000453	0.0817	LFPAIFVEATSK	0.95	48	37.9
FBpp0070006	33819.1	1	5	11	4.49e-05	0.26	LFPDKDSLLTGALAVAELIASK	0.95	35.7	27.5	FBpp0070006	33819.1	1	5	15	0.000136	0.247	LFPDKDSLLTGALAVAELIASK	0.95	34.4	24.3
FBpp0076152,FBpp0076154	22624.4	1	6	7	2.86e-05	0.231	LFQGNALLR	0.95	36.5	38	FBpp0076152,FBpp0076154	22624.4	1	6	9	8.16e-05	0.226	LFQGNALLR	0.919	30.6	34.6
FBpp0077425,FBpp0271901	16824.3	1	5	13	5.31e-05	0.359	LFQMVR	0.856	31.2	38.3	FBpp0077425,FBpp0271901	16824.3	1	6	15	0.000136	0.387	LFQMVR	0.95	34.6	34.9
FBpp0073119	67852.4	1	6	8	3.27e-05	0.132	LFTHAQLSPK	0.95	29.5	35	FBpp0073119	67852.4	1	4	5	4.53e-05	0.072	LFTHAQLSPK	0.9	26.9	31.8
FBpp0088174	52922.5	1	16	93	0.00038	0.472	LFTQGYQVPPGATYTAIEAPK	0.95	70.8	33.1	FBpp0088174	52922.5	1	17	98	0.000888	0.513	LFTQGYQVPPGATYTAIEAPK	0.95	80.4	29.2
FBpp0081344,FBpp0296960	9901.7	1	4	12	4.9e-05	0.461	LFYELSVPK	0.95	50	34	FBpp0081344,FBpp0296960	9901.7	1	4	10	9.06e-05	0.461	LFYELSVPK	0.95	41.5	30.6
FBpp0085736,FBpp0085737,FBpp0085738	72343.6	1	21	161	0.000657	0.425	LGANSLLDLVVFGR	0.95	97	32.6	FBpp0085736,FBpp0085737,FBpp0085738	72343.6	1	21	161	0.00146	0.437	LGANSLLDLVVFGR	0.95	102	32.5
FBpp0071031,FBpp0089237	36336.6	1	6	13	5.31e-05	0.212	LGCGLMIG	0.845	29.4	36.9	FBpp0071031,FBpp0089237	36336.6	1	5	8	7.25e-05	0.233	LGCGLMIG	0.919	30.6	34.6
FBpp0076320,FBpp0076321	102340	1	59	249	0.00102	0.648	LGDDLHEAK	0.95	38.7	36.3	FBpp0076320,FBpp0076321	102340	1	57	282	0.00256	0.618	LGDDLHEAK	0.95	35.1	34.1
FBpp0072807,FBpp0291626	15765	1	3	4	1.63e-05	0.259	LGDDVVIQANLSK	0.95	55.9	34	FBpp0072807,FBpp0291626	15765	1	5	6	5.44e-05	0.385	LGDDVVIQANLSK	0.95	52.5	31.9
FBpp0074502	20842.2	1	3	5	2.04e-05	0.262	LGDFSVIDTEFSNIR	0.95	50.6	35.1	FBpp0074502	20842.2	1	5	9	8.16e-05	0.508	LGDFSVIDTEFSNIR	0.95	68.2	32.4
FBpp0083588,FBpp0290012	40381.7	1	14	62	0.000253	0.478	LGDGLFLR	0.95	37.9	36.5	FBpp0083588,FBpp0290012	40381.7	1	15	93	0.000843	0.543	LGDGLFLR	0.95	46.9	33.2
FBpp0086941	65902	1	5	10	4.08e-05	0.108	LGDQVLIPLNTYTGQFPEMK	0.95	77	33.6	FBpp0086941	65902	1	8	17	0.000154	0.174	LGDQVLIPLNTYTGQFPEMK	0.95	76.3	31.5
FBpp0082459,FBpp0082460	51874.2	1	21	215	0.000878	0.598	LGEAEIAR	0.947	34.4	36.3	FBpp0082459,FBpp0082460	51874.2	1	21	234	0.00212	0.623	LGEAEIAR	0.875	28.9	35.1
FBpp0072728	2.06605e+06	1	123	236	0.000964	0.087	LGEAQQQATMIVETR	0.95	89.6	34.9	FBpp0072728	2.06605e+06	1	119	233	0.00211	0.0806	LGEAQQQATMIVETR	0.95	91.6	32.7
FBpp0072246,FBpp0072247	12483.6	1	6	32	0.000131	0.495	LGEIGAWLGR	0.95	70	36.5	FBpp0072246,FBpp0072247	12483.6	1	6	29	0.000263	0.495	LGEIGAWLGR	0.95	68.6	34.3
FBpp0076134	27358.3	1	14	121	0.000494	0.519	LGFLPEEWFQFFYNK	0.95	64.9	34.5	FBpp0076134	27358.3	1	14	128	0.00116	0.498	LGFLPEEWFQFFYNK	0.95	61.2	32.1
FBpp0076270,FBpp0076271,FBpp0111703	61265.2	1	14	25	0.000102	0.279	LGFLTFCPTNLGTTIR	0.95	66.6	33.2	FBpp0076270,FBpp0076271,FBpp0111703	61265.2	1	14	30	0.000272	0.246	LGFLTFCPTNLGTTIR	0.95	78.2	32.5
FBpp0085796,FBpp0085797,FBpp0085798,FBpp0111774,FBpp0111775,FBpp0111776	33067.6	1	13	37	0.000151	0.482	LGGIQSDIYSEGLHVR	0.95	94.1	35.3	FBpp0085796,FBpp0085797,FBpp0085798,FBpp0111774,FBpp0111775,FBpp0111776	33067.6	1	13	33	0.000299	0.492	LGGIQSDIYSEGLHVR	0.875	25.6	31.6
FBpp0079453,FBpp0079455	79640	1	23	65	0.000265	0.363	LGLPEVMLGLLPGGGGTVR	0.95	77.8	29.4	FBpp0079453,FBpp0079455	79640	1	21	68	0.000616	0.359	LGLPEVMLGLLPGGGGTVR	0.95	75.4	30.6
FBpp0081231,FBpp0110071	74789.8	1	13	27	0.00011	0.267	LGPDSFVQMALQLAFYK	0.95	87.7	34.2	FBpp0081231,FBpp0110071	74789.8	1	14	30	0.000272	0.267	LGPDSFVQMALQLAFYK	0.95	71.4	31.6
FBpp0088125,FBpp0099762	43379.5	1	3	4	1.63e-05	0.112	LGPGDADAVSQR	0.95	79.1	35.6	FBpp0088125,FBpp0099762	43379.5	1	5	6	5.44e-05	0.17	LGPGDADAVSQR	0.95	62.4	32.7
FBpp0071128,FBpp0071129	78631	1	26	107	0.000437	0.476	LGQLEPAGDAGAAGTISK	0.95	110	34.2	FBpp0071128,FBpp0071129	78631	1	27	119	0.00108	0.482	LGQLEPAGDAGAAGTISK	0.95	109	30
FBpp0071128,FBpp0071129	78631	1	26	107	0.000437	0.476	LGSEVVATEQGFIAGGTDNR	0.95	125	34.7	FBpp0071128,FBpp0071129	78631	1	27	119	0.00108	0.482	LGSEVVATEQGFIAGGTDNR	0.95	119	32.6
FBpp0073290,FBpp0073291	60809.8	1	23	60	0.000245	0.517	LGVEIVR	0.908	28.3	33	FBpp0073290,FBpp0073291	60809.8	1	21	71	0.000644	0.443	LGVEIVR	0.944	30	32.3
FBpp0085615	40553.9	1	18	164	0.00067	0.471	LGVTGEQ	0.95	43.4	37.4	FBpp0085615	40553.9	1	17	171	0.00155	0.42	LGVTGEQ	0.95	45.7	35.1
FBpp0072135	50642.7	1	15	21	8.57e-05	0.348	LGVVAACAAGGQGVAMLIER	0.95	98.8	32.6	FBpp0072135	50642.7	1	13	18	0.000163	0.324	LGVVAACAAGGQGVAMLIER	0.95	86.5	32.7
FBpp0070950,FBpp0099823	20203.5	1	4	13	5.31e-05	0.303	LGYGLGVEAK	0.95	39.3	35.6	FBpp0070950,FBpp0099823	20203.5	1	3	11	9.97e-05	0.171	LGYGLGVEAK	0.95	40.1	32.3
FBpp0293688,FBpp0293690,FBpp0293691,FBpp0293698,FBpp0293699,FBpp0293700,FBpp0293702,FBpp0293703,FBpp0293704,FBpp0293705,FBpp0300810,FBpp0300811,FBpp0300812	504611	1	35	47	0.000192	0.0964	LHEDEQWTR	0.95	36.4	34.4	FBpp0300810	504611	1	32	49	0.000444	0.0891	LHEDEQWTR	0.851	23.8	30.9
FBpp0088531	44469.7	1	10	12	4.9e-05	0.279	LHEFAVVLLR	0.95	41.1	35.4	FBpp0088531	44469.7	1	8	12	0.000109	0.246	LHEFAVVLLR	0.95	48.3	33.1
FBpp0072728	2.06605e+06	1	123	236	0.000964	0.087	LHEGQHVLLEAQVEPR	0.95	53.9	34.7	FBpp0072728	2.06605e+06	1	119	233	0.00211	0.0806	LHEGQHVLLEAQVEPR	0.95	53.5	32.3
FBpp0076320,FBpp0076321	102340	1	59	249	0.00102	0.648	LHELELELR	0.95	55.2	36.2	FBpp0076320,FBpp0076321	102340	1	57	282	0.00256	0.618	LHELELELR	0.95	47.2	34.1
FBpp0085720,FBpp0085721	50147.4	1	8	19	7.76e-05	0.221	LHFFMPGFAPLTSR	0.95	39.5	35.5	FBpp0085720,FBpp0085721	50147.4	1	9	16	0.000145	0.273	LHFFMPGFAPLTSR	0.95	42.9	40.7
FBpp0074677,FBpp0074678,FBpp0291259	54586.6	1	12	20	8.17e-05	0.251	LHSVLLNIAPK	0.95	57.2	31.9	FBpp0074677,FBpp0074678,FBpp0291259	54586.6	1	9	18	0.000163	0.222	LHSVLLNIAPK	0.95	56.9	27.7
FBpp0084123	81401.1	1	6	11	4.49e-05	0.105	LIAADISSSFAEQR	0.95	59.3	35.2	FBpp0084123	81401.1	1	9	11	9.97e-05	0.148	LIAADISSSFAEQR	0.95	40	33
FBpp0081231,FBpp0110071	74789.8	1	13	27	0.00011	0.267	LIAAPCLAAQLENIVLK	0.95	74.7	29.6	FBpp0081231,FBpp0110071	74789.8	1	14	30	0.000272	0.267	LIAAPCLAAQLENIVLK	0.95	79.1	25
FBpp0088242,FBpp0088243,FBpp0300615	30340.5	1	8	13	5.31e-05	0.272	LIAEDVQDR	0.95	57.4	36.2	FBpp0088242,FBpp0088243,FBpp0300615	30340.5	1	7	11	9.97e-05	0.235	LIAEDVQDR	0.95	42	34.4
FBpp0075023,FBpp0075024,FBpp0075026,FBpp0075028	112587	1	46	236	0.000964	0.527	LIAEGTVTAEEVK	0.95	97.4	33.9	FBpp0075023,FBpp0075024,FBpp0075026,FBpp0075028	112587	1	45	283	0.00257	0.505	LIAEGTVTAEEVK	0.95	99.6	29.8
FBpp0084968	51854.5	1	23	148	0.000604	0.562	LIAENLVK	0.95	36.5	33.3	FBpp0084968	51854.5	1	20	164	0.00149	0.507	LIAENLVK	0.95	39.1	28.9
FBpp0083626	61877.4	1	4	4	1.63e-05	0.0851	LIASISLPQMVK	0.95	44.6	39.8	FBpp0083626	61877.4	1	4	5	4.53e-05	0.105	LIASISLPQMVK	0.95	28.6	26.5
FBpp0076393,FBpp0113039	52590.9	1	16	34	0.000139	0.384	LIDDMVAYAMK	0.95	56.1	36.2	FBpp0076390,FBpp0076391,FBpp0076392,FBpp0076393,FBpp0076394,FBpp0076396,FBpp0113039,FBpp0113040,FBpp0113041	46662	1	15	34	0.000308	0.423	LIDDMVAYAMK	0.95	64.3	33.5
FBpp0290554	1.0001e+06	1	166	337	0.00138	0.231	LIDFGLATR	0.95	61.2	36.1	FBpp0290554	1.0001e+06	1	186	397	0.0036	0.264	LIDFGLATR	0.95	46.5	33.5
FBpp0072672	278307	1	39	66	0.000269	0.181	LIDGQHYAADDVAQR	0.95	64.4	35.7	FBpp0072672	278307	1	42	70	0.000634	0.202	LIDGQHYAADDVAQR	0.95	46	33.1
FBpp0085020,FBpp0085021,FBpp0085022,FBpp0085023,FBpp0085024,FBpp0085025,FBpp0112393,FBpp0291320,FBpp0291321,FBpp0291322,FBpp0291756,FBpp0291757,FBpp0297624,FBpp0297625,FBpp0297626	58756.6	1	7	11	4.49e-05	0.189	LIDLNLNNIK	0.95	56.4	33.5	FBpp0085020,FBpp0085021,FBpp0085022,FBpp0085023,FBpp0085024,FBpp0085025,FBpp0112393,FBpp0291320,FBpp0291321,FBpp0291322,FBpp0291756,FBpp0291757,FBpp0297624,FBpp0297625,FBpp0297626	49360.5	1	8	12	0.000109	0.216	LIDLNLNNIK	0.95	39.7	29
FBpp0086941	65902	1	5	10	4.08e-05	0.108	LIDYDGQR	0.947	35.3	37.1	FBpp0086941	65902	1	8	17	0.000154	0.174	LIDYDGQR	0.813	25.7	33.9
FBpp0079113,FBpp0079114	198332	1	6	7	2.86e-05	0.0313	LIEDYR	0.847	30.3	37.8	FBpp0079113,FBpp0079114	198332	1	5	6	5.44e-05	0.0246	LIEDYR	0.89	29	34.6
FBpp0291477	9862.9	0.998	2	3	1.22e-05	0.207	LIEEQNLDR	0.924	32.5	36.2	FBpp0291477	9862.9	0.999	2	3	2.72e-05	0.207	LIEEQNLDR	0.95	37.7	34.4
FBpp0072728	2.06605e+06	1	123	236	0.000964	0.087	LIEGSDAVFTAR	0.95	91.7	35.9	FBpp0072728	2.06605e+06	1	119	233	0.00211	0.0806	LIEGSDAVFTAR	0.95	91.6	33.4
FBpp0080637	157269	1	12	15	6.12e-05	0.106	LIELLVR	0.861	26.2	33.1	FBpp0080637	157269	1	15	20	0.000181	0.13	LIELLVR	0.857	26.2	33
FBpp0085697	184171	1	4	5	2.04e-05	0.0371	LIEVGQQIDPIVEVTSLAGK	0.95	84.2	31.2	FBpp0085697	184171	1	5	9	8.16e-05	0.0442	LIEVGQQIDPIVEVTSLAGK	0.95	82.4	27.8
FBpp0081330,FBpp0081331	81939.8	1	6	8	3.27e-05	0.0941	LIEYLPWTEPYEK	0.95	33.8	34.7	FBpp0081330,FBpp0081331	81939.8	1	8	12	0.000109	0.124	LIEYLPWTEPYEK	0.95	31.5	32
FBpp0088501,FBpp0088502,FBpp0088503,FBpp0088981,FBpp0088982,FBpp0088983,FBpp0088984,FBpp0289428	111137	1	32	129	0.000527	0.382	LIFDNLKK	0.95	27	30.5	FBpp0088501,FBpp0088502,FBpp0088503,FBpp0088981,FBpp0088982,FBpp0088983,FBpp0088984,FBpp0289428	111137	1	31	126	0.00114	0.367	LIFDNLKK	0.95	34	25.4
FBpp0290554	1.0001e+06	1	166	337	0.00138	0.231	LIFECQLLSSPKPDIEWFR	0.95	72.6	32.7	FBpp0290554	1.0001e+06	1	186	397	0.0036	0.264	LIFECQLLSSPKPDIEWFR	0.95	73.2	29.8
FBpp0076375	46197.6	0.998	2	3	1.22e-05	0.0857	LIGEFQLLQGK	0.95	36.5	33.4	FBpp0076375	46197.6	0.998	2	5	4.53e-05	0.0857	LIGEFQLLQGK	0.95	49.9	28.6
FBpp0080329	18995.1	1	9	29	0.000118	0.599	LIGMSPEER	0.95	48.2	35.1	FBpp0080329	18995.1	1	8	32	0.00029	0.599	LIGMSPEER	0.95	38.2	31.3
FBpp0290554	1.0001e+06	1	166	337	0.00138	0.231	LIIKDSVLDDAGLYR	0.95	39.5	33.5	FBpp0290554	1.0001e+06	1	186	397	0.0036	0.264	LIIKDSVLDDAGLYR	0.95	39.9	28.8
FBpp0099963,FBpp0112375	469066	1	78	176	0.000719	0.222	LIISNPHGEK	0.95	51.8	35.4	FBpp0112375	475652	1	80	184	0.00167	0.218	LIISNPHGEK	0.95	43.6	33.3
FBpp0079484,FBpp0099517	24952.1	1	4	5	2.04e-05	0.161	LILFPINEK	0.915	27.7	32.1	FBpp0079484,FBpp0099517	24952.1	0.998	2	4	3.63e-05	0.078	LILFPINEK	0.898	23.5	28.7
FBpp0072728	2.06605e+06	1	123	236	0.000964	0.087	LINEIGMTMTR	0.937	32.8	35.5	FBpp0072728	2.06605e+06	1	119	233	0.00211	0.0806	LINEIGMTMTR	0.948	31.5	33.4
FBpp0086747	989564	1	9	10	4.08e-05	0.0124	LINPEELVLLDPK	0.95	41.8	32.5	FBpp0086747	989564	1	7	7	6.34e-05	0.00909	LINPEELVLLDPK	0.95	36.4	29.3
FBpp0072728	2.06605e+06	1	123	236	0.000964	0.087	LIPVSDPSMR	0.95	50.6	35.6	FBpp0072728	2.06605e+06	1	119	233	0.00211	0.0806	LIPVSDPSMR	0.95	32.2	33.9
FBpp0086226	24659.9	1	9	23	9.39e-05	0.488	LIQLAPALR	0.95	58.5	34.9	FBpp0086226	24659.9	1	6	25	0.000227	0.323	LIQLAPALR	0.95	52.5	29.9
FBpp0079406	57020	1	17	55	0.000225	0.392	LIQLASGNTNLK	0.95	75.5	33.6	FBpp0079406	57020	1	14	46	0.000417	0.323	LIQLASGNTNLK	0.95	91.7	31.6
FBpp0074549,FBpp0300338	38585.3	1	21	106	0.000433	0.653	LITEEASK	0.95	38.5	36.3	FBpp0074549,FBpp0300338	38585.3	1	22	135	0.00122	0.619	LITEEASK	0.95	45.1	33.7
FBpp0084968	51854.5	1	23	148	0.000604	0.562	LIVAQINPK	0.95	47.3	31.5	FBpp0084968	51854.5	1	20	164	0.00149	0.507	LIVAQINPK	0.95	46.5	28.4
FBpp0078349,FBpp0078350	26082.3	1	8	21	8.57e-05	0.363	LIVQGLFQIMEPK	0.95	80.1	32.5	FBpp0078349,FBpp0078350	26082.3	1	9	19	0.000172	0.425	LIVQGLFQIMEPK	0.95	76.6	28.6
FBpp0071006,FBpp0292475	35392.3	0.999	2	6	2.45e-05	0.0909	LIVVDISPISVPR	0.95	59.7	30.7	FBpp0071006,FBpp0292475	35392.3	0.998	2	4	3.63e-05	0.0909	LIVVDISPISVPR	0.95	66.6	30.7
FBpp0081002,FBpp0289654	85401.5	1	41	386	0.00158	0.584	LKAPFGDELPAK	0.95	40.5	31.9	FBpp0081002,FBpp0289654	85401.5	1	40	497	0.0045	0.572	LKAPFGDELPAK	0.95	40.5	26.4
FBpp0078099,FBpp0078100,FBpp0078101,FBpp0292150	63669.1	1	21	61	0.000249	0.427	LKDFPIANEPILGYLK	0.95	58.2	28.8	FBpp0078099,FBpp0078100,FBpp0078101,FBpp0292150	63669.1	1	17	59	0.000535	0.345	LKDFPIANEPILGYLK	0.95	39.8	23
[truncated: 1,583 more rows]
