# Supplementary material for: Quantitative Evaluation of the Mitochondrial Proteomes of Drosophila melanogaster Adapted to Extreme Oxygen Conditions
Source: PLoS One. 2013 Sep 12;8(9):e74011. doi: 10.1371/journal.pone.0074011 (PMC3771901; doi:10.1371/journal.pone.0074011)
Supplement: Table S5 — Summary of differentially expressed proteins identified in LOF. (XLSX) [file pone.0074011.s006.xlsx]

## Sheet: Sheet1
Table S5. Summary of differentially expressed proteins identified in LOF
down regulated
FlyBase Protein ID	Protein Annotation	FlyBase Gene ID	Gene Symbol	Molecular Weight	Theoretical PI	Unique peptides	Spectra	LOF1/C1	Mann Whitney Test (P-Value)	LOF2/C1	Mann Whitney Test (P-Value)	LOF1/C2	Mann Whitney Test (P-Value)	LOF2/C2	Mann Whitney Test (P-Value)	GO Biological process	GO Cellular Component	GO Molecullar Function
FBpp0083526	CG31198-PA	FBgn0051198	CG31198	107 kDa	5.1	3	4	0.4	95% (0.021)	0.7	75% (0.043)	0.7	75% (0.021)	1.2	0% (0.15)	proteolysis ; GO:0006508 | inferred from electronic annotation with InterPro:IPR001930	-	aminopeptidase activity ; GO:0004177 | NOT non-traceable author statement <newline> metallopeptidase activity ; GO:0008237 | inferred from electronic annotation with InterPro:IPR014782 <newline> zinc ion binding ; GO:0008270 | inferred from electronic annotation with InterPro:IPR014782
FBpp0271830	CG30360-PC	FBgn0050360	Mal-A6	68 kDa	4.58	2	5	0.4	95% (0.0090)	0.6	95% (0.0090)	0.5	95% (0.0090)	0.8	0% (0.076)	carbohydrate metabolic process ; GO:0005975 | inferred from electronic annotation with InterPro:IPR006047, InterPro:IPR006589, InterPro:IPR013781	-	cation binding ; GO:0043169 | inferred from electronic annotation with InterPro:IPR006047, InterPro:IPR006589, InterPro:IPR013781 <newline> catalytic activity ; GO:0003824 | inferred from electronic annotation with InterPro:IPR006047, InterPro:IPR006589, InterPro:IPR013781
FBpp0071551	CG4302-PA	FBgn0027073	CG4302	60 kDa	9.45	3	9	0.4	95% (0.00035)	0.5	95% (0.00067)	0.6	95% (0.019)	0.8	0% (0.27)	metabolic process ; GO:0008152 | inferred from electronic annotation with InterPro:IPR002213	-	glucuronosyltransferase activity ; GO:0015020 | inferred from sequence or structural similarity with UniProtKB:P36514
FBpp0075038	CG7842-PA	FBgn0036691	beg	42 kDa	9.57	2	6	0.5	75% (0.0039)	0.6	75% (0.0039)	0.7	75% (0.0039)	0.8	0% (0.078)	fatty acid biosynthetic process ; GO:0006633 | inferred from sequence or structural similarity with UniProtKB:Q8IVS2	mitochondrion ; GO:0005739 | inferred from sequence or structural similarity <newline> mitochondrion ; GO:0005739 | inferred from sequence or structural similarity with UniProtKB:Q8IVS2	[acyl-carrier-protein] S-malonyltransferase activity ; GO:0004314 | inferred from sequence or structural similarity <newline> [acyl-carrier-protein] S-malonyltransferase activity ; GO:0004314 | inferred from sequence or structural similarity with UniProtKB:Q8IVS2 <newline> binding ; GO:0005488 | inferred from electronic annotation with InterPro:IPR016036
FBpp0072124	CG3725-PA	FBgn0263006	Ca-P60A	110 kDa	4.99	42	398	0.5	95% (0.000000000000026)	0.7	95% (-0.0000000000000033)	0.7	95% (0.000000000000013)	0.7	95% (0.0000000000000074)	neuromuscular synaptic transmission ; GO:0007274 | inferred from mutant phenotype <newline> regulation of sequestering of calcium ion ; GO:0051282 | inferred from mutant phenotype <newline> calcium ion transport ; GO:0006816 | non-traceable author statement <newline> cellular calcium ion homeostasis ; GO:0006874 | inferred from mutant phenotype <newline> flight behavior ; GO:0007629 | inferred fr…	endoplasmic reticulum ; GO:0005783 | inferred from sequence or structural similarity <newline> endoplasmic reticulum ; GO:0005783 | inferred from direct assay <newline> nuclear envelope ; GO:0005635 | inferred from direct assay <newline> endoplasmic reticulum membrane ; GO:0005789 | non-traceable author statement <newline> integral to membrane ; GO:0016021 | non-traceable author statement <newlin…	calcium-transporting ATPase activity ; GO:0005388 | inferred from sequence or structural similarity <newline> calcium-transporting ATPase activity ; GO:0005388 | inferred from sequence or structural similarity with EMBL:AJ223584 <newline> calcium-transporting ATPase activity ; GO:0005388 | non-traceable author statement <newline> protein binding ; GO:0005515 | inferred from physical interaction w…
FBpp0085448	CG15908-PA	FBgn0033085	CG15908	18 kDa	7.34	2	4	0.6	75% (0.021)	0.4	75% (0.021)	0.6	0% (0.083)	0.5	75% (0.043)	-	-	-
FBpp0087100	CG8453-PA	FBgn0025454	Cyp6g1	60 kDa	8.28	2	3	0.6	75% (0.050)	0.5	75% (0.050)	0.8	0% (0.28)	0.8	75% (0.050)	response to DDT ; GO:0046680 | inferred from mutant phenotype <newline> response to insecticide ; GO:0017085 | inferred from mutant phenotype <newline> response to organophosphorus ; GO:0046683 | inferred from mutant phenotype <newline> insecticide catabolic process ; GO:0046701 | inferred from direct assay <newline> oxidation-reduction process ; GO:0055114 | inferred from electronic annotation w…	microsome ; GO:0005792 | non-traceable author statement <newline> membrane ; GO:0016020 | non-traceable author statement	electron carrier activity ; GO:0009055 | non-traceable author statement <newline> electron carrier activity ; GO:0009055 | inferred from sequence or structural similarity <newline> oxidoreductase activity, acting on paired donors, with incorporation or reduction of molecular oxygen ; GO:0016705 | inferred from electronic annotation with InterPro:IPR001128, InterPro:IPR002401, InterPro:IPR017972 <…
FBpp0083626	CG13850-PA	FBgn0038961	CG13850	62 kDa	9.68	4	6	0.6	95% (0.0039)	0.8	75% (0.0039)	0.8	75% (0.0039)	0.9	0% (0.34)	-	-	protein kinase activity ; GO:0004672 | inferred from electronic annotation with InterPro:IPR010622
FBpp0088252	CG11064-PA	FBgn0087002	CG11064	373 kDa	8.09	75	249	0.6	95% (-0.00000000000000022)	0.6	95% (0.000000000000017)	0.6	95% (-0.0000000000000038)	0.6	95% (0.0000000000000028)	transport ; GO:0006810 | traceable author statement <newline> Wnt receptor signaling pathway ; GO:0016055 | inferred from mutant phenotype <newline> smoothened signaling pathway ; GO:0007224 | inferred from mutant phenotype <newline> lipid transport ; GO:0006869 | inferred from direct assay	lipid particle ; GO:0005811 | inferred from direct assay <newline> extracellular region ; GO:0005576 | non-traceable author statement <newline> endocytic vesicle ; GO:0030139 | inferred from direct assay <newline> microtubule associated complex ; GO:0005875 | inferred from direct assay	fatty acid binding ; GO:0005504 | non-traceable author statement <newline> retinoid binding ; GO:0005501 | non-traceable author statement <newline> microtubule binding ; GO:0008017 | inferred from direct assay <newline> heme binding ; GO:0020037 | inferred from direct assay <newline> retinol binding ; GO:0019841 | inferred from direct assay <newline> structural molecule activity ; GO:0005198 | in…	Rfabg
FBpp0083604	CG7073-PA	FBgn0038947	sar1	22 kDa	6.95	4	5	0.6	75% (0.0090)	0.7	95% (0.0090)	0.5	75% (0.0090)	0.6	95% (0.0090)	embryonic heart tube development ; GO:0035050 | inferred from mutant phenotype <newline> larval chitin-based cuticle development ; GO:0008363 | inferred from mutant phenotype <newline> chitin-based larval cuticle pattern formation ; GO:0035293 | inferred from mutant phenotype <newline> negative regulation of dendrite morphogenesis ; GO:0050774 | inferred from mutant phenotype <newline> chitin-bas…	ER to Golgi transport vesicle ; GO:0030134 | inferred from sequence or structural similarity <newline> lipid particle ; GO:0005811 | inferred from direct assay	GTP binding ; GO:0005525 | inferred from sequence or structural similarity <newline> GTPase activity ; GO:0003924 | inferred from sequence or structural similarity <newline> GTP binding ; GO:0005525 | inferred from electronic annotation with InterPro:IPR005225, InterPro:IPR006687, InterPro:IPR006689
FBpp0085482	CG3152-PA	FBgn0026761	Trap1	78 kDa	7.68	5	7	0.6	75% (0.0039)	0.6	75% (0.037)	0.7	75% (0.010)	0.7	75% (0.037)	protein folding ; GO:0006457 | inferred from electronic annotation with InterPro:IPR001404 <newline> response to stress ; GO:0006950 | inferred from electronic annotation with InterPro:IPR001404	lipid particle ; GO:0005811 | inferred from direct assay <newline> mitochondrion ; GO:0005739 | inferred from sequence or structural similarity with HGNC_gene:TRAP1; HGNC:16264	ATPase activity ; GO:0016887 | inferred from sequence or structural similarity with HGNC_gene:TRAP1; HGNC:16264 <newline> ATP binding ; GO:0005524 | inferred from electronic annotation with InterPro:IPR001404, InterPro:IPR003594 <newline> unfolded protein binding ; GO:0051082 | inferred from electronic annotation with InterPro:IPR001404
FBpp0081074	CG1112-PA	FBgn0015575	alpha-Est7	65 kDa	6.44	3	7	0.6	75% (0.013)	0.6	75% (0.0088)	0.7	75% (0.018)	0.7	75% (0.025)	determination of adult lifespan ; GO:0008340 | inferred from mutant phenotype <newline> lipid storage ; GO:0019915 | inferred from mutant phenotype <newline> response to organophosphorus ; GO:0046683 | inferred from mutant phenotype	lipid particle ; GO:0005811 | inferred from direct assay <newline> cytoplasm ; GO:0005737 | inferred from direct assay	carboxylesterase activity ; GO:0004091 | non-traceable author statement <newline> carboxylesterase activity ; GO:0004091 | inferred from sequence or structural similarity with EMBL:AF133341 <newline> carboxylesterase activity ; GO:0004091 | inferred from direct assay <newline> carboxylesterase activity ; GO:0004091 | inferred from direct assay inferred from mutant phenotype
FBpp0080946	CG9331-PB	FBgn0032889	CG9331	36 kDa	6.73	3	4	0.6	75% (0.021)	0.5	75% (0.021)	0.8	75% (0.021)	0.7	75% (0.021)	oxidation-reduction process ; GO:0055114 | inferred from electronic annotation with InterPro:IPR006139, InterPro:IPR006140	-	oxidoreductase activity, acting on the CH-OH group of donors, NAD or NADP as acceptor ; GO:0016616 | inferred from electronic annotation with InterPro:IPR006139, InterPro:IPR006140 <newline> NAD binding ; GO:0051287 | inferred from electronic annotation with InterPro:IPR006139
FBpp0083145	CG6042-PA	FBgn0038681	Cyp12a4	62 kDa	8.91	3	5	0.6	75% (0.043)	0.7	75% (0.021)	0.6	75% (0.021)	0.7	75% (0.021)	response to insecticide ; GO:0017085 | inferred from mutant phenotype <newline> oxidation-reduction process ; GO:0055114 | inferred from electronic annotation with InterPro:IPR001128, InterPro:IPR002401, InterPro:IPR017972	mitochondrion ; GO:0005739 | inferred from sequence or structural similarity <newline> mitochondrion ; GO:0005739 | non-traceable author statement	electron carrier activity ; GO:0009055 | non-traceable author statement <newline> electron carrier activity ; GO:0009055 | inferred from sequence or structural similarity <newline> oxidoreductase activity, acting on paired donors, with incorporation or reduction of molecular oxygen ; GO:0016705 | inferred from electronic annotation with InterPro:IPR001128, InterPro:IPR002401, InterPro:IPR017972 <…
FBpp0071326	CG9691-PA	FBgn0030160	CG9691	13 kDa	5.76	2	3	0.6	75% (0.050)	0.5	75% (0.050)	0.8	75% (0.050)	0.7	75% (0.050)	-	-	-
FBpp0082295	CG9297-PA	FBgn0038181	CG9297	104 kDa	3.86	12	48	0.6	95% (0.00000000000000033)	0.6	95% (0.0000000000000029)	0.6	95% (0.0000000000024)	0.7	95% (0.000000017)	calcium ion transport ; GO:0006816 | inferred from sequence or structural similarity with UniProtKB:P13666	-	calcium ion binding ; GO:0005509 | inferred from sequence or structural similarity with UniProtKB:P13666 <newline> GTP binding ; GO:0005525 | inferred from electronic annotation with InterPro:IPR001401 <newline> GTPase activity ; GO:0003924 | inferred from electronic annotation with InterPro:IPR001401
FBpp0080637	CG10302-PA	FBgn0032679	bsf	157 kDa	7.14	15	26	0.6	95% (0.000000017)	0.6	95% (0.00000012)	0.5	95% (0.000000026)	0.6	95% (0.00000054)	-	cytoplasm ; GO:0005737 | inferred from direct assay <newline> RNA cap binding complex ; GO:0034518 | colocalizes_with inferred from direct assay	mRNA 3'-UTR binding ; GO:0003730 | non-traceable author statement <newline> mRNA 3'-UTR binding ; GO:0003730 | inferred from direct assay
FBpp0112436	CG15848-PA	FBgn0020908	Scp1	22 kDa	4.5	6	34	0.6	95% (0.000000000027)	0.4	95% (0.0000000000020)	0.8	95% (0.0000020)	0.5	95% (0.0000000000034)	-	sarcoplasmic reticulum ; GO:0016529 | inferred from sequence or structural similarity with UniProtKB:P02635	calcium ion binding ; GO:0005509 | non-traceable author statement <newline> calcium ion binding ; GO:0005509 | inferred from sequence or structural similarity with UniProtKB:P02635
FBpp0081263	CG2957-PA	FBgn0037529	mRpS9	45 kDa	9.29	2	9	0.6	95% (0.00035)	0.7	75% (0.0054)	0.6	95% (0.00035)	0.7	75% (0.0023)	translation ; GO:0006412 | inferred from sequence or structural similarity with UniProtKB:P82933	mitochondrial small ribosomal subunit ; GO:0005763 | inferred from sequence or structural similarity with UniProtKB:P82933	structural constituent of ribosome ; GO:0003735 | inferred from sequence or structural similarity with UniProtKB:P82933
FBpp0071753	CG3633-PA	FBgn0034727	mRpS29	44 kDa	8.67	4	8	0.6	95% (0.00078)	0.7	95% (0.00078)	0.7	95% (0.0011)	0.8	75% (0.012)	translation ; GO:0006412 | inferred from sequence or structural similarity with UniProtKB:P51398 <newline> apoptotic process ; GO:0006915 | inferred from electronic annotation with InterPro:IPR008092	mitochondrial small ribosomal subunit ; GO:0005763 | inferred from sequence or structural similarity with UniProtKB:P51398	structural constituent of ribosome ; GO:0003735 | inferred from sequence or structural similarity with UniProtKB:P51398
FBpp0082512	CG4247-PA	FBgn0038307	mRpS10	19 kDa	9.81	3	4	0.7	75% (0.021)	0.6	75% (0.021)	0.8	0% (0.083)	0.7	75% (0.043)	translation ; GO:0006412 | inferred from sequence or structural similarity with UniProtKB:P02364 <newline> translation ; GO:0006412 | inferred from sequence or structural similarity with UniProtKB:P82664 <newline> translation ; GO:0006412 | inferred from sequence or structural similarity with UniProtKB:P10129	mitochondrial small ribosomal subunit ; GO:0005763 | inferred from sequence or structural similarity with UniProtKB:P02364 <newline> mitochondrial small ribosomal subunit ; GO:0005763 | inferred from sequence or structural similarity with UniProtKB:P82664 <newline> mitochondrial small ribosomal subunit ; GO:0005763 | inferred from sequence or structural similarity with UniProtKB:P10129 <newline> …	structural constituent of ribosome ; GO:0003735 | inferred from sequence or structural similarity with UniProtKB:P02364 <newline> structural constituent of ribosome ; GO:0003735 | inferred from sequence or structural similarity with UniProtKB:P82664 <newline> structural constituent of ribosome ; GO:0003735 | inferred from sequence or structural similarity with UniProtKB:P10129
FBpp0073796	CG9512-PA	FBgn0030593	CG9512	69 kDa	6.71	4	7	0.7	75% (0.0040)	0.7	95% (0.0017)	0.7	75% (0.0040)	0.6	95% (0.0017)	oxidation-reduction process ; GO:0055114 | inferred from electronic annotation with InterPro:IPR000172, InterPro:IPR007867, InterPro:IPR012132 <newline> alcohol metabolic process ; GO:0006066 | inferred from electronic annotation with InterPro:IPR012132	-	choline dehydrogenase activity ; GO:0008812 | inferred from sequence or structural similarity with EMBL:Z66494; protein_id:CAA91263 <newline> flavin adenine dinucleotide binding ; GO:0050660 | inferred from electronic annotation with InterPro:IPR000172, InterPro:IPR012132
FBpp0085885	CG5323-PA	FBgn0034362	CG5323	17 kDa	7.29	3	5	0.7	75% (0.0090)	0.7	75% (0.0090)	0.7	75% (0.0090)	0.7	95% (0.0090)	-	-	-
FBpp0080728	CG10639-PA	FBgn0032729	CG10639	50 kDa	8.8	7	16	0.7	95% (0.0000073)	0.7	95% (0.000017)	0.9	75% (0.042)	0.9	0% (0.070)	oxidation-reduction process ; GO:0055114 | inferred from electronic annotation with InterPro:IPR006076	lipid particle ; GO:0005811 | inferred from direct assay	oxidoreductase activity ; GO:0016491 | inferred from electronic annotation with InterPro:IPR006076
FBpp0112204	CG5028-PE	FBgn0039358	CG5028	38 kDa		2	11	0.7	95% (0.00016)	0.4	95% (0.000071)	0.7	95% (0.00027)	0.4	95% (0.000071)	tricarboxylic acid cycle ; GO:0006099 | inferred from sequence or structural similarity with UniProtKB:P51553	mitochondrial matrix ; GO:0005759 | inferred from sequence or structural similarity with UniProtKB:P41564 <newline> mitochondrion ; GO:0005739 | inferred from sequence or structural similarity with UniProtKB:P51553 <newline> microtubule associated complex ; GO:0005875 | inferred from direct assay	isocitrate dehydrogenase (NAD+) activity ; GO:0004449 | inferred from sequence or structural similarity with UniProtKB:P41564 <newline> isocitrate dehydrogenase (NAD+) activity ; GO:0004449 | inferred from sequence or structural similarity with UniProtKB:P51553 <newline> NAD binding ; GO:0051287 | inferred from electronic annotation with InterPro:IPR001804 <newline> magnesium ion binding ; GO:000…
FBpp0087838	CG8696-PA	FBgn0002570	Mal-A1	66 kDa	4.52	4	7	0.7	95% (0.0027)	1	0% (0.57)	0.5	95% (0.0017)	0.7	75% (0.0040)	glucose metabolic process ; GO:0006006 | non-traceable author statement <newline> carbohydrate metabolic process ; GO:0005975 | inferred from electronic annotation with InterPro:IPR006047, InterPro:IPR006589, InterPro:IPR013780, InterPro:IPR013781	-	alpha-glucosidase activity ; GO:0004558 | non-traceable author statement <newline> cation binding ; GO:0043169 | inferred from electronic annotation with InterPro:IPR006047, InterPro:IPR006589, InterPro:IPR013780, InterPro:IPR013781 <newline> catalytic activity ; GO:0003824 | inferred from electronic annotation with InterPro:IPR006047, InterPro:IPR006589, InterPro:IPR013780, InterPro:IPR013781
FBpp0072184	CG4326-PA	FBgn0034986	mRpS17	18 kDa	9.07	2	5	0.7	95% (0.0090)	0.7	75% (0.016)	0.7	95% (0.0090)	0.8	75% (0.0090)	translation ; GO:0006412 | inferred from sequence or structural similarity with UniProtKB:Q9Y2R5	mitochondrial small ribosomal subunit ; GO:0005763 | inferred from sequence or structural similarity with UniProtKB:Q9Y2R5	structural constituent of ribosome ; GO:0003735 | inferred from sequence or structural similarity with UniProtKB:Q9Y2R5
FBpp0079406	CG3752-PA	FBgn0012036	Aldh	57 kDa	6.79	20	73	0.8	75% (0.0000017)	0.7	95% (0.0000000000000024)	0.7	95% (-0.0000000000000029)	0.6	95% (0.0000000000000011)	pyruvate metabolic process ; GO:0006090 | inferred from sequence or structural similarity with UniProtKB:P05091 <newline> response to ethanol ; GO:0045471 | inferred from mutant phenotype <newline> acetaldehyde metabolic process ; GO:0006117 | inferred from mutant phenotype <newline> oxidation-reduction process ; GO:0055114 | inferred from electronic annotation with InterPro:IPR015590, InterPro:I…	cytoplasm ; GO:0005737 | inferred from direct assay <newline> mitochondrion ; GO:0005739 | inferred from direct assay <newline> mitochondrion ; GO:0005739 | inferred from sequence or structural similarity with UniProtKB:P11884 <newline> mitochondrial matrix ; GO:0005759 | inferred from sequence or structural similarity with UniProtKB:P05091 <newline> lipid particle ; GO:0005811 | inferred from di…	aldehyde dehydrogenase (NAD) activity ; GO:0004029 | inferred from direct assay <newline> aldehyde dehydrogenase (NAD) activity ; GO:0004029 | inferred from sequence or structural similarity with UniProtKB:P11884 <newline> aldehyde dehydrogenase (NAD) activity ; GO:0004029 | inferred from sequence or structural similarity with UniProtKB:P05091 <newline> acetaldehyde dehydrogenase (acetylating) ac…
Up regulated
FlyBase Protein ID	Protein Annotation	FlyBase Gene ID	Gene Symbol	Molecular Weight	Theoretical PI	Unique peptides	Spectra	LOF1/C1	Mann Whitney Test (P-Value)	LOF2/C1	Mann Whitney Test (P-Value)	LOF1/C2	Mann Whitney Test (P-Value)	LOF2/C2	Mann Whitney Test (P-Value)	GO Biological process	GO Cellular Component	GO Molecullar Function
FBpp0085140	CG31004-PA	FBgn0051004	CG31004	162 kDa	6.17	6	9	0.9	95% (0.0013)	1.3	95% (0.00035)	1.2	75% (0.00093)	1.9	95% (0.00035)	cell-matrix adhesion ; GO:0007160 | inferred from electronic annotation with InterPro:IPR003886	cellular_component ; GO:0005575 | no biological data available	molecular_function ; GO:0003674 | no biological data available
FBpp0300810	CG33950-PAB	FBgn0261451	CG33950	505 kDa	4.47	38	76	1	0% (0.87)	1.3	95% (0.00000000011)	1.3	95% (0.000000000000011)	1.6	95% (-0.0000000000000018)	CG33950-PAB	maintenance of epithelial cell apical/basal polarity ; GO:0045199 | inferred from mutant phenotype <newline> asymmetric neuroblast division ; GO:0055059 | non-traceable author statement <newline> response to anesthetic ; GO:0072347 | inferred from mutant phenotype	lipid particle ; GO:0005811 | inferred from direct assay <newline> proteinaceous extracellular matrix ; GO:0005578 | non-traceable author statement <newline> basement membrane ; GO:0005604 | inferred from sequence or structural similarity
FBpp0072697	CG17248-PA	FBgn0013342	n-syb	19 kDa	4.47	3	3	1.1	0% (0.51)	1.2	75% (0.050)	1.6	75% (0.050)	1.7	75% (0.050)	neurotransmitter secretion ; GO:0007269 | non-traceable author statement <newline> vesicle-mediated transport ; GO:0016192 | non-traceable author statement <newline> synaptic vesicle docking involved in exocytosis ; GO:0016081 | inferred from sequence or structural similarity <newline> vesicle-mediated transport ; GO:0016192 | inferred from sequence or structural similarity <newline> vesicle-medi…	plasma membrane ; GO:0005886 | non-traceable author statement <newline> synaptic vesicle ; GO:0008021 | non-traceable author statement <newline> synaptic vesicle ; GO:0008021 | inferred from sequence or structural similarity <newline> synaptic vesicle ; GO:0008021 | inferred from direct assay <newline> plasma membrane ; GO:0005886 | inferred from direct assay <newline> terminal button ; GO:004319…	SNAP receptor activity ; GO:0005484 | inferred from sequence or structural similarity <newline> SNAP receptor activity ; GO:0005484 | non-traceable author statement
FBpp0081344	CG9603-PA	FBgn0040529	CG9603	10 kDa	10.71	4	20	1.1	0% (0.19)	1.3	75% (0.013)	1.3	95% (0.00012)	1.5	95% (0.000019)	mitochondrial electron transport, cytochrome c to oxygen ; GO:0006123 | inferred from sequence or structural similarity with UniProtKB:P24310	mitochondrial respiratory chain complex IV ; GO:0005751 | inferred from sequence or structural similarity <newline> mitochondrial respiratory chain complex IV ; GO:0005751 | inferred from sequence or structural similarity with UniProtKB:P24310	cytochrome-c oxidase activity ; GO:0004129 | inferred from sequence or structural similarity <newline> cytochrome-c oxidase activity ; GO:0004129 | inferred from sequence or structural similarity with UniProtKB:P24310 <newline> electron carrier activity ; GO:0009055 | inferred from electronic annotation with InterPro:IPR003177
FBpp0072045	CG5594-PA	FBgn0261794	kcc	116 kDa	6.69	6	12	1.1	0% (0.69)	1.4	95% (0.038)	1.5	95% (0.00053)	1.9	95% (0.00034)	transport ; GO:0006810 | inferred from sequence or structural similarity with EMBL:AF047339 <newline> mechanosensory behavior ; GO:0007638 | inferred from mutant phenotype <newline> response to mechanical stimulus ; GO:0009612 | inferred from mutant phenotype <newline> amino acid transmembrane transport ; GO:0003333 | inferred from sequence or structural similarity with Eaat1 <newline> ion transp…	integral to membrane ; GO:0016021 | inferred from sequence or structural similarity with MGD:Slc12a4; MGI:MGI:1309465	potassium:chloride symporter activity ; GO:0015379 | inferred from sequence or structural similarity with EMBL:AF047339 AND inferred from sequence or structural similarity with NCBI_gi:4826780 <newline> amino acid transmembrane transporter activity ; GO:0015171 | inferred from sequence or structural similarity with Eaat1 <newline> potassium:chloride symporter activity ; GO:0015379 | inferred from…
FBpp0085075	CG12070-PA	FBgn0000416	Sap-r	106 kDa	4.59	6	12	1.1	0% (0.39)	1.3	95% (0.0039)	1.2	95% (0.0094)	1.5	95% (0.00066)	dsRNA transport ; GO:0033227 | inferred from mutant phenotype <newline> sphingolipid metabolic process ; GO:0006665 | inferred from electronic annotation with InterPro:IPR008373	fusome ; GO:0045169 | inferred from direct assay <newline> lysosome ; GO:0005764 | inferred from electronic annotation with InterPro:IPR008373	-
FBpp0082514	CG4264-PE	FBgn0001219	Hsc70-4	71 kDa	5.16	16	40	1.2	95% (0.0092)	1.3	95% (0.000046)	1.4	95% (0.00000078)	1.5	95% (0.0000000079)	embryonic development via the syncytial blastoderm ; GO:0001700 | inferred from mutant phenotype <newline> axon guidance ; GO:0007411 | inferred from mutant phenotype <newline> axonal fasciculation ; GO:0007413 | inferred from mutant phenotype <newline> nervous system development ; GO:0007399 | inferred from mutant phenotype <newline> neurotransmitter secretion ; GO:0007269 | inferred from geneti…	lipid particle ; GO:0005811 | inferred from direct assay <newline> nucleus ; GO:0005634 | non-traceable author statement <newline> mitochondrion ; GO:0005739 | inferred from sequence or structural similarity with UniProtKB:P38646 <newline> precatalytic spliceosome ; GO:0071011 | inferred from direct assay <newline> catalytic step 2 spliceosome ; GO:0071013 | inferred from direct assay <newline> m…	ATPase activity ; GO:0016887 | non-traceable author statement <newline> unfolded protein binding ; GO:0051082 | non-traceable author statement <newline> unfolded protein binding ; GO:0051082 | inferred from sequence or structural similarity with UniProtKB:P38646 <newline> chaperone binding ; GO:0051087 | inferred from direct assay <newline> ATP binding ; GO:0005524 | inferred from electronic anno…
FBpp0079400	CG3747-PB	FBgn0026439	Eaat1	52 kDa	6.37	3	12	1.2	0% (0.45)	1.4	75% (0.038)	1.6	95% (0.00043)	1.9	95% (0.000086)	regulation of excitatory postsynaptic membrane potential involved in skeletal muscle contraction ; GO:0014853 | inferred from mutant phenotype <newline> L-glutamate transport ; GO:0015813 | inferred by curator from GO:0005313 <newline> aspartate transport ; GO:0015810 | inferred by curator from GO:0015183 <newline> determination of adult lifespan ; GO:0008340 | inferred from mutant phenotype <new…	plasma membrane ; GO:0005886 | inferred from sequence or structural similarity <newline> neuromuscular junction ; GO:0031594 | inferred from direct assay colocalizes_with <newline> terminal button ; GO:0043195 | inferred from direct assay <newline> integral to membrane ; GO:0016021 | inferred by curator from GO:0005313 <newline> neuron projection ; GO:0043005 | inferred from direct assay <newline…	glutamate:sodium symporter activity ; GO:0015501 | inferred from sequence or structural similarity <newline> L-glutamate transmembrane transporter activity ; GO:0005313 | inferred from direct assay <newline> glutamate:sodium symporter activity ; GO:0015501 | inferred from direct assay <newline> L-aspartate transmembrane transporter activity ; GO:0015183 | inferred from direct assay <newline> sodi…
FBpp0088910	CG1732-PA	FBgn0039915	CG1732	72 kDa	7.2	3	6	1.2	0% (0.20)	1.4	95% (0.037)	1.7	95% (0.0039)	2.1	95% (0.0039)	neurotransmitter transport ; GO:0006836 | inferred from electronic annotation with InterPro:IPR000175	plasma membrane ; GO:0005886 | inferred from direct assay <newline> integral to membrane ; GO:0016021 | inferred from electronic annotation with InterPro:IPR000175	gamma-aminobutyric acid:sodium symporter activity ; GO:0005332 | inferred from sequence or structural similarity with MGD:Ggt1; MGI:MGI:95796 <newline> neurotransmitter:sodium symporter activity ; GO:0005328 | inferred from electronic annotation with InterPro:IPR000175
FBpp0086062	CG14482-PA	FBgn0034245	CG14482	6 kDa	9.88	4	30	1.3	95% (0.00000073)	1.5	95% (0.0000000074)	1.4	95% (0.00000000085)	1.5	95% (0.000000000047)	mitochondrial electron transport, ubiquinol to cytochrome c ; GO:0006122 | inferred from sequence or structural similarity with UniProtKB:O14957	mitochondrial respiratory chain complex III ; GO:0005750 | inferred from sequence or structural similarity with UniProtKB:O14957	ubiquinol-cytochrome-c reductase activity ; GO:0008121 | inferred from sequence or structural similarity with UniProtKB:O14957 <newline> electron carrier activity ; GO:0009055 | inferred from electronic annotation with InterPro:IPR015089
FBpp0076522	CG7409-PA	FBgn0035817	CG7409	18 kDa	9.24	3	10	1.3	95% (0.0065)	1.4	95% (0.0052)	1.9	95% (0.00016)	2.1	95% (0.00016)	protein folding ; GO:0006457 | inferred from sequence or structural similarity	-	unfolded protein binding ; GO:0051082 | inferred from sequence or structural similarity
FBpp0086974	CG8764-PA	FBgn0011227	ox	6 kDa	10.19	2	22	1.3	95% (0.0018)	1.6	95% (0.0000038)	1.3	95% (0.00030)	1.5	95% (0.00000040)	spermatid development ; GO:0007286 | inferred from mutant phenotype <newline> mitochondrial electron transport, ubiquinol to cytochrome c ; GO:0006122 | inferred from sequence or structural similarity with UniProtKB:Q9UDW1	mitochondrial respiratory chain complex III ; GO:0005750 | non-traceable author statement <newline> mitochondrial respiratory chain complex III ; GO:0005750 | inferred from sequence or structural similarity with UniProtKB:Q9UDW1	ubiquinol-cytochrome-c reductase activity ; GO:0008121 | non-traceable author statement <newline> ubiquinol-cytochrome-c reductase activity ; GO:0008121 | inferred from sequence or structural similarity with UniProtKB:Q9UDW1
FBpp0292826	CG42807-PA	FBgn0261989	CG42807	31 kDa	7.86	2	3	1.4	0% (0.28)	2.1	75% (0.050)	2.6	75% (0.050)	3.7	75% (0.050)	-	-	-
FBpp0078130	CG7470-PA	FBgn0037146	CG7470	84 kDa	6.71	20	58	1.4	95% (0.000033)	1.1	75% (0.14)	1.6	95% (0.00000000000034)	1.2	95% (0.000020)	proline biosynthetic process ; GO:0006561 | inferred from sequence or structural similarity with UniProtKB:Q9Z110 <newline> proline biosynthetic process ; GO:0006561 | inferred from sequence or structural similarity with UniProtKB:P54886 <newline> oxidation-reduction process ; GO:0055114 | inferred from electronic annotation with InterPro:IPR000965, InterPro:IPR005766, InterPro:IPR015590, InterPr…	lipid particle ; GO:0005811 | inferred from direct assay <newline> mitochondrion ; GO:0005739 | inferred from sequence or structural similarity with UniProtKB:Q9Z110 <newline> mitochondrial inner membrane ; GO:0005743 | inferred from sequence or structural similarity with UniProtKB:P54886	delta1-pyrroline-5-carboxylate synthetase activity ; GO:0017084 | inferred from sequence or structural similarity with UniProtKB:Q9Z110 <newline> glutamate 5-kinase activity ; GO:0004349 | inferred from sequence or structural similarity with UniProtKB:Q9Z110 <newline> glutamate-5-semialdehyde dehydrogenase activity ; GO:0004350 | inferred from sequence or structural similarity with UniProtKB:Q9Z1…
FBpp0071970	CG17280-PA	FBgn0034877	levy	12 kDa	10.17	2	9	1.4	95% (0.00049)	1.5	95% (0.00049)	1.2	95% (0.00093)	1.2	95% (0.0031)	mitochondrial electron transport, cytochrome c to oxygen ; GO:0006123 | inferred from mutant phenotype <newline> determination of adult lifespan ; GO:0008340 | inferred from mutant phenotype <newline> mitochondrial electron transport, cytochrome c to oxygen ; GO:0006123 | inferred from sequence or structural similarity with UniProtKB:P12074 AND inferred from sequence or structural similarity with…	mitochondrial respiratory chain complex IV ; GO:0005751 | inferred by curator from GO:0004129 <newline> microsome ; GO:0005792 | inferred from direct assay <newline> mitochondrial respiratory chain complex IV ; GO:0005751 | inferred from sequence or structural similarity with UniProtKB:P12074 AND inferred from sequence or structural similarity with UniProt:Q02221 <newline> lipid particle ; GO:000…	cytochrome-c oxidase activity ; GO:0004129 | contributes_to inferred from mutant phenotype <newline> enzyme regulator activity ; GO:0030234 | inferred from mutant phenotype <newline> cytochrome-c oxidase activity ; GO:0004129 | inferred from sequence or structural similarity with UniProtKB:Q9TTT7 <newline> cytochrome-c oxidase activity ; GO:0004129 | inferred from sequence or structural similarit…
FBpp0088986	CG5730-PC	FBgn0000083	AnnIX	36 kDa	4.68	3	6	1.4	75% (0.010)	1.5	75% (0.0039)	1.5	95% (0.0039)	1.6	95% (0.0039)	wing disc dorsal/ventral pattern formation ; GO:0048190 | inferred from genetic interaction with Bx, ap	-	calcium ion binding ; GO:0005509 | inferred from sequence or structural similarity with EMBL:Y11255 <newline> calcium-dependent phospholipid binding ; GO:0005544 | inferred from sequence or structural similarity with InterPro:IPR001464 <newline> actin binding ; GO:0003779 | inferred from sequence or structural similarity <newline> calcium ion binding ; GO:0005509 | non-traceable author statement …
FBpp0072570	CG9160-PB	FBgn0011361	mtacp1	16 kDa	5.7	6	30	1.5	75% (0.0017)	1.5	75% (0.0017)	1.4	75% (0.013)	1.3	75% (0.013)	mitochondrial electron transport, NADH to ubiquinone ; GO:0006120 | inferred from sequence alignment with UniProtKB:P52505 <newline> fatty acid biosynthetic process ; GO:0006633 | inferred from sequence alignment with UniProtKB:P52505 <newline> fatty acid biosynthetic process ; GO:0006633 | inferred from electronic annotation with InterPro:IPR003231	mitochondrion ; GO:0005739 | inferred from sequence alignment with UniProtKB:P52505	phosphopantetheine binding ; GO:0031177 | inferred from sequence alignment with UniProtKB:P52505 <newline> acyl carrier activity ; GO:0000036 | inferred from sequence alignment with UniProtKB:P52505
FBpp0082733	CG5903-PA	FBgn0038400	CG5903	24 kDa	9.05	7	43	1.5	95% (0.0000000036)	1.5	95% (0.000000000064)	1.2	95% (0.00000047)	1.2	95% (0.000000021)	-	-	-
FBpp0082390	CG3321-PA	FBgn0038224	CG3321	9 kDa	10.81	4	29	1.5	95% (0.00000038)	1.6	95% (0.0000013)	1.2	95% (0.00040)	1.2	95% (0.0030)	proton transport ; GO:0015992 | inferred from sequence or structural similarity with UniProtKB:P56385 <newline> ATP synthesis coupled proton transport ; GO:0015986 | inferred from electronic annotation with InterPro:IPR008386	lipid particle ; GO:0005811 | inferred from direct assay <newline> mitochondrial proton-transporting ATP synthase complex, coupling factor F(o) ; GO:0000276 | inferred from sequence or structural similarity with UniProtKB:P56385	hydrogen-exporting ATPase activity, phosphorylative mechanism ; GO:0008553 | inferred from sequence or structural similarity with UniProtKB:P29419 <newline> hydrogen-exporting ATPase activity, phosphorylative mechanism ; GO:0008553 | inferred from sequence or structural similarity with UniProtKB:P56385
FBpp0074549	CG12233-PA	FBgn0027291	l(1)G0156	39 kDa	7.42	22	213	1.6	95% (-0.000000000000011)	1.2	75% (0.00000088)	1.5	95% (-0.0000000000000053)	0.9	95% (0.000000033)	tricarboxylic acid cycle ; GO:0006099 | inferred from sequence or structural similarity with UniProtKB:P50213 <newline> tricarboxylic acid cycle ; GO:0006099 | inferred from sequence or structural similarity with UniProtKB:P56471	lipid particle ; GO:0005811 | inferred from direct assay <newline> mitochondrial matrix ; GO:0005759 | inferred from sequence or structural similarity with SGD_LOCUS:IDH2; SGD:S0005662 <newline> mitochondrion ; GO:0005739 | inferred from sequence or structural similarity with UniProtKB:P50213 <newline> mitochondrion ; GO:0005739 | inferred from sequence or structural similarity with UniProtKB:P56…	isocitrate dehydrogenase (NAD+) activity ; GO:0004449 | inferred from sequence or structural similarity with SGD_LOCUS:IDH2; SGD:S0005662 <newline> isocitrate dehydrogenase (NAD+) activity ; GO:0004449 | inferred from sequence or structural similarity with UniProtKB:P50213 <newline> isocitrate dehydrogenase (NAD+) activity ; GO:0004449 | inferred from sequence or structural similarity with UniPro…
FBpp0077773	CG2718-PB	FBgn0001142	Gs1	44 kDa	6.38	5	15	1.6	95% (0.0084)	1.4	75% (0.054)	1.5	95% (0.000063)	1.3	95% (0.00015)	glutamine metabolic process ; GO:0006541 | non-traceable author statement <newline> mitochondrion organization ; GO:0007005 | inferred from genetic interaction with SelD inferred from mutant phenotype <newline> glutamine metabolic process ; GO:0006541 | inferred from genetic interaction with SelD inferred from mutant phenotype <newline> glutamine biosynthetic process ; GO:0006542 | inferred from …	lipid particle ; GO:0005811 | inferred from direct assay <newline> mitochondrion ; GO:0005739 | inferred from direct assay <newline> mitochondrion ; GO:0005739 | non-traceable author statement	glutamate-ammonia ligase activity ; GO:0004356 | inferred from direct assay <newline> glutamate-ammonia ligase activity ; GO:0004356 | inferred from sequence or structural similarity with EMBL:U09114 <newline> glutamate synthase activity ; GO:0015930 | non-traceable author statement <newline> glutamate-ammonia ligase activity ; GO:0004356 | non-traceable author statement
FBpp0289693	CG42492-PA	FBgn0259994	CG42492	99 kDa	8.24	2	4	1.7	75% (0.043)	1.5	0% (0.15)	2.3	95% (0.021)	2	75% (0.021)	-	-	-
FBpp0076103	CG14168-PA	FBgn0036044	CG14168	81 kDa		10	23	1.8	95% (0.000042)	1.3	95% (0.0039)	2.5	95% (0.000000010)	1.9	95% (0.000000042)	-	-	-
FBpp0073806	CG14407-PA	FBgn0030584	CG14407	18 kDa	8.08	2	9	1.8	95% (0.00035)	1.7	95% (0.00093)	1.3	95% (0.0054)	1.2	95% (0.019)	cell redox homeostasis ; GO:0045454 | inferred from electronic annotation with InterPro:IPR002109	-	electron carrier activity ; GO:0009055 | inferred from electronic annotation with InterPro:IPR002109 <newline> protein disulfide oxidoreductase activity ; GO:0015035 | inferred from electronic annotation with InterPro:IPR002109
FBpp0070039	CG32230-PA	FBgn0052230	CG32230	9 kDa	9.61	6	46	1.9	95% (0.0000000000079)	2.7	95% (0.000000000000019)	2	95% (0.0000000000000012)	2.8	95% (0.00)	mitochondrial electron transport, NADH to ubiquinone ; GO:0006120 | inferred from sequence or structural similarity with UniProtKB:O00483	mitochondrial respiratory chain complex I ; GO:0005747 | inferred from sequence or structural similarity with UniProtKB:O00483	NADH dehydrogenase activity ; GO:0003954 | inferred from sequence or structural similarity with UniProtKB:O00483
FBpp0083588	CG6439-PA	FBgn0038922	CG6439	40 kDa	8.74	15	149	2.3	95% (-0.000000000000011)	1.4	95% (-0.00000000000000067)	1.9	95% (-0.0000000000000073)	1.1	95% (0.000000000041)	tricarboxylic acid cycle ; GO:0006099 | inferred from sequence or structural similarity with UniProtKB:O43837	mitochondrion ; GO:0005739 | inferred from sequence or structural similarity with EMBL:AF090321 <newline> mitochondrion ; GO:0005739 | inferred from sequence or structural similarity with UniProtKB:O43837 <newline> microtubule associated complex ; GO:0005875 | inferred from direct assay	isocitrate dehydrogenase (NAD+) activity ; GO:0004449 | inferred from sequence or structural similarity with EMBL:AF090321 <newline> isocitrate dehydrogenase (NAD+) activity ; GO:0004449 | inferred from sequence or structural similarity with UniProtKB:O43837 <newline> NAD binding ; GO:0051287 | inferred from electronic annotation with InterPro:IPR001804 <newline> magnesium ion binding ; GO:000028…
FBpp0111540	CG34387-PC	FBgn0259108	futsch	592 kDa	4.61	3	4	2.5	95% (0.021)	1.8	95% (0.043)	2.6	95% (0.021)	1.8	75% (0.021)	regulation of synaptic growth at neuromuscular junction ; GO:0008582 | inferred from mutant phenotype <newline> axonogenesis ; GO:0007409 | inferred from mutant phenotype <newline> dendrite morphogenesis ; GO:0048813 | inferred from mutant phenotype <newline> microtubule cytoskeleton organization ; GO:0000226 | inferred from mutant phenotype <newline> microtubule-based process ; GO:0007017 | infe…	microtubule associated complex ; GO:0005875 | inferred from direct assay <newline> microtubule cytoskeleton ; GO:0015630 | inferred from direct assay <newline> microtubule associated complex ; GO:0005875 | inferred from sequence or structural similarity	microtubule binding ; GO:0008017 | inferred from direct assay AND inferred from sequence or structural similarity with UniProtKB:P46821 <newline> microtubule binding ; GO:0008017 | inferred from direct assay <newline> microtubule binding ; GO:0008017 | inferred from sequence or structural similarity <newline> protein binding ; GO:0005515 | inferred from physical interaction with Fmr1
