# Supplementary material for: Quantitative Evaluation of the Mitochondrial Proteomes of Drosophila melanogaster Adapted to Extreme Oxygen Conditions
Source: PLoS One. 2013 Sep 12;8(9):e74011. doi: 10.1371/journal.pone.0074011 (PMC3771901; doi:10.1371/journal.pone.0074011)
Supplement: Table S6 — Summary of differentially expressed proteins identified in HOF. (XLSX) [file pone.0074011.s007.xlsx]

## Sheet: Sheet1
Table S6. Summary of differentially expressed proteins identified in HOF.
down regulated
FlyBase Protein ID	Protein Annotation	FlyBase Gene ID	Gene Symbol	Molecular Weight	Theoretical PI	Unique peptides	Spectra	HOF1/C1	Mann Whitney Test (P-Value)	HOF2/C1	Mann Whitney Test (P-Value)	HOF1/C2	Mann Whitney Test (P-Value)	HOF2/C2	Mann Whitney Test (P-Value)	GO Biological process	GO Cellular Component	GO Molecullar Function
FBpp0086570	CG12859-PA	FBgn0033961	CG12859	13 kDa	10.37	2	4	0.2	75% (0.021)	0.1	75% (0.021)	0.2	75% (0.021)	0.2	75% (0.021)	mitochondrial electron transport, NADH to ubiquinone ; GO:0006120 | inferred from sequence or structural similarity with UniProtKB:O95168	mitochondrial respiratory chain complex I ; GO:0005747 | inferred from sequence or structural similarity with UniProtKB:O95168 <newline> mitochondrion ; GO:0005739 | inferred from direct assay	NADH dehydrogenase activity ; GO:0003954 | inferred from sequence or structural similarity with UniProtKB:O95168 <newline> NADH dehydrogenase (ubiquinone) activity ; GO:0008137 | inferred from electronic annotation with InterPro:IPR009866
FBpp0082645	CG3944-PA	FBgn0017567	ND23	25 kDa	5.7	10	88	0.4	95% (-0.0000000000000044)	0.4	95% (0.00000000000000011)	0.4	95% (0.0000000000000021)	0.4	95% (-0.00000000000000044)	mitochondrial electron transport, NADH to ubiquinone ; GO:0006120 | inferred from sequence or structural similarity with UniProtKB:O00217	mitochondrial respiratory chain complex I ; GO:0005747 | inferred from sequence or structural similarity <newline> mitochondrial respiratory chain complex I ; GO:0005747 | inferred from sequence or structural similarity with UniProtKB:O00217 <newline> mitochondrion ; GO:0005739 | inferred from direct assay	NADH dehydrogenase (ubiquinone) activity ; GO:0008137 | inferred from sequence or structural similarity <newline> NADH dehydrogenase activity ; GO:0003954 | inferred from sequence or structural similarity with UniProtKB:O00217 <newline> electron carrier activity ; GO:0009055 | inferred from electronic annotation with InterPro:IPR001450, InterPro:IPR017900 <newline> 4 iron, 4 sulfur cluster bindin…
FBpp0073949	CG9172-PA	FBgn0030718	CG9172	25 kDa	10.16	8	55	0.4	95% (-0.00000000000000089)	0.4	95% (0.0000000000000030)	0.4	95% (0.0000000000000026)	0.4	95% (-0.0000000000000016)	mitochondrial electron transport, NADH to ubiquinone ; GO:0006120 | inferred from sequence or structural similarity with UniProtKB:O75251 <newline> determination of adult lifespan ; GO:0008340 | inferred from mutant phenotype <newline> mitochondrial respiratory chain complex I assembly ; GO:0032981 | inferred from mutant phenotype <newline> response to reactive oxygen species ; GO:0000302 | infer…	mitochondrial respiratory chain complex I ; GO:0005747 | inferred from sequence or structural similarity with UniProtKB:P42026 <newline> mitochondrial respiratory chain complex I ; GO:0005747 | inferred from sequence or structural similarity with UniProtKB:O75251	NADH dehydrogenase (ubiquinone) activity ; GO:0008137 | inferred from sequence or structural similarity with UniProtKB:P42026 <newline> NADH dehydrogenase activity ; GO:0003954 | inferred from sequence or structural similarity with UniProtKB:O75251 <newline> 4 iron, 4 sulfur cluster binding ; GO:0051539 | inferred from electronic annotation with InterPro:IPR006137, InterPro:IPR006138, InterPro:IP…
FBpp0070370	CG3621-PA	FBgn0025839	CG3621	12 kDa	7.52	8	71	0.4	95% (0.0000000000000020)	0.4	95% (0.0000000000000032)	0.3	95% (0.00000000000000022)	0.3	95% (-0.0000000000000036)	mitochondrial electron transport, NADH to ubiquinone ; GO:0006120 | inferred from sequence or structural similarity with UniProtKB:O95182	mitochondrial respiratory chain complex I ; GO:0005747 | inferred from sequence or structural similarity <newline> mitochondrial respiratory chain complex I ; GO:0005747 | inferred from sequence or structural similarity with UniProtKB:Q05752 <newline> mitochondrial respiratory chain complex I ; GO:0005747 | inferred from sequence or structural similarity with UniProtKB:O95182	NADH dehydrogenase (ubiquinone) activity ; GO:0008137 | inferred from sequence or structural similarity with UniProtKB:Q05752 <newline> NADH dehydrogenase activity ; GO:0003954 | inferred from sequence or structural similarity with UniProtKB:O95182
FBpp0071128	CG2286-PA	FBgn0017566	ND75	79 kDa	6.82	30	186	0.4	95% (0.000000000000022)	0.4	95% (-0.0000000000000033)	0.3	95% (-0.0000000000000020)	0.4	95% (-0.000000000000010)	ATP synthesis coupled electron transport ; GO:0042773 | inferred from electronic annotation with InterPro:IPR000283	mitochondrial respiratory chain complex I ; GO:0005747 | inferred from sequence or structural similarity with UniProtKB:P15690 <newline> mitochondrial respiratory chain complex I ; GO:0005747 | inferred from sequence or structural similarity with UniProtKB:P28331 <newline> mitochondrion ; GO:0005739 | inferred from sequence or structural similarity with HGNC_gene:NDUFS1; HGNC:7707	NADH dehydrogenase (ubiquinone) activity ; GO:0008137 | inferred from sequence or structural similarity with UniProtKB:P15690 <newline> NADH dehydrogenase activity ; GO:0003954 | inferred from sequence or structural similarity with UniProtKB:P28331 <newline> NADH dehydrogenase (ubiquinone) activity ; GO:0008137 | contributes_to inferred from sequence or structural similarity with HGNC_gene:NDUFS1…
FBpp0074226	CG5703-PA	FBgn0030853	CG5703	27 kDa	6.9	17	157	0.4	95% (-0.0000000000000062)	0.4	95% (-0.000000000000011)	0.4	95% (-0.0000000000000056)	0.4	95% (-0.000000000000011)	mitochondrial electron transport, NADH to ubiquinone ; GO:0006120 | inferred from sequence or structural similarity with UniProtKB:P19404	mitochondrial respiratory chain complex I ; GO:0005747 | inferred from sequence or structural similarity with UniProtKB:P04394 <newline> mitochondrial respiratory chain complex I ; GO:0005747 | inferred from sequence or structural similarity with UniProtKB:P19404 <newline> mitochondrion ; GO:0005739 | inferred from direct assay	NADH dehydrogenase (ubiquinone) activity ; GO:0008137 | inferred from sequence or structural similarity with UniProtKB:P04394 <newline> NADH dehydrogenase activity ; GO:0003954 | inferred from sequence or structural similarity with UniProtKB:P19404 <newline> NAD binding ; GO:0051287 | inferred from electronic annotation with InterPro:IPR002023
FBpp0077859	CG6020-PA	FBgn0037001	CG6020	47 kDa	9.82	16	114	0.4	95% (-0.0000000000000038)	0.4	95% (-0.0000000000000051)	0.4	95% (-0.0000000000000029)	0.4	95% (-0.000000000000012)	mitochondrial electron transport, NADH to ubiquinone ; GO:0006120 | inferred from sequence or structural similarity with UniProtKB:Q16795	mitochondrial respiratory chain complex I ; GO:0005747 | inferred from sequence or structural similarity with UniProtKB:P34943 <newline> mitochondrial respiratory chain complex I ; GO:0005747 | inferred from sequence or structural similarity with UniProtKB:Q16795	NADH dehydrogenase (ubiquinone) activity ; GO:0008137 | inferred from sequence or structural similarity with UniProtKB:P34943 <newline> NADH dehydrogenase activity ; GO:0003954 | inferred from sequence or structural similarity with UniProtKB:Q16795 <newline> coenzyme binding ; GO:0050662 | inferred from electronic annotation with InterPro:IPR001509 <newline> nucleotide binding ; GO:0000166 | infe…
FBpp0087333	CG7712-PA	FBgn0033570	CG7712	15 kDa	10.03	8	49	0.4	95% (0.00000000000000033)	0.3	95% (0.0000000000000046)	0.3	95% (0.0000000000000011)	0.3	95% (0.000000000000014)	mitochondrial electron transport, NADH to ubiquinone ; GO:0006120 | inferred from sequence or structural similarity with UniProtKB:P56556	mitochondrial respiratory chain complex I ; GO:0005747 | inferred from sequence or structural similarity with NCBI_gi:4505359 <newline> mitochondrial respiratory chain complex I ; GO:0005747 | inferred from sequence or structural similarity with UniProtKB:P56556	NADH dehydrogenase (ubiquinone) activity ; GO:0008137 | inferred from sequence or structural similarity with NCBI_gi:4505359 <newline> NADH dehydrogenase activity ; GO:0003954 | inferred from sequence or structural similarity with UniProtKB:P56556
FBpp0077425	CG3214-PA	FBgn0031436	CG3214	17 kDa	9.59	5	22	0.4	95% (0.000000063)	0.4	95% (0.000000063)	0.4	95% (0.000000063)	0.4	95% (0.000000063)	mitochondrial electron transport, NADH to ubiquinone ; GO:0006120 | inferred from sequence or structural similarity with UniProtKB:Q9UI09	mitochondrial respiratory chain complex I ; GO:0005747 | inferred from sequence or structural similarity with EMBL:AJ011400; protein_id:CAA09608 <newline> mitochondrial respiratory chain complex I ; GO:0005747 | inferred from sequence or structural similarity with UniProtKB:Q9UI09	NADH dehydrogenase (ubiquinone) activity ; GO:0008137 | inferred from sequence or structural similarity with EMBL:AJ011400; protein_id:CAA09608 <newline> NADH dehydrogenase activity ; GO:0003954 | inferred from sequence or structural similarity with UniProtKB:Q9UI09 <newline> electron carrier activity ; GO:0009055 | inferred from electronic annotation with InterPro:IPR007763
FBpp0288428	CG30022-PB	FBgn0050022	CG30022	31 kDa	6.93	2	3	0.5	75% (0.050)	0.5	75% (0.050)	0.7	75% (0.050)	0.8	75% (0.050)	-	-	hydrolase activity ; GO:0016787 | inferred from electronic annotation with InterPro:IPR001279
FBpp0070885	CG3446-PA	FBgn0029868	CG3446	18 kDa	9.83	8	59	0.5	95% (-0.0000000000000027)	0.4	95% (-0.0000000000000016)	0.4	95% (0.0000000000000020)	0.4	95% (-0.0000000000000020)	mitochondrial electron transport, NADH to ubiquinone ; GO:0006120 | inferred from sequence or structural similarity with UniProtKB:Q9P0J0	mitochondrial respiratory chain complex I ; GO:0005747 | inferred from sequence or structural similarity with UniProtKB:Q9P0J0	NADH dehydrogenase activity ; GO:0003954 | inferred from sequence or structural similarity with UniProtKB:Q9P0J0
FBpp0083570	CG6343-PA	FBgn0019957	ND42	47 kDa	6.78	17	97	0.5	95% (0.00000000000000056)	0.6	95% (-0.0000000000000029)	0.5	95% (-0.0000000000000036)	0.5	95% (0.0000000000000039)	mitochondrial electron transport, NADH to ubiquinone ; GO:0006120 | inferred from sequence or structural similarity with UniProtKB:O95299 <newline> nucleobase-containing compound metabolic process ; GO:0006139 | inferred from electronic annotation with InterPro:IPR002624	lipid particle ; GO:0005811 | inferred from direct assay <newline> mitochondrial respiratory chain complex I ; GO:0005747 | non-traceable author statement <newline> mitochondrial matrix ; GO:0005759 | non-traceable author statement <newline> mitochondrial respiratory chain complex I ; GO:0005747 | inferred from sequence or structural similarity with UniProtKB:O95299 <newline> mitochondrion ; GO:0…	NADH dehydrogenase (ubiquinone) activity ; GO:0008137 | non-traceable author statement <newline> NADH dehydrogenase activity ; GO:0003954 | non-traceable author statement <newline> NADH dehydrogenase activity ; GO:0003954 | inferred from sequence or structural similarity with UniProtKB:O95299 <newline> ATP binding ; GO:0005524 | inferred from electronic annotation with InterPro:IPR002624 <newline…
FBpp0078847	CG9140-PA	FBgn0031771	CG9140	52 kDa	8.58	16	109	0.5	95% (-0.0000000000000024)	0.5	95% (-0.000000000000011)	0.4	95% (-0.0000000000000060)	0.4	95% (-0.0000000000000069)	mitochondrial electron transport, NADH to ubiquinone ; GO:0006120 | inferred from sequence or structural similarity with UniProtKB:P49821	mitochondrial respiratory chain complex I ; GO:0005747 | inferred from sequence or structural similarity with UniProtKB:P49821	NADH dehydrogenase activity ; GO:0003954 | inferred from sequence or structural similarity with UniProtKB:P49821 <newline> NADH dehydrogenase (ubiquinone) activity ; GO:0008137 | inferred from electronic annotation with InterPro:IPR001949 <newline> NAD binding ; GO:0051287 | inferred from electronic annotation with InterPro:IPR011537 <newline> 4 iron, 4 sulfur cluster binding ; GO:0051539 | infer…
FBpp0072975	CG12079-PA	FBgn0035404	CG12079	30 kDa	7.98	15	110	0.5	95% (-0.0000000000000098)	0.5	95% (-0.000000000000013)	0.5	95% (-0.0000000000000016)	0.5	95% (-0.000000000000011)	oxidation-reduction process ; GO:0055114 | inferred from electronic annotation with InterPro:IPR001268, InterPro:IPR010218, InterPro:IPR020396	mitochondrial respiratory chain complex I ; GO:0005747 | inferred from sequence or structural similarity with EMBL:M58469 <newline> mitochondrial respiratory chain complex I ; GO:0005747 | inferred from sequence or structural similarity with UniProtKB:O75489 <newline> mitochondrion ; GO:0005739 | inferred from direct assay	NADH dehydrogenase (ubiquinone) activity ; GO:0008137 | inferred from sequence or structural similarity with EMBL:M58469 <newline> NADH dehydrogenase activity ; GO:0003954 | inferred from sequence or structural similarity with UniProtKB:O75489
FBpp0088174	CG1970-PA	FBgn0039909	CG1970	53 kDa	6.65	17	162	0.5	95% (-0.0000000000000071)	0.5	95% (-0.0000000000000022)	0.4	95% (-0.000000000000013)	0.4	95% (-0.000000000000012)	mitochondrial electron transport, NADH to ubiquinone ; GO:0006120 | inferred from sequence or structural similarity with UniProtKB:O95299 <newline> lateral inhibition ; GO:0046331 | inferred from mutant phenotype	mitochondrial respiratory chain complex I ; GO:0005747 | inferred from sequence or structural similarity with UniProtKB:P17694 <newline> mitochondrial respiratory chain complex I ; GO:0005747 | inferred from sequence or structural similarity with UniProtKB:O95299 <newline> mitochondrion ; GO:0005739 | inferred from direct assay	NADH dehydrogenase (ubiquinone) activity ; GO:0008137 | inferred from sequence or structural similarity with UniProtKB:P17694 <newline> NADH dehydrogenase activity ; GO:0003954 | inferred from sequence or structural similarity with UniProtKB:P17694 <newline> NADH dehydrogenase activity ; GO:0003954 | inferred from sequence or structural similarity with UniProtKB:O95299 <newline> NAD binding ; GO:…
FBpp0076005	CG6463-PA	FBgn0047038	CG6463	14 kDa	9.99	6	41	0.5	95% (0.000000000000054)	0.5	95% (0.000000000000031)	0.4	95% (0.000000000000073)	0.4	95% (0.000000000000050)	mitochondrial electron transport, NADH to ubiquinone ; GO:0006120 | inferred from sequence or structural similarity with UniProtKB:Q16718	mitochondrial respiratory chain complex I ; GO:0005747 | inferred from sequence or structural similarity with NCBI_gi:4826848 <newline> mitochondrial respiratory chain complex I ; GO:0005747 | inferred from sequence or structural similarity with UniProtKB:Q16718	NADH dehydrogenase (ubiquinone) activity ; GO:0008137 | inferred from sequence or structural similarity with NCBI_gi:4826848 <newline> NADH dehydrogenase activity ; GO:0003954 | inferred from sequence or structural similarity with UniProtKB:Q16718
FBpp0072231	CG3683-PA	FBgn0035046	CG3683	20 kDa	6.88	10	41	0.5	95% (0.000000000000014)	0.6	95% (0.00000000000017)	0.5	95% (0.000000000000084)	0.5	95% (0.0000000000010)	mitochondrial electron transport, NADH to ubiquinone ; GO:0006120 | inferred from sequence or structural similarity with UniProtKB:P51970	mitochondrial respiratory chain complex I ; GO:0005747 | inferred from sequence or structural similarity with UniProtKB:P42029 <newline> mitochondrial respiratory chain complex I ; GO:0005747 | inferred from sequence or structural similarity with UniProtKB:P51970	NADH dehydrogenase (ubiquinone) activity ; GO:0008137 | inferred from sequence or structural similarity with UniProtKB:P42029 <newline> NADH dehydrogenase activity ; GO:0003954 | inferred from sequence or structural similarity with UniProtKB:P51970
FBpp0074481	CG12203-PA	FBgn0031021	CG12203	21 kDa	10.41	5	32	0.5	95% (0.000000000086)	0.5	95% (0.000000000057)	0.4	95% (0.000000000029)	0.4	95% (0.000000000016)	electron transport chain ; GO:0022900 | inferred from electronic annotation with InterPro:IPR006885	mitochondrial respiratory chain complex I ; GO:0005747 | inferred from sequence or structural similarity with UniProtKB:Q02375 <newline> mitochondrial respiratory chain complex I ; GO:0005747 | inferred from sequence or structural similarity with UniProtKB:O43181	NADH dehydrogenase (ubiquinone) activity ; GO:0008137 | inferred from sequence or structural similarity with UniProtKB:Q02375 <newline> NADH dehydrogenase (ubiquinone) activity ; GO:0008137 | inferred from sequence or structural similarity with UniProtKB:O43181
FBpp0077776	CG11455-PA	FBgn0031228	CG11455	12 kDa	7.85	4	32	0.5	95% (0.000000000025)	0.5	95% (0.000000000062)	0.6	95% (0.00000000071)	0.6	95% (0.00000000055)	mitochondrial electron transport, NADH to ubiquinone ; GO:0006120 | inferred from sequence or structural similarity with UniProtKB:O43920	mitochondrial respiratory chain complex I ; GO:0005747 | inferred from sequence or structural similarity with UniProtKB:O43920	NADH dehydrogenase activity ; GO:0003954 | inferred from sequence or structural similarity with UniProtKB:O43920
FBpp0100187	CG34092-PA	FBgn0013679	mt:ND1	36 kDa	8.16	2	25	0.5	95% (0.0000000017)	0.5	95% (0.0000000013)	0.5	95% (0.0000000017)	0.4	95% (0.0000000013)	oxidation-reduction process ; GO:0055114 | inferred from electronic annotation with InterPro:IPR001694, InterPro:IPR018086	mitochondrion ; GO:0005739 | non-traceable author statement <newline> mitochondrial respiratory chain complex I ; GO:0005747 | non-traceable author statement <newline> membrane ; GO:0016020 | inferred from electronic annotation with InterPro:IPR001694, InterPro:IPR018086	NADH dehydrogenase (ubiquinone) activity ; GO:0008137 | non-traceable author statement
FBpp0087472	CG12140-PA	FBgn0033465	CG12140	66 kDa	6.63	12	26	0.5	95% (0.00000000069)	0.5	95% (0.0000000027)	0.4	95% (0.0000000011)	0.4	95% (0.0000000022)	oxidative phosphorylation ; GO:0006119 | inferred from sequence or structural similarity with UniProtKB:Q16134 <newline> oxidation-reduction process ; GO:0055114 | inferred from electronic annotation with InterPro:IPR007859	mitochondrial inner membrane ; GO:0005743 | inferred from sequence or structural similarity with UniProtKB:Q08822 <newline> mitochondrial inner membrane ; GO:0005743 | inferred from sequence or structural similarity with UniProtKB:Q16134 <newline> lipid particle ; GO:0005811 | inferred from direct assay <newline> microtubule associated complex ; GO:0005875 | inferred from direct assay <newline> m…	electron-transferring-flavoprotein dehydrogenase activity ; GO:0004174 | inferred from sequence or structural similarity with UniProtKB:Q08822 <newline> electron-transferring-flavoprotein dehydrogenase activity ; GO:0004174 | inferred from sequence or structural similarity with UniProtKB:Q16134
FBpp0100181	CG34076-PA	FBgn0013681	mt:ND3	14 kDa	8.49	2	6	0.5	95% (0.0039)	0.5	95% (0.0039)	0.5	95% (0.0039)	0.4	95% (0.0039)	oxidation-reduction process ; GO:0055114 | inferred from electronic annotation with InterPro:IPR000440	mitochondrion ; GO:0005739 | non-traceable author statement <newline> mitochondrial respiratory chain complex I ; GO:0005747 | non-traceable author statement	NADH dehydrogenase (ubiquinone) activity ; GO:0008137 | non-traceable author statement <newline> NADH dehydrogenase (ubiquinone) activity ; GO:0008137 | inferred from electronic annotation with InterPro:IPR000440
FBpp0072037	CG5569-PA	FBgn0034919	CG5569	22 kDa	8.46	3	10	0.6	95% (0.00045)	0.8	75% (0.0055)	0.7	75% (0.041)	0.9	0% (0.57)	neurogenesis ; GO:0022008 | inferred from mutant phenotype	-	-
FBpp0073308	CG11752-PA	FBgn0030292	CG11752	11 kDa	9.95	3	7	0.6	75% (0.032)	0.7	75% (0.048)	0.4	75% (0.0066)	0.5	75% (0.0017)	-	-	-
FBpp0083583	CG6022-PA	FBgn0038925	Cchl	32 kDa	7.23	3	4	0.6	75% (0.043)	0.7	75% (0.043)	0.8	0% (0.083)	0.8	75% (0.021)	cytochrome c-heme linkage ; GO:0018063 | inferred from sequence or structural similarity with UniProtKB:P53701	mitochondrial inner membrane ; GO:0005743 | inferred from sequence or structural similarity with UniProtKB:P53701	holocytochrome-c synthase activity ; GO:0004408 | inferred from sequence or structural similarity with NCBI_gi:4885401 <newline> holocytochrome-c synthase activity ; GO:0004408 | inferred from sequence or structural similarity with UniProtKB:P53701
FBpp0085489	CG3283-PA	FBgn0014028	SdhB	34 kDa	8.79	15	112	0.6	95% (-0.0000000000000033)	0.6	95% (-0.00000000000000022)	0.5	95% (0.00000000000000033)	0.5	95% (-0.0000000000000069)	tricarboxylic acid cycle ; GO:0006099 | non-traceable author statement <newline> tricarboxylic acid cycle ; GO:0006099 | inferred from sequence or structural similarity with UniProtKB:P21912 <newline> mitochondrial electron transport, succinate to ubiquinone ; GO:0006121 | inferred from direct assay	mitochondrial respiratory chain complex II ; GO:0005749 | inferred from sequence or structural similarity with SGD_LOCUS:SDH2; SGD:S0003964 <newline> mitochondrial respiratory chain complex II ; GO:0005749 | non-traceable author statement <newline> mitochondrial respiratory chain complex II ; GO:0005749 | inferred from sequence or structural similarity with UniProtKB:P21912 <newline> microtubule …	succinate dehydrogenase (ubiquinone) activity ; GO:0008177 | inferred from sequence or structural similarity with SGD_LOCUS:SDH2; SGD:S0003964 <newline> succinate dehydrogenase (ubiquinone) activity ; GO:0008177 | non-traceable author statement <newline> succinate dehydrogenase (ubiquinone) activity ; GO:0008177 | inferred from sequence or structural similarity with UniProtKB:P21912 <newline> ele…
FBpp0078662	CG8680-PA	FBgn0031684	CG8680	14 kDa	8.74	4	12	0.6	0% (0.13)	0.5	95% (0.021)	0.3	95% (0.000032)	0.3	95% (0.000032)	-	mitochondrial respiratory chain complex I ; GO:0005747 | inferred from sequence or structural similarity with EMBL:AF044959; protein_id:AAC27799	NADH dehydrogenase (ubiquinone) activity ; GO:0008137 | inferred from sequence or structural similarity with EMBL:AF044959; protein_id:AAC27799
FBpp0087838	CG8696-PA	FBgn0002570	Mal-A1	66 kDa	4.52	4	7	0.7	75% (0.0027)	0.8	75% (0.048)	0.6	95% (0.0017)	0.6	75% (0.0040)	glucose metabolic process ; GO:0006006 | non-traceable author statement <newline> carbohydrate metabolic process ; GO:0005975 | inferred from electronic annotation with InterPro:IPR006047, InterPro:IPR006589, InterPro:IPR013780, InterPro:IPR013781	-	alpha-glucosidase activity ; GO:0004558 | non-traceable author statement <newline> cation binding ; GO:0043169 | inferred from electronic annotation with InterPro:IPR006047, InterPro:IPR006589, InterPro:IPR013780, InterPro:IPR013781 <newline> catalytic activity ; GO:0003824 | inferred from electronic annotation with InterPro:IPR006047, InterPro:IPR006589, InterPro:IPR013780, InterPro:IPR013781
FBpp0085448	CG15908-PA	FBgn0033085	CG15908	18 kDa	7.34	2	4	0.7	75% (0.021)	0.6	75% (0.021)	0.7	75% (0.043)	0.6	75% (0.021)	-	-	-
FBpp0081002	CG9244-PB	FBgn0010100	Acon	85 kDa	8.36	43	823	0.7	95% (-0.000000000000017)	0.6	95% (0.000000000000010)	0.6	95% (-0.000000000000034)	0.6	95% (-0.000000000000069)	tricarboxylic acid cycle ; GO:0006099 | inferred from electronic annotation with InterPro:IPR006248	mitochondrion ; GO:0005739 | inferred from sequence or structural similarity <newline> mitochondrion ; GO:0005739 | non-traceable author statement <newline> mitochondrion ; GO:0005739 | inferred from sequence or structural similarity with SGD_LOCUS:ACO1; SGD:S0004295 <newline> mitochondrion ; GO:0005739 | inferred from sequence or structural similarity with UniProtKB:Q99798 <newline> lipid partic…	aconitate hydratase activity ; GO:0003994 | non-traceable author statement <newline> aconitate hydratase activity ; GO:0003994 | inferred from sequence or structural similarity <newline> aconitate hydratase activity ; GO:0003994 | inferred from sequence or structural similarity with SGD_LOCUS:ACO1; SGD:S0004295 <newline> aconitate hydratase activity ; GO:0003994 | inferred from sequence or struct…
FBpp0081848	CG6666-PA	FBgn0037873	SdhC	19 kDa	9.63	4	15	0.7	95% (0.0000031)	0.5	95% (0.0000031)	0.6	95% (0.0000031)	0.5	95% (0.0000031)	mitochondrial electron transport, succinate to ubiquinone ; GO:0006121 | inferred from sequence or structural similarity with NCBI_gi:4506863 <newline> succinate metabolic process ; GO:0006105 | inferred from sequence or structural similarity with NCBI_gi:4506863 <newline> tricarboxylic acid cycle ; GO:0006099 | inferred from sequence or structural similarity with NCBI_gi:4506863 <newline> tricar…	mitochondrial respiratory chain complex II ; GO:0005749 | inferred from sequence or structural similarity with NCBI_gi:4506863 <newline> mitochondrial respiratory chain complex II ; GO:0005749 | inferred from sequence or structural similarity with UniProtKB:Q99643	succinate dehydrogenase activity ; GO:0000104 | inferred from sequence or structural similarity with NCBI_gi:4506863 <newline> succinate dehydrogenase (ubiquinone) activity ; GO:0008177 | inferred from sequence or structural similarity with UniProtKB:Q99643 <newline> electron carrier activity ; GO:0009055 | inferred from electronic annotation with InterPro:IPR018495
FBpp0080446	CG17903-PA	FBgn0000409	Cyt-c-p	12 kDa	10.18	8	193	0.8	95% (-0.0000000000000022)	0.9	95% (-0.0000000000000029)	0.7	95% (-0.0000000000000051)	0.7	95% (-0.000000000000013)	oxidative phosphorylation ; GO:0006119 | inferred from sequence or structural similarity with SGD_LOCUS:CYC1; SGD:S0003809	mitochondrial inner membrane ; GO:0005743 | inferred from sequence or structural similarity with SGD_LOCUS:CYC1; SGD:S0003809 <newline> mitochondrion ; GO:0005739 | inferred from direct assay <newline> mitochondrial matrix ; GO:0005759 | inferred from sequence or structural similarity with UniProtKB:P00001	electron carrier activity ; GO:0009055 | inferred from direct assay <newline> electron transporter, transferring electrons from CoQH2-cytochrome c reductase complex and cytochrome c oxidase complex activity ; GO:0045155 | inferred from sequence or structural similarity with UniProtKB:P12831 <newline> electron carrier activity ; GO:0009055 | inferred from sequence or structural similarity with Uni…
FBpp0084968	CG7920-PA	FBgn0039737	CG7920	52 kDa	8.24	25	296	0.8	95% (-0.00000000000000044)	0.8	95% (0.000000000000018)	0.7	95% (0.000000000000010)	0.6	95% (0.000000000000014)	neurogenesis ; GO:0022008 | inferred from mutant phenotype <newline> acetyl-CoA metabolic process ; GO:0006084 | inferred from electronic annotation with InterPro:IPR003702	lipid particle ; GO:0005811 | inferred from direct assay	4-hydroxybutyrate CoA-transferase activity ; GO:0008411 | inferred from sequence or structural similarity with UniProtKB:P38942
Up regulated
FlyBase Protein ID	Protein Annotation	FlyBase Gene ID	Gene Symbol	Molecular Weight	Theoretical PI	Unique peptides	Spectra	HOF1/C1	Mann Whitney Test (P-Value)	HOF2/C1	Mann Whitney Test (P-Value)	HOF1/C2	Mann Whitney Test (P-Value)	HOF2/C2	Mann Whitney Test (P-Value)	GO Biological process	GO Cellular Component	GO Molecullar Function
FBpp0290226	CG34150-PB	FBgn0083986	CG34150	16 kDa	9.23	2	3	1.1	0% (0.83)	1.4	75% (0.050)	1.8	75% (0.050)	2.4	75% (0.050)	-	-	-
FBpp0083898	CG5394-PA	FBgn0005674	Aats-glupro	189 kDa	8.95	3	3	1.2	0% (0.13)	1.6	75% (0.050)	1.2	75% (0.050)	1.6	75% (0.050)	glutamyl-tRNA aminoacylation ; GO:0006424 | inferred from sequence or structural similarity with EMBL:X54326; protein_id:CAA38224.1 <newline> prolyl-tRNA aminoacylation ; GO:0006433 | inferred from sequence or structural similarity with EMBL:X54326; protein_id:CAA38224.1	aminoacyl-tRNA synthetase multienzyme complex ; GO:0017101 | non-traceable author statement <newline> cytoplasm ; GO:0005737 | inferred from electronic annotation with InterPro:IPR000924, InterPro:IPR001412, InterPro:IPR002314, InterPro:IPR004499, InterPro:IPR004526, InterPro:IPR006195, InterPro:IPR016061, InterPro:IPR017449, InterPro:IPR020058, InterPro:IPR020059, InterPro:IPR020061	glutamate-tRNA ligase activity ; GO:0004818 | inferred from sequence or structural similarity with NCBI_gi:4758294 <newline> proline-tRNA ligase activity ; GO:0004827 | inferred from sequence or structural similarity with NCBI_gi:4758294 <newline> glutamate-tRNA ligase activity ; GO:0004818 | non-traceable author statement <newline> proline-tRNA ligase activity ; GO:0004827 | non-traceable author…
FBpp0081330	CG7415-PB	FBgn0037580	DppIII	82 kDa	5.42	9	18	1.2	0% (0.11)	1.3	75% (0.040)	1.4	95% (0.00044)	1.6	95% (0.00013)	proteolysis ; GO:0006508 | inferred from direct assay	cytosol ; GO:0005829 | inferred from direct assay <newline> membrane ; GO:0016020 | inferred from direct assay	dipeptidyl-peptidase activity ; GO:0008239 | inferred from direct assay
FBpp0087831	CG8690-PA	FBgn0033297	Mal-A8	67 kDa	4.59	2	9	1.2	0% (0.31)	1.4	95% (0.015)	1.3	95% (0.0092)	1.5	95% (0.0031)	carbohydrate metabolic process ; GO:0005975 | inferred from electronic annotation with InterPro:IPR006047, InterPro:IPR006589, InterPro:IPR013781	-	alpha-glucosidase activity ; GO:0004558 | inferred from sequence or structural similarity with UniProtKB:Q17022 <newline> cation binding ; GO:0043169 | inferred from electronic annotation with InterPro:IPR006047, InterPro:IPR006589, InterPro:IPR013781
FBpp0088066	CG11140-PI	FBgn0010548	Aldh-III-PI	56 kDa	7.14	3	4	1.3	75% (0.021)	1	0% (0.39)	1.5	75% (0.021)	1.2	75% (0.021)	oxidation-reduction process ; GO:0055114 | inferred from electronic annotation with InterPro:IPR012394, InterPro:IPR015590, InterPro:IPR016160, InterPro:IPR016161, InterPro:IPR016162, InterPro:IPR016163 <newline> cellular aldehyde metabolic process ; GO:0006081 | inferred from electronic annotation with InterPro:IPR012394	lipid particle ; GO:0005811 | inferred from direct assay	oxidoreductase activity, acting on the aldehyde or oxo group of donors, NAD or NADP as acceptor ; GO:0016620 | inferred from sequence or structural similarity with MGD:Aldh3a1; MGI:MGI:1353451 <newline> aldehyde dehydrogenase [NAD(P)+] activity ; GO:0004030 | inferred from electronic annotation with InterPro:IPR012394
FBpp0300810	CG33950-PAB	FBgn0261451	CG33950B	505 kDa	4.47	38	76	1.2	95% (0.0000000013)	1.2	95% (0.000000010)	1.5	95% (0.0000000000000018)	1.5	95% (0.0000000000000013)	maintenance of epithelial cell apical/basal polarity ; GO:0045199 | inferred from mutant phenotype <newline> asymmetric neuroblast division ; GO:0055059 | non-traceable author statement <newline> response to anesthetic ; GO:0072347 | inferred from mutant phenotype	lipid particle ; GO:0005811 | inferred from direct assay <newline> proteinaceous extracellular matrix ; GO:0005578 | non-traceable author statement <newline> basement membrane ; GO:0005604 | inferred from sequence or structural similarity	-
FBpp0289781	CG42314-PI	FBgn0259214	PMCA-PI	133 kDa	6.55	15	32	1.3	95% (0.0000078)	1.3	95% (0.000047)	1.5	95% (0.000000000057)	1.5	95% (0.00000000016)	cellular calcium ion homeostasis ; GO:0006874 | inferred from mutant phenotype <newline> calcium ion transmembrane transport ; GO:0070588 | inferred from electronic annotation with InterPro:IPR006408 <newline> ATP biosynthetic process ; GO:0006754 | inferred from electronic annotation with InterPro:IPR006408	plasma membrane ; GO:0005886 | inferred from sequence or structural similarity with UniProtKB:P11505 <newline> plasma membrane ; GO:0005886 | inferred from direct assay	calcium-transporting ATPase activity ; GO:0005388 | inferred from sequence or structural similarity with UniProtKB:P11505 <newline> ATP binding ; GO:0005524 | inferred from electronic annotation with InterPro:IPR001757, InterPro:IPR006408, InterPro:IPR018303 <newline> metal ion binding ; GO:0046872 | inferred from electronic annotation with InterPro:IPR008250
FBpp0082514	CG4264-PE	FBgn0001219	Hsc70-4-PE	71 kDa	5.16	16	40	1.3	95% (0.000054)	1.3	95% (0.000034)	1.6	95% (0.000000029)	1.5	95% (0.0000000020)	embryonic development via the syncytial blastoderm ; GO:0001700 | inferred from mutant phenotype <newline> axon guidance ; GO:0007411 | inferred from mutant phenotype <newline> axonal fasciculation ; GO:0007413 | inferred from mutant phenotype <newline> nervous system development ; GO:0007399 | inferred from mutant phenotype <newline> neurotransmitter secretion ; GO:0007269 | inferred from geneti…	lipid particle ; GO:0005811 | inferred from direct assay <newline> nucleus ; GO:0005634 | non-traceable author statement <newline> mitochondrion ; GO:0005739 | inferred from sequence or structural similarity with UniProtKB:P38646 <newline> precatalytic spliceosome ; GO:0071011 | inferred from direct assay <newline> catalytic step 2 spliceosome ; GO:0071013 | inferred from direct assay <newline> m…	ATPase activity ; GO:0016887 | non-traceable author statement <newline> unfolded protein binding ; GO:0051082 | non-traceable author statement <newline> unfolded protein binding ; GO:0051082 | inferred from sequence or structural similarity with UniProtKB:P38646 <newline> chaperone binding ; GO:0051087 | inferred from direct assay <newline> ATP binding ; GO:0005524 | inferred from electronic anno…
FBpp0076103	CG14168-PA	FBgn0036044	CG14168	81 kDa		10	23	1.3	95% (0.0031)	1.3	95% (0.0010)	1.8	95% (0.000000061)	1.8	95% (0.0000000081)	-	-	-
FBpp0085172	CG11337-PB	FBgn0039846	CG11337	85 kDa	7.73	4	8	1.4	95% (0.012)	1.3	75% (0.027)	1.5	95% (0.0011)	1.4	75% (0.0033)	mRNA catabolic process ; GO:0006402 | inferred from electronic annotation with InterPro:IPR012162 <newline> RNA processing ; GO:0006396 | inferred from electronic annotation with InterPro:IPR015847, InterPro:IPR015848	-	polyribonucleotide nucleotidyltransferase activity ; GO:0004654 | inferred from sequence or structural similarity with SUBTILIST:BG11491 <newline> 3'-5'-exoribonuclease activity ; GO:0000175 | inferred from electronic annotation with InterPro:IPR015848 <newline> RNA binding ; GO:0003723 | inferred from electronic annotation with InterPro:IPR003029, InterPro:IPR004087, InterPro:IPR004088, InterPro…
FBpp0076936	CG1742-PA	FBgn0025814	Mgstl	17 kDa	10.59	2	3	1.4	75% (0.050)	1.5	75% (0.050)	1.8	75% (0.050)	1.9	75% (0.050)	-	lipid particle ; GO:0005811 | inferred from direct assay <newline> microsome ; GO:0005792 | inferred from sequence or structural similarity with HGNC_gene:MGST1; HGNC:7061; OMIM:138330 <newline> microsome ; GO:0005792 | inferred from sequence or structural similarity with UniProtKB:P10620 <newline> mitochondrial outer membrane ; GO:0005741 | inferred from sequence or structural similarity with Un…	glutathione transferase activity ; GO:0004364 | inferred from sequence or structural similarity with HGNC_gene:MGST1; HGNC:7061; OMIM:138330 <newline> glutathione transferase activity ; GO:0004364 | inferred from sequence or structural similarity <newline> glutathione transferase activity ; GO:0004364 | inferred from sequence or structural similarity with UniProtKB:P10620
FBpp0082295	CG9297-PA	FBgn0038181	CG9297	104 kDa	3.86	12	48	1.4	95% (0.000000070)	1.3	95% (0.000010)	1.6	95% (0.00000000000069)	1.5	95% (0.00000000000026)	calcium ion transport ; GO:0006816 | inferred from sequence or structural similarity with UniProtKB:P13666	-	calcium ion binding ; GO:0005509 | inferred from sequence or structural similarity with UniProtKB:P13666 <newline> GTP binding ; GO:0005525 | inferred from electronic annotation with InterPro:IPR001401 <newline> GTPase activity ; GO:0003924 | inferred from electronic annotation with InterPro:IPR001401
FBpp0081783	CG6544-PA	FBgn0020439	fau	69 kDa	4.74	8	19	1.4	95% (0.0040)	1.4	95% (0.00092)	1.9	95% (0.00000064)	1.8	95% (0.00000014)	response to anoxia ; GO:0034059 | inferred from mutant phenotype	cellular_component ; GO:0005575 | no biological data available	molecular_function ; GO:0003674 | no biological data available
FBpp0079400	CG3747-PB	FBgn0026439	Eaat1	52 kDa	6.37	3	12	1.4	0% (0.23)	1.3	75% (0.094)	1.8	95% (0.0012)	1.7	95% (0.000041)	regulation of excitatory postsynaptic membrane potential involved in skeletal muscle contraction ; GO:0014853 | inferred from mutant phenotype <newline> L-glutamate transport ; GO:0015813 | inferred by curator from GO:0005313 <newline> aspartate transport ; GO:0015810 | inferred by curator from GO:0015183 <newline> determination of adult lifespan ; GO:0008340 | inferred from mutant phenotype <new…	plasma membrane ; GO:0005886 | inferred from sequence or structural similarity <newline> neuromuscular junction ; GO:0031594 | inferred from direct assay colocalizes_with <newline> terminal button ; GO:0043195 | inferred from direct assay <newline> integral to membrane ; GO:0016021 | inferred by curator from GO:0005313 <newline> neuron projection ; GO:0043005 | inferred from direct assay <newline…	glutamate:sodium symporter activity ; GO:0015501 | inferred from sequence or structural similarity <newline> L-glutamate transmembrane transporter activity ; GO:0005313 | inferred from direct assay <newline> glutamate:sodium symporter activity ; GO:0015501 | inferred from direct assay <newline> L-aspartate transmembrane transporter activity ; GO:0015183 | inferred from direct assay <newline> sodi…
FBpp0078298	CG10279-PC	FBgn0003261	Rm62	63 kDa	10.02	4	8	1.4	75% (0.016)	1.4	75% (0.046)	2	95% (0.00078)	2	95% (0.00078)	RNA interference ; GO:0016246 | inferred from mutant phenotype <newline> antimicrobial humoral response ; GO:0019730 | inferred from mutant phenotype <newline> regulation of alternative nuclear mRNA splicing, via spliceosome ; GO:0000381 | inferred from mutant phenotype <newline> nuclear mRNA splicing, via spliceosome ; GO:0000398 | inferred by curator from GO:0071011|GO:0071013 <newline> neuroge…	nucleus ; GO:0005634 | inferred by curator from GO:0000381 <newline> polytene chromosome puff ; GO:0005703 | inferred from direct assay <newline> precatalytic spliceosome ; GO:0071011 | inferred from direct assay <newline> catalytic step 2 spliceosome ; GO:0071013 | inferred from direct assay <newline> microtubule associated complex ; GO:0005875 | inferred from direct assay <newline> polytene chr…	protein binding ; GO:0005515 | inferred from physical interaction with Fmr1 <newline> ATP-dependent RNA helicase activity ; GO:0004004 | inferred from sequence or structural similarity with UniProtKB:P17844 <newline> ATP-dependent RNA helicase activity ; GO:0004004 | non-traceable author statement <newline> mRNA binding ; GO:0003729 | inferred from sequence or structural similarity <newline> ATP …
FBpp0079187	CG7111-PA	FBgn0020618	Rack1	36 kDa	7.52	3	5	1.4	0% (0.35)	1.5	75% (0.0090)	1.7	75% (0.028)	1.8	95% (0.0090)	oviposition ; GO:0018991 | inferred from mutant phenotype <newline> oogenesis ; GO:0048477 | inferred from mutant phenotype <newline> cuticle development ; GO:0042335 | inferred from mutant phenotype <newline> wing disc development ; GO:0035220 | inferred from mutant phenotype <newline> locomotory behavior ; GO:0007626 | inferred from mutant phenotype <newline> nuclear mRNA splicing, via spliceos…	cytoplasm ; GO:0005737 | inferred from direct assay <newline> precatalytic spliceosome ; GO:0071011 | inferred from direct assay <newline> catalytic step 2 spliceosome ; GO:0071013 | inferred from direct assay <newline> microtubule associated complex ; GO:0005875 | inferred from direct assay	protein kinase C binding ; GO:0005080 | non-traceable author statement
FBpp0081374	CG9748-PA	FBgn0263231	bel	85 kDa	7.59	4	5	1.4	95% (0.016)	1.3	95% (0.016)	2	95% (0.0090)	1.9	95% (0.0090)	spermatid development ; GO:0007286 | inferred from mutant phenotype <newline> instar larval development ; GO:0002168 | inferred from mutant phenotype <newline> spermatogenesis ; GO:0007283 | inferred from mutant phenotype <newline> RNA interference ; GO:0016246 | inferred from mutant phenotype <newline> oogenesis ; GO:0048477 | inferred from mutant phenotype <newline> regulation of gene expressio…	RNA-induced silencing complex ; GO:0016442 | inferred from direct assay <newline> lipid particle ; GO:0005811 | inferred from direct assay <newline> P granule ; GO:0043186 | inferred from direct assay <newline> neuronal cell body ; GO:0043025 | inferred from direct assay <newline> microtubule associated complex ; GO:0005875 | inferred from direct assay	ATP-dependent helicase activity ; GO:0008026 | inferred from sequence or structural similarity <newline> ATP-dependent RNA helicase activity ; GO:0004004 | inferred from sequence or structural similarity with SGD_LOCUS:DED1; SGD:S0005730 <newline> ATP-dependent RNA helicase activity ; GO:0004004 | inferred from mutant phenotype <newline> ATP binding ; GO:0005524 | inferred from electronic annotat…
FBpp0088986	CG5730-PC	FBgn0000083	AnnIX	36 kDa	4.68	3	6	1.5	75% (0.010)	1.6	75% (0.0039)	1.6	75% (0.0039)	1.7	75% (0.0039)	wing disc dorsal/ventral pattern formation ; GO:0048190 | inferred from genetic interaction with Bx, ap	-	calcium ion binding ; GO:0005509 | inferred from sequence or structural similarity with EMBL:Y11255 <newline> calcium-dependent phospholipid binding ; GO:0005544 | inferred from sequence or structural similarity with InterPro:IPR001464 <newline> actin binding ; GO:0003779 | inferred from sequence or structural similarity <newline> calcium ion binding ; GO:0005509 | non-traceable author statement …
FBpp0111540	CG34387-PC	FBgn0259108	futsch	592 kDa	4.61	3	4	1.5	75% (0.021)	1.3	0% (0.083)	1.6	75% (0.021)	1.4	75% (0.043)	regulation of synaptic growth at neuromuscular junction ; GO:0008582 | inferred from mutant phenotype <newline> axonogenesis ; GO:0007409 | inferred from mutant phenotype <newline> dendrite morphogenesis ; GO:0048813 | inferred from mutant phenotype <newline> microtubule cytoskeleton organization ; GO:0000226 | inferred from mutant phenotype <newline> microtubule-based process ; GO:0007017 | infe…	microtubule associated complex ; GO:0005875 | inferred from direct assay <newline> microtubule cytoskeleton ; GO:0015630 | inferred from direct assay <newline> microtubule associated complex ; GO:0005875 | inferred from sequence or structural similarity	microtubule binding ; GO:0008017 | inferred from direct assay AND inferred from sequence or structural similarity with UniProtKB:P46821 <newline> microtubule binding ; GO:0008017 | inferred from direct assay <newline> microtubule binding ; GO:0008017 | inferred from sequence or structural similarity <newline> protein binding ; GO:0005515 | inferred from physical interaction with Fmr1
FBpp0086062	CG14482-PA	FBgn0034245	CG14482	6 kDa	9.88	4	30	1.5	95% (0.000000068)	1.4	95% (0.000000058)	1.5	95% (0.00000000036)	1.5	95% (0.000000000029)	mitochondrial electron transport, ubiquinol to cytochrome c ; GO:0006122 | inferred from sequence or structural similarity with UniProtKB:O14957	mitochondrial respiratory chain complex III ; GO:0005750 | inferred from sequence or structural similarity with UniProtKB:O14957	ubiquinol-cytochrome-c reductase activity ; GO:0008121 | inferred from sequence or structural similarity with UniProtKB:O14957 <newline> electron carrier activity ; GO:0009055 | inferred from electronic annotation with InterPro:IPR015089
FBpp0079329	CG9280-PC	FBgn0001114	Glt	119 kDa	4.42	11	20	1.5	95% (0.00027)	1.5	95% (0.000036)	1.6	95% (0.0000021)	1.6	95% (0.00000022)	-	basement membrane ; GO:0005604 | inferred from direct assay <newline> basement membrane ; GO:0005604 | non-traceable author statement	calcium ion binding ; GO:0005509 | non-traceable author statement
FBpp0080637	CG10302-PA	FBgn0032679	bsf	157 kDa	7.14	15	26	1.5	95% (0.0000028)	1.7	95% (0.00000078)	1.4	95% (0.0000062)	1.5	95% (0.0000018)	-	cytoplasm ; GO:0005737 | inferred from direct assay <newline> RNA cap binding complex ; GO:0034518 | colocalizes_with inferred from direct assay	mRNA 3'-UTR binding ; GO:0003730 | non-traceable author statement <newline> mRNA 3'-UTR binding ; GO:0003730 | inferred from direct assay
FBpp0074502	CG14207-PA	FBgn0031037	CG14207	21 kDa	5.74	5	11	1.5	95% (0.0064)	1.3	75% (0.017)	1.9	95% (0.000093)	1.6	95% (0.000093)	protein lipidation ; GO:0006497 | NOT inferred from mutant phenotype <newline> regulation of autophagy ; GO:0010506 | NOT inferred from mutant phenotype <newline> regulation of translational initiation by eIF2 alpha phosphorylation ; GO:0010998 | NOT inferred from mutant phenotype	Z disc ; GO:0030018 | inferred from direct assay	-
FBpp0085697	CG11949-PA	FBgn0010434	cora	184 kDa	9.17	6	13	1.5	75% (0.054)	1.1	0% (0.90)	2.1	95% (0.000046)	1.6	95% (0.0011)	embryonic morphogenesis ; GO:0048598 | inferred from mutant phenotype <newline> dorsal closure ; GO:0007391 | traceable author statement <newline> chitin-based embryonic cuticle biosynthetic process ; GO:0008362 | traceable author statement <newline> salivary gland morphogenesis ; GO:0007435 | traceable author statement <newline> septate junction assembly ; GO:0019991 | traceable author statement…	septate junction ; GO:0005918 | inferred from direct assay <newline> fusome ; GO:0045169 | NOT inferred from direct assay <newline> spectrosome ; GO:0045170 | NOT inferred from direct assay <newline> septate junction ; GO:0005918 | traceable author statement <newline> septate junction ; GO:0005918 | non-traceable author statement <newline> cytoskeleton ; GO:0005856 | inferred from sequence or str…	cytoskeletal protein binding ; GO:0008092 | inferred from sequence or structural similarity <newline> actin binding ; GO:0003779 | inferred from electronic annotation with InterPro:IPR008379 <newline> structural molecule activity ; GO:0005198 | inferred from electronic annotation with InterPro:IPR008379
FBpp0077773	CG2718-PB	FBgn0001142	Gs1	44 kDa	6.38	5	15	1.5	95% (0.00041)	1.3	95% (0.049)	1.5	95% (0.000016)	1.3	95% (0.0023)	glutamine metabolic process ; GO:0006541 | non-traceable author statement <newline> mitochondrion organization ; GO:0007005 | inferred from genetic interaction with SelD inferred from mutant phenotype <newline> glutamine metabolic process ; GO:0006541 | inferred from genetic interaction with SelD inferred from mutant phenotype <newline> glutamine biosynthetic process ; GO:0006542 | inferred from …	lipid particle ; GO:0005811 | inferred from direct assay <newline> mitochondrion ; GO:0005739 | inferred from direct assay <newline> mitochondrion ; GO:0005739 | non-traceable author statement	glutamate-ammonia ligase activity ; GO:0004356 | inferred from direct assay <newline> glutamate-ammonia ligase activity ; GO:0004356 | inferred from sequence or structural similarity with EMBL:U09114 <newline> glutamate synthase activity ; GO:0015930 | non-traceable author statement <newline> glutamate-ammonia ligase activity ; GO:0004356 | non-traceable author statement
FBpp0070533	CG3603-PA	FBgn0029648	CG3603	26 kDa	8	2	4	1.5	75% (0.043)	1.6	0% (0.083)	2	95% (0.021)	2.1	95% (0.021)	metabolic process ; GO:0008152 | inferred from electronic annotation with InterPro:IPR002198	-	oxidoreductase activity, acting on CH-OH group of donors ; GO:0016614 | inferred from sequence or structural similarity with EMBL:U41749 <newline> nucleotide binding ; GO:0000166 | inferred from electronic annotation with InterPro:IPR016040
FBpp0085482	CG3152-PA	FBgn0026761	Trap1	78 kDa	7.68	5	7	1.6	0% (0.078)	1.6	75% (0.078)	1.9	75% (0.0065)	1.9	75% (0.0065)	protein folding ; GO:0006457 | inferred from electronic annotation with InterPro:IPR001404 <newline> response to stress ; GO:0006950 | inferred from electronic annotation with InterPro:IPR001404	lipid particle ; GO:0005811 | inferred from direct assay <newline> mitochondrion ; GO:0005739 | inferred from sequence or structural similarity with HGNC_gene:TRAP1; HGNC:16264	ATPase activity ; GO:0016887 | inferred from sequence or structural similarity with HGNC_gene:TRAP1; HGNC:16264 <newline> ATP binding ; GO:0005524 | inferred from electronic annotation with InterPro:IPR001404, InterPro:IPR003594 <newline> unfolded protein binding ; GO:0051082 | inferred from electronic annotation with InterPro:IPR001404
FBpp0071131	CG10964-PA	FBgn0030026	sni	27 kDa	8.9	4	4	1.6	75% (0.021)	1.8	75% (0.021)	2.6	75% (0.021)	2.8	75% (0.021)	metabolic process ; GO:0008152 | inferred from electronic annotation with InterPro:IPR002198	-	carbonyl reductase (NADPH) activity ; GO:0004090 | inferred from direct assay <newline> nucleotide binding ; GO:0000166 | inferred from electronic annotation with InterPro:IPR016040
FBpp0070005	CG9572-PA	FBgn0031089	CG9572	47 kDa	7.25	2	3	1.6	75% (0.050)	1.5	0% (0.13)	2.6	75% (0.050)	2.4	75% (0.050)	-	-	-
FBpp0072778	CG1320-PA	FBgn0035335	mRpL23	18 kDa	10.13	2	3	1.6	75% (0.050)	1.1	0% (0.28)	1.8	75% (0.050)	1.3	75% (0.050)	translation ; GO:0006412 | inferred from sequence or structural similarity with EMBL:AB049646 <newline> translation ; GO:0006412 | inferred from sequence or structural similarity with EMBL:U62635	mitochondrial large ribosomal subunit ; GO:0005762 | inferred from sequence or structural similarity with EMBL:AB049646 <newline> mitochondrial large ribosomal subunit ; GO:0005762 | inferred from sequence or structural similarity with EMBL:U62635	structural constituent of ribosome ; GO:0003735 | inferred from sequence or structural similarity with EMBL:AB049646 <newline> structural constituent of ribosome ; GO:0003735 | inferred from sequence or structural similarity with EMBL:U62635 <newline> nucleotide binding ; GO:0000166 | inferred from electronic annotation with InterPro:IPR012677
FBpp0072124	CG3725-PA	FBgn0263006	Ca-P60A	110 kDa	4.99	42	398	1.6	95% (0.0000000000000094)	1.3	95% (-0.0000000000000011)	1.7	95% (0.000000000000034)	1.5	95% (-0.000000000000032)	neuromuscular synaptic transmission ; GO:0007274 | inferred from mutant phenotype <newline> regulation of sequestering of calcium ion ; GO:0051282 | inferred from mutant phenotype <newline> calcium ion transport ; GO:0006816 | non-traceable author statement <newline> cellular calcium ion homeostasis ; GO:0006874 | inferred from mutant phenotype <newline> flight behavior ; GO:0007629 | inferred fr…	endoplasmic reticulum ; GO:0005783 | inferred from sequence or structural similarity <newline> endoplasmic reticulum ; GO:0005783 | inferred from direct assay <newline> nuclear envelope ; GO:0005635 | inferred from direct assay <newline> endoplasmic reticulum membrane ; GO:0005789 | non-traceable author statement <newline> integral to membrane ; GO:0016021 | non-traceable author statement <newlin…	calcium-transporting ATPase activity ; GO:0005388 | inferred from sequence or structural similarity <newline> calcium-transporting ATPase activity ; GO:0005388 | inferred from sequence or structural similarity with EMBL:AJ223584 <newline> calcium-transporting ATPase activity ; GO:0005388 | non-traceable author statement <newline> protein binding ; GO:0005515 | inferred from physical interaction w…
FBpp0081784	CG6544-PC	FBgn0020439	fau	14 kDa	9.81	5	7	1.6	75% (0.0088)	1.8	95% (0.0017)	1.9	75% (0.0060)	2.1	95% (0.0040)	response to anoxia ; GO:0034059 | inferred from mutant phenotype	cellular_component ; GO:0005575 | no biological data available	molecular_function ; GO:0003674 | no biological data available
FBpp0076238	CG5012-PA	FBgn0011787	mRpL12	20 kDa	9.47	3	10	1.6	95% (0.013)	1.7	95% (0.0041)	1.5	95% (0.016)	1.6	95% (0.0052)	translation ; GO:0006412 | inferred from sequence or structural similarity <newline> translation ; GO:0006412 | inferred from sequence or structural similarity with UniProtKB:P52815 <newline> cell growth ; GO:0016049 | inferred from mutant phenotype <newline> mitochondrion organization ; GO:0007005 | inferred from mutant phenotype <newline> translation ; GO:0006412 | inferred from sequence or str…	mitochondrial large ribosomal subunit ; GO:0005762 | inferred from sequence or structural similarity <newline> mitochondrial large ribosomal subunit ; GO:0005762 | inferred from sequence or structural similarity with UniProtKB:P52815 <newline> mitochondrial large ribosomal subunit ; GO:0005762 | inferred from sequence or structural similarity with UniProtKB:P53163 <newline> mitochondrial small ri…	structural constituent of ribosome ; GO:0003735 | inferred from sequence or structural similarity <newline> structural constituent of ribosome ; GO:0003735 | inferred from sequence or structural similarity with UniProtKB:P52815 <newline> structural constituent of ribosome ; GO:0003735 | inferred from sequence or structural similarity with UniProtKB:P53163 <newline> chromatin binding ; GO:0003682 …
FBpp0078464	CG12163-PB	FBgn0260462	CG12163	54 kDa	8.15	2	3	1.7	75% (0.050)	1.5	75% (0.050)	1.3	75% (0.050)	1.1	0% (0.28)	proteolysis ; GO:0006508 | inferred from sequence or structural similarity with UniProtKB:Q9R013 <newline> autophagic cell death ; GO:0048102 | inferred from expression pattern <newline> salivary gland cell autophagic cell death ; GO:0035071 | inferred from expression pattern <newline> wing disc development ; GO:0035220 | inferred from genetic interaction with Bx inferred from genetic interaction…	fusome ; GO:0045169 | inferred from direct assay	cysteine-type endopeptidase activity ; GO:0004197 | inferred from sequence or structural similarity with UniProtKB:Q9R013 <newline> cysteine-type endopeptidase inhibitor activity ; GO:0004869 | inferred from electronic annotation with InterPro:IPR000010
FBpp0070672	CG6998-PB	FBgn0011760	ctp	10 kDa	7.5	2	3	1.7	75% (0.050)	1.6	75% (0.050)	1.8	75% (0.050)	1.7	75% (0.050)	microtubule-based movement ; GO:0007018 | inferred from sequence or structural similarity <newline> chaeta morphogenesis ; GO:0008407 | inferred from mutant phenotype <newline> spermatogenesis ; GO:0007283 | inferred from mutant phenotype <newline> imaginal disc-derived wing morphogenesis ; GO:0007476 | inferred from mutant phenotype <newline> sperm individualization ; GO:0007291 | inferred from …	cytoplasmic dynein complex ; GO:0005868 | non-traceable author statement <newline> dynein complex ; GO:0030286 | inferred from sequence or structural similarity <newline> cytoskeleton ; GO:0005856 | non-traceable author statement <newline> cytoplasmic dynein complex ; GO:0005868 | inferred from sequence or structural similarity with EMBL:U32944; protein_id:AAB04149.1 <newline> centriole ; GO:0005…	ATPase activity, coupled ; GO:0042623 | inferred from sequence or structural similarity <newline> microtubule motor activity ; GO:0003777 | non-traceable author statement <newline> protein binding ; GO:0005515 | inferred from physical interaction with egg <newline> dynein intermediate chain binding ; GO:0045505 | inferred from physical interaction with sw <newline> protein homodimerization activi…
FBpp0084123	CG11771-PA	FBgn0039252	CG11771	81 kDa	7.08	9	19	1.7	95% (0.0000028)	1.5	95% (0.0000032)	1.6	95% (0.0000018)	1.5	95% (0.0000049)	proteolysis ; GO:0006508 | inferred from electronic annotation with InterPro:IPR001567	-	metalloendopeptidase activity ; GO:0004222 | inferred from sequence or structural similarity with EMBL:D90916; protein_id:BAA18678
FBpp0073290	CG12101-PA	FBgn0015245	Hsp60	61 kDa	5.11	25	118	2	95% (0.0000000000000019)	2	95% (0.0000000000000013)	2	95% (-0.0000000000000084)	2	95% (-0.0000000000000098)	response to heat ; GO:0009408 | non-traceable author statement <newline> protein folding ; GO:0006457 | inferred from sequence or structural similarity with UniProtKB:P50140 <newline> response to heat ; GO:0009408 | inferred from sequence or structural similarity with UniProtKB:P50140 <newline> 'de novo' protein folding ; GO:0006458 | inferred from sequence or structural similarity with UniProtKB…	lipid particle ; GO:0005811 | inferred from direct assay <newline> mitochondrion ; GO:0005739 | inferred from direct assay <newline> mitochondrial matrix ; GO:0005759 | inferred from sequence or structural similarity with UniProtKB:P50140 <newline> mitochondrial matrix ; GO:0005759 | inferred from sequence or structural similarity with UniProtKB:P10809 <newline> microtubule associated complex ; G…	unfolded protein binding ; GO:0051082 | inferred from sequence or structural similarity with UniProtKB:P50140 <newline> unfolded protein binding ; GO:0051082 | inferred from sequence or structural similarity with UniProtKB:P10809 <newline> ATP binding ; GO:0005524 | inferred from electronic annotation with InterPro:IPR002423, InterPro:IPR018370
FBpp0291477	CG42630-PA	FBgn0261353	CG42630	10 kDa	9.84	2	4	2.3	75% (0.021)	2.1	75% (0.021)	2.4	75% (0.021)	2.2	95% (0.021)	-	-	-
FBpp0084986	CG1469-PA	FBgn0015221	Fer2LCH	25 kDa	6.3	4	10	2.5	95% (0.00067)	2.5	95% (0.00038)	2.7	95% (0.00016)	2.6	95% (0.00016)	cellular iron ion homeostasis ; GO:0006879 | inferred from direct assay <newline> chaeta development ; GO:0022416 | inferred from genetic interaction with Ssdp <newline> oxidation-reduction process ; GO:0055114 | inferred from electronic annotation with InterPro:IPR009078 <newline> iron ion transport ; GO:0006826 | inferred from electronic annotation with InterPro:IPR001519	intracellular ferritin complex ; GO:0008043 | inferred from direct assay <newline> Golgi apparatus ; GO:0005794 | inferred from direct assay	ferrous iron binding ; GO:0008198 | inferred from direct assay <newline> ferric iron binding ; GO:0008199 | inferred from electronic annotation with InterPro:IPR001519, InterPro:IPR008331 <newline> oxidoreductase activity ; GO:0016491 | inferred from electronic annotation with InterPro:IPR009078
FBpp0084995	CG2216-PA	FBgn0015222	Fer1HCH	23 kDa	5.67	3	8	2.8	95% (0.012)	2.7	95% (0.012)	3.1	95% (0.00078)	2.9	95% (0.0011)	cellular iron ion homeostasis ; GO:0006879 | inferred from sequence or structural similarity <newline> cellular iron ion homeostasis ; GO:0006879 | inferred from direct assay <newline> cellular iron ion homeostasis ; GO:0006879 | non-traceable author statement <newline> oxidation-reduction process ; GO:0055114 | inferred from electronic annotation with InterPro:IPR009078 <newline> iron ion transp…	intracellular ferritin complex ; GO:0008043 | inferred from sequence or structural similarity <newline> intracellular ferritin complex ; GO:0008043 | inferred from direct assay <newline> intracellular ferritin complex ; GO:0008043 | non-traceable author statement <newline> Golgi apparatus ; GO:0005794 | inferred from direct assay <newline> microtubule associated complex ; GO:0005875 | inferred fr…	ferrous iron binding ; GO:0008198 | inferred from sequence or structural similarity <newline> ferrous iron binding ; GO:0008198 | inferred from direct assay <newline> ferrous iron binding ; GO:0008198 | non-traceable author statement <newline> ferric iron binding ; GO:0008199 | inferred from electronic annotation with InterPro:IPR001519, InterPro:IPR008331 <newline> oxidoreductase activity ; GO:0…
FBpp0076522	CG7409-PA	FBgn0035817	CG7409	18 kDa	9.24	3	10	3.1	95% (0.00021)	2.4	95% (0.00021)	4.5	95% (0.00016)	3.5	95% (0.00016)	protein folding ; GO:0006457 | inferred from sequence or structural similarity	-	unfolded protein binding ; GO:0051082 | inferred from sequence or structural similarity
FBpp0087881	CG14757-PA	FBgn0033274	CG14757	19 kDa	5.3	2	16	4.2	95% (0.0000014)	3.9	95% (0.0000014)	3.9	95% (0.0000014)	3.7	95% (0.0000014)	-	-	-
