# Supplementary material for: Quantitative Evaluation of the Mitochondrial Proteomes of Drosophila melanogaster Adapted to Extreme Oxygen Conditions
Source: PLoS One. 2013 Sep 12;8(9):e74011. doi: 10.1371/journal.pone.0074011 (PMC3771901; doi:10.1371/journal.pone.0074011)
Supplement: Table S7 — Summary of differentially expressed proteins both in LOF or HOF. (XLSX) [file pone.0074011.s008.xlsx]

## Sheet: Sheet1
Table S7. Summary of differentially expressed proteins both in LOF or HOF.
Both down-regulated
FlyBase Protein ID	Protein Annotation	FlyBase Gene ID	Gene Symbol	Molecular Weight	Theoretical PI	Unique peptides	Spectra	LOF1/C1	Mann Whitney Test (P-Value)	LOF2/C1	Mann Whitney Test (P-Value)	LOF1/C2	Mann Whitney Test (P-Value)	LOF2/C2	Mann Whitney Test (P-Value)	HOF1/C1	Mann Whitney Test (P-Value)	HOF2/C1	Mann Whitney Test (P-Value)	HOF1/C2	Mann Whitney Test (P-Value)	HOF2/C2	Mann Whitney Test (P-Value)	GO Biological process	GO Cellular Component	GO Molecullar Function
FBpp0087838	CG8696-PA	FBgn0002570	Mal-A1	66 kDa	4.52	4	7	0.7	95% (0.0027)	1	0% (0.57)	0.5	95% (0.0017)	0.7	75% (0.0040)	0.7	75% (0.0027)	0.8	75% (0.048)	0.6	95% (0.0017)	0.6	75% (0.0040)	glucose metabolic process ; GO:0006006 | non-traceable author statement <newline> carbohydrate metabolic process ; GO:0005975 | inferred from electronic annotation with InterPro:IPR006047, InterPro:IPR006589, InterPro:IPR013780, InterPro:IPR013781	-	alpha-glucosidase activity ; GO:0004558 | non-traceable author statement <newline> cation binding ; GO:0043169 | inferred from electronic annotation with InterPro:IPR006047, InterPro:IPR006589, InterPro:IPR013780, InterPro:IPR013781 <newline> catalytic activity ; GO:0003824 | inferred from electronic annotation with InterPro:IPR006047, InterPro:IPR006589, InterPro:IPR013780, InterPro:IPR013781
FBpp0085448	CG15908-PA	FBgn0033085	CG15908	18 kDa	7.34	2	4	0.6	75% (0.021)	0.4	75% (0.021)	0.6	0% (0.083)	0.5	75% (0.043)	0.7	75% (0.021)	0.6	75% (0.021)	0.7	75% (0.043)	0.6	75% (0.021)	-	-	-
Both up-regulated
FlyBase Protein ID	Protein Annotation	FlyBase Gene ID	Gene Symbol	Molecular Weight	Theoretical PI	Unique peptides	Spectra	LOF1/C1	Mann Whitney Test (P-Value)	LOF2/C1	Mann Whitney Test (P-Value)	LOF1/C2	Mann Whitney Test (P-Value)	LOF2/C2	Mann Whitney Test (P-Value)	HOF1/C1	Mann Whitney Test (P-Value)	HOF2/C1	Mann Whitney Test (P-Value)	HOF1/C2	Mann Whitney Test (P-Value)	HOF2/C2	Mann Whitney Test (P-Value)	GO Biological process	GO Cellular Component	GO Molecullar Function
FBgn0261451	CG33950-PAB	FBgn0261451	CG33950	505 kDa	4.47	38	76	1	0% (0.87)	1.3	95% (0.00000000011)	1.3	95% (0.000000000000011)	1.6	95% (-0.0000000000000018)	1.2	95% (0.0000000013)	1.2	95% (0.000000010)	1.5	95% (0.0000000000000018)	1.5	95% (0.0000000000000013)	maintenance of epithelial cell apical/basal polarity ; GO:0045199 | inferred from mutant phenotype <newline> asymmetric neuroblast division ; GO:0055059 | non-traceable author statement <newline> response to anesthetic ; GO:0072347 | inferred from mutant phenotype	lipid particle ; GO:0005811 | inferred from direct assay <newline> proteinaceous extracellular matrix ; GO:0005578 | non-traceable author statement <newline> basement membrane ; GO:0005604 | inferred from sequence or structural similarity	-
FBpp0079400	CG3747-PB	FBgn0026439	Eaat1	52 kDa	6.37	3	12	1.2	0% (0.45)	1.4	75% (0.038)	1.6	95% (0.00043)	1.9	95% (0.000086)	1.4	0% (0.23)	1.3	75% (0.094)	1.8	95% (0.0012)	1.7	95% (0.000041)	regulation of excitatory postsynaptic membrane potential involved in skeletal muscle contraction ; GO:0014853 | inferred from mutant phenotype <newline> L-glutamate transport ; GO:0015813 | inferred by curator from GO:0005313 <newline> aspartate transport ; GO:0015810 | inferred by curator from GO:0015183 <newline> determination of adult lifespan ; GO:0008340 | inferred from mutant phenotype <new…	plasma membrane ; GO:0005886 | inferred from sequence or structural similarity <newline> neuromuscular junction ; GO:0031594 | inferred from direct assay colocalizes_with <newline> terminal button ; GO:0043195 | inferred from direct assay <newline> integral to membrane ; GO:0016021 | inferred by curator from GO:0005313 <newline> neuron projection ; GO:0043005 | inferred from direct assay <newline…	glutamate:sodium symporter activity ; GO:0015501 | inferred from sequence or structural similarity <newline> L-glutamate transmembrane transporter activity ; GO:0005313 | inferred from direct assay <newline> glutamate:sodium symporter activity ; GO:0015501 | inferred from direct assay <newline> L-aspartate transmembrane transporter activity ; GO:0015183 | inferred from direct assay <newline> sodi…
FBpp0082514	CG4264-PE	FBgn0001219	Hsc70-4	71 kDa	5.16	16	40	1.2	95% (0.0092)	1.3	95% (0.000046)	1.4	95% (0.00000078)	1.5	95% (0.0000000079)	1.3	95% (0.000054)	1.3	95% (0.000034)	1.6	95% (0.000000029)	1.5	95% (0.0000000020)	embryonic development via the syncytial blastoderm ; GO:0001700 | inferred from mutant phenotype <newline> axon guidance ; GO:0007411 | inferred from mutant phenotype <newline> axonal fasciculation ; GO:0007413 | inferred from mutant phenotype <newline> nervous system development ; GO:0007399 | inferred from mutant phenotype <newline> neurotransmitter secretion ; GO:0007269 | inferred from geneti…	lipid particle ; GO:0005811 | inferred from direct assay <newline> nucleus ; GO:0005634 | non-traceable author statement <newline> mitochondrion ; GO:0005739 | inferred from sequence or structural similarity with UniProtKB:P38646 <newline> precatalytic spliceosome ; GO:0071011 | inferred from direct assay <newline> catalytic step 2 spliceosome ; GO:0071013 | inferred from direct assay <newline> m…	ATPase activity ; GO:0016887 | non-traceable author statement <newline> unfolded protein binding ; GO:0051082 | non-traceable author statement <newline> unfolded protein binding ; GO:0051082 | inferred from sequence or structural similarity with UniProtKB:P38646 <newline> chaperone binding ; GO:0051087 | inferred from direct assay <newline> ATP binding ; GO:0005524 | inferred from electronic anno…
FBpp0076522	CG7409-PA	FBgn0035817	CG7409	18 kDa	9.24	3	10	1.3	95% (0.0065)	1.4	95% (0.0052)	1.9	95% (0.00016)	2.1	95% (0.00016)	3.1	95% (0.00021)	2.4	95% (0.00021)	4.5	95% (0.00016)	3.5	95% (0.00016)	protein folding ; GO:0006457 | inferred from sequence or structural similarity	-	unfolded protein binding ; GO:0051082 | inferred from sequence or structural similarity
FBpp0086062	CG14482-PA	FBgn0034245	CG14482	6 kDa	9.88	4	30	1.3	95% (0.00000073)	1.5	95% (0.0000000074)	1.4	95% (0.00000000085)	1.5	95% (0.000000000047)	1.5	95% (0.000000068)	1.4	95% (0.000000058)	1.5	95% (0.00000000036)	1.5	95% (0.000000000029)	mitochondrial electron transport, ubiquinol to cytochrome c ; GO:0006122 | inferred from sequence or structural similarity with UniProtKB:O14957	mitochondrial respiratory chain complex III ; GO:0005750 | inferred from sequence or structural similarity with UniProtKB:O14957	ubiquinol-cytochrome-c reductase activity ; GO:0008121 | inferred from sequence or structural similarity with UniProtKB:O14957 <newline> electron carrier activity ; GO:0009055 | inferred from electronic annotation with InterPro:IPR015089
FBpp0088986	CG5730-PC	FBgn0000083	AnnIX	36 kDa	4.68	3	6	1.4	75% (0.010)	1.5	75% (0.0039)	1.5	95% (0.0039)	1.6	95% (0.0039)	1.5	75% (0.010)	1.6	75% (0.0039)	1.6	75% (0.0039)	1.7	75% (0.0039)	wing disc dorsal/ventral pattern formation ; GO:0048190 | inferred from genetic interaction with Bx, ap	-	calcium ion binding ; GO:0005509 | inferred from sequence or structural similarity with EMBL:Y11255 <newline> calcium-dependent phospholipid binding ; GO:0005544 | inferred from sequence or structural similarity with InterPro:IPR001464 <newline> actin binding ; GO:0003779 | inferred from sequence or structural similarity <newline> calcium ion binding ; GO:0005509 | non-traceable author statement …
FBpp0077773	CG2718-PB	FBgn0001142	Gs1	44 kDa	6.38	5	15	1.6	95% (0.0084)	1.4	75% (0.054)	1.5	95% (0.000063)	1.3	95% (0.00015)	1.5	95% (0.00041)	1.3	95% (0.049)	1.5	95% (0.000016)	1.3	95% (0.0023)	glutamine metabolic process ; GO:0006541 | non-traceable author statement <newline> mitochondrion organization ; GO:0007005 | inferred from genetic interaction with SelD inferred from mutant phenotype <newline> glutamine metabolic process ; GO:0006541 | inferred from genetic interaction with SelD inferred from mutant phenotype <newline> glutamine biosynthetic process ; GO:0006542 | inferred from …	lipid particle ; GO:0005811 | inferred from direct assay <newline> mitochondrion ; GO:0005739 | inferred from direct assay <newline> mitochondrion ; GO:0005739 | non-traceable author statement	glutamate-ammonia ligase activity ; GO:0004356 | inferred from direct assay <newline> glutamate-ammonia ligase activity ; GO:0004356 | inferred from sequence or structural similarity with EMBL:U09114 <newline> glutamate synthase activity ; GO:0015930 | non-traceable author statement <newline> glutamate-ammonia ligase activity ; GO:0004356 | non-traceable author statement
FBpp0076103	CG14168-PA	FBgn0036044	CG14168	81 kDa		10	23	1.8	95% (0.000042)	1.3	95% (0.0039)	2.5	95% (0.000000010)	1.9	95% (0.000000042)	1.3	95% (0.0031)	1.3	95% (0.0010)	1.8	95% (0.000000061)	1.8	95% (0.0000000081)	-	-	-
FBpp0111540	CG34387-PC	FBgn0259108	futsch	592 kDa	4.61	3	4	2.5	95% (0.021)	1.8	95% (0.043)	2.6	95% (0.021)	1.8	75% (0.021)	1.5	75% (0.021)	1.3	0% (0.083)	1.6	75% (0.021)	1.4	75% (0.043)	regulation of synaptic growth at neuromuscular junction ; GO:0008582 | inferred from mutant phenotype <newline> axonogenesis ; GO:0007409 | inferred from mutant phenotype <newline> dendrite morphogenesis ; GO:0048813 | inferred from mutant phenotype <newline> microtubule cytoskeleton organization ; GO:0000226 | inferred from mutant phenotype <newline> microtubule-based process ; GO:0007017 | infe…	microtubule associated complex ; GO:0005875 | inferred from direct assay <newline> microtubule cytoskeleton ; GO:0015630 | inferred from direct assay <newline> microtubule associated complex ; GO:0005875 | inferred from sequence or structural similarity	microtubule binding ; GO:0008017 | inferred from direct assay AND inferred from sequence or structural similarity with UniProtKB:P46821 <newline> microtubule binding ; GO:0008017 | inferred from direct assay <newline> microtubule binding ; GO:0008017 | inferred from sequence or structural similarity <newline> protein binding ; GO:0005515 | inferred from physical interaction with Fmr1
LOF down-, HOF up-regulated
FlyBase Protein ID	Protein Annotation	FlyBase Gene ID	Gene Symbol	Molecular Weight	Theoretical PI	Unique peptides	Spectra	LOF1/C1	Mann Whitney Test (P-Value)	LOF2/C1	Mann Whitney Test (P-Value)	LOF1/C2	Mann Whitney Test (P-Value)	LOF2/C2	Mann Whitney Test (P-Value)	HOF1/C1	Mann Whitney Test (P-Value)	HOF2/C1	Mann Whitney Test (P-Value)	HOF1/C2	Mann Whitney Test (P-Value)	HOF2/C2	Mann Whitney Test (P-Value)	GO Biological process	GO Cellular Component	GO Molecullar Function
FBpp0072124	CG3725-PA	FBgn0263006	Ca-P60A	110 kDa	4.99	42	398	0.5	95% (0.000000000000026)	0.7	95% (-0.0000000000000033)	0.7	95% (0.000000000000013)	0.7	95% (0.0000000000000074)	1.6	95% (0.0000000000000094)	1.3	95% (-0.0000000000000011)	1.7	95% (0.000000000000034)	1.5	95% (-0.000000000000032)	neuromuscular synaptic transmission ; GO:0007274 | inferred from mutant phenotype <newline> regulation of sequestering of calcium ion ; GO:0051282 | inferred from mutant phenotype <newline> calcium ion transport ; GO:0006816 | non-traceable author statement <newline> cellular calcium ion homeostasis ; GO:0006874 | inferred from mutant phenotype <newline> flight behavior ; GO:0007629 | inferred fr…	endoplasmic reticulum ; GO:0005783 | inferred from sequence or structural similarity <newline> endoplasmic reticulum ; GO:0005783 | inferred from direct assay <newline> nuclear envelope ; GO:0005635 | inferred from direct assay <newline> endoplasmic reticulum membrane ; GO:0005789 | non-traceable author statement <newline> integral to membrane ; GO:0016021 | non-traceable author statement <newlin…	calcium-transporting ATPase activity ; GO:0005388 | inferred from sequence or structural similarity <newline> calcium-transporting ATPase activity ; GO:0005388 | inferred from sequence or structural similarity with EMBL:AJ223584 <newline> calcium-transporting ATPase activity ; GO:0005388 | non-traceable author statement <newline> protein binding ; GO:0005515 | inferred from physical interaction w…
FBpp0080637	CG10302-PA	FBgn0032679	bsf	157 kDa	7.14	15	26	0.6	95% (0.000000017)	0.6	95% (0.00000012)	0.5	95% (0.000000026)	0.6	95% (0.00000054)	1.5	95% (0.0000028)	1.7	95% (0.00000078)	1.4	95% (0.0000062)	1.5	95% (0.0000018)	-	cytoplasm ; GO:0005737 | inferred from direct assay <newline> RNA cap binding complex ; GO:0034518 | colocalizes_with inferred from direct assay	mRNA 3'-UTR binding ; GO:0003730 | non-traceable author statement <newline> mRNA 3'-UTR binding ; GO:0003730 | inferred from direct assay
FBpp0082295	CG9297-PA	FBgn0038181	CG9297	104 kDa	3.86	12	48	0.6	95% (0.00000000000000033)	0.6	95% (0.0000000000000029)	0.6	95% (0.0000000000024)	0.7	95% (0.000000017)	1.4	95% (0.000000070)	1.3	95% (0.000010)	1.6	95% (0.00000000000069)	1.5	95% (0.00000000000026)	calcium ion transport ; GO:0006816 | inferred from sequence or structural similarity with UniProtKB:P13666	-	calcium ion binding ; GO:0005509 | inferred from sequence or structural similarity with UniProtKB:P13666 <newline> GTP binding ; GO:0005525 | inferred from electronic annotation with InterPro:IPR001401 <newline> GTPase activity ; GO:0003924 | inferred from electronic annotation with InterPro:IPR001401	sarcalumenin
FBpp0085482	CG3152-PA	FBgn0026761	Trap1	78 kDa	7.68	5	7	0.6	75% (0.0039)	0.6	75% (0.037)	0.7	75% (0.010)	0.7	75% (0.037)	1.6	0% (0.078)	1.6	75% (0.078)	1.9	75% (0.0065)	1.9	75% (0.0065)	protein folding ; GO:0006457 | inferred from electronic annotation with InterPro:IPR001404 <newline> response to stress ; GO:0006950 | inferred from electronic annotation with InterPro:IPR001404	lipid particle ; GO:0005811 | inferred from direct assay <newline> mitochondrion ; GO:0005739 | inferred from sequence or structural similarity with HGNC_gene:TRAP1; HGNC:16264	ATPase activity ; GO:0016887 | inferred from sequence or structural similarity with HGNC_gene:TRAP1; HGNC:16264 <newline> ATP binding ; GO:0005524 | inferred from electronic annotation with InterPro:IPR001404, InterPro:IPR003594 <newline> unfolded protein binding ; GO:0051082 | inferred from electronic annotation with InterPro:IPR001404
