# Supplementary material for: Quantitative Evaluation of the Mitochondrial Proteomes of Drosophila melanogaster Adapted to Extreme Oxygen Conditions
Source: PLoS One. 2013 Sep 12;8(9):e74011. doi: 10.1371/journal.pone.0074011 (PMC3771901; doi:10.1371/journal.pone.0074011)
Supplement: Table S8 — Scatter plot correlation analysis of the differentially expressed proteins and corresponding mRNAs in LOF and HOF. (XLSX) [file pone.0074011.s009.xlsx]

## Sheet: Sheet1
Table S8. Scatter plot correlation analysis of the differentially expressed proteins and corresponding mRNAs in LOF and HOF.
LOF
FlyBase Protein ID	Protein Annotation	FlyBase Gene ID	Gene Symbol	RefSeq Transcript ID	Protein [Log2 (LOF/C) ]	mRNA [Log2 (LOF/C) ]
FBpp0112436	CG15848-PA	FBgn0020908	Scp1	NM_001015389	-0.753004	0.100756
FBpp0087100	CG8453-PA	FBgn0025454	Cyp6g1	NM_136899	-0.606143	1.33895
FBpp0073796	CG9512-PA	FBgn0030593	CG9512	NM_132754	-0.522566	0.468803
FBpp0081263	CG2957-PA	FBgn0037529	mRpS9	NM_079546	-0.622778	0.0681495
FBpp0083145	CG6042-PA	FBgn0038681	Cyp12a4	NM_142526	-0.644167	0.227979
FBpp0083604	CG7073-PA	FBgn0038947	sar1	NM_142768 /// NM_170000 /// NM_170001 /// NM_170002 /// NM_206542	-0.682919	0.0080187
FBpp0083626	CG13850-PA	FBgn0038961	CG13850	NM_142781	-0.363708	0.000114023
FBpp0087838	CG8696-PA	FBgn0002570	Mal-A1	NM_057279	-0.424098	0.0241917
FBpp0080637	CG10302-PA	FBgn0032679	bsf	NM_078872	-0.773781	0.00259503
FBpp0082295	CG9297-PA	FBgn0038181	CG9297	NM_176497 /// NM_176498	-0.644742	0.335113
FBpp0072124	CG3725-PA	FBgn0263006	Ca-P60A	NM_057484 /// NM_166633 /// NM_166634 /// NM_166635 /// NM_166636 /// NM_166637 /// NM_166638 /// NM_166639	-0.643972	0.10795
FBpp0085075	CG12070-PA	FBgn0000416	Sap-r	NM_079858 /// NM_170529	0.374701	0.0183101
FBpp0086974	CG8764-PA	FBgn0011227	ox	NM_057637	0.504795	0.0219218
FBpp0072570	CG9160-PB	FBgn0011361	mtacp1	NM_057654 /// NM_057655	0.508022	0.183762
FBpp0074549	CG12233-PA	FBgn0027291	l(1)G0156	NM_133160 /// NM_167657	0.37923	0.132007
FBpp0071970	CG17280-PA	FBgn0034877	levy	NM_137961	0.427094	0.0281943
FBpp0078130	CG7470-PA	FBgn0037146	CG7470	NM_001259948 /// NM_141118	0.420967	0.0810002
FBpp0082733	CG5903-PA	FBgn0038400	CG5903	NM_142266	0.433449	0.108293
FBpp0085140	CG31004-PA	FBgn0051004	CG31004	NM_001170310 /// NM_001170311 /// NM_170539 /// NM_170540	0.404823	0.0574857
FBpp0079400	CG3747-PB	FBgn0026439	Eaat1	NM_001201822 /// NM_058080 /// NM_164853 /// NM_164854	0.599258	0.0082277
FBpp0086062	CG14482-PA	FBgn0034245	CG14482	NM_137389	0.522511	0.0296701
FBpp0076522	CG7409-PA	FBgn0035817	CG7409	NM_139898	0.753051	0.673384
FBpp0076103	CG14168-PA	FBgn0036044		NM_001259775 /// NM_001259776 /// NM_140101	0.897773	0.150609
FBpp0111540	CG34387-PC	FBgn0259108	futsch	NM_001103394 /// NM_001169161 /// NM_001258532	1.1239	0.0917201
FBpp0300810	CG33950-PAB	FBgn0261451	trolB	NM_001031862 /// NM_001031863 /// NM_001031864 /// NM_001031865 /// NM_001031866 /// NM_001031867 /// NM_001103399 /// NM_001169177 /// NM_001258562 /// NM_001258563 /// NM_001258564 /// NM_001258565 /// NM_001258566 /// NM_001258567 /// NM_001258568 /// NM_001258569 /// NM_001258570 /// NM_001258571	0.363582	0.0914712
FBpp0079406	CG3752-PA	FBgn0012036	Aldh	NM_135441	-0.505308	-0.248273
FBpp0081074	CG1112-PA	FBgn0015575	alpha-Est7	NM_079537	-0.584056	-0.00825405
FBpp0071551	CG4302-PA	FBgn0027073	CG4302	NM_137719	-0.767404	-0.582993
FBpp0071326	CG9691-PA	FBgn0030160	CG9691	NM_132360 /// NM_167206	-0.621333	-0.0439343
FBpp0080728	CG10639-PA	FBgn0032729	CG10639	NM_136079	-0.333822	-0.161203
FBpp0080946	CG9331-PB	FBgn0032889	CG9331	NM_001201928 /// NM_001201929 /// NM_001201930 /// NM_001201931 /// NM_136218 /// NM_165345 /// NM_176066 /// NM_176067 /// NM_206015	-0.611851	-0.632521
FBpp0085885	CG5323-PA	FBgn0034362	CG5323	NM_137502	-0.533709	-0.125173
FBpp0071753	CG3633-PA	FBgn0034727	mRpS29	NM_079087	-0.483536	-0.210565
FBpp0072184	CG4326-PA	FBgn0034986	mRpS17	NM_080380	-0.492289	-0.0743958
FBpp0075038	CG7842-PA	FBgn0036691	beg	NM_140693	-0.56804	-0.00789843
FBpp0082512	CG4247-PA	FBgn0038307	mRpS10	NM_001104328 /// NM_079631 /// NM_169624	-0.471789	-0.176854
FBpp0271830	CG30360-PC	FBgn0050360	Mal-A6	NM_206057	-0.800826	-0.0474979
FBpp0083526	CG31198-PA	FBgn0051198	CG31198	NM_169966	-0.413588	-0.244063
FBpp0088252	CG11064-PA	FBgn0087002	Rfabg	NM_079895	-0.713952	-0.292002
FBpp0085482	CG3152-PA	FBgn0026761	Trap1	NM_058091	-0.600292	-0.168535
FBpp0072697	CG17248-PA	FBgn0013342	n-syb	NM_001259618 /// NM_057710 /// NM_167904 /// NM_167905 /// NM_167906 /// NM_206234	0.494377	-0.294552
FBpp0073806	CG14407-PA	FBgn0030584	CG14407	NM_132746	0.579117	-0.158083
FBpp0082390	CG3321-PA	FBgn0038224	CG3321	NM_001202292 /// NM_142099 /// NM_169579	0.430257	-0.000166954
FBpp0083588	CG6439-PA	FBgn0038922	CG6439	NM_001170211 /// NM_142743	0.72955	-0.0614783
FBpp0088910	CG1732-PA	FBgn0039915	CG1732	NM_143673 /// NM_166779	0.672903	-0.123739
FBpp0081344	CG9603-PA	FBgn0040529	CG9603	NM_001260057 /// NM_143927	0.377362	-0.0697008
FBpp0070039	CG32230-PA	FBgn0052230	CG32230	NM_168988 /// NM_168989	1.24984	-0.0489576
FBpp0289693	CG42492-PA	FBgn0259994	CG42492	NM_001169205 /// NM_132009 /// NM_132009 /// NM_144265 /// NM_144265	0.895151	-0.0230663
FBpp0072045	CG5594-PA	FBgn0261794	kcc	NM_131901 /// NM_166630 /// NM_166631 /// NM_166632	0.567366	-0.112157
FBpp0292826	CG42807-PA	FBgn0261989	CG42807	NM_137045	1.28592	-0.324868
FBpp0088986	CG5730-PC	FBgn0000083	AnnIX	NM_057255 /// NM_057256 /// NM_206530 /// NM_206531	0.572564	-0.00900023
FBpp0077773	CG2718-PB	FBgn0001142	Gs1	NM_001169368 /// NM_057222 /// NM_164367	0.527641	-0.225476
FBpp0082514	CG4264-PE	FBgn0001219	Hsc70-4	NM_079632 /// NM_169625 /// NM_169626 /// NM_169627 /// NM_176502 /// NM_176503	0.426596	-0.017003
HOF
FlyBase Protein ID	Protein Annotation	FlyBase Gene ID	Gene Symbol	RefSeq Transcript ID	Protein [Log2 (HOF/C) ]	mRNA [Log2 (LOF/C) ]
FBpp0081002	CG9244-PB	FBgn0010100	Acon	NM_001169559 /// NM_079969	-0.702802	0.0670968
FBpp0085489	CG3283-PA	FBgn0014028	SdhB	NM_057753	-0.835929	0.0802414
FBpp0071128	CG2286-PA	FBgn0017566	ND75	NM_078528 /// NM_167152	-1.37801	0.10176
FBpp0083570	CG6343-PA	FBgn0019957	ND42	NM_079721 /// NM_169990	-0.94509	0.0311876
FBpp0083583	CG6022-PA	FBgn0038925	Cchl	NM_142746	-0.455134	0.0695075
FBpp0288428	CG30022-PB	FBgn0050022	CG30022	NM_165830	-0.654259	0.0612872
FBpp0087838	CG8696-PA	FBgn0002570	Mal-A1	NM_057279	-0.549843	0.384995
FBpp0078298	CG10279-PC	FBgn0003261	Rm62	NM_001170057 /// NM_001202253 /// NM_001260009 /// NM_001260010 /// NM_001260011 /// NM_001260012 /// NM_079519 /// NM_169118 /// NM_169119 /// NM_169120 /// NM_169121 /// NM_169122	0.786631	0.145265
FBpp0083898	CG5394-PA	FBgn0005674	Aats-glupro	NM_079747 /// NM_170103	0.498139	0.435887
FBpp0085697	CG11949-PA	FBgn0010434	cora	NM_079067 /// NM_166336 /// NM_166337 /// NM_166338	0.654871	0.148953
FBpp0076238	CG5012-PA	FBgn0011787	mRpL12	NM_001259759 /// NM_080003	0.703756	0.275414
FBpp0084986	CG1469-PA	FBgn0015221	Fer2LCH	NM_080063 /// NM_170483 /// NM_170484	1.36315	0.229225
FBpp0084995	CG2216-PA	FBgn0015222	Fer1HCH	NM_001260437 /// NM_001260438 /// NM_080134 /// NM_170479 /// NM_170480 /// NM_170481 /// NM_170482	1.51175	0.277606
FBpp0073290	CG12101-PA	FBgn0015245	Hsp60	NM_078560 /// NM_167266	1.01251	0.296957
FBpp0079187	CG7111-PA	FBgn0020618	Rack1	NM_057921	0.661185	0.0487435
FBpp0070533	CG3603-PA	FBgn0029648	CG3603	NM_130690	0.869243	0.0681965
FBpp0087831	CG8690-PA	FBgn0033297	Mal-A8	NM_136540	0.441033	0.00015071
FBpp0081330	CG7415-PB	FBgn0037580	DppIII	NM_169217 /// NM_169218	0.485198	0.0969382
FBpp0085172	CG11337-PB	FBgn0039846	CG11337	NM_001170312 /// NM_143610 /// NM_170550	0.501473	0.25489
FBpp0081374	CG9748-PA	FBgn0263231	bel	NM_080522	0.733524	0.0729496
FBpp0077773	CG2718-PB	FBgn0001142	Gs1	NM_001169368 /// NM_057222 /// NM_164367	0.469614	0.0337497
FBpp0082514	CG4264-PE	FBgn0001219	Hsc70-4	NM_079632 /// NM_169625 /// NM_169626 /// NM_169627 /// NM_176502 /// NM_176503	0.503845	0.241644
FBpp0076103	CG14168-PA	FBgn0036044		NM_001259775 /// NM_001259776 /// NM_140101	0.644504	0.457582
FBpp0300810	CG33950-PAB	FBgn0261451	trolB	NM_001031862 /// NM_001031863 /// NM_001031864 /// NM_001031865 /// NM_001031866 /// NM_001031867 /// NM_001103399 /// NM_001169177 /// NM_001258562 /// NM_001258563 /// NM_001258564 /// NM_001258565 /// NM_001258566 /// NM_001258567 /// NM_001258568 /// NM_001258569 /// NM_001258570 /// NM_001258571	0.434302	0.306316
FBpp0085482	CG3152-PA	FBgn0026761	Trap1	NM_058091	0.812805	0.157654
FBpp0080637	CG10302-PA	FBgn0032679	bsf	NM_078872	0.622096	0.298456
FBpp0082295	CG9297-PA	FBgn0038181	CG9297	NM_176497 /// NM_176498	0.554589	0.0553442
FBpp0080446	CG17903-PA	FBgn0000409	Cyt-c-p	NM_057828	-0.359008	-0.168183
FBpp0082645	CG3944-PA	FBgn0017567	ND23	NM_079980	-1.40478	-0.178025
FBpp0070370	CG3621-PA	FBgn0025839	CG3621	NM_130628	-1.641	-0.143862
FBpp0070885	CG3446-PA	FBgn0029868	CG3446	NM_132090	-1.16969	-0.279542
FBpp0073308	CG11752-PA	FBgn0030292	CG11752	NM_132482	-0.80841	-0.393288
FBpp0073949	CG9172-PA	FBgn0030718	CG9172	NM_132869 /// NM_167476	-1.27374	-0.431392
FBpp0074226	CG5703-PA	FBgn0030853	CG5703	NM_133000	-1.29882	-0.207966
FBpp0074481	CG12203-PA	FBgn0031021	CG12203	NM_133157	-1.19116	-0.350374
FBpp0077776	CG11455-PA	FBgn0031228	CG11455	NM_001169370 /// NM_001169371 /// NM_001169372 /// NM_001258886 /// NM_164371 /// NM_164372	-0.859134	-0.182954
FBpp0077425	CG3214-PA	FBgn0031436	CG3214	NM_001144298 /// NM_134848	-1.36274	-0.42955
FBpp0078662	CG8680-PA	FBgn0031684	CG8680	NM_135065	-1.17622	-0.167449
FBpp0078847	CG9140-PA	FBgn0031771	CG9140	NM_135143	-1.19246	-0.165503
FBpp0087472	CG12140-PA	FBgn0033465	CG12140	NM_001259302 /// NM_136692	-1.02265	-0.0791588
FBpp0087333	CG7712-PA	FBgn0033570	CG7712	NM_136785	-1.5418	-0.189847
FBpp0086570	CG12859-PA	FBgn0033961	CG12859	NM_137141	-2.51843	-0.393186
FBpp0072037	CG5569-PA	FBgn0034919	CG5569	NM_137996	-0.358082	-0.0523171
FBpp0072231	CG3683-PA	FBgn0035046	CG3683	NM_001169825 /// NM_138110 /// NM_166680 /// NM_166681	-0.913224	-0.31172
FBpp0072975	CG12079-PA	FBgn0035404	CG12079	NM_139518	-0.948943	-0.368362
FBpp0077859	CG6020-PA	FBgn0037001	CG6020	NM_140977	-1.28301	-0.0842478
FBpp0081848	CG6666-PA	FBgn0037873	SdhC	NM_141790	-0.845451	-0.286634
FBpp0084968	CG7920-PA	FBgn0039737	CG7920	NM_143505	-0.445567	-0.572112
FBpp0088174	CG1970-PA	FBgn0039909	CG1970	NM_143669	-1.14992	-0.0773132
FBpp0076005	CG6463-PA	FBgn0047038	CG6463	NM_140152	-1.08355	-0.336927
FBpp0079329	CG9280-PC	FBgn0001114	Glt	NM_001259017 /// NM_058156 /// NM_164831 /// NM_164832	0.633756	-0.0594709
FBpp0088066	CG11140-PI	FBgn0010548	Aldh-III-PI	NM_136441 /// NM_165526 /// NM_165527 /// NM_165528 /// NM_165529 /// NM_165530 /// NM_165531 /// NM_165532 /// NM_206050	0.341853	-0.312772
FBpp0070672	CG6998-PB	FBgn0011760	ctp	NM_001258601 /// NM_080336 /// NM_167014 /// NM_167015 /// NM_167016	0.761005	-0.017415
FBpp0081783	CG6544-PA	FBgn0020439	fau	NM_001202280 /// NM_001260100 /// NM_001260101 /// NM_141758 /// NM_169360 /// NM_169361 /// NM_169362	0.693217	-0.17978
FBpp0081784	CG6544-PC	FBgn0020439	fau	NM_001202280 /// NM_001260100 /// NM_001260101 /// NM_141758 /// NM_169360 /// NM_169361 /// NM_169362	0.893214	-0.728146
FBpp0076936	CG1742-PA	FBgn0025814	Mgstl	NM_079957 /// NM_167724	0.698177	-0.889595
FBpp0071131	CG10964-PA	FBgn0030026	sni	NM_132238	1.12642	-0.0500539
FBpp0074502	CG14207-PA	FBgn0031037	CG14207	NM_001258831 /// NM_134482 /// NM_167669	0.669312	-0.12901
FBpp0070005	CG9572-PA	FBgn0031089	CG9572	NM_001201747 /// NM_001201748 /// NM_134528	1.02897	-0.493713
FBpp0087881	CG14757-PA	FBgn0033274	CG14757	NM_136519	1.97173	-0.136715
FBpp0072778	CG1320-PA	FBgn0035335	mRpL23	NM_001144401 /// NM_079165	0.534644	-0.154588
FBpp0084123	CG11771-PA	FBgn0039252	CG11771	NM_143057	0.646291	-0.0760816
FBpp0290226	CG34150-PB	FBgn0083986	CG34150	NM_001043291	0.745673	-0.281162
FBpp0289781	CG42314-PI	FBgn0259214	PMCA-PI	NM_001014687 /// NM_001014688 /// NM_001014689 /// NM_001038714 /// NM_001038714 /// NM_001201585 /// NM_001201586 /// NM_001201587 /// NM_001201588 /// NM_001201589 /// NM_166754 /// NM_166755	0.474501	-0.283736
FBpp0078464	CG12163-PB	FBgn0260462	CG12163	NM_141264 /// NM_169033 /// NM_169034	0.507531	-0.135573
FBpp0088986	CG5730-PC	FBgn0000083	AnnIX	NM_057255 /// NM_057256 /// NM_206530 /// NM_206531	0.665736	-0.290731
FBpp0079400	CG3747-PB	FBgn0026439	Eaat1	NM_001201822 /// NM_058080 /// NM_164853 /// NM_164854	0.608177	-0.331371
FBpp0086062	CG14482-PA	FBgn0034245	CG14482	NM_137389	0.57539	-0.125673
FBpp0076522	CG7409-PA	FBgn0035817	CG7409	NM_139898	1.75558	-0.392288
FBpp0111540	CG34387-PC	FBgn0259108	futsch	NM_001103394 /// NM_001169161 /// NM_001258532	0.509372	-0.257795
FBpp0072124	CG3725-PA	FBgn0263006	Ca-P60A	NM_057484 /// NM_166633 /// NM_166634 /// NM_166635 /// NM_166636 /// NM_166637 /// NM_166638 /// NM_166639	0.605467	-0.377927
