# Supplementary material for: Quantitative Evaluation of the Mitochondrial Proteomes of Drosophila melanogaster Adapted to Extreme Oxygen Conditions
Source: PLoS One. 2013 Sep 12;8(9):e74011. doi: 10.1371/journal.pone.0074011 (PMC3771901; doi:10.1371/journal.pone.0074011)
Supplement: Table S9 — Scatter plot correlation analysis of the differentially expressed proteins and corresponding mRNAs in certain functional groups. (XLSX) [file pone.0074011.s010.xlsx]

## Sheet: Sheet1
Table S9. Scatter plot correlation analysis of the differentially expressed proteins and corresponding mRNAs in certain functional groups
FlyBase Protein ID	Protein Annotation	FlyBase Gene ID	Gene Symbol	RefSeq Transcript ID	functional category	Protein [Log2 (LOF/C) ] and Protein [Log2 (HOF/C) ]	mRNA [Log2 (LOF/C) ] and mRNA [Log2 (HOF/C) ]
42 differentially expressed proteins and corresponding mRNAs in certain functional groups	CG8764-PA	FBgn0011227	ox	NM_057637	respiratory chain proteins	0.504795	0.0219218
FBpp0072570	CG9160-PB	FBgn0011361	mtacp1	NM_057654 /// NM_057655	respiratory chain proteins	0.508022	0.183762
FBpp0082733	CG5903-PA	FBgn0038400	CG5903	NM_142266	respiratory chain proteins	0.433449	0.108293
FBpp0086062	CG14482-PA	FBgn0034245	CG14482	NM_137389	respiratory chain proteins	0.522511	0.0296701
FBpp0071970	CG17280-PA	FBgn0034877	levy	NM_137961	respiratory chain proteins	0.427094	0.0281943
FBpp0080446	CG17903-PA	FBgn0000409	Cyt-c-p	NM_057828	respiratory chain proteins	-0.359008	-0.168183
FBpp0082645	CG3944-PA	FBgn0017567	ND23	NM_079980	respiratory chain proteins	-1.40478	-0.178025
FBpp0070370	CG3621-PA	FBgn0025839	CG3621	NM_130628	respiratory chain proteins	-1.641	-0.143862
FBpp0070885	CG3446-PA	FBgn0029868	CG3446	NM_132090	respiratory chain proteins	-1.16969	-0.279542
FBpp0073308	CG11752-PA	FBgn0030292	CG11752	NM_132482	respiratory chain proteins	-0.80841	-0.393288
FBpp0073949	CG9172-PA	FBgn0030718	CG9172	NM_132869 /// NM_167476	respiratory chain proteins	-1.27374	-0.431392
FBpp0074226	CG5703-PA	FBgn0030853	CG5703	NM_133000	respiratory chain proteins	-1.29882	-0.207966
FBpp0074481	CG12203-PA	FBgn0031021	CG12203	NM_133157	respiratory chain proteins	-1.19116	-0.350374
FBpp0077776	CG11455-PA	FBgn0031228	CG11455	NM_001169370 /// NM_001169371 /// NM_001169372 /// NM_001258886 /// NM_164371 /// NM_164372	respiratory chain proteins	-0.859134	-0.182954
FBpp0077425	CG3214-PA	FBgn0031436	CG3214	NM_001144298 /// NM_134848	respiratory chain proteins	-1.36274	-0.42955
FBpp0078662	CG8680-PA	FBgn0031684	CG8680	NM_135065	respiratory chain proteins	-1.17622	-0.167449
FBpp0078847	CG9140-PA	FBgn0031771	CG9140	NM_135143	respiratory chain proteins	-1.19246	-0.165503
FBpp0087472	CG12140-PA	FBgn0033465	CG12140	NM_001259302 /// NM_136692	respiratory chain proteins	-1.02265	-0.0791588
FBpp0087333	CG7712-PA	FBgn0033570	CG7712	NM_136785	respiratory chain proteins	-1.5418	-0.189847
FBpp0086570	CG12859-PA	FBgn0033961	CG12859	NM_137141	respiratory chain proteins	-2.51843	-0.393186
FBpp0072037	CG5569-PA	FBgn0034919	CG5569	NM_137996	respiratory chain proteins	-0.358082	-0.0523171
FBpp0072231	CG3683-PA	FBgn0035046	CG3683	NM_001169825 /// NM_138110 /// NM_166680 /// NM_166681	respiratory chain proteins	-0.913224	-0.31172
FBpp0072975	CG12079-PA	FBgn0035404	CG12079	NM_139518	respiratory chain proteins	-0.948943	-0.368362
FBpp0077859	CG6020-PA	FBgn0037001	CG6020	NM_140977	respiratory chain proteins	-1.28301	-0.0842478
FBpp0088174	CG1970-PA	FBgn0039909	CG1970	NM_143669	respiratory chain proteins	-1.14992	-0.0773132
FBpp0076005	CG6463-PA	FBgn0047038	CG6463	NM_140152	respiratory chain proteins	-1.08355	-0.336927
FBpp0081848	CG6666-PA	FBgn0037873	SdhC	NM_141790	respiratory chain proteins	-0.845451	-0.286634
FBpp0081344	CG9603-PA	FBgn0040529	CG9603	NM_001260057 /// NM_143927	respiratory chain proteins	0.377362	-0.0697008
FBpp0070039	CG32230-PA	FBgn0052230	CG32230	NM_168988 /// NM_168989	respiratory chain proteins	1.24984	-0.0489576
FBpp0087881	CG14757-PA	FBgn0033274	CG14757	NM_136519	respiratory chain proteins	1.97173	-0.136715
FBpp0290226	CG34150-PB	FBgn0083986	CG34150	NM_001043291	respiratory chain proteins	0.745673	-0.281162
FBpp0086062	CG14482-PA	FBgn0034245	CG14482	NM_137389	respiratory chain proteins	0.57539	-0.125673
FBpp0071128	CG2286-PA	FBgn0017566	ND75	NM_078528 /// NM_167152	respiratory chain proteins	-1.37801	0.10176
FBpp0083570	CG6343-PA	FBgn0019957	ND42	NM_079721 /// NM_169990	respiratory chain proteins	-0.94509	0.0311876
FBpp0085489	CG3283-PA	FBgn0014028	SdhB	NM_057753	respiratory chain proteins	-0.835929	0.0802414
FBpp0076238	CG5012-PA	FBgn0011787	mRpL12	NM_001259759 /// NM_080003	mitochondrial translation	0.703756	0.275414
FBpp0071753	CG3633-PA	FBgn0034727	mRpS29	NM_079087	mitochondrial translation	-0.483536	-0.210565
FBpp0072184	CG4326-PA	FBgn0034986	mRpS17	NM_080380	mitochondrial translation	-0.492289	-0.0743958
FBpp0082512	CG4247-PA	FBgn0038307	mRpS10	NM_001104328 /// NM_079631 /// NM_169624	mitochondrial translation	-0.471789	-0.176854
FBpp0072778	CG1320-PA	FBgn0035335	mRpL23	NM_001144401 /// NM_079165	mitochondrial translation	0.534644	-0.154588
FBpp0081263	CG2957-PA	FBgn0037529	mRpS9	NM_079546	mitochondrial translation	-0.622778	0.0681495
FBpp0087831	CG8690-PA	FBgn0033297	Mal-A8	NM_136540	carbohydrate/lipid metabolism	0.441033	0.00015071
FBpp0074549	CG12233-PA	FBgn0027291	l(1)G0156	NM_133160 /// NM_167657	carbohydrate/lipid metabolism	0.37923	0.132007
FBpp0079406	CG3752-PA	FBgn0012036	Aldh	NM_135441	carbohydrate/lipid metabolism	-0.505308	-0.248273
FBpp0081074	CG1112-PA	FBgn0015575	alpha-Est7	NM_079537	carbohydrate/lipid metabolism	-0.584056	-0.00825405
FBpp0071551	CG4302-PA	FBgn0027073	CG4302	NM_137719	carbohydrate/lipid metabolism	-0.767404	-0.582993
FBpp0075038	CG7842-PA	FBgn0036691	beg	NM_140693	carbohydrate/lipid metabolism	-0.56804	-0.00789843
FBpp0271830	CG30360-PC	FBgn0050360	Mal-A6	NM_206057	carbohydrate/lipid metabolism	-0.800826	-0.0474979
FBpp0084968	CG7920-PA	FBgn0039737	CG7920	NM_143505	carbohydrate/lipid metabolism	-0.445567	-0.572112
FBpp0083588	CG6439-PA	FBgn0038922	CG6439	NM_001170211 /// NM_142743	carbohydrate/lipid metabolism	0.72955	-0.0614783
FBpp0081002	CG9244-PB	FBgn0010100	Acon	NM_001169559 /// NM_079969	carbohydrate/lipid metabolism	-0.702802	0.0670968
FBpp0087838	CG8696-PA	FBgn0002570	Mal-A1	NM_057279	carbohydrate/lipid metabolism	-0.424098	0.0241917
FBpp0087838	CG8696-PA	FBgn0002570	Mal-A1	NM_057279	carbohydrate/lipid metabolism	-0.549843	0.384995
FBpp0076522	CG7409-PA	FBgn0035817	CG7409	NM_139898	chaperon	0.753051	0.673384
FBpp0073290	CG12101-PA	FBgn0015245	Hsp60	NM_078560 /// NM_167266	chaperon	1.01251	0.296957
FBpp0082514	CG4264-PE	FBgn0001219	Hsc70-4	NM_079632 /// NM_169625 /// NM_169626 /// NM_169627 /// NM_176502 /// NM_176503	chaperon	0.503845	0.241644
FBpp0085482	CG3152-PA	FBgn0026761	Trap1	NM_058091	chaperon	0.812805	0.157654
FBpp0085885	CG5323-PA	FBgn0034362	CG5323	NM_137502	chaperon	-0.533709	-0.125173
FBpp0085482	CG3152-PA	FBgn0026761	Trap1	NM_058091	chaperon	-0.600292	-0.168535
FBpp0082514	CG4264-PE	FBgn0001219	Hsc70-4	NM_079632 /// NM_169625 /// NM_169626 /// NM_169627 /// NM_176502 /// NM_176503	chaperon	0.426596	-0.017003
FBpp0076522	CG7409-PA	FBgn0035817	CG7409	NM_139898	chaperon	1.75558	-0.392288
FBpp0082295	CG9297-PA	FBgn0038181	CG9297	NM_176497 /// NM_176498	calcium regulation	0.554589	0.0553442
FBpp0289693	CG42492-PA	FBgn0259994	CG42492	NM_001169205 /// NM_132009 /// NM_132009 /// NM_144265 /// NM_144265	calcium regulation	0.895151	-0.0230663
FBpp0088986	CG5730-PC	FBgn0000083	AnnIX	NM_057255 /// NM_057256 /// NM_206530 /// NM_206531	calcium regulation	0.572564	-0.00900023
FBpp0079329	CG9280-PC	FBgn0001114	Glt	NM_001259017 /// NM_058156 /// NM_164831 /// NM_164832	calcium regulation	0.633756	-0.0594709
FBpp0289781	CG42314-PI	FBgn0259214	PMCA-PI	NM_001014687 /// NM_001014688 /// NM_001014689 /// NM_001038714 /// NM_001038714 /// NM_001201585 /// NM_001201586 /// NM_001201587 /// NM_001201588 /// NM_001201589 /// NM_166754 /// NM_166755	calcium regulation	0.474501	-0.283736
FBpp0088986	CG5730-PC	FBgn0000083	AnnIX	NM_057255 /// NM_057256 /// NM_206530 /// NM_206531	calcium regulation	0.665736	-0.290731
FBpp0072124	CG3725-PA	FBgn0263006	Ca-P60A	NM_057484 /// NM_166633 /// NM_166634 /// NM_166635 /// NM_166636 /// NM_166637 /// NM_166638 /// NM_166639	calcium regulation	0.605467	-0.377927
FBpp0112436	CG15848-PA	FBgn0020908	Scp1	NM_001015389	calcium regulation	-0.753004	0.100756
FBpp0082295	CG9297-PA	FBgn0038181	CG9297	NM_176497 /// NM_176498	calcium regulation	-0.644742	0.335113
FBpp0072124	CG3725-PA	FBgn0263006	Ca-P60A	NM_057484 /// NM_166633 /// NM_166634 /// NM_166635 /// NM_166636 /// NM_166637 /// NM_166638 /// NM_166639	calcium regulation	-0.643972	0.10795
FBpp0288428	CG30022-PB	FBgn0050022	CG30022	NM_165830	calcium regulation	-0.654259	0.0612872
FBpp0085075	CG12070-PA	FBgn0000416	Sap-r	NM_079858 /// NM_170529	membrane associated	0.374701	0.0183101
FBpp0079400	CG3747-PB	FBgn0026439	Eaat1	NM_001201822 /// NM_058080 /// NM_164853 /// NM_164854	membrane associated	0.599258	0.0082277
FBpp0111540	CG34387-PC	FBgn0259108	futsch	NM_001103394 /// NM_001169161 /// NM_001258532	membrane associated	1.1239	0.0917201
FBpp0085697	CG11949-PA	FBgn0010434	cora	NM_079067 /// NM_166336 /// NM_166337 /// NM_166338	membrane associated	0.654871	0.148953
FBpp0084986	CG1469-PA	FBgn0015221	Fer2LCH	NM_080063 /// NM_170483 /// NM_170484	membrane associated	1.36315	0.229225
FBpp0084995	CG2216-PA	FBgn0015222	Fer1HCH	NM_001260437 /// NM_001260438 /// NM_080134 /// NM_170479 /// NM_170480 /// NM_170481 /// NM_170482	membrane associated	1.51175	0.277606
FBpp0088252	CG11064-PA	FBgn0087002	Rfabg	NM_079895	membrane associated	-0.713952	-0.292002
FBpp0072697	CG17248-PA	FBgn0013342	n-syb	NM_001259618 /// NM_057710 /// NM_167904 /// NM_167905 /// NM_167906 /// NM_206234	membrane associated	0.494377	-0.294552
FBpp0082390	CG3321-PA	FBgn0038224	CG3321	NM_001202292 /// NM_142099 /// NM_169579	membrane associated	0.430257	-0.000166954
FBpp0088910	CG1732-PA	FBgn0039915	CG1732	NM_143673 /// NM_166779	membrane associated	0.672903	-0.123739
FBpp0072045	CG5594-PA	FBgn0261794	kcc	NM_131901 /// NM_166630 /// NM_166631 /// NM_166632	membrane associated	0.567366	-0.112157
FBpp0070672	CG6998-PB	FBgn0011760	ctp	NM_001258601 /// NM_080336 /// NM_167014 /// NM_167015 /// NM_167016	membrane associated	0.761005	-0.017415
FBpp0076936	CG1742-PA	FBgn0025814	Mgstl	NM_079957 /// NM_167724	membrane associated	0.698177	-0.889595
FBpp0070005	CG9572-PA	FBgn0031089	CG9572	NM_001201747 /// NM_001201748 /// NM_134528	membrane associated	1.02897	-0.493713
FBpp0079400	CG3747-PB	FBgn0026439	Eaat1	NM_001201822 /// NM_058080 /// NM_164853 /// NM_164854	membrane associated	0.608177	-0.331371
FBpp0111540	CG34387-PC	FBgn0259108	futsch	NM_001103394 /// NM_001169161 /// NM_001258532	membrane associated	0.509372	-0.257795
FBpp0083604	CG7073-PA	FBgn0038947	sar1	NM_142768 /// NM_170000 /// NM_170001 /// NM_170002 /// NM_206542	membrane associated	-0.682919	0.0080187
FBpp0083583	CG6022-PA	FBgn0038925	Cchl	NM_142746	membrane associated	-0.455134	0.0695075
FBpp0078130	CG7470-PA	FBgn0037146	CG7470	NM_001259948 /// NM_141118	peptides or amino acid synthesis/metabolism	0.420967	0.0810002
FBpp0081330	CG7415-PB	FBgn0037580	DppIII	NM_169217 /// NM_169218	peptides or amino acid synthesis/metabolism	0.485198	0.0969382
FBpp0077773	CG2718-PB	FBgn0001142	Gs1	NM_001169368 /// NM_057222 /// NM_164367	peptides or amino acid synthesis/metabolism	0.469614	0.0337497
FBpp0083526	CG31198-PA	FBgn0051198	CG31198	NM_169966	peptides or amino acid synthesis/metabolism	-0.413588	-0.244063
FBpp0077773	CG2718-PB	FBgn0001142	Gs1	NM_001169368 /// NM_057222 /// NM_164367	peptides or amino acid synthesis/metabolism	0.527641	-0.225476
FBpp0084123	CG11771-PA	FBgn0039252	CG11771	NM_143057	peptides or amino acid synthesis/metabolism	0.646291	-0.0760816
FBpp0078464	CG12163-PB	FBgn0260462	CG12163	NM_141264 /// NM_169033 /// NM_169034	peptides or amino acid synthesis/metabolism	0.507531	-0.135573
